# Supplementary material for: Comparative genomic analysis of Methanimicrococcus blatticola provides insights into host adaptation in archaea and the evolution of methanogenesis
Source: ISME Commun. 2021 Sep 9;1:47. doi: 10.1038/s43705-021-00050-y (PMC9723798; doi:10.1038/s43705-021-00050-y)
Supplement: Supplementary file 6 — Supplementary Table 2. [file 43705_2021_50_MOESM6_ESM.xlsx]

## Sheet: caption
	Table S2: Number of glycosyl transferase genes in 507 archaeal genomes.

## Sheet: Table S2
Table S2: Number of glycosyl transferase genes in 507 archaeal genomes.
GenBank taxid	Genome name	Classification	completness	contamination	Nbr GTs
311458	Caldiarchaeum subterraneum	Archaea;Aigarchaeota;NA;NA;NA;Caldiarchaeum subterraneum	100	0	15
1378080	Thaumarchaeota archaeon JGI OTU-1	Archaea;Aigarchaeota;NA;NA;NA;Thaumarchaeota archaeon JGI OTU-1	81.68	4.37	10
1935119	Bathyarchaeota archaeaon JdFR-11	Archaea;Bathyarchaeota;NA;NA;NA;Bathyarchaeota archaeaon JdFR-11	100	0	28
1779368	Bathyarchaeota archaeon B24	Archaea;Bathyarchaeota;NA;NA;NA;Bathyarchaeota archaeon B24	94.86	0	8
1779370	Bathyarchaeota archaeon B26-1	Archaea;Bathyarchaeota;NA;NA;NA;Bathyarchaeota archaeon B26-1	89.25	1.41	13
1779371	Bathyarchaeota archaeon B26-2	Archaea;Bathyarchaeota;NA;NA;NA;Bathyarchaeota archaeon B26-2	90.19	0	15
1700835	Bathyarchaeota archaeon BA1	Archaea;Bathyarchaeota;NA;NA;NA;Bathyarchaeota archaeon BA1	90.37	0	9
1700836	Bathyarchaeota archaeon BA2	Archaea;Bathyarchaeota;NA;NA;NA;Bathyarchaeota archaeon BA2	93.77	0	12
1685126	miscellaneous Crenarchaeota group-6 archaeon AD8-1	Archaea;Bathyarchaeota;NA;NA;NA;miscellaneous Crenarchaeota group-6 archaeon AD8-1	86.14	0	25
666510	Acidilobus saccharovorans 345-15	Archaea;Crenarchaeota;Thermoprotei;Acidilobales;Acidilobaceae;Acidilobus saccharovorans 345-15	100	0	34
1410573	uncultured Acidilobus sp. MG	Archaea;Crenarchaeota;Thermoprotei;Acidilobales;Acidilobaceae;uncultured Acidilobus sp. MG	100	1.27	31
1056495	Caldisphaera lagunensis DSM 15908	Archaea;Crenarchaeota;Thermoprotei;Acidilobales;Caldisphaeraceae;Caldisphaera lagunensis DSM 15908	100	0.63	25
1198449	Aeropyrum camini SY1 = JCM 12091	Archaea;Crenarchaeota;Thermoprotei;Desulfurococcales;Desulfurococcaceae;Aeropyrum camini SY1 = JCM 12091	100	0	10
272557	Aeropyrum pernix K1	Archaea;Crenarchaeota;Thermoprotei;Desulfurococcales;Desulfurococcaceae;Aeropyrum pernix K1	100	0	11
1150674	Desulfurococcus amylolyticus Z-533	Archaea;Crenarchaeota;Thermoprotei;Desulfurococcales;Desulfurococcaceae;Desulfurococcus amylolyticus Z-533	100	0	16
768672	Desulfurococcus fermentans DSM 16532	Archaea;Crenarchaeota;Thermoprotei;Desulfurococcales;Desulfurococcaceae;Desulfurococcus fermentans DSM 16532	99.68	0	17
490899	Desulfurococcus kamchatkensis 1221n	Archaea;Crenarchaeota;Thermoprotei;Desulfurococcales;Desulfurococcaceae;Desulfurococcus kamchatkensis 1221n	100	0	13
675631	Desulfurococcus mobilis DSM 2161	Archaea;Crenarchaeota;Thermoprotei;Desulfurococcales;Desulfurococcaceae;Desulfurococcus mobilis DSM 2161	91.78	0	15
765177	Desulfurococcus mucosus DSM 2162	Archaea;Crenarchaeota;Thermoprotei;Desulfurococcales;Desulfurococcaceae;Desulfurococcus mucosus DSM 2162	100	0	25
453591	Ignicoccus hospitalis KIN4_I	Archaea;Crenarchaeota;Thermoprotei;Desulfurococcales;Desulfurococcaceae;Ignicoccus hospitalis KIN4_I	99.37	0	6
940295	Ignicoccus islandicus DSM 13165	Archaea;Crenarchaeota;Thermoprotei;Desulfurococcales;Desulfurococcaceae;Ignicoccus islandicus DSM 13165	100	0	13
583356	Ignisphaera aggregans DSM 17230	Archaea;Crenarchaeota;Thermoprotei;Desulfurococcales;Desulfurococcaceae;Ignisphaera aggregans DSM 17230	100	0	13
591019	Staphylothermus hellenicus DSM 12710	Archaea;Crenarchaeota;Thermoprotei;Desulfurococcales;Desulfurococcaceae;Staphylothermus hellenicus DSM 12710	100	0	23
399550	Staphylothermus marinus F1	Archaea;Crenarchaeota;Thermoprotei;Desulfurococcales;Desulfurococcaceae;Staphylothermus marinus F1	100	0	14
1184251	Thermogladius cellulolyticus 1633	Archaea;Crenarchaeota;Thermoprotei;Desulfurococcales;Desulfurococcaceae;Thermogladius cellulolyticus 1633	100	0	23
633148	Thermosphaera aggregans DSM 11486	Archaea;Crenarchaeota;Thermoprotei;Desulfurococcales;Desulfurococcaceae;Thermosphaera aggregans DSM 11486	100	0	26
415426	Hyperthermus butylicus DSM 5456	Archaea;Crenarchaeota;Thermoprotei;Desulfurococcales;Pyrodictiaceae;Hyperthermus butylicus DSM 5456	100	0	9
1273541	Pyrodictium delaneyi	Archaea;Crenarchaeota;Thermoprotei;Desulfurococcales;Pyrodictiaceae;Pyrodictium delaneyi	100	0	8
2309	Pyrodictium occultum	Archaea;Crenarchaeota;Thermoprotei;Desulfurococcales;Pyrodictiaceae;Pyrodictium occultum	97.89	0	13
694429	Pyrolobus fumarii 1A	Archaea;Crenarchaeota;Thermoprotei;Desulfurococcales;Pyrodictiaceae;Pyrolobus fumarii 1A	100	0	9
1163730	Fervidicoccus fontis Kam940	Archaea;Crenarchaeota;Thermoprotei;Fervidicoccales;Fervidicoccaceae;Fervidicoccus fontis Kam940	100	0	22
1294123	Sulfolobales archaeon Acd1	Archaea;Crenarchaeota;Thermoprotei;Sulfolobales;NA;Sulfolobales archaeon Acd1	97.92	0	18
1326980	Sulfolobales archaeon AZ1	Archaea;Crenarchaeota;Thermoprotei;Sulfolobales;NA;Sulfolobales archaeon AZ1	100	0	23
1160895	Acidianus copahuensis	Archaea;Crenarchaeota;Thermoprotei;Sulfolobales;Sulfolobaceae;Acidianus copahuensis	97.02	0	27
933801	Acidianus hospitalis W1	Archaea;Crenarchaeota;Thermoprotei;Sulfolobales;Sulfolobaceae;Acidianus hospitalis W1	100	0	23
1006006	Metallosphaera cuprina Ar-4	Archaea;Crenarchaeota;Thermoprotei;Sulfolobales;Sulfolobaceae;Metallosphaera cuprina Ar-4	100	0	25
399549	Metallosphaera sedula DSM 5348	Archaea;Crenarchaeota;Thermoprotei;Sulfolobales;Sulfolobaceae;Metallosphaera sedula DSM 5348	100	0	21
671065	Metallosphaera yellowstonensis MK1	Archaea;Crenarchaeota;Thermoprotei;Sulfolobales;Sulfolobaceae;Metallosphaera yellowstonensis MK1	100	0	58
330779	Sulfolobus acidocaldarius DSM 639	Archaea;Crenarchaeota;Thermoprotei;Sulfolobales;Sulfolobaceae;Sulfolobus acidocaldarius DSM 639	100	0	33
429572	Sulfolobus islandicus L.S.2.15	Archaea;Crenarchaeota;Thermoprotei;Sulfolobales;Sulfolobaceae;Sulfolobus islandicus L.S.2.15	100	0	48
273057	Sulfolobus solfataricus P2	Archaea;Crenarchaeota;Thermoprotei;Sulfolobales;Sulfolobaceae;Sulfolobus solfataricus P2	100	0	38
1294262	Sulfolobus sp. JCM 16833	Archaea;Crenarchaeota;Thermoprotei;Sulfolobales;Sulfolobaceae;Sulfolobus sp. JCM 16833	80.22	0	46
273063	Sulfolobus tokodaii str. 7	Archaea;Crenarchaeota;Thermoprotei;Sulfolobales;Sulfolobaceae;Sulfolobus tokodaii str. 7	100	0	30
697581	Thermofilum carboxyditrophus 1505	Archaea;Crenarchaeota;Thermoprotei;Thermoproteales;Thermofilaceae;Thermofilum carboxyditrophus 1505	100	0	18
368408	Thermofilum pendens Hrk 5	Archaea;Crenarchaeota;Thermoprotei;Thermoproteales;Thermofilaceae;Thermofilum pendens Hrk 5	100	0	21
1550241	Thermofilum sp. 1807-2	Archaea;Crenarchaeota;Thermoprotei;Thermoproteales;Thermofilaceae;Thermofilum sp. 1807-2	85.61	0	12
1365176	Thermofilum sp. 1910b	Archaea;Crenarchaeota;Thermoprotei;Thermoproteales;Thermofilaceae;Thermofilum sp. 1910b	98.53	0	18
397948	Caldivirga maquilingensis IC-167	Archaea;Crenarchaeota;Thermoprotei;Thermoproteales;Thermoproteaceae;Caldivirga maquilingensis IC-167	100	0	32
1714256	Caldivirga sp. MG_3	Archaea;Crenarchaeota;Thermoprotei;Thermoproteales;Thermoproteaceae;Caldivirga sp. MG_3	83.58	0	14
178306	Pyrobaculum aerophilum str. IM2	Archaea;Crenarchaeota;Thermoprotei;Thermoproteales;Thermoproteaceae;Pyrobaculum aerophilum str. IM2	100	0	30
340102	Pyrobaculum arsenaticum DSM 13514	Archaea;Crenarchaeota;Thermoprotei;Thermoproteales;Thermoproteaceae;Pyrobaculum arsenaticum DSM 13514	100	0	24
410359	Pyrobaculum calidifontis JCM 11548	Archaea;Crenarchaeota;Thermoprotei;Thermoproteales;Thermoproteaceae;Pyrobaculum calidifontis JCM 11548	100	0	25
1104324	Pyrobaculum ferrireducens	Archaea;Crenarchaeota;Thermoprotei;Thermoproteales;Thermoproteaceae;Pyrobaculum ferrireducens	100	0	29
384616	Pyrobaculum islandicum DSM 4184	Archaea;Crenarchaeota;Thermoprotei;Thermoproteales;Thermoproteaceae;Pyrobaculum islandicum DSM 4184	100	0	22
444157	Pyrobaculum neutrophilum V24Sta	Archaea;Crenarchaeota;Thermoprotei;Thermoproteales;Thermoproteaceae;Pyrobaculum neutrophilum V24Sta	100	0	26
698757	Pyrobaculum oguniense TE7	Archaea;Crenarchaeota;Thermoprotei;Thermoproteales;Thermoproteaceae;Pyrobaculum oguniense TE7	100	0	26
1227555	Pyrobaculum sp. WP30	Archaea;Crenarchaeota;Thermoprotei;Thermoproteales;Thermoproteaceae;Pyrobaculum sp. WP30	100	0	24
1293040	Thermocladium modestius JCM 10088	Archaea;Crenarchaeota;Thermoprotei;Thermoproteales;Thermoproteaceae;Thermocladium modestius JCM 10088	83.33	0	19
1714261	Thermocladium sp. ECH_B	Archaea;Crenarchaeota;Thermoprotei;Thermoproteales;Thermoproteaceae;Thermocladium sp. ECH_B	96.32	0	24
1609232	Thermoproteus sp. AZ2	Archaea;Crenarchaeota;Thermoprotei;Thermoproteales;Thermoproteaceae;Thermoproteus sp. AZ2	91.54	0	9
1714258	Thermoproteus sp. JCHS_4	Archaea;Crenarchaeota;Thermoprotei;Thermoproteales;Thermoproteaceae;Thermoproteus sp. JCHS_4	92.86	0.73	8
768679	Thermoproteus tenax Kra 1	Archaea;Crenarchaeota;Thermoprotei;Thermoproteales;Thermoproteaceae;Thermoproteus tenax Kra 1	100	0.73	30
999630	Thermoproteus uzoniensis 768-20	Archaea;Crenarchaeota;Thermoprotei;Thermoproteales;Thermoproteaceae;Thermoproteus uzoniensis 768-20	100	0	23
572478	Vulcanisaeta distributa DSM 14429	Archaea;Crenarchaeota;Thermoprotei;Thermoproteales;Thermoproteaceae;Vulcanisaeta distributa DSM 14429	100	0	37
985053	Vulcanisaeta moutnovskia 768-28	Archaea;Crenarchaeota;Thermoprotei;Thermoproteales;Thermoproteaceae;Vulcanisaeta moutnovskia 768-28	100	0	47
1714253	Vulcanisaeta sp. JCHS_4	Archaea;Crenarchaeota;Thermoprotei;Thermoproteales;Thermoproteaceae;Vulcanisaeta sp. JCHS_4	82.09	2.62	21
1052801	Crenarchaeota archaeon SCGC AAA471-B05	Archaea;Crenarchaeota;NA;NA;NA;Crenarchaeota archaeon SCGC AAA471-B05	88.24	0	27
1052806	Crenarchaeota archaeon SCGC AAA471-O08	Archaea;Crenarchaeota;NA;NA;NA;Crenarchaeota archaeon SCGC AAA471-O08	77.6	0	21
1415632	crenarchaeote JGI-OTU-1	Archaea;Crenarchaeota;NA;NA;NA;crenarchaeote JGI-OTU-1	88.24	0	27
1104576	Iainarchaeum andersonii SCGC AAA011-E11	Archaea;Diapherotrites;NA;NA;NA;Iainarchaeum andersonii SCGC AAA011-E11	89.25	0	18
1579370	B43archaeon GW2011_AR10	Archaea;DPANN;B43archaeon GW2011_AR10	100	0	40
1579373	archaeon GW2011_AR15	Archaea;DPANN;NA;NA;NA;archaeon GW2011_AR15	100	0	30
1579378	archaeon GW2011_AR20	Archaea;DPANN;NA;NA;NA;archaeon GW2011_AR20	100	0	30
1579367	archaeon GW2011_AR5	Archaea;DPANN;NA;NA;NA;archaeon GW2011_AR5	76.64	0	24
1849364	Altiarchaeales archaeon WOR_SM1_SCG	Archaea;Euryarchaeota;Altiarchaeales;Altiarchaeales;Altiarchaeales;Altiarchaeales archaeon WOR_SM1_SCG	77.5	0.81	30
224325	Archaeoglobus fulgidus DSM 4304	Archaea;Euryarchaeota;Archaeoglobi;Archaeoglobales;Archaeoglobaceae;Archaeoglobus fulgidus DSM 4304	100	0	26
572546	Archaeoglobus profundus DSM 5631	Archaea;Euryarchaeota;Archaeoglobi;Archaeoglobales;Archaeoglobaceae;Archaeoglobus profundus DSM 5631	100	0	26
387631	Archaeoglobus sulfaticallidus PM70-1	Archaea;Euryarchaeota;Archaeoglobi;Archaeoglobales;Archaeoglobaceae;Archaeoglobus sulfaticallidus PM70-1	100	0	19
693661	Archaeoglobus veneficus SNP6	Archaea;Euryarchaeota;Archaeoglobi;Archaeoglobales;Archaeoglobaceae;Archaeoglobus veneficus SNP6	100	0	19
589924	Ferroglobus placidus DSM 10642	Archaea;Euryarchaeota;Archaeoglobi;Archaeoglobales;Archaeoglobaceae;Ferroglobus placidus DSM 10642	100	0	13
565033	Geoglobus acetivorans	Archaea;Euryarchaeota;Archaeoglobi;Archaeoglobales;Archaeoglobaceae;Geoglobus acetivorans	100	0	20
113653	Geoglobus ahangari	Archaea;Euryarchaeota;Archaeoglobi;Archaeoglobales;Archaeoglobaceae;Geoglobus ahangari	100	0	10
1935016	Uncultured Archaeoglobi JdFR-42	Archaea;Euryarchaeota;Archaeoglobi;Archaeoglobales;NA;Uncultured Archaeoglobi JdFR-42	99.84	0	10
439481	Aciduliprofundum boonei T469	Archaea;Euryarchaeota;Diaforarchaea;Aciduliprofundum;NA;Aciduliprofundum boonei T469	100	0	19
673860	Aciduliprofundum sp. MAR08-339	Archaea;Euryarchaeota;Diaforarchaea;Aciduliprofundum;NA;Aciduliprofundum sp. MAR08-339	100	0	16
1803818	Thermoplasmatales archaeon SG8-52-3	Archaea;Euryarchaeota;Diaforarchaea;Izemarchaea (MBG-D);NA;Thermoplasmatales archaeon SG8-52-3	83.04	0	17
1803815	Thermoplasmatales archaeon SM1-50	Archaea;Euryarchaeota;Diaforarchaea;Izemarchaea (MBG-D);NA;Thermoplasmatales archaeon SM1-50	91.78	0	20
2052168	Methanomassiliicoccaceae archaeon	Archaea;Euryarchaeota;Diaforarchaea;Methanomassiliicoccales;Methanomassiliicoccaceae;Methanomassiliicoccaceae archaeon	97.58	0	14
2052168	Methanomassiliicoccaceae archaeon	Archaea;Euryarchaeota;Diaforarchaea;Methanomassiliicoccales;Methanomassiliicoccaceae;Methanomassiliicoccaceae archaeon	86.5	0	13
2052168	Methanomassiliicoccaceae archaeon	Archaea;Euryarchaeota;Diaforarchaea;Methanomassiliicoccales;Methanomassiliicoccaceae;Methanomassiliicoccaceae archaeon	94.23	0	28
1915669	Methanomassiliicoccaceae archaeon UBA472	Archaea;Euryarchaeota;Diaforarchaea;Methanomassiliicoccales;Methanomassiliicoccaceae;Methanomassiliicoccaceae archaeon UBA472	98.39	0	28
1713724	Methanomassiliicoccales archaeon RumEn M1	Archaea;Euryarchaeota;Diaforarchaea;Methanomassiliicoccales;Methanomassiliicoccaceae;Methanomassiliicoccales archaeon RumEn M1	81.95	0	30
1295009	Methanomassiliicoccus intestinalis Issoire-Mx1	Archaea;Euryarchaeota;Diaforarchaea;Methanomassiliicoccales;Methanomassiliicoccaceae;Methanomassiliicoccus intestinalis Issoire-Mx1	100	0	14
1175296	Methanomassiliicoccus luminyensis B10	Archaea;Euryarchaeota;Diaforarchaea;Methanomassiliicoccales;Methanomassiliicoccaceae;Methanomassiliicoccus luminyensis B10	98.92	0	41
2528041	Methanomassiliicoccus sp.	Archaea;Euryarchaeota;Diaforarchaea;Methanomassiliicoccales;Methanomassiliicoccaceae;Methanomassiliicoccus sp.	95.16	100	19
1915541	Methanomassiliicoccus sp. UBA6	Archaea;Euryarchaeota;Diaforarchaea;Methanomassiliicoccales;Methanomassiliicoccaceae;Methanomassiliicoccus sp. UBA6	97.31	0	32
1406512	Candidatus Methanomassiliicoccus intestinalis 138	Archaea;Euryarchaeota;Diaforarchaea;Methanomassiliicoccales;Methanomethylophilaceae;Candidatus Methanomassiliicoccus intestinalis 138	97.72	0	14
1406512	Candidatus Methanomassiliicoccus intestinalis 183	Archaea;Euryarchaeota;Diaforarchaea;Methanomassiliicoccales;Methanomethylophilaceae;Candidatus Methanomassiliicoccus intestinalis 183	97.72	0	14
1262903	Methanoculleus sp. CAG:1088	Archaea;Euryarchaeota;Diaforarchaea;Methanomassiliicoccales;Methanomethylophilaceae;Methanoculleus sp. CAG:1088	97.58	0	11
1495144	methanogenic archaeon ISO4-H5	Archaea;Euryarchaeota;Diaforarchaea;Methanomassiliicoccales;Methanomethylophilaceae;methanogenic archaeon ISO4-H5	100	0.80	13
1452364	methanogenic archaeon mixed culture ISO4-G1	Archaea;Euryarchaeota;Diaforarchaea;Methanomassiliicoccales;Methanomethylophilaceae;methanogenic archaeon mixed culture ISO4-G1	100	0	4
2052168	Methanomassiliicoccaceae archaeon	Archaea;Euryarchaeota;Diaforarchaea;Methanomassiliicoccales;Methanomethylophilaceae;Methanomassiliicoccaceae archaeon	93.82	0	4
2052168	Methanomassiliicoccaceae archaeon	Archaea;Euryarchaeota;Diaforarchaea;Methanomassiliicoccales;Methanomethylophilaceae;Methanomassiliicoccaceae archaeon	94.76	0	9
1535962	Methanomassiliicoccaceae archaeon DOK	Archaea;Euryarchaeota;Diaforarchaea;Methanomassiliicoccales;Methanomethylophilaceae;Methanomassiliicoccaceae archaeon DOK	97.98	0	8
1915630	Methanomassiliicoccaceae archaeon UBA113	Archaea;Euryarchaeota;Diaforarchaea;Methanomassiliicoccales;Methanomethylophilaceae;Methanomassiliicoccaceae archaeon UBA113	82.75	66.67	5
1915673	Methanomassiliicoccaceae archaeon UBA482	Archaea;Euryarchaeota;Diaforarchaea;Methanomassiliicoccales;Methanomethylophilaceae;Methanomassiliicoccaceae archaeon UBA482	92.34	0	3
1713725	Methanomassiliicoccales archaeon RumEn M2	Archaea;Euryarchaeota;Diaforarchaea;Methanomassiliicoccales;Methanomethylophilaceae;Methanomassiliicoccales archaeon RumEn M2	78.38	0	11
1820005	Methanomassiliicoccales Mx-02	Archaea;Euryarchaeota;Diaforarchaea;Methanomassiliicoccales;Methanomethylophilaceae;Methanomassiliicoccales Mx-02	97.18	0	7
1820006	Methanomassiliicoccales Mx-03	Archaea;Euryarchaeota;Diaforarchaea;Methanomassiliicoccales;Methanomethylophilaceae;Methanomassiliicoccales Mx-03	98.79	0	7
1291540	Methanomethylophilus alvus 271T0	Archaea;Euryarchaeota;Diaforarchaea;Methanomassiliicoccales;Methanomethylophilaceae;Methanomethylophilus alvus 271T0	98.39	0	12
1236689	Methanomethylophilus alvus Mx1201	Archaea;Euryarchaeota;Diaforarchaea;Methanomassiliicoccales;Methanomethylophilaceae;Methanomethylophilus alvus Mx1201	100	0	13
1577791	Methanoplasma termitum	Archaea;Euryarchaeota;Diaforarchaea;Methanomassiliicoccales;Methanomethylophilaceae;Methanoplasma termitum	100	0.80	6
1054217	Thermoplasmatales archaeon BRNA1	Archaea;Euryarchaeota;Diaforarchaea;Methanomassiliicoccales;Methanomethylophilaceae;Thermoplasmatales archaeon BRNA1	100	0	11
1889001	Marine Group III euryarchaeote CG-Bathy1	Archaea;Euryarchaeota;Diaforarchaea;MGIII;NA;Marine Group III euryarchaeote CG-Bathy1	83.44	0	6
1888995	Marine Group III euryarchaeote CG-Epi1	Archaea;Euryarchaeota;Diaforarchaea;MGIII;NA;Marine Group III euryarchaeote CG-Epi1	79.2	0	16
1797977	Euryarchaeota archaeon RBG_13_57_23	Archaea;Euryarchaeota;Diaforarchaea;NA;NA;Euryarchaeota archaeon RBG_13_57_23	83.22	0	14
1797983	Euryarchaeota archaeon RBG_19FT_COMBO_56_21	Archaea;Euryarchaeota;Diaforarchaea;NA;NA;Euryarchaeota archaeon RBG_19FT_COMBO_56_21	91.57	0	18
1797984	Euryarchaeota archaeon RBG_19FT_COMBO_69_17	Archaea;Euryarchaeota;Diaforarchaea;NA;NA;Euryarchaeota archaeon RBG_19FT_COMBO_69_17	90.67	1.21	22
1935152	Uncultured Diaforarchaea archaeaon JdFR-43	Archaea;Euryarchaeota;Diaforarchaea;NA;NA;Uncultured Diaforarchaea archaeaon JdFR-43	78.48	0	24
274854	uncultured marine group II euryarchaeote	Archaea;Euryarchaeota;Diaforarchaea;Thalassoarchaeales;NA;uncultured marine group II euryarchaeote	100	0	23
507754	Acidiplasma aeolicum	Archaea;Euryarchaeota;Diaforarchaea;Thermoplasmatales;Ferroplasmaceae;Acidiplasma aeolicum	97.29	0	38
1293648	Acidiplasma sp. MBA-1	Archaea;Euryarchaeota;Diaforarchaea;Thermoplasmatales;Ferroplasmaceae;Acidiplasma sp. MBA-1	94.72	0	25
333146	Ferroplasma acidarmanus fer1	Archaea;Euryarchaeota;Diaforarchaea;Thermoplasmatales;Ferroplasmaceae;Ferroplasma acidarmanus fer1	100	0	30
1295120	Thermogymnomonas acidicola JCM 13583	Archaea;Euryarchaeota;Diaforarchaea;Thermoplasmatales;NA;Thermogymnomonas acidicola JCM 13583	79.61	0	20
667135	Thermoplasmatales archaeon A-plasma	Archaea;Euryarchaeota;Diaforarchaea;Thermoplasmatales;NA;Thermoplasmatales archaeon A-plasma	97.18	0.72	26
667137	Thermoplasmatales archaeon E-plasma	Archaea;Euryarchaeota;Diaforarchaea;Thermoplasmatales;NA;Thermoplasmatales archaeon E-plasma	94.45	0	31
261391	Thermoplasmatales archaeon Gpl	Archaea;Euryarchaeota;Diaforarchaea;Thermoplasmatales;NA;Thermoplasmatales archaeon Gpl	95.52	0	18
667138	Thermoplasmatales archaeon I-plasma	Archaea;Euryarchaeota;Diaforarchaea;Thermoplasmatales;NA;Thermoplasmatales archaeon I-plasma	95.52	0	19
263820	Picrophilus torridus DSM 9790	Archaea;Euryarchaeota;Diaforarchaea;Thermoplasmatales;Picrophilaceae;Picrophilus torridus DSM 9790	100	0	23
273075	Thermoplasma acidophilum DSM 1728	Archaea;Euryarchaeota;Diaforarchaea;Thermoplasmatales;Thermoplasmataceae;Thermoplasma acidophilum DSM 1728	100	0	23
273116	Thermoplasma volcanium GSS1	Archaea;Euryarchaeota;Diaforarchaea;Thermoplasmatales;Thermoplasmataceae;Thermoplasma volcanium GSS1	100	0	27
1776334	Hadesarchaea archaeon YNP_45	Archaea;Euryarchaeota;Hadesarchaea;Hadesarchaea;Hadesarchaea;Hadesarchaea archaeon YNP_45	91.12	0	8
1776333	Hadesarchaea archaeon YNP_N21	Archaea;Euryarchaeota;Hadesarchaea;Hadesarchaea;Hadesarchaea;Hadesarchaea archaeon YNP_N21	75.62	0	24
1455608	Haladaptatus cibarius D43	Archaea;Euryarchaeota;Halobacteria;Halobacteriales;Halobacteriaceae;Haladaptatus cibarius D43	99.06	0.14	33
797209	Haladaptatus paucihalophilus DX253	Archaea;Euryarchaeota;Halobacteria;Halobacteriales;Halobacteriaceae;Haladaptatus paucihalophilus DX253	98.65	0	41
795797	Halalkalicoccus jeotgali B3	Archaea;Euryarchaeota;Halobacteria;Halobacteriales;Halobacteriaceae;Halalkalicoccus jeotgali B3	100	0	28
1008153	Halalkalicoccus paucihalophilus	Archaea;Euryarchaeota;Halobacteria;Halobacteriales;Halobacteriaceae;Halalkalicoccus paucihalophilus	98.99	0	34
1604004	Halanaeroarchaeum sulfurireducens	Archaea;Euryarchaeota;Halobacteria;Halobacteriales;Halobacteriaceae;Halanaeroarchaeum sulfurireducens	100	0	20
1457250	Halapricum salinum	Archaea;Euryarchaeota;Halobacteria;Halobacteriales;Halobacteriaceae;Halapricum salinum	99.42	0	54
1261545	Halarchaeum acidiphilum MH1-52-1	Archaea;Euryarchaeota;Halobacteria;Halobacteriales;Halobacteriaceae;Halarchaeum acidiphilum MH1-52-1	95.87	0	16
1227452	Haloarcula amylolytica JCM 13557	Archaea;Euryarchaeota;Halobacteria;Halobacteriales;Halobacteriaceae;Haloarcula amylolytica JCM 13557	99.52	0	43
1230451	Haloarcula argentinensis DSM 12282	Archaea;Euryarchaeota;Halobacteria;Halobacteriales;Halobacteriaceae;Haloarcula argentinensis DSM 12282	99.52	0	51
662475	Haloarcula californiae ATCC 33799	Archaea;Euryarchaeota;Halobacteria;Halobacteriales;Halobacteriaceae;Haloarcula californiae ATCC 33799	99.93	0	44
634497	Haloarcula hispanica ATCC 33960	Archaea;Euryarchaeota;Halobacteria;Halobacteriales;Halobacteriaceae;Haloarcula hispanica ATCC 33960	100	0	48
1227453	Haloarcula japonica DSM 6131	Archaea;Euryarchaeota;Halobacteria;Halobacteriales;Halobacteriaceae;Haloarcula japonica DSM 6131	99.93	0	46
272569	Haloarcula marismortui ATCC 43049	Archaea;Euryarchaeota;Halobacteria;Halobacteriales;Halobacteriaceae;Haloarcula marismortui ATCC 43049	100	0	40
662476	Haloarcula sinaiiensis ATCC 33800	Archaea;Euryarchaeota;Halobacteria;Halobacteriales;Halobacteriaceae;Haloarcula sinaiiensis ATCC 33800	99.93	0	42
1592728	Haloarcula sp. CBA1115	Archaea;Euryarchaeota;Halobacteria;Halobacteriales;Halobacteriaceae;Haloarcula sp. CBA1115	100	0	43
1765055	Haloarcula sp. CBA1127	Archaea;Euryarchaeota;Halobacteria;Halobacteriales;Halobacteriaceae;Haloarcula sp. CBA1127	99.93	0	49
1765056	Haloarcula sp. CBA1128	Archaea;Euryarchaeota;Halobacteria;Halobacteriales;Halobacteriaceae;Haloarcula sp. CBA1128	99.13	0	44
1705562	Haloarcula sp. SL3	Archaea;Euryarchaeota;Halobacteria;Halobacteriales;Halobacteriaceae;Haloarcula sp. SL3	99.87	0	48
662477	Haloarcula vallismortis ATCC 29715	Archaea;Euryarchaeota;Halobacteria;Halobacteriales;Halobacteriaceae;Haloarcula vallismortis ATCC 29715	99.93	0	42
1514971	Halobacteriaceae archaeon SB9	Archaea;Euryarchaeota;Halobacteria;Halobacteriales;Halobacteriaceae;Halobacteriaceae archaeon SB9	98.4	0	48
1919171	Halobacteriales archaeon QS_1_69_70	Archaea;Euryarchaeota;Halobacteria;Halobacteriales;Halobacteriaceae;Halobacteriales archaeon QS_1_69_70	83.99	0.39	17
1919175	Halobacteriales archaeon QS_4_69_225	Archaea;Euryarchaeota;Halobacteria;Halobacteriales;Halobacteriaceae;Halobacteriales archaeon QS_4_69_225	93.82	0	31
1919178	Halobacteriales archaeon QS_4_70_19	Archaea;Euryarchaeota;Halobacteria;Halobacteriales;Halobacteriaceae;Halobacteriales archaeon QS_4_70_19	89.44	0	18
1407499	Halobacterium hubeiense	Archaea;Euryarchaeota;Halobacteria;Halobacteriales;Halobacteriaceae;Halobacterium hubeiense	100	0	25
478009	Halobacterium salinarum R1	Archaea;Euryarchaeota;Halobacteria;Halobacteriales;Halobacteriaceae;Halobacterium salinarum R1	100	0	27
1765057	Halobacterium sp. CBA1132	Archaea;Euryarchaeota;Halobacteria;Halobacteriales;Halobacteriaceae;Halobacterium sp. CBA1132	98.57	0	16
751944	Halobacterium sp. DL1	Archaea;Euryarchaeota;Halobacteria;Halobacteriales;Halobacteriaceae;Halobacterium sp. DL1	100	0	31
1232219	Halococcus agarilyticus	Archaea;Euryarchaeota;Halobacteria;Halobacteriales;Halobacteriaceae;Halococcus agarilyticus	98.43	0	43
1132509	Halococcus hamelinensis 100A6	Archaea;Euryarchaeota;Halobacteria;Halobacteriales;Halobacteriaceae;Halococcus hamelinensis 100A6	99.08	0	41
931277	Halococcus morrhuae DSM 1307	Archaea;Euryarchaeota;Halobacteria;Halobacteriales;Halobacteriaceae;Halococcus morrhuae DSM 1307	97.8	0	40
1227455	Halococcus saccharolyticus DSM 5350	Archaea;Euryarchaeota;Halobacteria;Halobacteriales;Halobacteriaceae;Halococcus saccharolyticus DSM 5350	98.74	0	50
1227456	Halococcus salifodinae DSM 8989	Archaea;Euryarchaeota;Halobacteria;Halobacteriales;Halobacteriaceae;Halococcus salifodinae DSM 8989	97.59	0	42
1264579	Halococcus sediminicola	Archaea;Euryarchaeota;Halobacteria;Halobacteriales;Halobacteriaceae;Halococcus sediminicola	98.57	0	42
1227457	Halococcus thailandensis JCM 13552	Archaea;Euryarchaeota;Halobacteria;Halobacteriales;Halobacteriaceae;Halococcus thailandensis JCM 13552	98.58	0	49
1069082	Halomicrobium katesii DSM 19301	Archaea;Euryarchaeota;Halobacteria;Halobacteriales;Halobacteriaceae;Halomicrobium katesii DSM 19301	99.13	0	32
485914	Halomicrobium mukohataei DSM 12286	Archaea;Euryarchaeota;Halobacteria;Halobacteriales;Halobacteriaceae;Halomicrobium mukohataei DSM 12286	100	0	34
1085028	halophilic archaeon J07HX64	Archaea;Euryarchaeota;Halobacteria;Halobacteriales;Halobacteriaceae;halophilic archaeon J07HX64	89.93	0.55	16
1033806	Halorhabdus tiamatea SARL4B	Archaea;Euryarchaeota;Halobacteria;Halobacteriales;Halobacteriaceae;Halorhabdus tiamatea SARL4B	100	0	32
519442	Halorhabdus utahensis DSM 12940	Archaea;Euryarchaeota;Halobacteria;Halobacteriales;Halobacteriaceae;Halorhabdus utahensis DSM 12940	100	0	39
797114	Halosimplex carlsbadense 2-9-1	Archaea;Euryarchaeota;Halobacteria;Halobacteriales;Halobacteriaceae;Halosimplex carlsbadense 2-9-1	99	0	48
268739	Natronomonas moolapensis 8.8.11	Archaea;Euryarchaeota;Halobacteria;Halobacteriales;Halobacteriaceae;Natronomonas moolapensis 8.8.11	100	0	20
348780	Natronomonas pharaonis DSM 2160	Archaea;Euryarchaeota;Halobacteria;Halobacteriales;Halobacteriaceae;Natronomonas pharaonis DSM 2160	100	0	15
1071085	haloarchaeon 3A1_DGR	Archaea;Euryarchaeota;Halobacteria;Halobacteriales;Haloferacaceae;haloarchaeon 3A1_DGR	96.27	0	26
1324957	Halobonum tyrrellensis G22	Archaea;Euryarchaeota;Halobacteria;Halobacteriales;Haloferacaceae;Halobonum tyrrellensis G22	97.54	0	41
1085029	halophilic archaeon J07HB67	Archaea;Euryarchaeota;Halobacteria;Halobacteriales;NA;halophilic archaeon J07HB67	76.71	1.02	8
1448860	Halobellus rufus	Archaea;Euryarchaeota;Halobacteria;Haloferacales;Haloferacaceae;Halobellus rufus	89.29	0	23
114529	Haloferax alexandrinus	Archaea;Euryarchaeota;Halobacteria;Haloferacales;Haloferacaceae;Haloferax alexandrinus	99.17	0	30
662478	Haloferax denitrificans ATCC 35960	Archaea;Euryarchaeota;Halobacteria;Haloferacales;Haloferacaceae;Haloferax denitrificans ATCC 35960	99.44	0	26
1230453	Haloferax elongans ATCC BAA-1513	Archaea;Euryarchaeota;Halobacteria;Haloferacales;Haloferacaceae;Haloferax elongans ATCC BAA-1513	99.19	0	34
35746	Haloferax gibbonsii	Archaea;Euryarchaeota;Halobacteria;Haloferacales;Haloferacaceae;Haloferax gibbonsii	100	0	30
1227460	Haloferax larsenii JCM 13917	Archaea;Euryarchaeota;Halobacteria;Haloferacales;Haloferacaceae;Haloferax larsenii JCM 13917	98.42	0	31
1230452	Haloferax lucentense DSM 14919	Archaea;Euryarchaeota;Halobacteria;Haloferacales;Haloferacaceae;Haloferax lucentense DSM 14919	99.57	0	24
523841	Haloferax mediterranei ATCC 33500	Archaea;Euryarchaeota;Halobacteria;Haloferacales;Haloferacaceae;Haloferax mediterranei ATCC 33500	100	0	28
662479	Haloferax mucosum ATCC BAA-1512	Archaea;Euryarchaeota;Halobacteria;Haloferacales;Haloferacaceae;Haloferax mucosum ATCC BAA-1512	99.57	0	28
1227461	Haloferax prahovense DSM 18310	Archaea;Euryarchaeota;Halobacteria;Haloferacales;Haloferacaceae;Haloferax prahovense DSM 18310	98.68	0	29
1227462	Haloferax sp. ATCC BAA-644	Archaea;Euryarchaeota;Halobacteria;Haloferacales;Haloferacaceae;Haloferax sp. ATCC BAA-644	98.2	0	25
1227463	Haloferax sp. ATCC BAA-645	Archaea;Euryarchaeota;Halobacteria;Haloferacales;Haloferacaceae;Haloferax sp. ATCC BAA-645	99.06	0	25
1227464	Haloferax sp. ATCC BAA-646	Archaea;Euryarchaeota;Halobacteria;Haloferacales;Haloferacaceae;Haloferax sp. ATCC BAA-646	98.96	0	25
1243180	Haloferax sp. BAB2207	Archaea;Euryarchaeota;Halobacteria;Haloferacales;Haloferacaceae;Haloferax sp. BAB2207	92.52	1.17	22
1526048	Haloferax sp. Q22	Archaea;Euryarchaeota;Halobacteria;Haloferacales;Haloferacaceae;Haloferax sp. Q22	99.44	0	31
1544718	Haloferax sp. SB29	Archaea;Euryarchaeota;Halobacteria;Haloferacales;Haloferacaceae;Haloferax sp. SB29	97.14	0	24
1544719	Haloferax sp. SB3	Archaea;Euryarchaeota;Halobacteria;Haloferacales;Haloferacaceae;Haloferax sp. SB3	99.25	0	26
662480	Haloferax sulfurifontis ATCC BAA-897	Archaea;Euryarchaeota;Halobacteria;Haloferacales;Haloferacaceae;Haloferax sulfurifontis ATCC BAA-897	98.68	0	27
309800	Haloferax volcanii DS2	Archaea;Euryarchaeota;Halobacteria;Haloferacales;Haloferacaceae;Haloferax volcanii DS2	100	0	28
469382	Halogeometricum borinquense DSM 11551	Archaea;Euryarchaeota;Halobacteria;Haloferacales;Haloferacaceae;Halogeometricum borinquense DSM 11551	100	0	39
1227487	Halogeometricum pallidum JCM 14848	Archaea;Euryarchaeota;Halobacteria;Haloferacales;Haloferacaceae;Halogeometricum pallidum JCM 14848	99.25	0	45
1210908	Halogranum salarium B-1	Archaea;Euryarchaeota;Halobacteria;Haloferacales;Haloferacaceae;Halogranum salarium B-1	98.23	0	47
699431	Halolamina pelagica	Archaea;Euryarchaeota;Halobacteria;Haloferacales;Haloferacaceae;Halolamina pelagica	92.92	0	28
1380430	Halolamina rubra	Archaea;Euryarchaeota;Halobacteria;Haloferacales;Haloferacaceae;Halolamina rubra	88.17	0	26
1480675	Halolamina sediminis	Archaea;Euryarchaeota;Halobacteria;Haloferacales;Haloferacaceae;Halolamina sediminis	96.26	0	20
1238427	Halonotius sp. J07HN6	Archaea;Euryarchaeota;Halobacteria;Haloferacales;Haloferacaceae;Halonotius sp. J07HN6	94.31	3.10	15
1708091	Halopenitus sp. DYS4	Archaea;Euryarchaeota;Halobacteria;Haloferacales;Haloferacaceae;Halopenitus sp. DYS4	93.78	0	18
756883	halophilic archaeon DL31	Archaea;Euryarchaeota;Halobacteria;Haloferacales;Haloferacaceae;halophilic archaeon DL31	100	0	32
926690	Haloplanus natans DSM 17983	Archaea;Euryarchaeota;Halobacteria;Haloferacales;Haloferacaceae;Haloplanus natans DSM 17983	98.3	0.07	32
1238426	Haloquadratum sp. J07HQX50	Archaea;Euryarchaeota;Halobacteria;Haloferacales;Haloferacaceae;Haloquadratum sp. J07HQX50	82.48	0	15
768065	Haloquadratum walsbyi C23	Archaea;Euryarchaeota;Halobacteria;Haloferacales;Haloferacaceae;Haloquadratum walsbyi C23	100	0	22
1230454	Halorubrum aidingense JCM 13560	Archaea;Euryarchaeota;Halobacteria;Haloferacales;Haloferacaceae;Halorubrum aidingense JCM 13560	97.19	0	28
1230455	Halorubrum arcis JCM 13916	Archaea;Euryarchaeota;Halobacteria;Haloferacales;Haloferacaceae;Halorubrum arcis JCM 13916	99.57	0	21
1227465	Halorubrum californiensis DSM 19288	Archaea;Euryarchaeota;Halobacteria;Haloferacales;Haloferacaceae;Halorubrum californiensis DSM 19288	96.77	0	22
1227466	Halorubrum coriense DSM 10284	Archaea;Euryarchaeota;Halobacteria;Haloferacales;Haloferacaceae;Halorubrum coriense DSM 10284	98.7	0	27
1227467	Halorubrum distributum JCM 9100	Archaea;Euryarchaeota;Halobacteria;Haloferacales;Haloferacaceae;Halorubrum distributum JCM 9100	99.57	0	28
1121945	Halorubrum ezzemoulense DSM 17463	Archaea;Euryarchaeota;Halobacteria;Haloferacales;Haloferacaceae;Halorubrum ezzemoulense DSM 17463	99.57	0	26
413816	Halorubrum halophilum	Archaea;Euryarchaeota;Halobacteria;Haloferacales;Haloferacaceae;Halorubrum halophilum	97.85	0	30
1227481	Halorubrum hochstenium ATCC 700873	Archaea;Euryarchaeota;Halobacteria;Haloferacales;Haloferacaceae;Halorubrum hochstenium ATCC 700873	98.96	0	18
1230456	Halorubrum kocurii JCM 14978	Archaea;Euryarchaeota;Halobacteria;Haloferacales;Haloferacaceae;Halorubrum kocurii JCM 14978	97.47	0	46
416348	Halorubrum lacusprofundi ATCC 49239	Archaea;Euryarchaeota;Halobacteria;Haloferacales;Haloferacaceae;Halorubrum lacusprofundi ATCC 49239	100	0	19
1227482	Halorubrum lipolyticum DSM 21995	Archaea;Euryarchaeota;Halobacteria;Haloferacales;Haloferacaceae;Halorubrum lipolyticum DSM 21995	99	0	47
1227483	Halorubrum litoreum JCM 13561	Archaea;Euryarchaeota;Halobacteria;Haloferacales;Haloferacaceae;Halorubrum litoreum JCM 13561	99.19	0	23
1227484	Halorubrum saccharovorum DSM 1137	Archaea;Euryarchaeota;Halobacteria;Haloferacales;Haloferacaceae;Halorubrum saccharovorum DSM 1137	99.33	0	22
1705389	Halorubrum sp. 5	Archaea;Euryarchaeota;Halobacteria;Haloferacales;Haloferacaceae;Halorubrum sp. 5	99.57	0	19
1498500	Halorubrum sp. BV1	Archaea;Euryarchaeota;Halobacteria;Haloferacales;Haloferacaceae;Halorubrum sp. BV1	97.47	0	15
1194088	Halorubrum sp. T3	Archaea;Euryarchaeota;Halobacteria;Haloferacales;Haloferacaceae;Halorubrum sp. T3	99.19	0	29
1227485	Halorubrum tebenquichense DSM 14210	Archaea;Euryarchaeota;Halobacteria;Haloferacales;Haloferacaceae;Halorubrum tebenquichense DSM 14210	99.76	0.38	16
1227486	Halorubrum terrestre JCM 10247	Archaea;Euryarchaeota;Halobacteria;Haloferacales;Haloferacaceae;Halorubrum terrestre JCM 10247	99.5	0	22
1412872	uncultured archaeon A07HB70	Archaea;Euryarchaeota;Halobacteria;Haloferacales;NA;uncultured archaeon A07HB70	88.14	0.1	15
1412873	uncultured archaeon A07HN63	Archaea;Euryarchaeota;Halobacteria;Haloferacales;NA;uncultured archaeon A07HN63	87.91	2.09	13
1412874	uncultured archaeon A07HR60	Archaea;Euryarchaeota;Halobacteria;Haloferacales;NA;uncultured archaeon A07HR60	92.46	2.00	17
1412871	uncultured archaeon A07HR67	Archaea;Euryarchaeota;Halobacteria;Haloferacales;NA;uncultured archaeon A07HR67	96	0.32	18
358396	Halobiforma lacisalsi AJ5	Archaea;Euryarchaeota;Halobacteria;Natrialbales;Natrialbaceae;Halobiforma lacisalsi AJ5	100	0	30
1227454	Halobiforma nitratireducens JCM 10879	Archaea;Euryarchaeota;Halobacteria;Natrialbales;Natrialbaceae;Halobiforma nitratireducens JCM 10879	86.64	0.38	26
1293047	Halopiger djelfamassiliensis	Archaea;Euryarchaeota;Halobacteria;Natrialbales;Natrialbaceae;Halopiger djelfamassiliensis	98.86	0	35
1293048	Halopiger goleamassiliensis	Archaea;Euryarchaeota;Halobacteria;Natrialbales;Natrialbaceae;Halopiger goleamassiliensis	99.54	0.05	24
1202768	Halopiger salifodinae	Archaea;Euryarchaeota;Halobacteria;Natrialbales;Natrialbaceae;Halopiger salifodinae	98.54	0	37
797210	Halopiger xanaduensis SH-6	Archaea;Euryarchaeota;Halobacteria;Natrialbales;Natrialbaceae;Halopiger xanaduensis SH-6	100	0	36
797299	Halostagnicola larsenii XH-48	Archaea;Euryarchaeota;Halobacteria;Natrialbales;Natrialbaceae;Halostagnicola larsenii XH-48	100	0	23
1495067	Halostagnicola sp. A56	Archaea;Euryarchaeota;Halobacteria;Natrialbales;Natrialbaceae;Halostagnicola sp. A56	82.85	0	19
1455609	Haloterrigena jeotgali A29	Archaea;Euryarchaeota;Halobacteria;Natrialbales;Natrialbaceae;Haloterrigena jeotgali A29	99.38	0	29
1230457	Haloterrigena limicola JCM 13563	Archaea;Euryarchaeota;Halobacteria;Natrialbales;Natrialbaceae;Haloterrigena limicola JCM 13563	99.19	0	30
1227488	Haloterrigena salina JCM 13891	Archaea;Euryarchaeota;Halobacteria;Natrialbales;Natrialbaceae;Haloterrigena salina JCM 13891	98.49	0	47
1227489	Haloterrigena thermotolerans DSM 11522	Archaea;Euryarchaeota;Halobacteria;Natrialbales;Natrialbaceae;Haloterrigena thermotolerans DSM 11522	98.8	0	29
543526	Haloterrigena turkmenica DSM 5511	Archaea;Euryarchaeota;Halobacteria;Natrialbales;Natrialbaceae;Haloterrigena turkmenica DSM 5511	100	0	42
1227490	Halovivax asiaticus JCM 14624	Archaea;Euryarchaeota;Halobacteria;Natrialbales;Natrialbaceae;Halovivax asiaticus JCM 14624	98.73	0	29
797302	Halovivax ruber XH-70	Archaea;Euryarchaeota;Halobacteria;Natrialbales;Natrialbaceae;Halovivax ruber XH-70	100	0	31
1227491	Natrialba aegyptia DSM 13077	Archaea;Euryarchaeota;Halobacteria;Natrialbales;Natrialbaceae;Natrialba aegyptia DSM 13077	99.42	0	28
29540	Natrialba asiatica DSM 12278	Archaea;Euryarchaeota;Halobacteria;Natrialbales;Natrialbaceae;Natrialba asiatica DSM 12278	97.97	0	30
1227492	Natrialba chahannaoensis JCM 10990	Archaea;Euryarchaeota;Halobacteria;Natrialbales;Natrialbaceae;Natrialba chahannaoensis JCM 10990	99.82	0	27
1227493	Natrialba hulunbeirensis JCM 10989	Archaea;Euryarchaeota;Halobacteria;Natrialbales;Natrialbaceae;Natrialba hulunbeirensis JCM 10989	99.44	0	25
547559	Natrialba magadii ATCC 43099	Archaea;Euryarchaeota;Halobacteria;Natrialbales;Natrialbaceae;Natrialba magadii ATCC 43099	100	0	28
1230458	Natrialba taiwanensis DSM 12281	Archaea;Euryarchaeota;Halobacteria;Natrialbales;Natrialbaceae;Natrialba taiwanensis DSM 12281	98.28	0	25
222984	Natrinema altunense	Archaea;Euryarchaeota;Halobacteria;Natrialbales;Natrialbaceae;Natrinema altunense	99.57	0	38
1230459	Natrinema gari JCM 14663	Archaea;Euryarchaeota;Halobacteria;Natrialbales;Natrialbaceae;Natrinema gari JCM 14663	99	0	47
1227495	Natrinema pallidum DSM 3751	Archaea;Euryarchaeota;Halobacteria;Natrialbales;Natrialbaceae;Natrinema pallidum DSM 3751	98.1	0	38
797303	Natrinema pellirubrum DSM 15624	Archaea;Euryarchaeota;Halobacteria;Natrialbales;Natrialbaceae;Natrinema pellirubrum DSM 15624	100	0	31
1172566	Natrinema sp. J7-1	Archaea;Euryarchaeota;Halobacteria;Natrialbales;Natrialbaceae;Natrinema sp. J7-1	98.98	0	39
406552	Natrinema sp. J7-2	Archaea;Euryarchaeota;Halobacteria;Natrialbales;Natrialbaceae;Natrinema sp. J7-2	100	0	43
1227496	Natrinema versiforme JCM 10478	Archaea;Euryarchaeota;Halobacteria;Natrialbales;Natrialbaceae;Natrinema versiforme JCM 10478	98.86	0	43
797304	Natronobacterium gregoryi SP2	Archaea;Euryarchaeota;Halobacteria;Natrialbales;Natrialbaceae;Natronobacterium gregoryi SP2	100	0	16
1227497	Natronococcus amylolyticus DSM 10524	Archaea;Euryarchaeota;Halobacteria;Natrialbales;Natrialbaceae;Natronococcus amylolyticus DSM 10524	97.73	0	37
1227498	Natronococcus jeotgali DSM 18795	Archaea;Euryarchaeota;Halobacteria;Natrialbales;Natrialbaceae;Natronococcus jeotgali DSM 18795	99.12	0	38
694430	Natronococcus occultus SP4	Archaea;Euryarchaeota;Halobacteria;Natrialbales;Natrialbaceae;Natronococcus occultus SP4	100	0	48
1227499	Natronolimnobius innermongolicus JCM 12255	Archaea;Euryarchaeota;Halobacteria;Natrialbales;Natrialbaceae;Natronolimnobius innermongolicus JCM 12255	98.8	0	32
1227500	Natronorubrum bangense JCM 10635	Archaea;Euryarchaeota;Halobacteria;Natrialbales;Natrialbaceae;Natronorubrum bangense JCM 10635	97.35	0	34
1230460	Natronorubrum sulfidifaciens JCM 14089	Archaea;Euryarchaeota;Halobacteria;Natrialbales;Natrialbaceae;Natronorubrum sulfidifaciens JCM 14089	98.61	0	28
1114856	Natronorubrum tibetense GA33	Archaea;Euryarchaeota;Halobacteria;Natrialbales;Natrialbaceae;Natronorubrum tibetense GA33	99.25	0	28
1333523	Salinarchaeum sp. Harcht-Bsk1	Archaea;Euryarchaeota;Halobacteria;Natrialbales;Natrialbaceae;Salinarchaeum sp. Harcht-Bsk1	100	0	27
386456	Methanobacterium arcticum	Archaea;Euryarchaeota;Methanobacteria;Methanobacteriales;Methanobacteriaceae;Methanobacterium arcticum	100	0	62
2161	Methanobacterium bryantii	Archaea;Euryarchaeota;Methanobacteria;Methanobacteriales;Methanobacteriaceae;Methanobacterium bryantii	100	0	75
118062	Methanobacterium congolense	Archaea;Euryarchaeota;Methanobacteria;Methanobacteriales;Methanobacteriaceae;Methanobacterium congolense	99.73	0	63
2162	Methanobacterium formicicum	Archaea;Euryarchaeota;Methanobacteria;Methanobacteriales;Methanobacteriaceae;Methanobacterium formicicum	100	0	48
877455	Methanobacterium lacus	Archaea;Euryarchaeota;Methanobacteria;Methanobacteriales;Methanobacteriaceae;Methanobacterium lacus	100	0	56
868131	Methanobacterium paludis	Archaea;Euryarchaeota;Methanobacteria;Methanobacteriales;Methanobacteriaceae;Methanobacterium paludis	100	0	57
1641383	Methanobacterium sp. 42_16	Archaea;Euryarchaeota;Methanobacteria;Methanobacteriales;Methanobacteriaceae;Methanobacterium sp. 42_16	98.4	0	45
1220534	Methanobacterium sp. Maddingley MBC34	Archaea;Euryarchaeota;Methanobacteria;Methanobacteriales;Methanobacteriaceae;Methanobacterium sp. Maddingley MBC34	96.53	0.06	62
1379702	Methanobacterium sp. MB1	Archaea;Euryarchaeota;Methanobacteria;Methanobacteriales;Methanobacteriaceae;Methanobacterium sp. MB1	100	0	46
1495336	Methanobacterium sp. SMA-27	Archaea;Euryarchaeota;Methanobacteria;Methanobacteriales;Methanobacteriaceae;Methanobacterium sp. SMA-27	98.8	0	53
59277	Methanobacterium subterraneum	Archaea;Euryarchaeota;Methanobacteria;Methanobacteriales;Methanobacteriaceae;Methanobacterium subterraneum	99.16	0	45
408577	Methanobacterium veterum	Archaea;Euryarchaeota;Methanobacteria;Methanobacteriales;Methanobacteriaceae;Methanobacterium veterum	100	0	62
1401244	Methanobrevibacter arboriphilus ANOR1	Archaea;Euryarchaeota;Methanobacteria;Methanobacteriales;Methanobacteriaceae;Methanobrevibacter arboriphilus ANOR1	82.94	0	21
1214066	Methanobrevibacter boviskoreani JH1	Archaea;Euryarchaeota;Methanobacteria;Methanobacteriales;Methanobacteriaceae;Methanobrevibacter boviskoreani JH1	99.2	0	33
55758	Methanobrevibacter filiformis	Archaea;Euryarchaeota;Methanobacteria;Methanobacteriales;Methanobacteriaceae;Methanobrevibacter filiformis	96	0	37
1122229	Methanobrevibacter gottschalkii DSM 11977	Archaea;Euryarchaeota;Methanobacteria;Methanobacteriales;Methanobacteriaceae;Methanobrevibacter gottschalkii DSM 11977	99.2	0	22
230361	Methanobrevibacter millerae	Archaea;Euryarchaeota;Methanobacteria;Methanobacteriales;Methanobacteriaceae;Methanobrevibacter millerae	100	0.8	42
294671	Methanobrevibacter olleyae	Archaea;Euryarchaeota;Methanobacteria;Methanobacteriales;Methanobacteriaceae;Methanobrevibacter olleyae	100	0	22
1415626	Methanobrevibacter oralis JMR01	Archaea;Euryarchaeota;Methanobacteria;Methanobacteriales;Methanobacteriaceae;Methanobrevibacter oralis JMR01	75.02	0	25
634498	Methanobrevibacter ruminantium M1	Archaea;Euryarchaeota;Methanobacteria;Methanobacteriales;Methanobacteriaceae;Methanobrevibacter ruminantium M1	100	0	37
420247	Methanobrevibacter smithii ATCC 35061	Archaea;Euryarchaeota;Methanobacteria;Methanobacteriales;Methanobacteriaceae;Methanobrevibacter smithii ATCC 35061	100	0	32
1263088	Methanobrevibacter smithii CAG:186	Archaea;Euryarchaeota;Methanobacteria;Methanobacteriales;Methanobacteriaceae;Methanobrevibacter smithii CAG:186	99.96	0	32
1860156	Methanobrevibacter sp. A54	Archaea;Euryarchaeota;Methanobacteria;Methanobacteriales;Methanobacteriaceae;Methanobrevibacter sp. A54	97.6	0	31
224719	Methanobrevibacter sp. AbM4	Archaea;Euryarchaeota;Methanobacteria;Methanobacteriales;Methanobacteriaceae;Methanobrevibacter sp. AbM4	100	0	32
2006182	Methanobrevibacter sp. NOE	Archaea;Euryarchaeota;Methanobacteria;Methanobacteriales;Methanobacteriaceae;Methanobrevibacter sp. NOE	96.53	0	24
190976	Methanobrevibacter woesei	Archaea;Euryarchaeota;Methanobacteria;Methanobacteriales;Methanobacteriaceae;Methanobrevibacter woesei	100	0	37
1410664	Methanobrevibacter wolinii SH	Archaea;Euryarchaeota;Methanobacteria;Methanobacteriales;Methanobacteriaceae;Methanobrevibacter wolinii SH	100	0	30
1077256	Methanosphaera cuniculi 1R-7	Archaea;Euryarchaeota;Methanobacteria;Methanobacteriales;Methanobacteriaceae;Methanosphaera cuniculi 1R-7	97.6	0	44
2666342	Methanosphaera sp.	Archaea;Euryarchaeota;Methanobacteria;Methanobacteriales;Methanobacteriaceae;Methanosphaera sp.	83.49	0	48
1860157	Methanosphaera sp. A6	Archaea;Euryarchaeota;Methanobacteria;Methanobacteriales;Methanobacteriaceae;Methanosphaera sp. A6	95.94	0	45
1789762	Methanosphaera sp. BMS	Archaea;Euryarchaeota;Methanobacteria;Methanobacteriales;Methanobacteriaceae;Methanosphaera sp. BMS	95.2	100	46
1945576	Methanosphaera sp. DEW79	Archaea;Euryarchaeota;Methanobacteria;Methanobacteriales;Methanobacteriaceae;Methanosphaera sp. DEW79	96.8	0	46
1945580	Methanosphaera sp. rholeuAM6	Archaea;Euryarchaeota;Methanobacteria;Methanobacteriales;Methanobacteriaceae;Methanosphaera sp. rholeuAM6	86.99	0	46
1945632	Methanosphaera sp. SHI1033	Archaea;Euryarchaeota;Methanobacteria;Methanobacteriales;Methanobacteriaceae;Methanosphaera sp. SHI1033	74.27	0	48
1945631	Methanosphaera sp. SHI613	Archaea;Euryarchaeota;Methanobacteria;Methanobacteriales;Methanobacteriaceae;Methanosphaera sp. SHI613	88.4	0	44
1561964	Methanosphaera sp. WGK6	Archaea;Euryarchaeota;Methanobacteria;Methanobacteriales;Methanobacteriaceae;Methanosphaera sp. WGK6	93.6	0	40
339860	Methanosphaera stadtmanae DSM 3091	Archaea;Euryarchaeota;Methanobacteria;Methanobacteriales;Methanobacteriaceae;Methanosphaera stadtmanae DSM 3091	100	0	46
79929	Methanothermobacter marburgensis str. Marburg	Archaea;Euryarchaeota;Methanobacteria;Methanobacteriales;Methanobacteriaceae;Methanothermobacter marburgensis str. Marburg	100	0	24
866790	Methanothermobacter sp. CaT2	Archaea;Euryarchaeota;Methanobacteria;Methanobacteriales;Methanobacteriaceae;Methanothermobacter sp. CaT2	100	0	28
187420	Methanothermobacter thermautotrophicus str. Delta H	Archaea;Euryarchaeota;Methanobacteria;Methanobacteriales;Methanobacteriaceae;Methanothermobacter thermautotrophicus str. Delta H	100	0.05	31
262501	uncultured Methanosphaera sp.	Archaea;Euryarchaeota;Methanobacteria;Methanobacteriales;Methanobacteriaceae;uncultured Methanosphaera sp.	82.71	60	39
523846	Methanothermus fervidus DSM 2088	Archaea;Euryarchaeota;Methanobacteria;Methanobacteriales;Methanothermaceae;Methanothermus fervidus DSM 2088	100	0	29
1301915	Methanocaldococcus bathoardescens	Archaea;Euryarchaeota;Methanococci;Methanococcales;Methanocaldococcaceae;Methanocaldococcus bathoardescens	100	0	20
573064	Methanocaldococcus fervens AG86	Archaea;Euryarchaeota;Methanococci;Methanococcales;Methanocaldococcaceae;Methanocaldococcus fervens AG86	100	0	18
573063	Methanocaldococcus infernus ME	Archaea;Euryarchaeota;Methanococci;Methanococcales;Methanocaldococcaceae;Methanocaldococcus infernus ME	100	0	13
243232	Methanocaldococcus jannaschii DSM 2661	Archaea;Euryarchaeota;Methanococci;Methanococcales;Methanocaldococcaceae;Methanocaldococcus jannaschii DSM 2661	100	0	13
644281	Methanocaldococcus sp. FS406-22	Archaea;Euryarchaeota;Methanococci;Methanococcales;Methanocaldococcaceae;Methanocaldococcus sp. FS406-22	100	0	13
1069083	Methanocaldococcus villosus KIN24-T80	Archaea;Euryarchaeota;Methanococci;Methanococcales;Methanocaldococcaceae;Methanocaldococcus villosus KIN24-T80	97.62	0	18
579137	Methanocaldococcus vulcanius M7	Archaea;Euryarchaeota;Methanococci;Methanococcales;Methanocaldococcaceae;Methanocaldococcus vulcanius M7	100	0	17
647171	Methanotorris formicicus Mc-S-70	Archaea;Euryarchaeota;Methanococci;Methanococcales;Methanocaldococcaceae;Methanotorris formicicus Mc-S-70	99.52	0	25
880724	Methanotorris igneus Kol 5	Archaea;Euryarchaeota;Methanococci;Methanococcales;Methanocaldococcaceae;Methanotorris igneus Kol 5	100	0	25
419665	Methanococcus aeolicus Nankai-3	Archaea;Euryarchaeota;Methanococci;Methanococcales;Methanococcaceae;Methanococcus aeolicus Nankai-3	100	0	16
426368	Methanococcus maripaludis C7	Archaea;Euryarchaeota;Methanococci;Methanococcales;Methanococcaceae;Methanococcus maripaludis C7	100	0	17
406327	Methanococcus vannielii SB	Archaea;Euryarchaeota;Methanococci;Methanococcales;Methanococcaceae;Methanococcus vannielii SB	100	0	15
456320	Methanococcus voltae A3	Archaea;Euryarchaeota;Methanococci;Methanococcales;Methanococcaceae;Methanococcus voltae A3	100	0	10
647113	Methanothermococcus okinawensis IH1	Archaea;Euryarchaeota;Methanococci;Methanococcales;Methanococcaceae;Methanothermococcus okinawensis IH1	100	0	20
523845	Methanothermococcus thermolithotrophicus DSM 2095	Archaea;Euryarchaeota;Methanococci;Methanococcales;Methanococcaceae;Methanothermococcus thermolithotrophicus DSM 2095	99.52	0	16
1706433	Arc I group archaeon ADurb1013_Bin02101	Archaea;Euryarchaeota;Methanofastidiosa;Methanofastidiosales;NA;Arc I group archaeon ADurb1013_Bin02101	86.02	0	8
1706434	Arc I group archaeon ADurb1113_Bin01801	Archaea;Euryarchaeota;Methanofastidiosa;Methanofastidiosales;NA;Arc I group archaeon ADurb1113_Bin01801	85.03	0.33	9
1706435	Arc I group archaeon ADurb1213_Bin02801	Archaea;Euryarchaeota;Methanofastidiosa;Methanofastidiosales;NA;Arc I group archaeon ADurb1213_Bin02801	85.03	0	8
1706436	Arc I group archaeon B03fssc0709_Meth_Bin005	Archaea;Euryarchaeota;Methanofastidiosa;Methanofastidiosales;NA;Arc I group archaeon B03fssc0709_Meth_Bin005	90.85	0.39	17
1706437	Arc I group archaeon B15fssc0709_Meth_Bin003	Archaea;Euryarchaeota;Methanofastidiosa;Methanofastidiosales;NA;Arc I group archaeon B15fssc0709_Meth_Bin003	90.48	0.42	16
1706438	Arc I group archaeon BMIXfssc0709_Meth_Bin006	Archaea;Euryarchaeota;Methanofastidiosa;Methanofastidiosales;NA;Arc I group archaeon BMIXfssc0709_Meth_Bin006	90.98	0	12
1705409	Arc I group archaeon U1lsi0528_Bin055	Archaea;Euryarchaeota;Methanofastidiosa;Methanofastidiosales;NA;Arc I group archaeon U1lsi0528_Bin055	81.09	0	19
1705564	Arc I group archaeon U1lsi0528_Bin089	Archaea;Euryarchaeota;Methanofastidiosa;Methanofastidiosales;NA;Arc I group archaeon U1lsi0528_Bin089	80.69	0.30	12
351160	Methanocella arvoryzae MRE50	Archaea;Euryarchaeota;Methanomicrobia;Methanocellales;Methanocellaceae;Methanocella arvoryzae MRE50	100	0	42
1041930	Methanocella conradii HZ254	Archaea;Euryarchaeota;Methanomicrobia;Methanocellales;Methanocellaceae;Methanocella conradii HZ254	100	0	46
304371	Methanocella paludicola SANAE	Archaea;Euryarchaeota;Methanomicrobia;Methanocellales;Methanocellaceae;Methanocella paludicola SANAE	100	0	57
1641382	Methanocalculus sp. 52_23	Archaea;Euryarchaeota;Methanomicrobia;Methanomicrobiales;Methanocalculaceae;Methanocalculus sp. 52_23	82.71	3.05	19
1122230	Methanocorpusculum bavaricum DSM 4179	Archaea;Euryarchaeota;Methanomicrobia;Methanomicrobiales;Methanocorpusculaceae;Methanocorpusculum bavaricum DSM 4179	96.93	0	16
410358	Methanocorpusculum labreanum Z	Archaea;Euryarchaeota;Methanomicrobia;Methanomicrobiales;Methanocorpusculaceae;Methanocorpusculum labreanum Z	100	0	14
1201294	Methanoculleus bourgensis MS2	Archaea;Euryarchaeota;Methanomicrobia;Methanomicrobiales;Methanomicrobiaceae;Methanoculleus bourgensis MS2	100	0	38
368407	Methanoculleus marisnigri JR1	Archaea;Euryarchaeota;Methanomicrobia;Methanomicrobiales;Methanomicrobiaceae;Methanoculleus marisnigri JR1	100	1.21	47
1550566	Methanoculleus sediminis	Archaea;Euryarchaeota;Methanomicrobia;Methanomicrobiales;Methanomicrobiaceae;Methanoculleus sediminis	98.89	0	42
1671625	Methanoculleus sp. DTU006	Archaea;Euryarchaeota;Methanomicrobia;Methanomicrobiales;Methanomicrobiaceae;Methanoculleus sp. DTU006	77.99	0	28
1671626	Methanoculleus sp. DTU007	Archaea;Euryarchaeota;Methanomicrobia;Methanomicrobiales;Methanomicrobiaceae;Methanoculleus sp. DTU007	97.71	0	24
1495314	Methanoculleus sp. MH98A	Archaea;Euryarchaeota;Methanomicrobia;Methanomicrobiales;Methanomicrobiaceae;Methanoculleus sp. MH98A	93.53	2.56	36
1735326	Methanoculleus sp. SDB	Archaea;Euryarchaeota;Methanomicrobia;Methanomicrobiales;Methanomicrobiaceae;Methanoculleus sp. SDB	98.04	0	15
28892	Methanofollis liminatans DSM 4140	Archaea;Euryarchaeota;Methanomicrobia;Methanomicrobiales;Methanomicrobiaceae;Methanofollis liminatans DSM 4140	100	0	30
230356	Methanolacinia paynteri	Archaea;Euryarchaeota;Methanomicrobia;Methanomicrobiales;Methanomicrobiaceae;Methanolacinia paynteri	98.56	0	26
679926	Methanolacinia petrolearia DSM 11571	Archaea;Euryarchaeota;Methanomicrobia;Methanomicrobiales;Methanomicrobiaceae;Methanolacinia petrolearia DSM 11571	100	0	25
694440	Methanomicrobium mobile BP	Archaea;Euryarchaeota;Methanomicrobia;Methanomicrobiales;Methanomicrobiaceae;Methanomicrobium mobile BP	93.14	0	13
937775	Methanoplanus limicola DSM 2279	Archaea;Euryarchaeota;Methanomicrobia;Methanomicrobiales;Methanomicrobiaceae;Methanoplanus limicola DSM 2279	100	0	23
1735327	Methanolinea sp. SDB	Archaea;Euryarchaeota;Methanomicrobia;Methanomicrobiales;Methanoregulaceae;Methanolinea sp. SDB	93.74	0	18
882090	Methanolinea tarda NOBI-1	Archaea;Euryarchaeota;Methanomicrobia;Methanomicrobiales;Methanoregulaceae;Methanolinea tarda NOBI-1	100	0	24
456442	Methanoregula boonei 6A8	Archaea;Euryarchaeota;Methanomicrobia;Methanomicrobiales;Methanoregulaceae;Methanoregula boonei 6A8	100	0	28
593750	Methanoregula formicica SMSP	Archaea;Euryarchaeota;Methanomicrobia;Methanomicrobiales;Methanoregulaceae;Methanoregula formicica SMSP	100	0	22
521011	Methanosphaerula palustris E1-9c	Archaea;Euryarchaeota;Methanomicrobia;Methanomicrobiales;Methanoregulaceae;Methanosphaerula palustris E1-9c	100	0	36
323259	Methanospirillum hungatei JF-1	Archaea;Euryarchaeota;Methanomicrobia;Methanomicrobiales;Methanospirillaceae;Methanospirillum hungatei JF-1	100	0	36
2006183	Methanocorpusculum sp. MCE	Archaea;Euryarchaeota;Methanomicrobia;Methanomicrobiales;NA;Methanocorpusculum sp. MCE	91.7	1.05	10
1641394	Methanomicrobiales archaeon 53_19	Archaea;Euryarchaeota;Methanomicrobia;Methanomicrobiales;NA;Methanomicrobiales archaeon 53_19	99.22	2.59	33
2250255	Argoarchaeum ethanivorans	Archaea;Euryarchaeota;Methanomicrobia;Methanosarcinales;Argoarchaeacea;Argoarchaeum ethanivorans	92.27	1.47	14
2013824	Methanoperedens HGW1	Archaea;Euryarchaeota;Methanomicrobia;Methanosarcinales;Argoarchaeacea;Methanoperedens HGW1	96.41	0.65	10
1968520	Unknown ANME2 HR1	Archaea;Euryarchaeota;Methanomicrobia;Methanosarcinales;Argoarchaeacea;Unknown ANME2 HR1	98.04	0.45	37
1392998	Methanoperedens nitroreducens	Archaea;Euryarchaeota;Methanomicrobia;Methanosarcinales;Methanoperedenaceae;Methanoperedens nitroreducens	99.67	0	59
1719120	Methanoperedens sp. BLZ1	Archaea;Euryarchaeota;Methanomicrobia;Methanosarcinales;Methanoperedenaceae;Methanoperedens sp. BLZ1	95.75	0.92	61
2035255	Methanoperedens sp. BLZ2	Archaea;Euryarchaeota;Methanomicrobia;Methanosarcinales;Methanoperedenaceae;Methanoperedens sp. BLZ2	99.35	0	59
990316	Methanosaeta concilii GP6	Archaea;Euryarchaeota;Methanomicrobia;Methanosarcinales;Methanosaetaceae;Methanosaeta concilii GP6	98.69	0	41
1110509	Methanosaeta harundinacea 6Ac	Archaea;Euryarchaeota;Methanomicrobia;Methanosarcinales;Methanosaetaceae;Methanosaeta harundinacea 6Ac	100	0	28
349307	Methanosaeta thermophila PT	Archaea;Euryarchaeota;Methanomicrobia;Methanosarcinales;Methanosaetaceae;Methanosaeta thermophila PT	99.35	0	25
91560	Methanimicrococcus blatticola PA	Archaea;Euryarchaeota;Methanomicrobia;Methanosarcinales;Methanosarcinaceae;Methanimicrococcus blatticola PA	94.12	0	2
259564	Methanococcoides burtonii DSM 6242	Archaea;Euryarchaeota;Methanomicrobia;Methanosarcinales;Methanosarcinaceae;Methanococcoides burtonii DSM 6242	100	0	24
1434104	Methanococcoides methylutens MM1	Archaea;Euryarchaeota;Methanomicrobia;Methanosarcinales;Methanosarcinaceae;Methanococcoides methylutens MM1	100	0	22
1353158	Methanococcoides vulcani SLH33	Archaea;Euryarchaeota;Methanomicrobia;Methanosarcinales;Methanosarcinaceae;Methanococcoides vulcani SLH33	100	0	19
644295	Methanohalobium evestigatum Z-7303	Archaea;Euryarchaeota;Methanomicrobia;Methanosarcinales;Methanosarcinaceae;Methanohalobium evestigatum Z-7303	100	0	21
51203	Methanohalophilus euhalobius DSM10369	Archaea;Euryarchaeota;Methanomicrobia;Methanosarcinales;Methanosarcinaceae;Methanohalophilus euhalobius DSM10369	99.51	0	21
2177	Methanohalophilus halophilus Z_7982	Archaea;Euryarchaeota;Methanomicrobia;Methanosarcinales;Methanosarcinaceae;Methanohalophilus halophilus Z_7982	99.51	0	14
547558	Methanohalophilus mahii DSM 5219	Archaea;Euryarchaeota;Methanomicrobia;Methanosarcinales;Methanosarcinaceae;Methanohalophilus mahii DSM 5219	100	0	15
523843	Methanohalophilus portucalensis FDF-1	Archaea;Euryarchaeota;Methanomicrobia;Methanosarcinales;Methanosarcinaceae;Methanohalophilus portucalensis FDF-1	100	0	12
1794907	Methanohalophilus sp. T328-1	Archaea;Euryarchaeota;Methanomicrobia;Methanosarcinales;Methanosarcinaceae;Methanohalophilus sp. T328-1	93.46	0.92	16
487685	Methanolobus profundi MobM	Archaea;Euryarchaeota;Methanomicrobia;Methanosarcinales;Methanosarcinaceae;Methanolobus profundi MobM	99.84	0	14
1094980	Methanolobus psychrophilus R15	Archaea;Euryarchaeota;Methanomicrobia;Methanosarcinales;Methanosarcinaceae;Methanolobus psychrophilus R15	100	0	40
1874706	Methanolobus psychrotolerans YSF_03	Archaea;Euryarchaeota;Methanomicrobia;Methanosarcinales;Methanosarcinaceae;Methanolobus psychrotolerans YSF_03	99.67	0	24
1794908	Methanolobus sp. T82-4	Archaea;Euryarchaeota;Methanomicrobia;Methanosarcinales;Methanosarcinaceae;Methanolobus sp. T82-4	97.34	0	30
1090322	Methanolobus tindarius DSM 2278	Archaea;Euryarchaeota;Methanomicrobia;Methanosarcinales;Methanosarcinaceae;Methanolobus tindarius DSM 2278	100	0	21
38026	Methanolobus vulcani PL12_M	Archaea;Euryarchaeota;Methanomicrobia;Methanosarcinales;Methanosarcinaceae;Methanolobus vulcani PL12_M	99.51	0	30
867904	Methanomethylovorans hollandica DSM 15978	Archaea;Euryarchaeota;Methanomicrobia;Methanosarcinales;Methanosarcinaceae;Methanomethylovorans hollandica DSM 15978	100	0	31
768733	Methanosalsum natronophilum MSAO_Arc3	Archaea;Euryarchaeota;Methanomicrobia;Methanosarcinales;Methanosarcinaceae;Methanosalsum natronophilum MSAO_Arc3	87.06	0	16
679901	Methanosalsum zhilinae DSM 4017	Archaea;Euryarchaeota;Methanomicrobia;Methanosarcinales;Methanosarcinaceae;Methanosalsum zhilinae DSM 4017	100	0	14
188937	Methanosarcina acetivorans C2A	Archaea;Euryarchaeota;Methanomicrobia;Methanosarcinales;Methanosarcinaceae;Methanosarcina acetivorans C2A	100	0	46
269797	Methanosarcina barkeri str. Fusaro	Archaea;Euryarchaeota;Methanomicrobia;Methanosarcinales;Methanosarcinaceae;Methanosarcina barkeri str. Fusaro	100	0	56
1715806	Methanosarcina flavescens	Archaea;Euryarchaeota;Methanomicrobia;Methanosarcinales;Methanosarcinaceae;Methanosarcina flavescens	99.67	0	44
1434110	Methanosarcina horonobensis HB-1 = JCM 15518	Archaea;Euryarchaeota;Methanomicrobia;Methanosarcinales;Methanosarcinaceae;Methanosarcina horonobensis HB-1 = JCM 15518	100	0	70
1434111	Methanosarcina lacustris Z-7289	Archaea;Euryarchaeota;Methanomicrobia;Methanosarcinales;Methanosarcinaceae;Methanosarcina lacustris Z-7289	100	0	61
192952	Methanosarcina mazei Go1	Archaea;Euryarchaeota;Methanomicrobia;Methanosarcinales;Methanosarcinaceae;Methanosarcina mazei Go1	100	0	59
1434120	Methanosarcina siciliae T4_M	Archaea;Euryarchaeota;Methanomicrobia;Methanosarcinales;Methanosarcinaceae;Methanosarcina siciliae T4_M	99.97	0	64
1036677	Methanosarcina soligelidi	Archaea;Euryarchaeota;Methanomicrobia;Methanosarcinales;Methanosarcinaceae;Methanosarcina soligelidi	100	0	57
1483601	Methanosarcina sp. 1.H.A.2.2	Archaea;Euryarchaeota;Methanomicrobia;Methanosarcinales;Methanosarcinaceae;Methanosarcina sp. 1.H.A.2.2	100	0	53
1483602	Methanosarcina sp. 1.H.T.1A.1	Archaea;Euryarchaeota;Methanomicrobia;Methanosarcinales;Methanosarcinaceae;Methanosarcina sp. 1.H.T.1A.1	100	0	52
1483600	Methanosarcina sp. 2.H.A.1B.4	Archaea;Euryarchaeota;Methanomicrobia;Methanosarcinales;Methanosarcinaceae;Methanosarcina sp. 2.H.A.1B.4	100	0	50
1483596	Methanosarcina sp. 2.H.T.1A.15	Archaea;Euryarchaeota;Methanomicrobia;Methanosarcinales;Methanosarcinaceae;Methanosarcina sp. 2.H.T.1A.15	98.69	0	54
1483597	Methanosarcina sp. 2.H.T.1A.3	Archaea;Euryarchaeota;Methanomicrobia;Methanosarcinales;Methanosarcinaceae;Methanosarcina sp. 2.H.T.1A.3	99.35	0	54
1483599	Methanosarcina sp. 2.H.T.1A.6	Archaea;Euryarchaeota;Methanomicrobia;Methanosarcinales;Methanosarcinaceae;Methanosarcina sp. 2.H.T.1A.6	99.35	0	54
1483598	Methanosarcina sp. 2.H.T.1A.8	Archaea;Euryarchaeota;Methanomicrobia;Methanosarcinales;Methanosarcinaceae;Methanosarcina sp. 2.H.T.1A.8	99.35	0	54
1653396	Methanosarcina sp. 795	Archaea;Euryarchaeota;Methanomicrobia;Methanosarcinales;Methanosarcinaceae;Methanosarcina sp. 795	100	0	40
1671627	Methanosarcina sp. DTU009	Archaea;Euryarchaeota;Methanomicrobia;Methanosarcinales;Methanosarcinaceae;Methanosarcina sp. DTU009	95.92	0	22
1434099	Methanosarcina sp. Kolksee	Archaea;Euryarchaeota;Methanomicrobia;Methanosarcinales;Methanosarcinaceae;Methanosarcina sp. Kolksee	100	0	60
1434100	Methanosarcina sp. MTP4	Archaea;Euryarchaeota;Methanomicrobia;Methanosarcinales;Methanosarcinaceae;Methanosarcina sp. MTP4	100	0	33
1434102	Methanosarcina sp. WH1	Archaea;Euryarchaeota;Methanomicrobia;Methanosarcinales;Methanosarcinaceae;Methanosarcina sp. WH1	100	0	48
1434103	Methanosarcina sp. WWM596	Archaea;Euryarchaeota;Methanomicrobia;Methanosarcinales;Methanosarcinaceae;Methanosarcina sp. WWM596	100	0	49
1036679	Methanosarcina spelaei MC_15	Archaea;Euryarchaeota;Methanomicrobia;Methanosarcinales;Methanosarcinaceae;Methanosarcina spelaei MC_15	99.84	0.32	53
523844	Methanosarcina thermophila TM-1	Archaea;Euryarchaeota;Methanomicrobia;Methanosarcinales;Methanosarcinaceae;Methanosarcina thermophila TM-1	100	0	46
1434123	Methanosarcina vacuolata Z-761	Archaea;Euryarchaeota;Methanomicrobia;Methanosarcinales;Methanosarcinaceae;Methanosarcina vacuolata Z-761	100	0	68
1122233	Methermicoccus shengliensis DSM 18856	Archaea;Euryarchaeota;Methanomicrobia;Methanosarcinales;Methermicoccaceae;Methermicoccus shengliensis DSM 18856	100	0	25
1935140	Uncultured Methanomicrobia archaeaon JdFR-19	Archaea;Euryarchaeota;Methanomicrobia;Methanosarcinales;Methermicoccaceae;Uncultured Methanomicrobia archaeaon JdFR-19	96.73	0	18
1635285	Euryarchaeota archaeon 55_53	Archaea;Euryarchaeota;Methanomicrobia;Methanosarcinales;NA;Euryarchaeota archaeon 55_53	96.51	0	11
1635287	Methanosarcinales archeaon 56_1174	Archaea;Euryarchaeota;Methanomicrobia;Methanosarcinales;NA;Methanosarcinales archeaon 56_1174	97.82	0	14
1839936	Syntrophoarchaeum butanivorans Box1	Archaea;Euryarchaeota;Syntrophoarchaeia;Syntrophoarchaeales;Syntrophoarchaeaceae;Syntrophoarchaeum butanivorans Box1	87.29	0	13
1838285	Syntrophoarchaeum caldarius Box2	Archaea;Euryarchaeota;Syntrophoarchaeia;Syntrophoarchaeales;Syntrophoarchaeaceae;Syntrophoarchaeum caldarius Box2	95.16	0	27
2137776	archaeon Methanonatronarchaeia SCG-AAA382B04	Archaea;Euryarchaeota;Methanonatronarchaeia;Methanonatronarchaeales;NA;archaeon Methanonatronarchaeia SCG-AAA382B04	94.58	0	18
1927129	Euryarchaeota archaeon AMET1	Archaea;Euryarchaeota;Methanonatronarchaeia;Methanonatronarchaeales;Methanonatronarchaeaceae;Euryarchaeota archaeon AMET1	97.22	0.87	11
1903181	Euryarchaeota archaeon HMET1	Archaea;Euryarchaeota;Methanonatronarchaeia;Methanonatronarchaeales;Methanonatronarchaeaceae;Euryarchaeota archaeon HMET1	97.55	0	16
190192	Methanopyrus kandleri AV19	Archaea;Euryarchaeota;Methanopyri;Methanopyrales;Methanopyraceae;Methanopyrus kandleri AV19	100	0	9
1937004	Methanopyrus sp. KOL6	Archaea;Euryarchaeota;Methanopyri;Methanopyrales;Methanopyraceae;Methanopyrus sp. KOL6	100	0	9
1935138	Uncultured Euryarchaeota archaeaon NRA7-JdFR-20	Archaea;Euryarchaeota;NRA7;NA;NA;Uncultured Euryarchaeota archaeaon NRA7-JdFR-20	89.38	2.73	23
1935139	Uncultured Euryarchaeota archaeaon NRA7-JdFR-21	Archaea;Euryarchaeota;NRA7;NA;NA;Uncultured Euryarchaeota archaeaon NRA7-JdFR-21	96.08	0	24
1803814	Thermoplasmatales archaeon DG-70-1	Archaea;Euryarchaeota;Theionarchaea;NA;NA;Thermoplasmatales archaeon DG-70-1	81.86	0	21
1635283	Thermococcales archaeon 44_46	Archaea;Euryarchaeota;Thermococci;Thermococcales;NA;Thermococcales archaeon 44_46	77.53	0.86	34
588319	Palaeococcus ferrophilus DSM 13482	Archaea;Euryarchaeota;Thermococci;Thermococcales;Thermococcaceae;Palaeococcus ferrophilus DSM 13482	98.51	0	24
1343739	Palaeococcus pacificus DY20341	Archaea;Euryarchaeota;Thermococci;Thermococcales;Thermococcaceae;Palaeococcus pacificus DY20341	100	0	25
272844	Pyrococcus abyssi GE5	Archaea;Euryarchaeota;Thermococci;Thermococcales;Thermococcaceae;Pyrococcus abyssi GE5	100	0	30
186497	Pyrococcus furiosus DSM 3638	Archaea;Euryarchaeota;Thermococci;Thermococcales;Thermococcaceae;Pyrococcus furiosus DSM 3638	100	0	31
70601	Pyrococcus horikoshii OT3	Archaea;Euryarchaeota;Thermococci;Thermococcales;Thermococcaceae;Pyrococcus horikoshii OT3	100	0	23
342949	Pyrococcus sp. NA2	Archaea;Euryarchaeota;Thermococci;Thermococcales;Thermococcaceae;Pyrococcus sp. NA2	100	0	28
1183377	Pyrococcus sp. ST04	Archaea;Euryarchaeota;Thermococci;Thermococcales;Thermococcaceae;Pyrococcus sp. ST04	100	0	29
529709	Pyrococcus yayanosii CH1	Archaea;Euryarchaeota;Thermococci;Thermococcales;Thermococcaceae;Pyrococcus yayanosii CH1	100	0	28
391623	Thermococcus barophilus MP	Archaea;Euryarchaeota;Thermococci;Thermococcales;Thermococcaceae;Thermococcus barophilus MP	100	0	33
227598	Thermococcus celericrescens	Archaea;Euryarchaeota;Thermococci;Thermococcales;Thermococcaceae;Thermococcus celericrescens	94.52	0	23
163003	Thermococcus cleftensis	Archaea;Euryarchaeota;Thermococci;Thermococcales;Thermococcaceae;Thermococcus cleftensis	100	0	25
1505907	Thermococcus eurythermalis	Archaea;Euryarchaeota;Thermococci;Thermococcales;Thermococcaceae;Thermococcus eurythermalis	100	0	28
593117	Thermococcus gammatolerans EJ3	Archaea;Euryarchaeota;Thermococci;Thermococcales;Thermococcaceae;Thermococcus gammatolerans EJ3	100	0	30
69014	Thermococcus kodakarensis KOD1	Archaea;Euryarchaeota;Thermococci;Thermococcales;Thermococcaceae;Thermococcus kodakarensis KOD1	100	0	26
523849	Thermococcus litoralis DSM 5473	Archaea;Euryarchaeota;Thermococci;Thermococcales;Thermococcaceae;Thermococcus litoralis DSM 5473	100	0	34
195522	Thermococcus nautili	Archaea;Euryarchaeota;Thermococci;Thermococcales;Thermococcaceae;Thermococcus nautili	100	0	24
523850	Thermococcus onnurineus NA1	Archaea;Euryarchaeota;Thermococci;Thermococcales;Thermococcaceae;Thermococcus onnurineus NA1	100	0	30
582419	Thermococcus paralvinellae	Archaea;Euryarchaeota;Thermococci;Thermococcales;Thermococcaceae;Thermococcus paralvinellae	100	0.5	30
604354	Thermococcus sibiricus MM 739	Archaea;Euryarchaeota;Thermococci;Thermococcales;Thermococcaceae;Thermococcus sibiricus MM 739	100	0	27
1674923	Thermococcus sp. 2319x1	Archaea;Euryarchaeota;Thermococci;Thermococcales;Thermococcaceae;Thermococcus sp. 2319x1	100	0	31
1641381	Thermococcus sp. 40_45	Archaea;Euryarchaeota;Thermococci;Thermococcales;Thermococcaceae;Thermococcus sp. 40_45	82.67	0.5	14
1042877	Thermococcus sp. 4557	Archaea;Euryarchaeota;Thermococci;Thermococcales;Thermococcaceae;Thermococcus sp. 4557	100	0	25
246969	Thermococcus sp. AM4	Archaea;Euryarchaeota;Thermococci;Thermococcales;Thermococcaceae;Thermococcus sp. AM4	100	0	26
1591054	Thermococcus sp. EP1	Archaea;Euryarchaeota;Thermococci;Thermococcales;Thermococcaceae;Thermococcus sp. EP1	98.94	0	26
913025	Thermococcus sp. PK	Archaea;Euryarchaeota;Thermococci;Thermococcales;Thermococcaceae;Thermococcus sp. PK	97.52	0.5	26
277988	Thermococcus thioreducens	Archaea;Euryarchaeota;Thermococci;Thermococcales;Thermococcaceae;Thermococcus thioreducens	100	0	21
1151117	Thermococcus zilligii AN1	Archaea;Euryarchaeota;Thermococci;Thermococcales;Thermococcaceae;Thermococcus zilligii AN1	99.43	0	27
1935120	Geothermarchaeota archaeaon JdFR-13	Archaea;Geothermarchaeota;NA;NA;NA;Geothermarchaeota archaeaon JdFR-13	93.2	0	23
1841596	Archaeon Heimdall AB_125	Archaea;Heimdallarchaeota;NA;NA;NA;Archaeon Heimdall AB_125	79.37	0	14
1841598	Archaeon Heimdall LC_3	Archaea;Heimdallarchaeota;NA;NA;NA;Archaeon Heimdall LC_3	91.59	1.45	25
1935129	Hydrothermarchaeota archaeaon JdFR-18	Archaea;Hydrothermarchaeota;NA;NA;NA;Hydrothermarchaeota archaeaon JdFR-18	98.13	0	47
2005740	archaeon BMS3Abin16	Archaea;Hydrothermarchaeota;NA;NA;NA;archaeon BMS3Abin16	86.1	0.93	22
2005738	archaeon BMS3Bbin15	Archaea;Hydrothermarchaeota;NA;NA;NA;archaeon BMS3Bbin15	95.95	0	14
374847	Korarchaeum cryptofilum OPF8	Archaea;Korarchaeota;NA;NA;NA;Korarchaeum cryptofilum OPF8	100	0	16
1849166	Lokiarchaeota archaeon CR_4	Archaea;Lokiarchaeota;NA;NA;NA;Lokiarchaeota archaeon CR_4	80.45	0	16
1978156	Marsarchaeota G1 archaeon BE_D	Archaea;Marsarchaeota;NA;NA;NA;Marsarchaeota G1 archaeon BE_D	92.65	0	46
1978161	Marsarchaeota G2 archaeon ECH_B_3	Archaea;Marsarchaeota;NA;NA;NA;Marsarchaeota G2 archaeon ECH_B_3	98.13	0	25
425595	Micrarchaeum acidiphilum ARMAN-2	Archaea;Micrarchaeota;NA;NA;NA;Micrarchaeum acidiphilum ARMAN-2	82.48	2.1	18
228908	Nanoarchaeum equitans Kin4-M	Archaea;Nanoarchaeota;NA;NA;NA;Nanoarchaeum equitans Kin4-M	100	0	4
1729453	Nanohaloarchaea archaeon B1-Br10_U2g1	Archaea;Nanohaloarchaeota;NA;NA;NA;Nanohaloarchaea archaeon B1-Br10_U2g1	82.17	0	6
1729455	Nanohaloarchaea archaeon B1-Br10_U2g21	Archaea;Nanohaloarchaeota;NA;NA;NA;Nanohaloarchaea archaeon B1-Br10_U2g21	77.73	1.4	11
889948	Nanosalina sp. J07AB43	Archaea;Nanohaloarchaeota;NA;NA;NA;Nanosalina sp. J07AB43	75.39	1.28	19
889962	Nanosalinarum sp. J07AB56	Archaea;Nanohaloarchaeota;NA;NA;NA;Nanosalinarum sp. J07AB56	79.98	4.99	13
1841599	Archaeon Odin LCB_4	Archaea;Odinarchaeota;NA;NA;NA;Archaeon Odin LCB_4	95.33	0	18
662762	Parvarchaeum acidophilus ARMAN-5	Archaea;Parvarchaeota;NA;NA;NA;Parvarchaeum acidophilus ARMAN-5	77.65	3.21	17
1001994	Nitrosoarchaeum koreensis MY1	Archaea;Thaumarchaeota;NA;Nitrosopumilales;Nitrosopumilaceae;Nitrosoarchaeum koreensis MY1	99.03	0	16
886738	Nitrosoarchaeum limnia SFB1	Archaea;Thaumarchaeota;NA;Nitrosopumilales;Nitrosopumilaceae;Nitrosoarchaeum limnia SFB1	100	0	12
1229908	Nitrosopumilus koreensis AR1	Archaea;Thaumarchaeota;NA;Nitrosopumilales;Nitrosopumilaceae;Nitrosopumilus koreensis AR1	100	0	17
436308	Nitrosopumilus maritimus SCM1	Archaea;Thaumarchaeota;NA;Nitrosopumilales;Nitrosopumilaceae;Nitrosopumilus maritimus SCM1	100	0	11
859350	Nitrosopumilus salaria BD31	Archaea;Thaumarchaeota;NA;Nitrosopumilales;Nitrosopumilaceae;Nitrosopumilus salaria BD31	92.39	0	16
1229909	Nitrosopumilus sp. AR2	Archaea;Thaumarchaeota;NA;Nitrosopumilales;Nitrosopumilaceae;Nitrosopumilus sp. AR2	96.12	0	17
1655561	Nitrosopumilus sp. BACL13 MAG-121220-bin23	Archaea;Thaumarchaeota;NA;Nitrosopumilales;Nitrosopumilaceae;Nitrosopumilus sp. BACL13 MAG-121220-bin23	98.06	0	7
1582439	Nitrosopumilus sp. D3C	Archaea;Thaumarchaeota;NA;Nitrosopumilales;Nitrosopumilaceae;Nitrosopumilus sp. D3C	99.51	0	20
1580092	Nitrosopumilus sp. NF5	Archaea;Thaumarchaeota;NA;Nitrosopumilales;Nitrosopumilaceae;Nitrosopumilus sp. NF5	97.57	0	10
1027374	Nitrosopumilus sp. SJ	Archaea;Thaumarchaeota;NA;Nitrosopumilales;Nitrosopumilaceae;Nitrosopumilus sp. SJ	93.2	0	16
1459636	Nitrososphaera evergladensis SR1	Archaea;Thaumarchaeota;Nitrososphaeria;Nitrososphaerales;Nitrososphaeraceae;Nitrososphaera evergladensis SR1	100	0	24
1237085	Nitrososphaera gargensis Ga9.2	Archaea;Thaumarchaeota;Nitrososphaeria;Nitrososphaerales;Nitrososphaeraceae;Nitrososphaera gargensis Ga9.2	100	0	38
926571	Nitrososphaera viennensis EN76	Archaea;Thaumarchaeota;Nitrososphaeria;Nitrososphaerales;Nitrososphaeraceae;Nitrososphaera viennensis EN76	100	0	19
1353260	Thaumarchaeota archaeon MY3	Archaea;Thaumarchaeota;Nitrososphaeria;Nitrososphaerales;Nitrososphaeraceae;Thaumarchaeota archaeon MY3	98.06	0	26
414004	Cenarchaeum symbiosum A	Archaea;Thaumarchaeota;Thaumarchaeota;Cenarchaeales;Cenarchaeaceae;Cenarchaeum symbiosum A	100	0	12
1502291	Marine Group I thaumarchaeote SCGC AAA799-D11	Archaea;Thaumarchaeota;NA;NA;NA;Marine Group I thaumarchaeote SCGC AAA799-D11	86.41	0	10
1502292	Marine Group I thaumarchaeote SCGC AAA799-E16	Archaea;Thaumarchaeota;NA;NA;NA;Marine Group I thaumarchaeote SCGC AAA799-E16	85.11	1.94	11
1502293	Marine Group I thaumarchaeote SCGC AAA799-N04	Archaea;Thaumarchaeota;NA;NA;NA;Marine Group I thaumarchaeote SCGC AAA799-N04	84.47	0	5
1131266	Marine Group I thaumarchaeote SCGC AB-629-I23	Archaea;Thaumarchaeota;NA;NA;NA;Marine Group I thaumarchaeote SCGC AB-629-I23	95.87	0	29
1410606	Nitrosopelagicus brevis	Archaea;Thaumarchaeota;NA;NA;NA;Nitrosopelagicus brevis	100	0	13
1603555	Nitrosotenuis cloacae	Archaea;Thaumarchaeota;NA;NA;NA;Nitrosotenuis cloacae	100	0	14
1661711	Thaumarchaeota archaeon casp-thauma1	Archaea;Thaumarchaeota;NA;NA;NA;Thaumarchaeota archaeon casp-thauma1	90.29	0	4
1661713	Thaumarchaeota archaeon casp-thauma3	Archaea;Thaumarchaeota;NA;NA;NA;Thaumarchaeota archaeon casp-thauma3	94.17	0	7
1640512	Thaumarchaeota archaeon CSP1-1	Archaea;Thaumarchaeota;NA;NA;NA;Thaumarchaeota archaeon CSP1-1	99.03	0	5
1353246	Thaumarchaeota archaeon MY2	Archaea;Thaumarchaeota;NA;NA;NA;Thaumarchaeota archaeon MY2	100	0	12
1407055	Thaumarchaeota archaeon N4	Archaea;Thaumarchaeota;NA;NA;NA;Thaumarchaeota archaeon N4	100	0	12
913333	Thaumarchaeota archaeon SCGC AAA007-O23	Archaea;Thaumarchaeota;NA;NA;NA;Thaumarchaeota archaeon SCGC AAA007-O23	95.39	1.12	10
1298885	Thaumarchaeota archaeon SCGC AAA282-K18	Archaea;Thaumarchaeota;NA;NA;NA;Thaumarchaeota archaeon SCGC AAA282-K18	77.02	0	8
1837170	Thorarchaeota archaeon AB_25	Archaea;Thorarchaeota;NA;NA;NA;Thorarchaeota archaeon AB_25	90.12	1.06	8
1706444	Thorarchaeota archaeon SMTZ1-45	Archaea;Thorarchaeota;NA;NA;NA;Thorarchaeota archaeon SMTZ1-45	84.74	0	11
1706445	Thorarchaeota archaeon SMTZ1-83	Archaea;Thorarchaeota;NA;NA;NA;Thorarchaeota archaeon SMTZ1-83	87.31	0.82	10
1867258	Methanomethylicus mesodigestum V1	Archaea;Verstraetearchaeota;Methanomethylia;Methanomethyliales;Methanomethyliaceae;Methanomethylicus mesodigestum V1	90.34	0	8
1867259	Methanomethylicus mesodigestum V2	Archaea;Verstraetearchaeota;Methanomethylia;Methanomethyliales;Methanomethyliaceae;Methanomethylicus mesodigestum V2	99.07	0	18
1867260	Methanomethylicus oleusabulum V3	Archaea;Verstraetearchaeota;Methanomethylia;Methanomethyliales;Methanomethyliaceae;Methanomethylicus oleusabulum V3	99.07	0	16
1867261	Methanosuratus petracarbonis V4	Archaea;Verstraetearchaeota;Methanomethylia;Methanomethyliales;Methanomethyliaceae;Methanosuratus petracarbonis V4	91.59	0	16
