# Supplementary material for: Comparative genomic analysis of Methanimicrococcus blatticola provides insights into host adaptation in archaea and the evolution of methanogenesis
Source: ISME Commun. 2021 Sep 9;1:47. doi: 10.1038/s43705-021-00050-y (PMC9723798; doi:10.1038/s43705-021-00050-y)
Supplement: Supplementary file 8 — Supplementary Table 4. [file 43705_2021_50_MOESM8_ESM.xlsx]

## Sheet: Caption
	Table S4: Annotation of the genes present and gained in M. blatticola PA as well as those between Methanimicrococcus+Methanosarcina last common ancestor and M. blatticola PA. It includes functional annotation, presence of transmembrane domain, KO number, COG category and detected pfam domains. The main genes discussed in the text are also indicated by "+" in the last columns.

## Sheet: Present in Mblat
	Family family	Protein accession number	Gene accession number in GenBank	gene short name	Annotation	Present in GCA009784005	Present in GCA009783635	Present in GCA009776675	Gained	Transmembrane domain	KO	COG category	Pfam profiles	Pfam names	H4MPT Biosynthesis	Glycogen synthesis / utilization	Signal transduction	Transcriptional regulators	ALPs	GTs	PGF_CTERM	MCR-associated marker
1	Msar22fam_019364	MBLAb0001	KJR02_00005		Flg_new/Listeria-Bacteroidetes containing domain				yes	1			PF09479.10;	Flg_new;					+
2	Msar22fam_001357	MBLAb0002	KJR02_00010	ileS	isoleucyl-tRNA synthetase [EC:6.1.1.5]	+	+	+		0	K01870	J	PF00133.22; PF08264.13;	tRNA-synt_1; Anticodon_1;
3	Msar22fam_019365	MBLAb0003	KJR02_00015		monovalent cation:H+ antiporter-2, CPA2 family	+	+		yes	1	K03455	P	PF00999.21; PF02080.21;	Na_H_Exchanger; TrkA_C;
4	Msar22fam_019366	MBLAb0004	KJR02_00020		GluG motif containing protein				yes	1		S	PF07581.12;	Glug;
5	Msar22fam_003431	MBLAb0005	KJR02_00025		ATP-binding cassette, subfamily B, bacterial	+	+	+	yes	1	K06147	V	PF00664.23; PF00005.27;	ABC_membrane; ABC_tran;
6	Msar22fam_019367	MBLAb0006	KJR02_00030		ATP-binding cassette, subfamily B, bacterial	+	+	+	yes	1	K06147	V	PF00005.27; PF00664.23;	ABC_tran; ABC_membrane;
7	Msar22fam_001358	MBLAb0007	KJR02_00035	mptE	2-amino-4-hydroxy-6-hydroxymethyldihydropteridine diphosphokinase [EC:2.7.6.3]	+	+	+		0	K07142	S	PF01973.18;	MAF_flag10;	+
8	Msar22fam_001879	MBLAb0008	KJR02_00045		putative membrane protein	+	+	+		1	K08975	S	PF04123.13;	DUF373;
9	Msar22fam_001312	MBLAb0009	KJR02_00055	topA	DNA topoisomerase I [EC:5.99.1.2]	+	+			0	K03168	L	PF01131.20; PF01751.22;	Topoisom_bac; Toprim;
10	Msar22fam_019368	MBLAb0010	KJR02_00060	cheY	two-component system, chemotaxis family, chemotaxis protein CheY	+	+		yes	0	K03413	T	PF00072.24;	Response_reg;
11	Msar22fam_019369	MBLAb0011				+	+		yes	0			NA;	NA;
12	Msar22fam_000892	MBLAb0012	KJR02_00075		Inherit from arCOG: Transcriptional regulator	+	+	+		0		K	NA;	NA;				+
13	Msar22fam_001726	MBLAb0013	KJR02_00080		UPF0210 protein	+	+	+		0	K09157	S	PF05167.12;	DUF711;
14	Msar22fam_000942	MBLAb0014	KJR02_00085		ACT domain-containing protein	+	+	+		0	K07166	T	PF01842.25; PF13740.6;	ACT; ACT_6;
15	Msar22fam_000620	MBLAb0015	KJR02_00090	leuD	3-isopropylmalate/(R)-2-methylmalate dehydratase small subunit [EC:4.2.1.33 4.2.1.35]	+	+	+		0	K01704	E	PF00694.19;	Aconitase_C;
16	Msar22fam_001016	MBLAb0016	KJR02_00095	leuC	3-isopropylmalate/(R)-2-methylmalate dehydratase large subunit [EC:4.2.1.33 4.2.1.35]	+	+	+		0	K01703	E	PF00330.20;	Aconitase;
17	Msar22fam_000864	MBLAb0017	KJR02_00100		cation efflux system protein	+	+	+		1		P	PF16916.5; PF01545.21;	ZT_dimer; Cation_efflux;
18	Msar22fam_019370	MBLAb0018	KJR02_00105	thpR	RNA 2',3'-cyclic 3'-phosphodiesterase [EC:3.1.4.58]	+	+		yes	0	K01975	J	PF02834.16; PF13563.6;	LigT_PEase; 2_5_RNA_ligase2;
19	Msar22fam_019371	MBLAb0019	KJR02_00115			+	+	+	yes	1			PF07790.11;	Pilin_N;
20	Msar22fam_000362	MBLAb0020	KJR02_00125	hypF	hydrogenase maturation protein HypF	+	+	+		0	K04656	O	PF17788.1; PF01300.18;	HypF_C; Sua5_yciO_yrdC;
21	Msar22fam_002022	MBLAb0021	KJR02_00130	vhtD	hydrogenase maturation protease [EC:3.4.23.-]	+	+	+		0	K03605	C	PF01750.18;	HycI;
22	Msar22fam_002018	MBLAb0022	KJR02_00135	vhtC	methanophenazine hydrogenase, cytochrome b subunit [EC:1.12.98.3]	+	+	+		1	K14069	C	NA;	NA;
23	Msar22fam_002019	MBLAb0023	KJR02_00140	vhtA	hydrogenase large subunit	+	+	+		0		C	PF00374.19;	NiFeSe_Hases;
24	Msar22fam_002020	MBLAb0024	KJR02_00145	vhtG	hydrogenase small subunit [EC:1.12.99.6]	+	+	+		1	K06282	C	PF14720.6; PF01058.22;	NiFe_hyd_SSU_C; Oxidored_q6;
25	Msar22fam_002023	MBLAb0025	KJR02_00150	hypC	hydrogenase expression/formation protein HypC	+	+	+		0	K04653	O	PF01455.18;	HupF_HypC;
26	Msar22fam_002024	MBLAb0026	KJR02_00155	hypD	hydrogenase expression/formation protein HypD	+	+	+		0	K04654	O	PF01924.16;	HypD;
27	Msar22fam_002025	MBLAb0027	KJR02_00160	hypA	hydrogenase nickel incorporation protein HypA/HybF	+	+	+		0	K04651	O	PF01155.19;	HypA;
28	Msar22fam_002026	MBLAb0028	KJR02_00165	hypB	hydrogenase nickel incorporation protein HypB	+		+		0	K04652	O	PF03308.16; PF02492.19;	MeaB; cobW;
29	Msar22fam_002027	MBLAb0029	KJR02_00170	hypE	hydrogenase expression/formation protein HypE	+		+		0	K04655	O	PF00586.24; PF02769.22;	AIRS; AIRS_C;
30	Msar22fam_019372	MBLAb0030	KJR02_00175	cutA	periplasmic divalent cation tolerance protein	+	+	+	yes	0	K03926	P	PF03091.15;	CutA1;
31	Msar22fam_019373	MBLAb0031	KJR02_00180			+	+	+	yes	0			PF13600.6; PF13598.6;	DUF4140; DUF4139;
32	Msar22fam_001570	MBLAb0032	KJR02_00185	iorA	indolepyruvate ferredoxin oxidoreductase, alpha subunit [EC:1.2.7.8]	+	+			0	K00179	C	PF02775.21;	TPP_enzyme_C;
33	Msar22fam_019374	MBLAb0033	KJR02_00190		beta propeller domain protein	+	+		yes	1		S	PF09826.9;	Beta_propel;
34	Msar22fam_001342	MBLAb0034	KJR02_00195		Peptidase M50	+	+	+		1		M	PF13180.6; PF02163.22;	PDZ_2; Peptidase_M50;
35	Msar22fam_019375	MBLAb0035	KJR02_00205						yes	0			NA;	NA;
36	Msar22fam_000991	MBLAb0036	KJR02_00210		Peptidyl-prolyl cis-trans isomerase	+	+	+		1		O	PF00254.28;	FKBP_C;
37	Msar22fam_000631	MBLAb0037	KJR02_00215		Carboxymuconolactone decarboxylase family					0		S	PF02627.20;	CMD;
38	Msar22fam_019376	MBLAb0038	KJR02_00220		metalloenzyme domain protein	+	+	+	yes	1		G	PF00884.23; PF01676.18;	Sulfatase; Metalloenzyme;
39	Msar22fam_000867	MBLAb0039	KJR02_00225		Protein of unknown function DUF89	+	+	+		0	K09116	S	PF01937.19;	DUF89;
40	Msar22fam_000870	MBLAb0040	KJR02_00230	gap2	glyceraldehyde-3-phosphate dehydrogenase (NAD(P)) [EC:1.2.1.59]	+	+	+		0	K00150	G	PF02800.20; PF01113.20;	Gp_dh_C; DapB_N;
41	Msar22fam_001656	MBLAb0041	KJR02_00235	rfcL	replication factor C large subunit	+	+	+		0	K04800	L	PF03215.15; PF00004.29;	Rad17; AAA;
42	Msar22fam_019377	MBLAb0042	KJR02_00240	ppnK	NAD+ kinase [EC:2.7.1.23]	+		+	yes	0	K00858	H	PF01513.21; PF00459.25;	NAD_kinase; Inositol_P;
43	Msar22fam_000791	MBLAb0043	KJR02_00250	tatA	sec-independent protein translocase protein TatA	+				1	K03116	U	PF02416.16;	MttA_Hcf106;
44	Msar22fam_000791	MBLAb0044	KJR02_00255	tatA	sec-independent protein translocase protein TatA	+				1	K03116	U	PF02416.16;	MttA_Hcf106;
45	Msar22fam_000790	MBLAb0045	KJR02_00260	tatC	sec-independent protein translocase protein TatC	+		+		1	K03118	U	PF00902.18;	TatC;
46	Msar22fam_019378	MBLAb0046	KJR02_00265	tatC	sec-independent protein translocase protein TatC	+		+	yes	1	K03118	U	PF00902.18;	TatC;
47	Msar22fam_019379	MBLAb0047	KJR02_00270		Protein of unknown function (DUF3307)				yes	1		S	PF11750.8;	DUF3307;
48	Msar22fam_006780	MBLAb0048	KJR02_00275	satD		+			yes	0		S	PF16264.5;	SatD;
49	Msar22fam_001745	MBLAb0049	KJR02_00280	pfpI	protease I [EC:3.5.1.124]	+	+	+		0	K05520	C	PF01965.24;	DJ-1_PfpI;
50	Msar22fam_001843	MBLAb0050	KJR02_00285		Uncharacterized protein conserved in archaea (DUF2110)	+	+	+		0		S	PF09883.9;	DUF2110;
51	Msar22fam_019380	MBLAb0051	KJR02_00290			+	+	+	yes	0		K	NA;	NA;
52	Msar22fam_006781	MBLAb0052	KJR02_00300			+	+	+	yes	1			PF13473.6; NA;	Cupredoxin_1; NA;
53	Msar22fam_006781	MBLAb0053	KJR02_00305			+	+		yes	1			PF13473.6; NA;	Cupredoxin_1; NA;
54	Msar22fam_001845	MBLAb0054	KJR02_00310		tRNA (guanine26-N2/guanine27-N2)-dimethyltransferase [EC:2.1.1.215 2.1.1.216]	+	+	+		0	K00555	J	PF02005.16;	TRM;
55	Msar22fam_000395	MBLAb0055	KJR02_00315	ftsY	fused signal recognition particle receptor	+	+	+		0	K03110	U	PF00448.22; PF02881.19;	SRP54; SRP54_N;
56	Msar22fam_019381	MBLAb0056	KJR02_00330		Type II secretion system			+	yes	1	K07333	N	PF00482.23;	T2SSF;
57	Msar22fam_019382	MBLAb0057	KJR02_00335		type II secretion system protein E			+	yes	0	K07332	N	PF00437.20;	T2SSE;
58	Msar22fam_019383	MBLAb0058	KJR02_00340		Type II secretion system			+	yes	1	K07333	N	PF00482.23;	T2SSF;
59	Msar22fam_001130	MBLAb0059	KJR02_00350	thrS	threonyl-tRNA synthetase [EC:6.1.1.3]			+		0	K01868	J	PF03129.20; PF08915.11;	HGTP_anticodon; tRNA-Thr_ED;
60	Msar22fam_005772	MBLAb0060	KJR02_00355	tfoX	DNA transformation protein and related proteins				yes	0	K07343	K	PF04994.13; PF11731.8;	TfoX_C; Cdd1;
61	Msar22fam_000761	MBLAb0061	KJR02_00360		Transglutaminase-like superfamily			+		0		E	PF01841.19;	Transglut_core;
62	Msar22fam_019384	MBLAb0062	KJR02_00365						yes	1			NA;	NA;
63	Msar22fam_019385	MBLAb0063	KJR02_00370						yes	1			NA;	NA;
64	Msar22fam_019386	MBLAb0064	KJR02_00375			+	+	+	yes	1			NA;	NA;
65	Msar22fam_019387	MBLAb0065	KJR02_00380						yes	0			NA;	NA;
66	Msar22fam_001132	MBLAb0066	KJR02_00385	cysH	phosphoadenosine phosphosulfate reductase [EC:1.8.4.8 1.8.4.10]	+	+			0	K00390	E	PF01507.19;	PAPS_reduct;
67	Msar22fam_019388	MBLAb0067	KJR02_00390			+	+		yes	1			PF01998.17;	DUF131;
68	Msar22fam_000278	MBLAb0068	KJR02_00395	psmR	proteasome regulatory subunit	+	+	+		0	K03420	O	PF00004.29; PF17862.1;	AAA; AAA_lid_3;
69	Msar22fam_019389	MBLAb0069	KJR02_00405			+			yes	0			PF08937.11;	DUF1863;
70	Msar22fam_019390	MBLAb0070	KJR02_00415		B-block binding subunit of TFIIIC	+	+		yes	0		K	NA;	NA;
71	Msar22fam_001875	MBLAb0071	KJR02_00420		Small nuclear ribonucleoprotein, LSM family	+	+	+		0		K	PF01423.22;	LSM;
72	Msar22fam_001876	MBLAb0072	KJR02_00425		Protein of unknown function (DUF3467)	+	+	+		0		S	PF11950.8;	DUF3467;
73	Msar22fam_001877	MBLAb0073	KJR02_00430		archaea-specific helicase [EC:3.6.4.-]	+	+	+		0	K03725	L	PF00271.31; PF00270.29;	Helicase_C; DEAD;
74	Msar22fam_019391	MBLAb0074	KJR02_00435						yes	1			NA;	NA;
75	Msar22fam_000552	MBLAb0075	KJR02_00440		UPF0284 protein	+	+			0		H	NA;	NA;
76	Msar22fam_001204	MBLAb0076	KJR02_00445	thiE	thiamine-phosphate pyrophosphorylase [EC:2.5.1.3]		+	+		0	K00788	H	PF02581.17;	TMP-TENI;
77	Msar22fam_019392	MBLAb0077	KJR02_00450	hsdR	type I restriction enzyme, R subunit [EC:3.1.21.3]				yes	0	K01153	V	PF04851.15; PF08463.10;	ResIII; EcoEI_R_C;
78	Msar22fam_001513	MBLAb0078	KJR02_00455	hsdM	type I restriction enzyme M protein [EC:2.1.1.72]					0	K03427	V	PF12161.8; PF02384.16;	HsdM_N; N6_Mtase;
79	Msar22fam_019393	MBLAb0079	KJR02_00460	hsdS	type I restriction enzyme, S subunit [EC:3.1.21.3]				yes	0	K01154	V	PF01420.19;	Methylase_S;
80	Msar22fam_019394	MBLAb0080	KJR02_00465		FRG domain-containing protein				yes	0		S	PF08867.11;	FRG;
81	Msar22fam_019395	MBLAb0081	KJR02_00470						yes	0			PF13589.6;	HATPase_c_3;
82	Msar22fam_000141	MBLAb0082	KJR02_00475		Protein of unknown function (DUF1624)	+		+		1		S	PF07786.12;	DUF1624;
83	Msar22fam_002815	MBLAb0083	KJR02_00480		Inherit from COG: Toxin-antitoxin system, toxin component, Fic family	+	+	+		0		S	PF13310.6;	Virulence_RhuM;
84	Msar22fam_002376	MBLAb0084	KJR02_00485	cbiE	cobalt-precorrin-7 (C5)-methyltransferase [EC:2.1.1.289]	+				0	K03399	H	PF00590.20;	TP_methylase;
85	Msar22fam_019396	MBLAb0085	KJR02_00490			+			yes	1			NA;	NA;
86	Msar22fam_019397	MBLAb0086							yes	1			NA;	NA;
87	Msar22fam_002375	MBLAb0087	KJR02_00495	cbiD	cobalt-precorrin-5B (C1)-methyltransferase [EC:2.1.1.195]	+				0	K02188	H	PF01888.17;	CbiD;
88	Msar22fam_000287	MBLAb0088	KJR02_00500	cbiC	precorrin-8X/cobalt-precorrin-8 methylmutase [EC:5.4.99.61 5.4.99.60]	+				0	K06042	H	PF02570.15;	CbiC;
89	Msar22fam_000286	MBLAb0089	KJR02_00505	cbiH	precorrin-3B C17-methyltransferase [EC:2.1.1.131]	+				0	K05934	H	PF00590.20;	TP_methylase;
90	Msar22fam_002935	MBLAb0090	KJR02_00510	cbiG	cobalt-precorrin 5A hydrolase [EC:3.7.1.12]	+	+			0	K02189	H	PF01890.16;	CbiG_C;
91	Msar22fam_002934	MBLAb0091	KJR02_00515	cbiG	cobalt-precorrin 5A hydrolase [EC:3.7.1.12]	+	+			0	K02189	H	PF11760.8;	CbiG_N;
92	Msar22fam_000285	MBLAb0092	KJR02_00520	cobM	precorrin-4/cobalt-precorrin-4 C11-methyltransferase [EC:2.1.1.133 2.1.1.271]	+	+			0	K05936	H	PF00590.20;	TP_methylase;
93	Msar22fam_000284	MBLAb0093	KJR02_00525	cbiL	precorrin-2/cobalt-factor-2 C20-methyltransferase [EC:2.1.1.130 2.1.1.151]	+	+			0	K03394	H	PF00590.20;	TP_methylase;
94	Msar22fam_000283	MBLAb0094	KJR02_00530	cbiT	cobalt-precorrin-6B (C15)-methyltransferase [EC:2.1.1.196]	+	+	+		0	K02191	H	PF12847.7; PF13847.6;	Methyltransf_18; Methyltransf_31;
95	Msar22fam_019398	MBLAb0095							yes	0			NA;	NA;
96	Msar22fam_000749	MBLAb0096	KJR02_00535	cbiM	cobalt/nickel transport system permease protein	+	+	+		1	K02007	P	PF01891.16;	CbiM;
97	Msar22fam_000750	MBLAb0097	KJR02_00540	cbiN	cobalt/nickel transport protein	+	+	+		1	K02009	P	PF02553.15;	CbiN;
98	Msar22fam_000751	MBLAb0098	KJR02_00545	cbiQ	cobalt/nickel transport system permease protein	+	+	+		1	K02008	P	PF02361.16;	CbiQ;
99	Msar22fam_000752	MBLAb0099	KJR02_00550	cbiO	cobalt/nickel transport system ATP-binding protein	+	+	+		0	K02006	P	PF00005.27; PF13304.6;	ABC_tran; AAA_21;
100	Msar22fam_002785	MBLAb0100	KJR02_00555		Uroporphyrinogen decarboxylase	+	+		yes	0		H	PF01208.17;	URO-D;
101	Msar22fam_002784	MBLAb0101	KJR02_00560	mtxC	corrinoid protein	+	+		yes	0	K14081	S	PF02310.19; PF02607.17;	B12-binding; B12-binding_2;
102	Msar22fam_019399	MBLAb0102	KJR02_00565			+	+	+	yes	1			NA;	NA;
103	Msar22fam_019400	MBLAb0103	KJR02_00570					+	yes	0			NA;	NA;
104	Msar22fam_001058	MBLAb0104	KJR02_00575		AAA family ATPase	+		+		0	K07392	S	PF07724.14; PF00004.29;	AAA_2; AAA;
105	Msar22fam_001057	MBLAb0105	KJR02_00580			+	+	+		0		S	NA;	NA;
106	Msar22fam_001016	MBLAb0106	KJR02_00590	aksD	methanogen homoaconitase large subunit [EC:4.2.1.114]	+	+	+		0	K16792	E	PF00330.20;	Aconitase;
107	Msar22fam_019401	MBLAb0107	KJR02_00595	sdpI					yes	1			PF13630.6;	SdpI;
108	Msar22fam_000494	MBLAb0108	KJR02_00600		putative transcriptional regulator					0	K07729	K	PF01381.22; PF12844.7;	HTH_3; HTH_19;				+
109	Msar22fam_019402	MBLAb0109	KJR02_00605						yes	1			NA;	NA;
110	Msar22fam_000281	MBLAb0110	KJR02_00610	aksF	methanogen homoisocitrate dehydrogenase [EC:1.1.1.87 1.1.1.-]	+	+	+		0	K10978	C	PF00180.20;	Iso_dh;
111	Msar22fam_000620	MBLAb0111	KJR02_00615	aksE	methanogen homoaconitase small subunit [EC:4.2.1.114]	+	+	+		0	K16793	E	PF00694.19;	Aconitase_C;
112	Msar22fam_019403	MBLAb0112	KJR02_00620					+	yes	1			NA;	NA;
113	Msar22fam_019404	MBLAb0113	KJR02_00625						yes	1		S	NA;	NA;
114	Msar22fam_001575	MBLAb0114	KJR02_00630		Protein of unknown function (DUF523)	+		+		0		S	NA;	NA;
115	Msar22fam_001572	MBLAb0115	KJR02_00635	radC	DNA repair protein RadC	+	+	+		0	K03630	L	PF04002.15;	RadC;
116	Msar22fam_001571	MBLAb0116	KJR02_00640		methanogenesis marker protein 11 / MCR-associated marker 17	+	+	+		0		S	PF08489.11;	DUF1743;								+
117	Msar22fam_001878	MBLAb0117	KJR02_00645	mtaP	5'-methylthioadenosine phosphorylase [EC:2.4.2.28]	+	+	+		0	K00772	F	PF01048.20;	PNP_UDP_1;
118	Msar22fam_019405	MBLAb0118	KJR02_00650						yes	1			NA;	NA;
119	Msar22fam_019406	MBLAb0119	KJR02_00655		Protein of unknown function (DUF1294)	+	+	+	yes	1		S	PF06961.13;	DUF1294;
120	Msar22fam_001735	MBLAb0120	KJR02_00660		enolase [EC:4.2.1.11]	+	+			0	K01689	G	PF03952.16; PF00113.22;	Enolase_N; Enolase_C;
121	Msar22fam_000793	MBLAb0121	KJR02_00665	pflA	pyruvate formate lyase activating enzyme [EC:1.97.1.4]	+	+			0	K04069	O	PF04055.21;	Radical_SAM;
122	Msar22fam_001901	MBLAb0122	KJR02_00670		diphthine-ammonia ligase [EC:6.3.1.14]	+	+	+		0	K06927	E	PF01902.17;	Diphthami_syn_2;
123	Msar22fam_001902	MBLAb0123	KJR02_00675	pfkB	nucleoside kinase [EC:2.7.1.73 2.7.1.213 2.7.1.-]	+	+	+		0	K22026	G	PF00294.24;	PfkB;
124	Msar22fam_001903	MBLAb0124	KJR02_00680		UPF0212 protein	+	+	+		0	K09731	S	PF04475.12;	DUF555;
125	Msar22fam_001904	MBLAb0125	KJR02_00685		Protein of unknown function (DUF357)	+	+	+		0	K09728	S	PF04010.13;	DUF357;
126	Msar22fam_001905	MBLAb0126	KJR02_00690	dphB	diphthine synthase [EC:2.1.1.98]	+	+	+		0	K20215	J	PF00590.20;	TP_methylase;
127	Msar22fam_019407	MBLAb0127	KJR02_00695	perR	Fur family transcriptional regulator, peroxide stress response regulator	+	+		yes	0	K09825	P	PF01475.19;	FUR;				+
128	Msar22fam_002011	MBLAb0128	KJR02_00700		Rubrerythrin	+	+			0		C	PF02915.17;	Rubrerythrin;
129	Msar22fam_019408	MBLAb0129	KJR02_00705						yes	0			NA;	NA;
130	Msar22fam_019409	MBLAb0130	KJR02_00710	cstA	carbon starvation protein				yes	1	K06200	T	PF13722.6; PF02554.14;	CstA_5TM; CstA;
131	Msar22fam_000582	MBLAb0131	KJR02_00715	paaK	phenylacetate-CoA ligase [EC:6.2.1.30]	+	+	+		0	K01912	H	PF00501.28; PF14535.6;	AMP-binding; AMP-binding_C_2;
132	Msar22fam_019410	MBLAb0132							yes	1			NA;	NA;
133	Msar22fam_019411	MBLAb0133	KJR02_00720		mechanosensitive ion channel			+	yes	1		M	PF00924.18;	MS_channel;
134	Msar22fam_001056	MBLAb0134	KJR02_00725	rnz	ribonuclease Z [EC:3.1.26.11]	+	+	+		0	K00784	S	PF12706.7; PF00753.27;	Lactamase_B_2; Lactamase_B;
135	Msar22fam_000039	MBLAb0135	KJR02_00730	nthA	endonuclease III [EC:4.2.99.18]	+	+	+		0	K10773	L	PF00633.23; PF00730.25;	HHH; HhH-GPD;
136	Msar22fam_019412	MBLAb0136	KJR02_00735						yes	1			NA;	NA;
137	Msar22fam_000911	MBLAb0137	KJR02_00740	pyrG	CTP synthase [EC:6.3.4.2]	+	+	+		0	K01937	F	PF00117.28; PF06418.14;	GATase; CTP_synth_N;
138	Msar22fam_006720	MBLAb0138	KJR02_00745			+	+	+	yes	0			NA;	NA;
139	Msar22fam_019413	MBLAb0139	KJR02_00750		nucleic acid binding OB-fold tRNA helicase-type	+	+	+	yes	1		S	NA;	NA;
140	Msar22fam_000537	MBLAb0140	KJR02_00755	amt	ammonium transporter, Amt family					1	K03320	P	PF00909.21;	Ammonium_transp;
141	Msar22fam_000329	MBLAb0141	KJR02_00760	glnB	nitrogen regulatory protein P-II 1					0	K04751	E	PF00543.22;	P-II;
142	Msar22fam_001646	MBLAb0142	KJR02_00765		4Fe-4S ferredoxin iron-sulfur binding domain protein	+	+	+		0		C	PF00037.27; PF12838.7;	Fer4; Fer4_7;
143	Msar22fam_001647	MBLAb0143	KJR02_00770		Domain of unknown function DUF39	+	+	+		0		S	PF01837.16; PF00571.28;	HcyBio; CBS;
144	Msar22fam_019414	MBLAb0144	KJR02_00775			+			yes	0			NA;	NA;
145	Msar22fam_001648	MBLAb0145	KJR02_00780	ribL	FAD synthetase [EC:2.7.7.2]	+	+	+		0	K14656	M	PF01467.26;	CTP_transf_like;
146	Msar22fam_001696	MBLAb0146	KJR02_00790	pcc1	KEOPS complex subunit Pcc1	+	+	+		0	K09741	S	PF09341.10;	Pcc1;				+
147	Msar22fam_019415	MBLAb0147	KJR02_00795		U3 small nucleolar ribonucleoprotein protein IMP4	+	+	+	yes	0	K14561	J	NA;	NA;
148	Msar22fam_001676	MBLAb0148	KJR02_00805		large subunit ribosomal protein L37Ae	+	+			0	K02921	J	PF01780.19;	Ribosomal_L37ae;
149	Msar22fam_001675	MBLAb0149	KJR02_00810		exosome complex component RRP42	+	+			0	K12589	J	PF01138.21; PF03725.15;	RNase_PH; RNase_PH_C;
150	Msar22fam_019416	MBLAb0150	KJR02_00815		exosome complex component RRP41	+	+		yes	0	K11600	J	PF03725.15; PF01138.21;	RNase_PH_C; RNase_PH;
151	Msar22fam_019417	MBLAb0151	KJR02_00820		exosome complex component RRP4	+	+		yes	0	K03679	J	PF15985.5; PF14382.6;	KH_6; ECR1_N;
152	Msar22fam_019418	MBLAb0152							yes	0			NA;	NA;
153	Msar22fam_001673	MBLAb0153	KJR02_00830		ribosome maturation protein SDO1	+	+			0	K14574	J	PF01172.18; PF09377.10;	SBDS; SBDS_C;
154	Msar22fam_001672	MBLAb0154	KJR02_00835	psmA	proteasome alpha subunit [EC:3.4.25.1]	+	+			0	K03432	O	PF10584.9; PF00227.26;	Proteasome_A_N; Proteasome;
155	Msar22fam_001671	MBLAb0155	KJR02_00840		ribonuclease P/MRP protein subunit POP5 [EC:3.1.26.5]	+	+			0	K03537	J	PF01900.19;	RNase_P_Rpp14;
156	Msar22fam_019419	MBLAb0156	KJR02_00845		ribonuclease P/MRP protein subunit RPP1 [EC:3.1.26.5]	+	+		yes	0	K03539	J	PF01876.16;	RNase_P_p30;
157	Msar22fam_001669	MBLAb0157	KJR02_00850		RNA-binding protein	+	+	+		0	K07581	J	PF01877.17;	RNA_binding;
158	Msar22fam_001668	MBLAb0158	KJR02_00855		large subunit ribosomal protein L15e	+	+	+		0	K02877	J	PF00827.17;	Ribosomal_L15e;
159	Msar22fam_019420	MBLAb0159	KJR02_00860						yes	0			NA;	NA;
160	Msar22fam_019421	MBLAb0160	KJR02_00865						yes	0			NA;	NA;
161	Msar22fam_019422	MBLAb0161	KJR02_00870			+	+	+	yes	0			NA;	NA;
162	Msar22fam_019423	MBLAb0162	KJR02_00875			+	+	+	yes	0			NA;	NA;
163	Msar22fam_019424	MBLAb0163	KJR02_00880		DNA-3-methyladenine glycosylase [EC:3.2.2.21]	+	+	+	yes	1	K03652	L	PF02245.16;	Pur_DNA_glyco;
164	Msar22fam_019425	MBLAb0164	KJR02_00885		4Fe-4S ferredoxin, iron-sulfur binding				yes	0		C	NA;	NA;
165	Msar22fam_000973	MBLAb0165	KJR02_00890							0		S	PF08821.11;	CGGC;
166	Msar22fam_002676	MBLAb0166	KJR02_00895	hcp	hydroxylamine reductase [EC:1.7.99.1]	+	+	+		0	K05601	C	PF03063.20;	Prismane;
167	Msar22fam_000971	MBLAb0167	KJR02_00900	hxlR	family transcriptional regulator		+	+		0		K	PF01638.17;	HxlR;				+
168	Msar22fam_019426	MBLAb0168							yes	0			NA;	NA;
169	Msar22fam_019427	MBLAb0169	KJR02_00910			+		+	yes	1			NA;	NA;
170	Msar22fam_019428	MBLAb0170					+		yes	0			NA;	NA;
171	Msar22fam_000797	MBLAb0171	KJR02_00915	feoB	ferrous iron transport protein B	+	+	+		1	K04759	P	PF07670.14; PF02421.18;	Gate; FeoB_N;
172	Msar22fam_000795	MBLAb0172	KJR02_00920	feoA	ferrous iron transport protein A	+	+	+		0	K04758	P	PF04023.14;	FeoA;
173	Msar22fam_002133	MBLAb0173	KJR02_00925		hydrogenase expression/formation protein	+	+	+		0	K07388	O	PF00586.24; PF02769.22;	AIRS; AIRS_C;
174	Msar22fam_000409	MBLAb0174	KJR02_00930		2,5-diamino-6-(ribosylamino)-4(3H)-pyrimidinone 5'-phosphate reductase [EC:1.1.1.302]	+	+	+		0	K14654	H	PF01872.17;	RibD_C;
175	Msar22fam_000408	MBLAb0175	KJR02_00935		signal transduction protein with CBS domains	+	+	+		0		S	PF00571.28;	CBS;			+
176	Msar22fam_019429	MBLAb0176	KJR02_00940			+	+		yes	1			NA;	NA;
177	Msar22fam_019430	MBLAb0177							yes	1			NA;	NA;
178	Msar22fam_019431	MBLAb0178	KJR02_00950					+	yes	1			NA;	NA;
179	Msar22fam_000448	MBLAb0179	KJR02_00955	cyaB	adenylate cyclase, class 2 [EC:4.6.1.1]	+	+	+		0	K05873	F	PF01928.21;	CYTH;
180	Msar22fam_019432	MBLAb0180	KJR02_00960					+	yes	0			NA;	NA;
181	Msar22fam_019433	MBLAb0181	KJR02_00965						yes	1			NA;	NA;
182	Msar22fam_000245	MBLAb0182	KJR02_00970	scpB	segregation and condensation protein B	+	+	+		0	K06024	K	PF04079.16;	SMC_ScpB;
183	Msar22fam_000244	MBLAb0183	KJR02_00975	scpA	segregation and condensation protein A	+	+	+		0	K05896	L	PF02616.14;	SMC_ScpA;
184	Msar22fam_000243	MBLAb0184	KJR02_00980	smc	chromosome segregation protein	+	+			0	K03529	D	PF02463.19; PF06470.13;	SMC_N; SMC_hinge;
185	Msar22fam_019434	MBLAb0185	KJR02_00985			+	+	+	yes	0			NA;	NA;
186	Msar22fam_000748	MBLAb0186	KJR02_00990		SNARE associated Golgi protein	+	+	+		1		S	PF09335.11;	SNARE_assoc;
187	Msar22fam_001937	MBLAb0187	KJR02_00995		Domain of unknown function (DUF2088)	+	+	+		0		S	PF09861.9;	Lar_N;
188	Msar22fam_000627	MBLAb0188	KJR02_01000	dmrX/afpA	flavoprotein	+	+	+		0		C	PF02441.19;	Flavoprotein;	+
189	Msar22fam_019435	MBLAb0189	KJR02_01005	cobN	cobaltochelatase CobN [EC:6.6.1.2]	+			yes	1	K02230	H	PF02514.16;	CobN-Mg_chel;
190	Msar22fam_019436	MBLAb0190	KJR02_01010			+	+	+	yes	0			NA;	NA;
191	Msar22fam_019437	MBLAb0191	KJR02_01015						yes	0			NA;	NA;
192	Msar22fam_001934	MBLAb0192	KJR02_01020	argH	argininosuccinate lyase [EC:4.3.2.1]	+	+			0	K01755	E	PF14698.6; PF00206.20;	ASL_C2; Lyase_1;
193	Msar22fam_001935	MBLAb0193	KJR02_01025	gatD	glutamyl-tRNA(Gln) amidotransferase subunit D [EC:6.3.5.7]	+	+			0	K09482	E	PF17763.1; PF00710.20;	Asparaginase_C; Asparaginase;
194	Msar22fam_019438	MBLAb0194	KJR02_01030	fic	filamentation induced by cAMP protein fic				yes	0		S	PF02661.18;	Fic;
195	Msar22fam_000236	MBLAb0195	KJR02_01035	cbiO	cobalt/nickel transport system ATP-binding protein	+	+	+		0	K02006	V	PF00005.27; PF13304.6;	ABC_tran; AAA_21;
196	Msar22fam_005136	MBLAb0196	KJR02_01040	cbiQ	cobalt/nickel transport system permease protein					1	K02008	P	PF02361.16;	CbiQ;
197	Msar22fam_019439	MBLAb0197	KJR02_01045	cbiL	nickel transport protein				yes	1	K16915	S	NA;	NA;
198	Msar22fam_005138	MBLAb0198	KJR02_01050	cbiM	cobalt/nickel transport system permease protein					1	K02007	P	PF01891.16;	CbiM;
199	Msar22fam_005138	MBLAb0199	KJR02_01055	cbiM	cobalt/nickel transport system permease protein					1	K02007	P	PF01891.16;	CbiM;
200	Msar22fam_003314	MBLAb0200					+			1			NA;	NA;
201	Msar22fam_001936	MBLAb0201	KJR02_01060		solute:Na+ symporter, SSS family		+	+		1	K03307	E	PF00474.17;	SSF;
202	Msar22fam_000938	MBLAb0202	KJR02_01070		tRNA (cytidine56-2'-O)-methyltransferase [EC:2.1.1.206]	+	+	+		0	K07254	S	PF01994.16;	Trm56;
203	Msar22fam_019440	MBLAb0203	KJR02_01075			+	+	+	yes	1		S	NA;	NA;
204	Msar22fam_000983	MBLAb0204	KJR02_01080	moxR	MoxR-like ATPase [EC:3.6.3.-]	+	+	+		0	K03924	S	PF17863.1; PF07726.11;	AAA_lid_2; AAA_3;
205	Msar22fam_000984	MBLAb0205	KJR02_01085		Protein of unknown function DUF58	+		+		0		S	PF13519.6; PF01882.18;	VWA_2; DUF58;
206	Msar22fam_000985	MBLAb0206	KJR02_01090		BatA domain-containing protein	+	+	+		1		S	PF07584.11;	BatA;
207	Msar22fam_019441	MBLAb0207	KJR02_01095		von Willebrand factor, type A	+	+	+	yes	1		S	PF07090.11;	GATase1_like;
208	Msar22fam_019442	MBLAb0208	KJR02_01100						yes	1			NA;	NA;
209	Msar22fam_000406	MBLAb0209	KJR02_01105		amidohydrolase	+	+	+		0		F	PF07969.11; PF00962.22; PF01979.20;	Amidohydro_3; A_deaminase; Amidohydro_1;
210	Msar22fam_019443	MBLAb0210	KJR02_01110		Carbohydrate binding family 6	+	+	+	yes	1		M	PF16820.5; PF00801.20;	PKD_3; PKD;							+
211	Msar22fam_000407	MBLAb0211	KJR02_01135		UspA domain protein	+	+	+		0		T	PF00582.26;	Usp;
212	Msar22fam_019444	MBLAb0212	KJR02_01140	cbiC	precorrin-8X/cobalt-precorrin-8 methylmutase [EC:5.4.99.61 5.4.99.60]	+	+	+	yes	0	K06042	H	PF02570.15;	CbiC;
213	Msar22fam_000738	MBLAb0213	KJR02_01145		nucleoside 2-deoxyribosyltransferase		+	+		0		F	PF15891.5; PF05014.15;	Nuc_deoxyri_tr2; Nuc_deoxyrib_tr;
214	Msar22fam_005832	MBLAb0214	KJR02_01150		E1-E2 ATPase		+		yes	1		P	PF00702.26; PF00122.20;	Hydrolase; E1-E2_ATPase;
215	Msar22fam_000739	MBLAb0215	KJR02_01155	argC	N-acetyl-gamma-glutamyl-phosphate reductase [EC:1.2.1.38]		+	+		0	K00145	E	PF01118.24; PF02774.18;	Semialdhyde_dh; Semialdhyde_dhC;
216	Msar22fam_000741	MBLAb0216	KJR02_01160	argJ	glutamate N-acetyltransferase / amino-acid N-acetyltransferase [EC:2.3.1.35 2.3.1.1]	+	+	+		0	K00620	E	PF01960.18;	ArgJ;
217	Msar22fam_019445	MBLAb0217	KJR02_01165						yes	1			PF05656.14;	DUF805;
218	Msar22fam_019446	MBLAb0218	KJR02_01170			+	+	+	yes	0			PF02518.26; PF14501.6;	HATPase_c; HATPase_c_5;
219	Msar22fam_019447	MBLAb0219	KJR02_01175	fdhA	formate dehydrogenase, alpha subunit	+	+	+	yes	0		C	PF04879.16;	Molybdop_Fe4S4;
220	Msar22fam_003486	MBLAb0220	KJR02_01180	fdhB	formate dehydrogenase, beta subunit [EC:1.17.1.9]	+	+	+		0	K00125	C	PF04432.13; PF04422.13;	FrhB_FdhB_C; FrhB_FdhB_N;
221	Msar22fam_003642	MBLAb0221	KJR02_01185	mvhD	F420-non-reducing hydrogenase iron-sulfur subunit [EC:1.12.99.-]	+	+	+		0	K14127	C	PF02662.16;	FlpD;
222	Msar22fam_006020	MBLAb0222	KJR02_01190	hdrA	heterodisulfide reductase subunit A [EC:1.8.98.1]	+	+	+	yes	0	K03388	C	PF12838.7; PF07992.14;	Fer4_7; Pyr_redox_2;
223	Msar22fam_000306	MBLAb0223	KJR02_01195	hdrB	heterodisulfide reductase subunit B [EC:1.8.98.1]	+	+	+		0	K03389	C	PF02754.16;	CCG;
224	Msar22fam_000307	MBLAb0224	KJR02_01200	hdrC	heterodisulfide reductase subunit C [EC:1.8.98.1]	+	+	+		0	K03390	C	PF13237.6; PF13534.6; PF13183.6;	Fer4_10; Fer4_17; Fer4_8;
225	Msar22fam_019448	MBLAb0225							yes	1			NA;	NA;
226	Msar22fam_001909	MBLAb0226	KJR02_01220		putative hydrolase of the HAD superfamily	+	+	+		0	K07025	S	PF00702.26; PF13419.6;	Hydrolase; HAD_2;
227	Msar22fam_019449	MBLAb0227	KJR02_01225		UPF0173 metal-dependent hydrolase	+	+	+	yes	0		S	PF12706.7; PF13483.6;	Lactamase_B_2; Lactamase_B_3;
228	Msar22fam_002402	MBLAb0228	KJR02_01230		NADPH-dependent FMN reductase	+	+			0		S	PF03358.15; PF02525.17;	FMN_red; Flavodoxin_2;
229	Msar22fam_000340	MBLAb0229	KJR02_01235	nifB	nitrogen fixation protein NifB	+	+			0	K02585	S	PF13394.6; PF04055.21;	Fer4_14; Radical_SAM;
230	Msar22fam_000342	MBLAb0230	KJR02_01240		methanogenesis marker protein 2 / MCR-associated marker 16	+	+			0	K07123	S	PF00586.24; PF02769.22;	AIRS; AIRS_C;								+
231	Msar22fam_019450	MBLAb0231	KJR02_01245		Predicted transporter (DUF2162)	+	+	+	yes	1		S	PF09930.9;	DUF2162;
232	Msar22fam_000017	MBLAb0232	KJR02_01250		MotA TolQ ExbB proton channel	+	+	+		1		U	PF01618.16;	MotA_ExbB;
233	Msar22fam_000016	MBLAb0233	KJR02_01255		Uncharacterized conserved protein (DUF2149)	+	+	+		1		S	PF09919.9;	DUF2149;
234	Msar22fam_019451	MBLAb0234	KJR02_01260	cobN	cobaltochelatase CobN [EC:6.6.1.2]	+	+	+	yes	1	K02230	H	PF02514.16;	CobN-Mg_chel;
235	Msar22fam_002947	MBLAb0235	KJR02_01265			+	+	+		0		S	NA;	NA;
236	Msar22fam_000344	MBLAb0236	KJR02_01270			+	+	+		0		S	PF18446.1;	DUF5611;
237	Msar22fam_019452	MBLAb0237	KJR02_01280						yes	1			NA;	NA;
238	Msar22fam_019453	MBLAb0238	KJR02_01285			+			yes	1			NA;	NA;
239	Msar22fam_019454	MBLAb0239	KJR02_01295			+	+		yes	0			NA;	NA;
240	Msar22fam_001146	MBLAb0240	KJR02_01300		Ferredoxin thioredoxin reductase beta chain	+	+			0		C	PF02943.15;	FeThRed_B;
241	Msar22fam_000674	MBLAb0241	KJR02_01305		Protein of unknown function (DUF1638)	+	+			0		S	PF07796.11;	DUF1638;
242	Msar22fam_001148	MBLAb0242	KJR02_01310	gatE	glutamyl-tRNA(Gln) amidotransferase subunit E [EC:6.3.5.7]	+	+	+		0	K03330	J	PF02637.18; PF02934.15;	GatB_Yqey; GatB_N;
243	Msar22fam_019455	MBLAb0243	KJR02_01315			+	+	+	yes	0			NA;	NA;
244	Msar22fam_001499	MBLAb0244	KJR02_01325	carB	carbamoyl-phosphate synthase large subunit [EC:6.3.5.5]	+	+	+		0	K01955	E	PF02786.17; PF02787.19;	CPSase_L_D2; CPSase_L_D3;
245	Msar22fam_019456	MBLAb0245	KJR02_01330				+		yes	0			NA;	NA;
246	Msar22fam_019457	MBLAb0246	KJR02_01335						yes	0			PF09394.10;	Inhibitor_I42;
247	Msar22fam_002259	MBLAb0247	KJR02_01345	hdrD	heterodisulfide reductase subunit D [EC:1.8.98.1]	+	+	+		0	K08264	C	PF02754.16; PF13183.6;	CCG; Fer4_8;
248	Msar22fam_002260	MBLAb0248	KJR02_01350	hdrE	heterodisulfide reductase subunit E [EC:1.8.98.1]	+	+	+		1	K08265	C	PF02665.14; NA;	Nitrate_red_gam; NA;
249	Msar22fam_002262	MBLAb0249	KJR02_01355		RNA methyltransferase, TrmH family, group 1	+	+	+		0		J	PF00588.19;	SpoU_methylase;
250	Msar22fam_019458	MBLAb0250							yes	1			NA;	NA;
251	Msar22fam_002315	MBLAb0251	KJR02_01365	idsA	geranylgeranyl diphosphate synthase, type I [EC:2.5.1.1 2.5.1.10 2.5.1.29]	+	+			0	K13787	H	PF00348.17;	polyprenyl_synt;
252	Msar22fam_002316	MBLAb0252	KJR02_01370	rnj	ribonuclease J [EC:3.1.-.-]	+	+	+		0	K12574	J	PF07521.12; PF12706.7;	RMMBL; Lactamase_B_2;
253	Msar22fam_002317	MBLAb0253	KJR02_01375	idi	isopentenyl-diphosphate Delta-isomerase [EC:5.3.3.2]	+	+	+		0	K01823	H	PF01070.18;	FMN_dh;
254	Msar22fam_002901	MBLAb0254	KJR02_01380		Cupin 2, conserved barrel domain protein					0		S	PF07883.11; PF02311.19;	Cupin_2; AraC_binding;
255	Msar22fam_002318	MBLAb0255	KJR02_01385	ipk	isopentenyl phosphate kinase [EC:2.7.4.26]	+	+	+		0	K06981	I	PF00696.28;	AA_kinase;
256	Msar22fam_002319	MBLAb0256	KJR02_01390		mevalonate kinase [EC:2.7.1.36]	+	+	+		0	K00869	I	PF08544.13; PF00288.26;	GHMP_kinases_C; GHMP_kinases_N;
257	Msar22fam_019459	MBLAb0257	KJR02_01400	mutY	A/G-specific adenine glycosylase [EC:3.2.2.-]	+	+	+	yes	0	K03575	L	PF14815.6; PF00730.25;	NUDIX_4; HhH-GPD;
258	Msar22fam_019460	MBLAb0258	KJR02_01405			+	+	+	yes	0			PF14024.6;	DUF4240;
259	Msar22fam_019461	MBLAb0259	KJR02_01410		TPR repeat-containing protein	+	+	+	yes	0		S	PF13432.6; PF12895.7;	TPR_16; ANAPC3;
260	Msar22fam_002430	MBLAb0260	KJR02_01415	pyrH	uridylate kinase [EC:2.7.4.22]	+	+			0	K09903	F	PF00696.28;	AA_kinase;
261	Msar22fam_001542	MBLAb0261	KJR02_01420	dtdA	D-aminoacyl-tRNA deacylase [EC:3.1.1.96]	+	+	+		0	K09716	J	PF04414.12;	tRNA_deacylase;
262	Msar22fam_002320	MBLAb0262	KJR02_01425		MEMO1 family protein	+	+	+		0	K06990	S	PF01875.17;	Memo;
263	Msar22fam_000940	MBLAb0263	KJR02_01435		shikimate kinase [EC:2.7.1.71]	+	+	+		1	K00891	E	PF01202.22;	SKI;
264	Msar22fam_001110	MBLAb0264	KJR02_01440	pitA	inorganic phosphate transporter, PiT family			+		1	K03306	P	PF01384.20;	PHO4;
265	Msar22fam_001111	MBLAb0265	KJR02_01445		Protein of unknown function DUF47			+		0	K07220	P	PF01865.16;	PhoU_div;
266	Msar22fam_019462	MBLAb0266	KJR02_01450		neurotransmitter:Na+ symporter, NSS family				yes	1	K03308	P	PF00209.18;	SNF;
267	Msar22fam_019463	MBLAb0267	KJR02_01455						yes	1			NA;	NA;
268	Msar22fam_001967	MBLAb0268	KJR02_01460		small subunit ribosomal protein S10	+	+	+		0	K02946	J	PF00338.22;	Ribosomal_S10;
269	Msar22fam_001966	MBLAb0269	KJR02_01465		elongation factor 1-alpha	+		+		0	K03231	J	PF03143.17; PF00009.27;	GTP_EFTU_D3; GTP_EFTU;
270	Msar22fam_001965	MBLAb0270	KJR02_01470		elongation factor 2	+		+		0	K03234	J	PF00009.27; PF03764.18;	GTP_EFTU; EFG_IV;
271	Msar22fam_001964	MBLAb0271	KJR02_01475		small subunit ribosomal protein S7	+		+		0	K02992	J	PF00177.21;	Ribosomal_S7;
272	Msar22fam_001963	MBLAb0272	KJR02_01480		small subunit ribosomal protein S12	+				0	K02950	J	PF00164.25;	Ribosom_S12_S23;
273	Msar22fam_001962	MBLAb0273	KJR02_01485	nusA	N utilization substance protein A	+				0	K02600	K	PF13184.6; PF07650.17;	KH_5; KH_2;
274	Msar22fam_001961	MBLAb0274	KJR02_01490		large subunit ribosomal protein L30e	+				0	K02908	J	PF01248.26;	Ribosomal_L7Ae;
275	Msar22fam_000657	MBLAb0275	KJR02_01495		small subunit ribosomal protein S27Ae	+	+	+		0	K02977	J	PF01599.19;	Ribosomal_S27;
276	Msar22fam_000658	MBLAb0276	KJR02_01500		small subunit ribosomal protein S24e	+	+	+		0	K02974	J	PF01282.19;	Ribosomal_S24e;
277	Msar22fam_019464	MBLAb0277	KJR02_01505	yoaP				+	yes	0		K	PF14268.6;	YoaP;
278	Msar22fam_006782	MBLAb0278	KJR02_01510			+	+		yes	1		M	PF10633.9; NA;	NPCBM_assoc; NA;
279	Msar22fam_000510	MBLAb0279	KJR02_01515	salY	putative ABC transport system permease protein	+	+	+		1	K02004	V	PF02687.21; PF12704.7;	FtsX; MacB_PCD;
280	Msar22fam_000510	MBLAb0280	KJR02_01520	salY	putative ABC transport system permease protein	+	+	+		1	K02004	V	PF02687.21; PF12704.7;	FtsX; MacB_PCD;
281	Msar22fam_000513	MBLAb0281	KJR02_01525		putative ABC transport system ATP-binding protein	+	+	+		0	K02003	V	PF13304.6; PF00005.27;	AAA_21; ABC_tran;
282	Msar22fam_019465	MBLAb0282	KJR02_01530						yes	0			PF12833.7; PF00165.23;	HTH_18; HTH_AraC;
283	Msar22fam_000659	MBLAb0283	KJR02_01535		UPF0218 protein	+	+	+		0	K09735	S	PF04019.12;	DUF359;
284	Msar22fam_000660	MBLAb0284	KJR02_01540	rpoE2	DNA-directed RNA polymerase subunit E" [EC:2.7.7.6]	+	+	+		0	K03050	K	PF06093.13;	Spt4;
285	Msar22fam_000661	MBLAb0285	KJR02_01545	rpoE1	DNA-directed RNA polymerase subunit E' [EC:2.7.7.6]	+	+	+		0	K03049	K	PF03876.17; PF00575.23;	SHS2_Rpb7-N; S1;
286	Msar22fam_000662	MBLAb0286	KJR02_01550		nucleotide binding protein, PINc	+	+	+		0	K07158	V	PF18477.1;	PIN_9;
287	Msar22fam_000663	MBLAb0287	KJR02_01555	EIF2S3	translation initiation factor 2 subunit 3	+		+		0	K03242	J	PF09173.11; PF00009.27;	eIF2_C; GTP_EFTU;
288	Msar22fam_019466	MBLAb0288	KJR02_01560		radical sam domain protein				yes	0		C	PF04055.21;	Radical_SAM;
289	Msar22fam_019467	MBLAb0289	KJR02_01565						yes	0			NA;	NA;
290	Msar22fam_019468	MBLAb0290							yes	1			NA;	NA;
291	Msar22fam_019469	MBLAb0291	KJR02_01575						yes	0			NA;	NA;
292	Msar22fam_019470	MBLAb0292							yes	0			NA;	NA;
293	Msar22fam_019471	MBLAb0293	KJR02_01580						yes	0			NA;	NA;
294	Msar22fam_000664	MBLAb0294	KJR02_01585	purP	5-formaminoimidazole-4-carboxamide-1-(beta)-D-ribofuranosyl 5'-monophosphate synthetase [EC:6.3.4.23]	+		+		0	K06863	F	PF06849.12; PF06973.12;	DUF1246; DUF1297;
295	Msar22fam_019472	MBLAb0295	KJR02_01590		integral membrane protein	+	+		yes	1		S	PF01944.17;	SpoIIM;
296	Msar22fam_000666	MBLAb0296	KJR02_01595		Membrane protein of unknown function DUF63	+	+	+		1		S	PF01889.17;	DUF63;
297	Msar22fam_000667	MBLAb0297	KJR02_01600	araM	glycerol-1-phosphate dehydrogenase [NAD(P)+] [EC:1.1.1.261]	+	+	+		0	K00096	C	PF13685.6; PF00465.19;	Fe-ADH_2; Fe-ADH;
298	Msar22fam_000668	MBLAb0298	KJR02_01605		UPF0179 protein	+	+	+		0	K09730	S	PF03684.13;	UPF0179;
299	Msar22fam_000669	MBLAb0299	KJR02_01610		Uncharacterized protein conserved in archaea (DUF2150)	+	+	+		0		S	PF09920.9;	DUF2150;
300	Msar22fam_019473	MBLAb0300	KJR02_01615						yes	0			PF06889.11;	DUF1266;
301	Msar22fam_000670	MBLAb0301	KJR02_01620		ALDO KETO reductase					0	K07079	C	PF13534.6; PF00248.21;	Fer4_17; Aldo_ket_red;
302	Msar22fam_000787	MBLAb0302	KJR02_01625		Protein of unknown function (DUF3320)	+	+	+		0		L	PF18741.1; PF13195.6;	MTES_1575; DUF4011;
303	Msar22fam_001231	MBLAb0303	KJR02_01630		inorganic pyrophosphatase [EC:3.6.1.1]					0	K01507	C	PF00719.19;	Pyrophosphatase;
304	Msar22fam_019474	MBLAb0304	KJR02_01635						yes	0			NA;	NA;
305	Msar22fam_019475	MBLAb0305	KJR02_01640	sbcC	DNA repair protein SbcC/Rad50	+	+		yes	0	K03546	L	PF13175.6; PF13476.6;	AAA_15; AAA_23;
306	Msar22fam_002009	MBLAb0306	KJR02_01645	sbcD	DNA repair protein SbcD/Mre11		+	+		0	K03547	L	PF00149.28; PF12850.7;	Metallophos; Metallophos_2;
307	Msar22fam_000708	MBLAb0307	KJR02_01650			+	+	+		0		S	PF13263.6; PF02811.19;	PHP_C; PHP;
308	Msar22fam_019476	MBLAb0308	KJR02_01655						yes	0			NA;	NA;
309	Msar22fam_000949	MBLAb0309	KJR02_01660		ATP-binding cassette, sub-family E, member 1	+	+	+		0	K06174	S	PF00005.27; PF04068.15;	ABC_tran; RLI;
310	Msar22fam_019477	MBLAb0310	KJR02_01665		Inherit from arCOG: ATPase RIL	+	+	+	yes	1		S	NA;	NA;
311	Msar22fam_019478	MBLAb0311	KJR02_01670	eutH	ethanolamine transporter				yes	1	K04023		PF04346.12;	EutH;
312	Msar22fam_000948	MBLAb0312	KJR02_01675		putative mRNA 3-end processing factor	+	+	+		0	K07577	J	NA;	NA;
313	Msar22fam_001306	MBLAb0313	KJR02_01680	pyrE	orotate phosphoribosyltransferase [EC:2.4.2.10]	+	+	+		0	K00762	F	PF00156.27;	Pribosyltran;
314	Msar22fam_002129	MBLAb0314	KJR02_01685	nob1	endoribonuclease Nob1 [EC:3.1.-.-]	+	+	+		0	K07060	V	PF17146.4;	PIN_6;
315	Msar22fam_000519	MBLAb0315	KJR02_01690			+	+	+		0		S	NA;	NA;
316	Msar22fam_000519	MBLAb0316	KJR02_01695			+	+	+		0			NA;	NA;
317	Msar22fam_002128	MBLAb0317	KJR02_01700		small subunit ribosomal protein S8e	+	+			0	K02995	J	PF01201.22;	Ribosomal_S8e;
318	Msar22fam_019479	MBLAb0318	KJR02_01710		Aminotransferase, class V	+	+	+	yes	0		E	PF00155.21; PF00266.19;	Aminotran_1_2; Aminotran_5;
319	Msar22fam_000122	MBLAb0319	KJR02_01715	hps-phi	3-hexulose-6-phosphate synthase / 6-phospho-3-hexuloisomerase [EC:4.1.2.43 5.3.1.27]	+	+	+		0	K13831	G	PF00215.24; PF03737.15;	OMPdecase; RraA-like;
320	Msar22fam_000124	MBLAb0320	KJR02_01720	pyrB	aspartate carbamoyltransferase catalytic subunit [EC:2.1.3.2]	+	+	+		0	K00609	F	PF02729.21; PF00185.24;	OTCace_N; OTCace;
321	Msar22fam_000125	MBLAb0321	KJR02_01725	pyrI	aspartate carbamoyltransferase regulatory subunit	+	+			0	K00610	F	PF02748.15; PF01948.18;	PyrI_C; PyrI;
322	Msar22fam_019480	MBLAb0322	KJR02_01730						yes	1			NA;	NA;
323	Msar22fam_002284	MBLAb0323	KJR02_01735	disA	DisA bacterial checkpoint controller nucleotide-binding	+	+	+		0		T	PF02457.16;	DisA_N;
324	Msar22fam_019481	MBLAb0324	KJR02_01740						yes	0			PF02457.16;	DisA_N;
325	Msar22fam_019482	MBLAb0325	KJR02_01745						yes	0			NA;	NA;
326	Msar22fam_002273	MBLAb0326	KJR02_01750	rfcS	replication factor C small subunit	+	+			0	K04801	L	PF08542.11; PF00004.29;	Rep_fac_C; AAA;
327	Msar22fam_002866	MBLAb0327	KJR02_01755		small multi-drug export					1		S	PF06695.11;	Sm_multidrug_ex;
328	Msar22fam_019483	MBLAb0328	KJR02_01760			+	+		yes	0		S	PF13649.6;	Methyltransf_25;
329	Msar22fam_000860	MBLAb0329	KJR02_01765	ilvD	dihydroxy-acid dehydratase [EC:4.2.1.9]	+	+	+		0	K01687	E	PF00920.21;	ILVD_EDD;
330	Msar22fam_000717	MBLAb0330	KJR02_01770		chloride channel protein, CIC family	+	+			1	K03281	P	PF00654.20; PF00571.28;	Voltage_CLC; CBS;
331	Msar22fam_003052	MBLAb0331	KJR02_01775		sulfate permease, SulP family					1	K03321	P	PF00916.20; PF01740.21;	Sulfate_transp; STAS;
332	Msar22fam_001653	MBLAb0332	KJR02_01780		transcriptional regulator, XRE family	+	+	+		0		K	PF13560.6; PF01381.22; PF00571.28;	HTH_31; HTH_3; CBS;				+
333	Msar22fam_002380	MBLAb0333	KJR02_01785	maa	maltose O-acetyltransferase [EC:2.3.1.79]					0	K00661	S	PF12464.8; PF00132.24;	Mac; Hexapep;
334	Msar22fam_001652	MBLAb0334	KJR02_01790		aminotransferase class V	+	+	+		0		E	PF00266.19;	Aminotran_5;
335	Msar22fam_001500	MBLAb0335	KJR02_01795	argG	argininosuccinate synthase [EC:6.3.4.5]	+	+			0	K01940	E	PF00764.19;	Arginosuc_synth;
336	Msar22fam_019484	MBLAb0336							yes	1			NA;	NA;
337	Msar22fam_001181	MBLAb0337	KJR02_01800	slyD	FKBP-type peptidyl-prolyl cis-trans isomerase SlyD [EC:5.2.1.8]	+	+	+		0	K03775	O	PF18046.1; PF00254.28;	FKBP26_C; FKBP_C;
338	Msar22fam_001739	MBLAb0338	KJR02_01810		peptidyl-prolyl isomerase (EC 5.2.1.8)	+		+		0		O	PF00160.21;	Pro_isomerase;
339	Msar22fam_019485	MBLAb0339	KJR02_01815						yes	0			PF10899.8;	AbiGi;
340	Msar22fam_019486	MBLAb0340	KJR02_01820						yes	0			NA;	NA;
341	Msar22fam_001736	MBLAb0341	KJR02_01825		Domain of unknown function (DUF296)	+	+			0		S	PF03479.15;	DUF296;
342	Msar22fam_001227	MBLAb0342	KJR02_01830		Short-chain dehydrogenase reductase SDR					0		I	PF13561.6; PF00106.25;	adh_short_C2; adh_short;
343	Msar22fam_001771	MBLAb0343	KJR02_01835	gyrB	DNA gyrase subunit B [EC:5.99.1.3]	+	+	+		0	K02470	L	PF00204.25; PF00986.21;	DNA_gyraseB; DNA_gyraseB_C;
344	Msar22fam_001772	MBLAb0344	KJR02_01840	gyrA	DNA gyrase subunit A [EC:5.99.1.3]	+	+	+		0	K02469	L	PF03989.13; PF00521.20;	DNA_gyraseA_C; DNA_topoisoIV;
345	Msar22fam_019487	MBLAb0345	KJR02_01845	rluD	23S rRNA pseudouridine1911/1915/1917 synthase [EC:5.4.99.23]				yes	0	K06180	J	PF00849.22;	PseudoU_synth_2;
346	Msar22fam_019488	MBLAb0346	KJR02_01850			+	+	+	yes	1			NA;	NA;
347	Msar22fam_002584	MBLAb0347	KJR02_01855	idnO	gluconate 5-dehydrogenase [EC:1.1.1.69]					0	K00046	I	PF00106.25; PF13561.6;	adh_short; adh_short_C2;
348	Msar22fam_006783	MBLAb0348	KJR02_01860			+	+		yes	1			NA;	NA;
349	Msar22fam_019489	MBLAb0349							yes	1			NA;	NA;
350	Msar22fam_019490	MBLAb0350	KJR02_01870						yes	0			NA;	NA;
351	Msar22fam_019491	MBLAb0351	KJR02_01875	hxlR	family transcriptional regulator				yes	0		K	PF01638.17;	HxlR;				+
352	Msar22fam_000670	MBLAb0352	KJR02_01885		aldo keto reductase					0	K07079	C	PF13534.6; PF00248.21;	Fer4_17; Aldo_ket_red;
353	Msar22fam_002419	MBLAb0353	KJR02_01890		Inherit from arCOG: flavodoxin				yes	0		C	PF12641.7; PF12682.7;	Flavodoxin_3; Flavodoxin_4;
354	Msar22fam_002417	MBLAb0354	KJR02_01895		transferase hexapeptide repeat containing protein					0		S	PF00132.24; PF14602.6;	Hexapep; Hexapep_2;
355	Msar22fam_019492	MBLAb0355	KJR02_01900						yes	0			NA;	NA;
356	Msar22fam_002444	MBLAb0356	KJR02_01905	hxlR	family transcriptional regulator					0		K	PF01638.17;	HxlR;				+
357	Msar22fam_019493	MBLAb0357	KJR02_01910	nmrA	NAD dependent epimerase/dehydratase family				yes	0	K07118	M	PF05368.13; PF13460.6;	NmrA; NAD_binding_10;
358	Msar22fam_019494	MBLAb0358	KJR02_01915						yes	0			PF03793.19; PF00542.19;	PASTA; Ribosomal_L12;
359	Msar22fam_019495	MBLAb0359	KJR02_01920						yes	0			NA;	NA;
360	Msar22fam_006784	MBLAb0360	KJR02_01925			+	+		yes	0		S	NA;	NA;
361	Msar22fam_006784	MBLAb0361	KJR02_01930			+	+		yes	0		S	NA;	NA;
362	Msar22fam_019496	MBLAb0362	KJR02_01935						yes	0			NA;	NA;
363	Msar22fam_019497	MBLAb0363	KJR02_01940						yes	0			NA;	NA;
364	Msar22fam_019498	MBLAb0364	KJR02_01945						yes	0		S	PF03793.19; PF14229.6;	PASTA; DUF4332;
365	Msar22fam_019499	MBLAb0365	KJR02_01950						yes	0			NA;	NA;
366	Msar22fam_006785	MBLAb0366	KJR02_01955					+	yes	0			NA;	NA;
367	Msar22fam_019500	MBLAb0367	KJR02_01960					+	yes	0			NA;	NA;
368	Msar22fam_001746	MBLAb0368	KJR02_01970		Integral membrane protein DUF92	+	+			1		I	PF01940.16;	DUF92;
369	Msar22fam_003901	MBLAb0369	KJR02_01975					+	yes	1		S	NA;	NA;
370	Msar22fam_000514	MBLAb0370	KJR02_01980	deaD	ATP-dependent RNA helicase DeaD [EC:3.6.4.13]	+	+			0	K05592	L	PF00270.29; PF00271.31;	DEAD; Helicase_C;
371	Msar22fam_019501	MBLAb0371	KJR02_01985						yes	1			NA;	NA;
372	Msar22fam_019502	MBLAb0372							yes	0			NA;	NA;
373	Msar22fam_000546	MBLAb0373	KJR02_01990		geranylgeranyl reductase	+	+	+		0		C	PF01494.19; PF12831.7;	FAD_binding_3; FAD_oxidored;
374	Msar22fam_019503	MBLAb0374	KJR02_01995						yes	1		S	NA;	NA;
375	Msar22fam_019504	MBLAb0375	KJR02_02000			+	+		yes	1		S	NA;	NA;
376	Msar22fam_000888	MBLAb0376	KJR02_02005	pyrE	orotate phosphoribosyltransferase [EC:2.4.2.10]	+	+	+		0	K00762	F	PF00156.27;	Pribosyltran;
377	Msar22fam_000889	MBLAb0377	KJR02_02010	cdsA	CDP-2,3-bis-(O-geranylgeranyl)-sn-glycerol synthase [EC:2.7.7.67]	+	+	+		1	K19664	I	PF01864.17; PF01148.20;	CarS-like; CTP_transf_1;
378	Msar22fam_000892	MBLAb0378	KJR02_02015			+	+	+		0		K	NA;	NA;				+
379	Msar22fam_001558	MBLAb0379	KJR02_02020	tlyA	23S rRNA (cytidine1920-2'-O)/16S rRNA (cytidine1409-2'-O)-methyltransferase [EC:2.1.1.226 2.1.1.227]	+	+			0	K06442	J	PF01479.25; PF01728.19;	S4; FtsJ;
380	Msar22fam_000343	MBLAb0380	KJR02_02025		pyridoxamine 5'-phosphate oxidase-related, FMN-binding	+	+			0	K07006	S	PF01243.20;	Putative_PNPOx;
381	Msar22fam_000343	MBLAb0381	KJR02_02030		pyridoxamine 5'-phosphate oxidase-related, FMN-binding	+	+			0	K07006	S	PF01243.20;	Putative_PNPOx;
382	Msar22fam_001157	MBLAb0382	KJR02_02035		Radical SAM domain protein			+		0		C	PF04055.21;	Radical_SAM;
383	Msar22fam_001651	MBLAb0383	KJR02_02040	ribE	riboflavin synthase [EC:2.5.1.9]			+		0	K00793	H	PF00885.19;	DMRL_synthase;
384	Msar22fam_019505	MBLAb0384	KJR02_02045						yes	0			PF08974.10;	DUF1877;
385	Msar22fam_001650	MBLAb0385	KJR02_02050	ribH	6,7-dimethyl-8-ribityllumazine synthase [EC:2.5.1.78]			+		0	K00794	H	PF00885.19;	DMRL_synthase;
386	Msar22fam_019506	MBLAb0386	KJR02_02055						yes	0			NA;	NA;
387	Msar22fam_001649	MBLAb0387	KJR02_02060	aspB	aspartate aminotransferase [EC:2.6.1.1]	+	+	+		0	K00812	E	PF01041.17; PF00155.21;	DegT_DnrJ_EryC1; Aminotran_1_2;
388	Msar22fam_019507	MBLAb0388	KJR02_02065	cfbE	coenzyme F430 synthetase [EC:6.4.1.9] / MCR-associated marker 14			+		0	K21612	M	PF08245.12;	Mur_ligase_M;								+
389	Msar22fam_000703	MBLAb0389	KJR02_02070	cfbD	Ni-sirohydrochlorin a,c-diamide reductive cyclase subunit CfbD [EC:6.3.3.7] / MCR-associated marker 13			+		0	K21611	C	PF00148.19;	Oxidored_nitro;								+
390	Msar22fam_000545	MBLAb0390	KJR02_02075	cfbC	Ni-sirohydrochlorin a,c-diamide reductive cyclase subunit CfbC [EC:6.3.3.7]			+		0	K21610	P	PF01656.23; PF00142.18;	CbiA; Fer4_NifH;
391	Msar22fam_000704	MBLAb0391	KJR02_02080	cfbB	Ni-sirohydrochlorin a,c-diamide synthase [EC:6.3.5.12]	+		+		0	K22012	H	PF01656.23; PF07685.14;	CbiA; GATase_3;
392	Msar22fam_019508	MBLAb0392	KJR02_02085		Flg_new/Listeria-Bacteroidetes containing domain				yes	1			PF09479.10;	Flg_new;					+
393	Msar22fam_019509	MBLAb0393	KJR02_02090		Flg_new/Listeria-Bacteroidetes containing domain				yes	1			PF09479.10;	Flg_new;					+
394	Msar22fam_000705	MBLAb0394	KJR02_02095	endA	tRNA-intron endonuclease, archaea type [EC:4.6.1.16]			+		0	K01170	J	PF01974.17; PF02778.14;	tRNA_int_endo; tRNA_int_endo_N;
395	Msar22fam_000706	MBLAb0395	KJR02_02100		Uncharacterized protein conserved in archaea (DUF2209)			+		0		S	PF09974.9;	DUF2209;
396	Msar22fam_000707	MBLAb0396	KJR02_02105	hflX	GTPase	+		+		0	K03665	S	PF13167.6; PF01926.23;	GTP-bdg_N; MMR_HSR1;
397	Msar22fam_002127	MBLAb0397	KJR02_02110	asnC	asnC family transcriptional regulator	+	+			0		K	PF13412.6; PF01037.21;	HTH_24; AsnC_trans_reg;				+
398	Msar22fam_001649	MBLAb0398	KJR02_02115		aminotransferase [EC:2.6.1.-]	+	+	+		0	K10907	E	PF01041.17; PF00155.21;	DegT_DnrJ_EryC1; Aminotran_1_2;
399	Msar22fam_019510	MBLAb0399	KJR02_02120		Na solute symporter				yes	1		E	PF00474.17;	SSF;
400	Msar22fam_019511	MBLAb0400	KJR02_02125	nosD	Cell surface protein	+	+	+	yes	1		G	PF05048.13; PF13229.6;	NosD; Beta_helix;
401	Msar22fam_001171	MBLAb0401	KJR02_02130		NIF3 (NGG1p interacting factor 3)	+	+			0		S	PF01784.18;	NIF3;
402	Msar22fam_001281	MBLAb0402	KJR02_02135		GTP-binding protein	+	+	+		0		S	PF02421.18; PF01926.23;	FeoB_N; MMR_HSR1;
403	Msar22fam_001850	MBLAb0403	KJR02_02140		tRNA pseudouridine synthase 10 [EC:5.4.99.25]	+	+	+		0	K07583	J	PF02926.17;	THUMP;
404	Msar22fam_001851	MBLAb0404	KJR02_02145		large subunit ribosomal protein L21e	+	+	+		0	K02889	J	PF01157.18;	Ribosomal_L21e;
405	Msar22fam_001852	MBLAb0405	KJR02_02150	rpoF	DNA-directed RNA polymerase subunit F [EC:2.7.7.6]	+	+	+		0	K03051	K	PF03874.16;	RNA_pol_Rpb4;
406	Msar22fam_002292	MBLAb0406	KJR02_02155		translation initiation factor 2 subunit 1	+	+	+		0	K03237	J	PF07541.12; PF00575.23;	EIF_2_alpha; S1;
407	Msar22fam_002294	MBLAb0407	KJR02_02165		PAC2 family	+	+	+		0	K07159	S	PF09754.9;	PAC2;
408	Msar22fam_001061	MBLAb0408	KJR02_02170	glmM	phosphomannomutase / phosphoglucomutase [EC:5.4.2.8 5.4.2.2]	+	+			0	K15778	G	PF02879.16; PF02878.16;	PGM_PMM_II; PGM_PMM_I;
409	Msar22fam_006785	MBLAb0409						+	yes	0			NA;	NA;
410	Msar22fam_019512	MBLAb0410	KJR02_02175					+	yes	0			NA;	NA;
411	Msar22fam_002104	MBLAb0411	KJR02_02180	metK	S-adenosylmethionine synthetase [EC:2.5.1.6]	+	+	+		0	K00789	E	PF01941.19;	AdoMet_Synthase;
412	Msar22fam_002510	MBLAb0412	KJR02_02185	hisG	ATP phosphoribosyltransferase [EC:2.4.2.17]	+	+	+		0	K00765	E	PF01634.18; PF08029.11;	HisG; HisG_C;
413	Msar22fam_002509	MBLAb0413	KJR02_02190	hisA	phosphoribosylformimino-5-aminoimidazole carboxamide ribotide isomerase [EC:5.3.1.16]	+	+	+		0	K01814	E	PF03060.15; PF00977.21;	NMO; His_biosynth;	+
414	Msar22fam_002508	MBLAb0414	KJR02_02195	hisB	imidazoleglycerol-phosphate dehydratase [EC:4.2.1.19]	+	+	+		0	K01693	E	PF00475.18;	IGPD;
415	Msar22fam_002362	MBLAb0415	KJR02_02200	hisF	cyclase [EC:4.1.3.-]	+	+	+		0	K02500	E	PF01207.17; PF00977.21;	Dus; His_biosynth;
416	Msar22fam_002177	MBLAb0416	KJR02_02205		archaea-specific RecJ-like exonuclease	+	+	+		0	K07463	L	PF02272.19;	DHHA1;
417	Msar22fam_000883	MBLAb0417	KJR02_02210			+	+			1			NA;	NA;
418	Msar22fam_000883	MBLAb0418	KJR02_02215		TM2 domain-containing protein	+	+	+		1		O	NA;	NA;
419	Msar22fam_002603	MBLAb0419	KJR02_02220	radB	DNA repair protein RadB	+	+	+		0	K04484	L	PF00154.21; PF06745.13; PF08423.11;	RecA; ATPase; Rad51;
420	Msar22fam_002602	MBLAb0420	KJR02_02225	mtnA	methylthioribose-1-phosphate isomerase [EC:5.3.1.23]	+	+	+		0	K08963	J	PF01008.17;	IF-2B;
421	Msar22fam_002904	MBLAb0421	KJR02_02230			+	+	+		1		U	PF03911.16;	Sec61_beta;
422	Msar22fam_000513	MBLAb0422	KJR02_02235		NitT/TauT family transport system ATP-binding protein	+	+	+		0	K02049	P	PF13304.6; PF00005.27;	AAA_21; ABC_tran;
423	Msar22fam_002609	MBLAb0423	KJR02_02240		NitT/TauT family transport system permease protein	+	+	+		1	K02050	P	PF00528.22;	BPD_transp_1;
424	Msar22fam_002176	MBLAb0424	KJR02_02245			+	+	+		0		S	NA;	NA;
425	Msar22fam_000356	MBLAb0425	KJR02_02250		Protein of unknown function (DUF1699)					0		S	PF08004.11;	DUF1699;
426	Msar22fam_019513	MBLAb0426	KJR02_02255		putative protease [EC:3.4.-.-]	+	+	+	yes	0	K08303	O	PF12392.8; PF01136.19;	DUF3656; Peptidase_U32;
427	Msar22fam_002608	MBLAb0427	KJR02_02260		NitT/TauT family transport system substrate-binding protein	+		+		0	K02051	P	PF09084.11; PF13379.6;	NMT1; NMT1_2;
428	Msar22fam_002607	MBLAb0428	KJR02_02265		transcriptional regulator, XRE family	+	+			0		K	PF01381.22;	HTH_3;				+
429	Msar22fam_019514	MBLAb0429	KJR02_02270		S-layer-related duplication domain protein	+	+	+	yes	1		S	PF08308.11; PF07752.11;	PEGA; S-layer;
430	Msar22fam_002606	MBLAb0430	KJR02_02275	thiL	thiamine-monophosphate kinase [EC:2.7.4.16]	+	+			0	K00946	H	PF02769.22; PF00586.24;	AIRS_C; AIRS;
431	Msar22fam_002321	MBLAb0431	KJR02_02285		small subunit ribosomal protein S2	+	+			0	K02967	J	PF00318.20;	Ribosomal_S2;
432	Msar22fam_002322	MBLAb0432	KJR02_02290	rpoK	DNA-directed RNA polymerase subunit K [EC:2.7.7.6]	+	+			0	K03055	K	PF01192.22;	RNA_pol_Rpb6;				+
433	Msar22fam_002323	MBLAb0433	KJR02_02295	rpoN	DNA-directed RNA polymerase subunit N [EC:2.7.7.6]	+	+	+		0	K03058	K	PF01194.17;	RNA_pol_N;				+
434	Msar22fam_002324	MBLAb0434	KJR02_02300		small subunit ribosomal protein S9	+	+	+		0	K02996	J	PF00380.19;	Ribosomal_S9;
435	Msar22fam_002325	MBLAb0435	KJR02_02305		large subunit ribosomal protein L13	+	+	+		0	K02871	J	PF00572.18;	Ribosomal_L13;
436	Msar22fam_002326	MBLAb0436	KJR02_02310		large subunit ribosomal protein L18e	+	+	+		0	K02883	J	PF17135.4; PF00828.19;	Ribosomal_L18; Ribosomal_L27A;
437	Msar22fam_019515	MBLAb0437	KJR02_02315						yes	1			NA;	NA;
438	Msar22fam_019516	MBLAb0438	KJR02_02320	mscS	Mechanosensitive ion channel			+	yes	1		M	PF00924.18;	MS_channel;
439	Msar22fam_002329	MBLAb0439	KJR02_02325	serA	D-3-phosphoglycerate dehydrogenase / 2-oxoglutarate reductase [EC:1.1.1.95 1.1.1.399]	+	+	+		0	K00058	H	PF02826.19; PF00389.30;	2-Hacid_dh_C; 2-Hacid_dh;
440	Msar22fam_002333	MBLAb0440	KJR02_02330	glnS	glutamyl-tRNA synthetase [EC:6.1.1.17]	+	+	+		0	K01885	J	PF03950.18; PF00749.21;	tRNA-synt_1c_C; tRNA-synt_1c;
441	Msar22fam_002334	MBLAb0441	KJR02_02335			+	+	+		0		K	NA;	NA;
442	Msar22fam_002335	MBLAb0442	KJR02_02340		fumarylacetoacetate hydrolase family protein	+	+	+		0		Q	PF01557.18;	FAA_hydrolase;
443	Msar22fam_002597	MBLAb0443	KJR02_02345	cdc6A	archaeal cell division control protein 6	+	+	+		0	K10725	L	PF13191.6; PF00004.29;	AAA_16; AAA;
444	Msar22fam_019517	MBLAb0444	KJR02_02350		CHAD domain	+	+	+	yes	0		F	PF01928.21; PF05235.14;	CYTH; CHAD;
445	Msar22fam_019518	MBLAb0445	KJR02_02355			+	+	+	yes	0			NA;	NA;
446	Msar22fam_019519	MBLAb0446	KJR02_02360						yes	1			NA;	NA;
447	Msar22fam_002598	MBLAb0447	KJR02_02365		polyphosphate kinase [EC:2.7.4.1]		+			0	K00937	P	PF17941.1; PF13090.6; PF02503.17;	PP_kinase_C_1; PP_kinase_C; PP_kinase;
448	Msar22fam_005148	MBLAb0448	KJR02_02370		xylose isomerase domain protein TIM barrel			+		0		G	PF01261.24;	AP_endonuc_2;
449	Msar22fam_000173	MBLAb0449	KJR02_02380		phosphoserine phosphatase		+	+		0		S	NA;	NA;
450	Msar22fam_000172	MBLAb0450	KJR02_02385	serB	phosphoserine phosphatase [EC:3.1.3.3]		+	+		0	K01079	E	PF12710.7; PF00702.26;	HAD; Hydrolase;
451	Msar22fam_000168	MBLAb0451	KJR02_02390		dTMP kinase [EC:2.7.4.9]	+	+			0	K00943	F	PF02223.17;	Thymidylate_kin;
452	Msar22fam_019520	MBLAb0452	KJR02_02395			+	+	+	yes	1			PF12650.7;	DUF3784;
453	Msar22fam_000167	MBLAb0453	KJR02_02400			+	+	+		0		S	NA;	NA;
454	Msar22fam_002534	MBLAb0454	KJR02_02405		radical sam domain protein	+	+	+		0		S	PF13186.6; PF04055.21;	SPASM; Radical_SAM;
455	Msar22fam_002532	MBLAb0455	KJR02_02410		translation initiation factor 2 subunit 2	+	+	+		0	K03238	J	PF01938.20; PF01873.17;	TRAM; eIF-5_eIF-2B;
456	Msar22fam_002531	MBLAb0456	KJR02_02415		large subunit ribosomal protein L10e	+	+	+		0	K02866	J	PF00252.18;	Ribosomal_L16;
457	Msar22fam_019521	MBLAb0457	KJR02_02420						yes	0			NA;	NA;
458	Msar22fam_000268	MBLAb0458	KJR02_02425			+	+	+		0		S	PF04055.21;	Radical_SAM;
459	Msar22fam_000270	MBLAb0459	KJR02_02430		large subunit ribosomal protein L12	+	+			0	K02869	J	PF00428.19;	Ribosomal_60s;
460	Msar22fam_000271	MBLAb0460	KJR02_02435		large subunit ribosomal protein L10	+	+			0	K02864	J	PF17777.1; PF00466.20;	RL10P_insert; Ribosomal_L10;
461	Msar22fam_000272	MBLAb0461	KJR02_02440		large subunit ribosomal protein L1	+	+	+		0	K02863	J	PF00687.21;	Ribosomal_L1;
462	Msar22fam_000273	MBLAb0462	KJR02_02445		large subunit ribosomal protein L11	+	+	+		0	K02867	J	PF03946.14; PF00298.19;	Ribosomal_L11_N; Ribosomal_L11;
463	Msar22fam_000274	MBLAb0463	KJR02_02450	nusG	transcriptional antiterminator NusG	+	+	+		0	K02601	K	PF03439.13; PF00467.29;	Spt5-NGN; KOW;				+
464	Msar22fam_000275	MBLAb0464	KJR02_02455	secE	protein transport protein SEC61 subunit gamma and related proteins	+	+	+		1	K07342	U	PF00584.20;	SecE;
465	Msar22fam_000276	MBLAb0465	KJR02_02460	ftsZ	cell division protein FtsZ	+	+	+		0	K03531	D	PF12327.8; PF00091.25;	FtsZ_C; Tubulin;
466	Msar22fam_000278	MBLAb0466	KJR02_02465	psmR	proteasome regulatory subunit	+	+	+		0	K03420	O	PF00004.29; PF17862.1;	AAA; AAA_lid_3;
467	Msar22fam_000279	MBLAb0467	KJR02_02470		putative transcription factor	+	+			0	K03627	K	PF01381.22;	HTH_3;				+
468	Msar22fam_000400	MBLAb0468	KJR02_02475	proC	pyrroline-5-carboxylate reductase [EC:1.5.1.2]	+	+			0	K00286	E	PF14748.6; PF03807.17;	P5CR_dimer; F420_oxidored;
469	Msar22fam_000401	MBLAb0469	KJR02_02480	proB	glutamate 5-kinase [EC:2.7.2.11]	+	+	+		0	K00931	E	PF00696.28; PF01472.20;	AA_kinase; PUA;
470	Msar22fam_000402	MBLAb0470	KJR02_02485	proA	glutamate-5-semialdehyde dehydrogenase [EC:1.2.1.41]	+	+	+		0	K00147	E	PF00171.22;	Aldedh;
471	Msar22fam_000403	MBLAb0471	KJR02_02490		Protein of unknown function (DUF356)	+	+	+		0	K09727	S	PF04009.12;	DUF356;
472	Msar22fam_019522	MBLAb0472	KJR02_02500		transcriptional regulator, ArsR family	+	+	+	yes	0		K	PF01022.20; PF12840.7;	HTH_5; HTH_20;				+
473	Msar22fam_000175	MBLAb0473	KJR02_02505		Radical SAM domain protein	+	+	+		0		S	PF04055.21; PF13186.6;	Radical_SAM; SPASM;
474	Msar22fam_000176	MBLAb0474	KJR02_02510		Lycopene cyclase protein	+	+	+		0		C	PF03486.14; PF05834.12; PF13738.6;	HI0933_like; Lycopene_cycl; Pyr_redox_3;
475	Msar22fam_000177	MBLAb0475	KJR02_02515	ubiA	4-hydroxybenzoate polyprenyltransferase [EC:2.5.1.39]	+	+	+		1	K03179	H	PF01040.18;	UbiA;
476	Msar22fam_000178	MBLAb0476	KJR02_02520	tgtA	7-cyano-7-deazaguanine tRNA-ribosyltransferase [EC:2.4.2.48]	+	+	+		0	K18779	J	PF01702.18;	TGT;
477	Msar22fam_000475	MBLAb0477	KJR02_02525		flap endonuclease-1 [EC:3.-.-.-]	+	+	+		0	K04799	L	PF00752.17; PF00867.18;	XPG_N; XPG_I;
478	Msar22fam_002561	MBLAb0478	KJR02_02530		dCMP deaminase [EC:3.5.4.12]	+	+	+		0	K01493	F	PF00383.23; PF14437.6;	dCMP_cyt_deam_1; MafB19-deam;
479	Msar22fam_002560	MBLAb0479	KJR02_02535	secF	preprotein translocase subunit SecF	+	+	+		1	K03074	U	PF02355.16;	SecD_SecF;
480	Msar22fam_002559	MBLAb0480	KJR02_02540	secD	preprotein translocase subunit SecD	+	+			1	K03072	U	PF02355.16;	SecD_SecF;
481	Msar22fam_002558	MBLAb0481	KJR02_02545	rfcS	replication factor C small subunit	+	+			0	K04801	L	PF08542.11; PF13177.6;	Rep_fac_C; DNA_pol3_delta2;
482	Msar22fam_019523	MBLAb0482	KJR02_02550						yes	1			NA;	NA;
483	Msar22fam_019524	MBLAb0483	KJR02_02555						yes	0			PF13673.7; PF00583.25;	Acetyltransf_10; Acetyltransf_1;
484	Msar22fam_002557	MBLAb0484	KJR02_02560		Inherit from COG: acriflavin resistance protein		+			1		V	NA;	NA;
485	Msar22fam_002900	MBLAb0485	KJR02_02565	mtmP	Monomethylamine permease		+			1		S	NA;	NA;
486	Msar22fam_002556	MBLAb0486	KJR02_02570	eat	ethanolamine permease		+			1	K16238	E	PF00324.21; PF13520.6;	AA_permease; AA_permease_2;
487	Msar22fam_002651	MBLAb0487	KJR02_02575	mtmB	methylamine---corrinoid protein Co-methyltransferase [EC:2.1.1.248]	+	+			0	K16176	C	PF05369.12;	MtmB;
488	Msar22fam_002652	MBLAb0488	KJR02_02575	mtmB	methylamine---corrinoid protein Co-methyltransferase [EC:2.1.1.248]	+	+			0	K16176	C	PF05369.12;	MtmB;
489	Msar22fam_000360	MBLAb0489	KJR02_02580	mtmC	monomethylamine corrinoid protein	+	+	+		0		S	PF02607.17; PF02310.19;	B12-binding_2; B12-binding;
490	Msar22fam_000079	MBLAb0490	KJR02_02585		methyltransferase	+	+	+		0		H	PF01208.17;	URO-D;
491	Msar22fam_000204	MBLAb0491	KJR02_02590		Inherit from eurNOG: 4Fe-4S ferredoxin, iron-sulfur binding	+	+			0		C	PF17651.1; PF14574.6;	Raco_middle; RACo_C_ter;
492	Msar22fam_000493	MBLAb0492	KJR02_02595	speB	agmatinase [EC:3.5.3.11]	+	+	+		0	K01480	E	PF00491.21;	Arginase;
493	Msar22fam_019525	MBLAb0493	KJR02_02600						yes	1			NA;	NA;
494	Msar22fam_019526	MBLAb0494	KJR02_02605			+			yes	0			NA;	NA;
495	Msar22fam_002592	MBLAb0495	KJR02_02610		UPF0147 protein	+	+	+		0	K09721	S	PF03685.13;	UPF0147;
496	Msar22fam_002591	MBLAb0496	KJR02_02615		UPF0148 protein	+	+	+		0	K07143	S	PF06677.12;	Auto_anti-p27;
497	Msar22fam_019527	MBLAb0497	KJR02_02620		formamidopyrimidine-DNA glycosylase [EC:3.2.2.23 4.2.99.18]				yes	0	K10563	L	PF06831.14; PF06827.14;	H2TH; zf-FPG_IleRS;
498	Msar22fam_002590	MBLAb0498	KJR02_02625		fanconi anemia group M protein	+	+	+		0	K10896	L	PF00271.31; PF02732.15;	Helicase_C; ERCC4;
499	Msar22fam_019528	MBLAb0499	KJR02_02630		HSP20 family protein	+	+	+	yes	0	K13993	O	PF00011.21; PF17886.1;	HSP20; ArsA_HSP20;
500	Msar22fam_002564	MBLAb0500	KJR02_02635	apgM	2,3-bisphosphoglycerate-independent phosphoglycerate mutase [EC:5.4.2.12]	+	+	+		0	K15635	G	PF01676.18; PF10143.9;	Metalloenzyme; PhosphMutase;
501	Msar22fam_000184	MBLAb0501	KJR02_02645		archaeal chaperonin	+	+	+		0	K22447	O	PF00118.24;	Cpn60_TCP1;
502	Msar22fam_019529	MBLAb0502							yes	0			NA;	NA;
503	Msar22fam_019530	MBLAb0503	KJR02_02655		cbs domain-containing protein	+	+	+	yes	1		P	PF01595.20; PF03471.17;	DUF21; CorC_HlyC;			+
504	Msar22fam_019531	MBLAb0504				+	+	+	yes	1		S	NA;	NA;
505	Msar22fam_019532	MBLAb0505	KJR02_02665						yes	1			PF11391.8;	DUF2798;
506	Msar22fam_019533	MBLAb0506	KJR02_02670						yes	1			PF11391.8;	DUF2798;
507	Msar22fam_000189	MBLAb0507	KJR02_02675			+		+		0	K07033	O	PF01458.17;	UPF0051;
508	Msar22fam_000190	MBLAb0508	KJR02_02680	sufC	Fe-S cluster assembly ATP-binding protein	+		+		0	K09013	V	PF13304.6; PF00005.27;	AAA_21; ABC_tran;
509	Msar22fam_019534	MBLAb0509	KJR02_02685	bioN	energy-coupling factor transport system permease protein				yes	1	K16785	P	PF02361.16;	CbiQ;
510	Msar22fam_000236	MBLAb0510	KJR02_02690	bioM	energy-coupling factor transport system ATP-binding protein [EC:3.6.3.-]	+	+	+		0	K16786	P	PF00005.27; PF13304.6;	ABC_tran; AAA_21;
511	Msar22fam_000237	MBLAb0511	KJR02_02695	bioY	biotin transport system substrate-specific component	+	+	+		1	K03523	S	PF02632.14;	BioY;
512	Msar22fam_000297	MBLAb0512	KJR02_02700	cbiA	ATP-binding protein		+	+		0		D	PF01656.23; PF10609.9;	CbiA; ParA;
513	Msar22fam_019535	MBLAb0513	KJR02_02705		polymorphic outer membrane protein		+	+	yes	1		S	NA;	NA;
514	Msar22fam_000238	MBLAb0514	KJR02_02715	argA	amino-acid N-acetyltransferase [EC:2.3.1.1]		+	+		0	K00619	E	PF13508.7; PF00583.25;	Acetyltransf_7; Acetyltransf_1;
515	Msar22fam_000746	MBLAb0515	KJR02_02725		tRNA nucleotidyltransferase (CCA-adding enzyme) [EC:2.7.7.72]	+	+	+		0	K07558	J	PF09249.11; PF01909.23;	tRNA_NucTransf2; NTP_transf_2;
516	Msar22fam_002981	MBLAb0516	KJR02_02730		Uncharacterized ACR, YhhQ family COG1738		+	+		1	K09125	S	PF02592.15;	Vut_1;
517	Msar22fam_002599	MBLAb0517	KJR02_02735	mutS	DNA mismatch repair protein MutS2			+		0	K07456	L	PF14520.6; PF00488.21;	HHH_5; MutS_V;
518	Msar22fam_001870	MBLAb0518	KJR02_02740	ecfT	energy-coupling factor transport system permease protein		+			1	K16785	P	PF02361.16;	CbiQ;
519	Msar22fam_019536	MBLAb0519	KJR02_02745	ecfA	energy-coupling factor transport system ATP-binding protein [EC:3.6.3.-]		+		yes	1	K16786	P	PF00005.27; PF02463.19;	ABC_tran; SMC_N;
520	Msar22fam_019537	MBLAb0520	KJR02_02755	acsL	long-chain acyl-CoA synthetase [EC:6.2.1.3]		+		yes	0	K01897	I	PF00501.28;	AMP-binding;
521	Msar22fam_000619	MBLAb0521	KJR02_02765	aglB	dolichyl-diphosphooligosaccharide---protein glycosyltransferase [EC:2.4.99.18]	+	+	+		1	K07151	S	PF18079.1; PF02516.14;	AglB_L1; STT3;						+
522	Msar22fam_000951	MBLAb0522	KJR02_02770	hisD	histidinol dehydrogenase [EC:1.1.1.23]	+	+	+		0	K00013	E	PF00815.20;	Histidinol_dh;
523	Msar22fam_002179	MBLAb0523	KJR02_02775	pgi1	glucose-6-phosphate isomerase, archaeal [EC:5.3.1.9]	+	+	+		0	K06859	G	PF06560.11;	GPI;
524	Msar22fam_019538	MBLAb0524	KJR02_02780	matE/rfbX	putative flippase / Export of O-antigen and teichoic acid	+	+	+	yes	1		M	PF01943.17; PF14667.6;	Polysacc_synt; Polysacc_synt_C;
525	Msar22fam_019539	MBLAb0525	KJR02_02790	dnaQ	DNA polymerase III subunit epsilon [EC:2.7.7.7]	+	+		yes	0	K02342	L	PF00929.24;	RNase_T;
526	Msar22fam_019540	MBLAb0526	KJR02_02795		glutamate dehydrogenase (NADP+) [EC:1.4.1.4]	+		+	yes	0	K00262	E	PF00208.21; PF02812.18;	ELFV_dehydrog; ELFV_dehydrog_N;
527	Msar22fam_019541	MBLAb0527	KJR02_02800						yes	1			NA;	NA;
528	Msar22fam_019542	MBLAb0528	KJR02_02805						yes	1			NA;	NA;
529	Msar22fam_019543	MBLAb0529	KJR02_02810						yes	1			PF00413.24;	Peptidase_M10;
530	Msar22fam_019544	MBLAb0530	KJR02_02815						yes	1			NA;	NA;
531	Msar22fam_019545	MBLAb0531	KJR02_02820						yes	1			NA;	NA;
532	Msar22fam_019546	MBLAb0532	KJR02_02825						yes	1			NA;	NA;
533	Msar22fam_019547	MBLAb0533	KJR02_02830						yes	1			NA;	NA;
534	Msar22fam_019548	MBLAb0534							yes	1			NA;	NA;
535	Msar22fam_000363	MBLAb0535	KJR02_02835	atpD	V/A-type H+/Na+-transporting ATPase subunit D	+		+		0	K02120	C	PF01813.17;	ATP-synt_D;
536	Msar22fam_000364	MBLAb0536	KJR02_02840	atpB	V/A-type H+/Na+-transporting ATPase subunit B	+		+		0	K02118	C	PF02874.23; PF00006.25;	ATP-synt_ab_N; ATP-synt_ab;
537	Msar22fam_000365	MBLAb0537	KJR02_02845	atpA	V/A-type H+/Na+-transporting ATPase subunit A [EC:3.6.3.14 3.6.3.15]	+				0	K02117	C	PF00006.25; PF16886.5;	ATP-synt_ab; ATP-synt_ab_Xtn;
538	Msar22fam_000366	MBLAb0538	KJR02_02850	atpF	V/A-type H+/Na+-transporting ATPase subunit F	+				0	K02122	C	PF01990.17;	ATP-synt_F;
539	Msar22fam_000367	MBLAb0539	KJR02_02855	atpC	V/A-type H+/Na+-transporting ATPase subunit C	+				0	K02119	C	PF01992.16;	vATP-synt_AC39;
540	Msar22fam_000368	MBLAb0540	KJR02_02860	atpE	V/A-type H+/Na+-transporting ATPase subunit E	+				0	K02121	C	PF01991.18;	vATP-synt_E;
541	Msar22fam_000369	MBLAb0541	KJR02_02865	atpK	V/A-type H+/Na+-transporting ATPase subunit K	+		+		1	K02124	C	PF00137.21;	ATP-synt_C;
542	Msar22fam_000370	MBLAb0542	KJR02_02870	atpI	V/A-type H+/Na+-transporting ATPase subunit I	+				1	K02123	C	PF01496.19;	V_ATPase_I;
543	Msar22fam_000371	MBLAb0543	KJR02_02875	atpH	V/A-type H+/Na+-transporting ATPase subunit G/H	+	+			0	K02107	C	PF16999.5;	V-ATPase_G_2;
544	Msar22fam_019549	MBLAb0544	KJR02_02880						yes	1			NA;	NA;
545	Msar22fam_019550	MBLAb0545	KJR02_02885	thiE	thiamine-phosphate pyrophosphorylase [EC:2.5.1.3]	+			yes	0	K00788	H	PF02581.17;	TMP-TENI;
546	Msar22fam_019551	MBLAb0546	KJR02_02890	thiM	hydroxyethylthiazole kinase [EC:2.7.1.50]	+			yes	0	K00878	H	PF02110.15;	HK;
547	Msar22fam_019552	MBLAb0547	KJR02_02895						yes	1			NA;	NA;
548	Msar22fam_000175	MBLAb0548	KJR02_02900		radical SAM domain protein	+	+			0		S	PF04055.21; PF13186.6;	Radical_SAM; SPASM;
549	Msar22fam_000372	MBLAb0549	KJR02_02905	ispB	octaprenyl-diphosphate synthase [EC:2.5.1.90]	+	+			0	K02523	H	PF00348.17;	polyprenyl_synt;
550	Msar22fam_019553	MBLAb0550	KJR02_02910	sod2	superoxide dismutase, Fe-Mn family [EC:1.15.1.1]			+	yes	0	K04564	P	PF00081.22; PF02777.18;	Sod_Fe_N; Sod_Fe_C;
551	Msar22fam_002247	MBLAb0551	KJR02_02915	nurA	NurA domain protein	+	+	+		0		L	PF09376.10;	NurA;
552	Msar22fam_002246	MBLAb0552	KJR02_02920		Domain of unknown function DUF87	+	+	+		0	K06915	L	PF01935.17; PF05872.12;	DUF87; DUF853;
553	Msar22fam_019554	MBLAb0553							yes	1			NA;	NA;
554	Msar22fam_019555	MBLAb0554	KJR02_02925						yes	1			NA;	NA;
555	Msar22fam_001065	MBLAb0555	KJR02_02930		replication factor A1	+		+		0	K07466	L	NA;	NA;
556	Msar22fam_001066	MBLAb0556	KJR02_02935		Inherit from COG: nucleic acid binding OB-fold tRNA helicase-type	+	+	+		0	K09746	S	NA;	NA;
557	Msar22fam_001067	MBLAb0557	KJR02_02940				+			0		S	NA;	NA;
558	Msar22fam_019556	MBLAb0558	KJR02_02945		Rhomboid family	+	+	+	yes	1	K07059	E	PF08551.10; PF01694.22;	DUF1751; Rhomboid;
559	Msar22fam_019557	MBLAb0559	KJR02_02950			+	+	+	yes	0		S	NA;	NA;
560	Msar22fam_000578	MBLAb0560	KJR02_02955		DUF88	+	+	+		0		S	PF01936.18;	NYN;
561	Msar22fam_000579	MBLAb0561	KJR02_02960		UPF0285 protein / MCR-associated marker 32	+	+	+		0		S	NA;	NA;								+
562	Msar22fam_000580	MBLAb0562	KJR02_02965		Predicted metal-binding protein (DUF2103)	+	+	+		0		S	PF09876.9;	DUF2103;
563	Msar22fam_000581	MBLAb0563	KJR02_02970		amino acid-binding ACT domain protein	+	+			0		E	PF13291.6; PF01842.25;	ACT_4; ACT;
564	Msar22fam_000582	MBLAb0564	KJR02_02975	paaK	phenylacetate-CoA ligase [EC:6.2.1.30]	+	+	+		0	K01912	H	PF00501.28; PF14535.6;	AMP-binding; AMP-binding_C_2;
565	Msar22fam_019558	MBLAb0565	KJR02_02980		MFS transporter, DHA3 family, macrolide efflux protein	+	+		yes	1	K08217	G	PF05977.13; PF07690.16;	MFS_3; MFS_1;
566	Msar22fam_019559	MBLAb0566	KJR02_02985		GluG motif containing protein				yes	1		S	PF07581.12;	Glug;
567	Msar22fam_019560	MBLAb0567	KJR02_02990		GluG motif containing protein				yes	1		S	PF07581.12;	Glug;
568	Msar22fam_000584	MBLAb0568	KJR02_02995		Phosphoesterase, RecJ domain protein	+	+	+		0		S	PF02272.19; PF01368.20;	DHHA1; DHH;
569	Msar22fam_000585	MBLAb0569	KJR02_03000	pfdB	prefoldin beta subunit	+	+	+		0	K04798	O	PF01920.20;	Prefoldin_2;
570	Msar22fam_019561	MBLAb0570	KJR02_03005						yes	0			PF03496.14;	ADPrib_exo_Tox;
571	Msar22fam_019562	MBLAb0571	KJR02_03010						yes	0			NA;	NA;
572	Msar22fam_000507	MBLAb0572	KJR02_03015		methyl coenzyme M reductase system	+	+	+		0	K00400	G	PF00005.27;	ABC_tran;
573	Msar22fam_000505	MBLAb0573	KJR02_03020	pcrB	phosphoglycerol geranylgeranyltransferase [EC:2.5.1.41]	+	+	+		0	K17104	S	PF01884.17; PF00977.21;	PcrB; His_biosynth;
574	Msar22fam_000504	MBLAb0574	KJR02_03025		large subunit ribosomal protein L40e	+				0	K02927	J	PF01020.17;	Ribosomal_L40e;
575	Msar22fam_000503	MBLAb0575	KJR02_03030	purB	adenylosuccinate lyase [EC:4.3.2.2]	+	+	+		0	K01756	F	PF10397.9; PF00206.20;	ADSL_C; Lyase_1;	+
576	Msar22fam_000399	MBLAb0576	KJR02_03035		peroxiredoxin (alkyl hydroperoxide reductase subunit C) [EC:1.11.1.15]	+	+			0	K03386	O	PF00578.21; PF08534.10;	AhpC-TSA; Redoxin;
577	Msar22fam_019563	MBLAb0577	KJR02_03040						yes	1			NA;	NA;
578	Msar22fam_019564	MBLAb0578							yes	0			NA;	NA;
579	Msar22fam_019565	MBLAb0579	KJR02_03045			+	+		yes	0			PF06949.11;	DUF1292;
580	Msar22fam_019566	MBLAb0580	KJR02_03050	cobW	cobalamin synthesis protein, P47K	+	+		yes	0		S	PF02492.19;	cobW;
581	Msar22fam_002142	MBLAb0581	KJR02_03060		nascent polypeptide-associated complex subunit alpha	+	+	+		0	K03626	K	PF01849.18;	NAC;
582	Msar22fam_002141	MBLAb0582	KJR02_03065		Iron-sulfur cluster assembly accessory protein	+	+	+		0		O	PF01521.20;	Fe-S_biosyn;
583	Msar22fam_019567	MBLAb0583	KJR02_03070			+	+	+	yes	0		V	NA;	NA;
584	Msar22fam_001643	MBLAb0584	KJR02_03075		mechanosensitive ion channel	+	+	+		1		M	PF00924.18;	MS_channel;
585	Msar22fam_000308	MBLAb0585	KJR02_03080	fno	8-hydroxy-5-deazaflavin:NADPH oxidoreductase [EC:1.5.1.40]	+	+	+		0	K06988	S	PF03807.17;	F420_oxidored;
586	Msar22fam_019568	MBLAb0586	KJR02_03085	glnA	glutamine synthetase [EC:6.3.1.2]	+	+	+	yes	0	K01915	E	PF00120.24; PF03951.19;	Gln-synt_C; Gln-synt_N;
587	Msar22fam_000586	MBLAb0587	KJR02_03090		cellulase (EC 3.2.1.4)	+	+	+		0		G	PF05343.14; PF01546.28;	Peptidase_M42; Peptidase_M20;
588	Msar22fam_019569	MBLAb0588	KJR02_03095			+	+	+	yes	0			NA;	NA;
589	Msar22fam_001120	MBLAb0589	KJR02_03105		transcriptional regulator	+	+	+		0		K	PF12844.7; PF07883.11;	HTH_19; Cupin_2;				+
590	Msar22fam_001121	MBLAb0590	KJR02_03110	acs	acetyl-CoA synthetase [EC:6.2.1.1]	+	+	+		0	K01895	I	PF13193.6; PF00501.28;	AMP-binding_C; AMP-binding;
591	Msar22fam_001122	MBLAb0591	KJR02_03115	vorC	oxidoreductase, subunit	+	+	+		0		C	PF13187.6; PF12838.7;	Fer4_9; Fer4_7;
592	Msar22fam_001123	MBLAb0592	KJR02_03120	vorA	2-oxoisovalerate ferredoxin oxidoreductase, alpha subunit [EC:1.2.7.7]	+	+	+		0	K00186	C	PF17147.4; PF01855.19;	PFOR_II; POR_N;
593	Msar22fam_001124	MBLAb0593	KJR02_03125	vorB	2-oxoisovalerate ferredoxin oxidoreductase, beta subunit [EC:1.2.7.7]	+	+	+		0	K00187	C	PF02775.21; PF01558.18;	TPP_enzyme_C; POR;
594	Msar22fam_019570	MBLAb0594	KJR02_03130						yes	0			NA;	NA;
595	Msar22fam_019571	MBLAb0595	KJR02_03135						yes	0			PF03235.14;	DUF262;
596	Msar22fam_019572	MBLAb0596	KJR02_03140						yes	0			NA;	NA;
597	Msar22fam_005844	MBLAb0597	KJR02_03145		domain of unknown function (DUF3427)			+	yes	0		K	PF11907.8; PF04851.15;	DUF3427; ResIII;
598	Msar22fam_003900	MBLAb0598	KJR02_03150		isoprenylcysteine carboxyl methyltransferase			+	yes	1		O	PF04140.14; PF04191.13;	ICMT; PEMT;
599	Msar22fam_002785	MBLAb0599	KJR02_03155		uroporphyrinogen decarboxylase	+	+		yes	0		H	PF01208.17;	URO-D;
600	Msar22fam_006786	MBLAb0600	KJR02_03165	eamA	transporter	+	+	+	yes	1		G	PF00892.20;	EamA;
601	Msar22fam_006786	MBLAb0601	KJR02_03170	eamA	transporter	+	+	+	yes	1		G	PF00892.20;	EamA;
602	Msar22fam_002629	MBLAb0602	KJR02_03175		dependent repressor	+	+	+		0		K	PF01325.19; PF02742.15;	Fe_dep_repress; Fe_dep_repr_C;
603	Msar22fam_002628	MBLAb0603	KJR02_03180	znuA	zinc transport system substrate-binding protein	+	+	+		1	K09815	P	PF01297.17;	ZnuA;
604	Msar22fam_002627	MBLAb0604	KJR02_03185	znuC	zinc transport system ATP-binding protein [EC:3.6.3.-]	+	+	+		0	K09817	G	PF00005.27; PF13304.6;	ABC_tran; AAA_21;
605	Msar22fam_002626	MBLAb0605	KJR02_03190	znuB	zinc transport system permease protein	+	+	+		1	K09816	P	PF01032.18; PF00950.17;	FecCD; ABC-3;
606	Msar22fam_019573	MBLAb0606	KJR02_03195					+	yes	0			NA;	NA;
607	Msar22fam_019574	MBLAb0607	KJR02_03200		rhodanese-like protein				yes	0		P	PF00581.20;	Rhodanese;
608	Msar22fam_019575	MBLAb0608	KJR02_03205		inherit from NOG: divergent AAA	+	+	+	yes	1		S	NA;	NA;
609	Msar22fam_019576	MBLAb0609	KJR02_03210	tlyC	putative hemolysin	+	+	+	yes	1	K03699	P	PF03471.17; PF01595.20;	CorC_HlyC; DUF21;
610	Msar22fam_019577	MBLAb0610	KJR02_03215			+	+	+	yes	0			NA;	NA;
611	Msar22fam_000341	MBLAb0611	KJR02_03220		ferredoxin	+	+	+		0		C	PF00037.27; PF12838.7; PF13187.6;	Fer4; Fer4_7; Fer4_9;
612	Msar22fam_000341	MBLAb0612	KJR02_03225		ferredoxin	+	+	+		0		C	PF00037.27; PF12838.7; PF13187.6;	Fer4; Fer4_7; Fer4_9;
613	Msar22fam_002409	MBLAb0613	KJR02_03230	asd	aspartate-semialdehyde dehydrogenase [EC:1.2.1.11]	+	+	+		0	K00133	E	PF02774.18; PF01118.24;	Semialdhyde_dhC; Semialdhyde_dh;
614	Msar22fam_000704	MBLAb0614	KJR02_03240	cbiA	cobyrinic acid a,c-diamide synthase [EC:6.3.5.9 6.3.5.11]	+	+	+		0	K02224	H	PF01656.23; PF07685.14;	CbiA; GATase_3;
615	Msar22fam_019578	MBLAb0615	KJR02_03245						yes	0			PF06054.11;	CoiA;
616	Msar22fam_019579	MBLAb0616	KJR02_03250			+	+	+	yes	0			NA;	NA;
617	Msar22fam_002582	MBLAb0617	KJR02_03255	priL	DNA primase large subunit [EC:2.7.7.-]	+	+	+		0	K18882	L	PF04104.14;	DNA_primase_lrg;
618	Msar22fam_000757	MBLAb0618	KJR02_03260	radA	DNA repair protein RadA	+	+	+		0	K04483	L	PF14520.6; PF08423.11;	HHH_5; Rad51;
619	Msar22fam_000756	MBLAb0619	KJR02_03265		pantetheine-phosphate adenylyltransferase [EC:2.7.7.3]	+	+	+		0	K02201	H	PF01467.26;	CTP_transf_like;
620	Msar22fam_000755	MBLAb0620	KJR02_03270			+	+	+		0		S	NA;	NA;
621	Msar22fam_000754	MBLAb0621	KJR02_03275	nfo	deoxyribonuclease IV [EC:3.1.21.2]	+	+	+		0	K01151	L	PF01261.24;	AP_endonuc_2;
622	Msar22fam_000774	MBLAb0622	KJR02_03280	glyA	glycine hydroxymethyltransferase [EC:2.1.2.1]	+	+	+		0	K00600	E	PF00464.19; PF00155.21;	SHMT; Aminotran_1_2;
623	Msar22fam_000775	MBLAb0623	KJR02_03285	folD	methylenetetrahydrofolate dehydrogenase (NADP+) / methenyltetrahydrofolate cyclohydrolase [EC:1.5.1.5 3.5.4.9]	+	+			0	K01491	H	PF00763.23; PF02882.19;	THF_DHG_CYH; THF_DHG_CYH_C;
624	Msar22fam_000776	MBLAb0624	KJR02_03290	folP	dihydropteroate synthase [EC:2.5.1.15]	+	+			0	K00796	H	PF00809.22;	Pterin_bind;
625	Msar22fam_006787	MBLAb0625	KJR02_03295	cbiN	cobalt/nickel transport protein				yes	1	K02009		NA;	NA;							+
626	Msar22fam_006787	MBLAb0626	KJR02_03300						yes	1			NA;	NA;							+
627	Msar22fam_000777	MBLAb0627	KJR02_03305	metV	methylene-tetrahydrofolate reductase C terminal	+	+			0		S	PF12225.8;	MTHFR_C;
628	Msar22fam_000778	MBLAb0628	KJR02_03310	metF	methylenetetrahydrofolate reductase	+	+	+		0		E	PF02219.17;	MTHFR;
629	Msar22fam_000779	MBLAb0629	KJR02_03315	cofE	F420-dependent oxidoreductase	+	+	+		0		H	PF01996.16;	F420_ligase;
630	Msar22fam_000946	MBLAb0630	KJR02_03320	trxA	thioredoxin 1	+	+	+		0	K03671	O	PF13098.6; PF00085.20;	Thioredoxin_2; Thioredoxin;
631	Msar22fam_002286	MBLAb0631	KJR02_03330		protein pelota	+	+			0	K06965	S	PF03465.15; PF03463.15;	eRF1_3; eRF1_1;
632	Msar22fam_019580	MBLAb0632	KJR02_03335						yes	0			PF00903.25;	Glyoxalase;
633	Msar22fam_002287	MBLAb0633	KJR02_03340			+	+			0		K	PF05833.11; PF05670.13;	FbpA; NFACT-R_1;
634	Msar22fam_002288	MBLAb0634	KJR02_03345	priS	DNA primase small subunit [EC:2.7.7.-]	+				0	K02683	L	PF01896.19;	DNA_primase_S;
635	Msar22fam_002289	MBLAb0635	KJR02_03350	ginS	DNA replication factor GINS	+				0	K09723	L	NA;	NA;
636	Msar22fam_002290	MBLAb0636	KJR02_03355		large subunit ribosomal protein L44e	+	+			0	K02929	J	PF00935.19;	Ribosomal_L44;
637	Msar22fam_002291	MBLAb0637	KJR02_03360		small subunit ribosomal protein S27e	+	+			0	K02978	J	PF01667.17;	Ribosomal_S27e;
638	Msar22fam_019581	MBLAb0638	KJR02_03365		undecaprenyl-diphosphatase [EC:3.6.1.27]	+	+		yes	1	K19302	I	PF01569.21; PF14378.6;	PAP2; PAP2_3;
639	Msar22fam_001853	MBLAb0639	KJR02_03370		putative nucleotide binding protein	+	+	+		0	K07572	J	PF04919.12;	DUF655;
640	Msar22fam_001854	MBLAb0640	KJR02_03375	ksgA	16S rRNA (adenine1518-N6/adenine1519-N6)-dimethyltransferase [EC:2.1.1.182]	+	+			0	K02528	J	PF00398.20; PF13649.6;	RrnaAD; Methyltransf_25;
641	Msar22fam_001855	MBLAb0641	KJR02_03380	hemK	release factor glutamine methyltransferase [EC:2.1.1.297]	+	+	+		0	K02493	J	PF13847.6; PF05175.14;	Methyltransf_31; MTS;
642	Msar22fam_000811	MBLAb0642	KJR02_03385		Inherit from eurNOG: 4Fe-4S ferredoxin, iron-sulfur binding	+	+	+		0	K07138	C	PF00037.27; PF04015.12;	Fer4; DUF362;
643	Msar22fam_000250	MBLAb0643	KJR02_03410		methylated-DNA-[protein]-cysteine S-methyltransferase [EC:2.1.1.63]		+			0	K00567	L	PF02870.15; PF01035.20;	Methyltransf_1N; DNA_binding_1;
644	Msar22fam_000550	MBLAb0644	KJR02_03415	dhnA	fructose-bisphosphate aldolase / 6-deoxy-5-ketofructose 1-phosphate synthase [EC:4.1.2.13 2.2.1.11]	+	+	+		0	K16305	E	PF01791.9;	DeoC;
645	Msar22fam_019582	MBLAb0645	KJR02_03420			+	+	+	yes	1			NA;	NA;
646	Msar22fam_001798	MBLAb0646	KJR02_03425		large subunit ribosomal protein L7Ae	+	+	+		0	K02936	J	PF01248.26;	Ribosomal_L7Ae;
647	Msar22fam_001797	MBLAb0647	KJR02_03430		small subunit ribosomal protein S28e	+	+	+		0	K02979	J	PF01200.18;	Ribosomal_S28e;
648	Msar22fam_001796	MBLAb0648	KJR02_03435		large subunit ribosomal protein L24e	+	+	+		0	K02896	J	PF06467.14; PF01246.20;	zf-FCS; Ribosomal_L24e;
649	Msar22fam_001795	MBLAb0649	KJR02_03440	ndk	nucleoside-diphosphate kinase [EC:2.7.4.6]	+	+	+		0	K00940	F	PF00334.19;	NDK;
650	Msar22fam_002584	MBLAb0650	KJR02_03445	idnO	gluconate 5-dehydrogenase [EC:1.1.1.69]					0	K00046	I	PF00106.25; PF13561.6;	adh_short; adh_short_C2;
651	Msar22fam_001794	MBLAb0651	KJR02_03450		translation initiation factor 5B	+	+	+		0	K03243	J	PF00009.27; PF14578.6;	GTP_EFTU; GTP_EFTU_D4;
652	Msar22fam_019583	MBLAb0652	KJR02_03455					+	yes	0			NA;	NA;
653	Msar22fam_019584	MBLAb0653	KJR02_03460					+	yes	0			PF07927.12;	HicA_toxin;
654	Msar22fam_019585	MBLAb0654	KJR02_03465						yes	0			NA;	NA;
655	Msar22fam_001793	MBLAb0655	KJR02_03470		small subunit ribosomal protein S6e	+	+	+		0	K02991	J	PF01092.19;	Ribosomal_S6e;
656	Msar22fam_019586	MBLAb0656	KJR02_03475						yes	1	K07052		NA;	NA;
657	Msar22fam_002265	MBLAb0657	KJR02_03480		phosphoserine phosphatase	+		+		0		S	NA;	NA;
658	Msar22fam_019587	MBLAb0658	KJR02_03485			+		+	yes	0			NA;	NA;
659	Msar22fam_002263	MBLAb0659	KJR02_03490		protein of unknown function (DUF424)	+	+	+		0	K09148	S	PF04242.13;	DUF424;
660	Msar22fam_000592	MBLAb0660	KJR02_03495	mcm	replicative DNA helicase Mcm [EC:3.6.4.-]	+	+	+		0	K10726	L	PF17207.3; PF00493.23;	MCM_OB; MCM;
661	Msar22fam_019588	MBLAb0661	KJR02_03505						yes	1			PF09900.9;	DUF2127;
662	Msar22fam_000772	MBLAb0662	KJR02_03510		putative transcriptional regulator	+	+	+		0	K07728	K	PF01381.22;	HTH_3;				+
663	Msar22fam_019589	MBLAb0663	KJR02_03515						yes	0			PF04383.13;	KilA-N;
664	Msar22fam_000446	MBLAb0664	KJR02_03520	metG	methionyl-tRNA synthetase [EC:6.1.1.10]	+	+	+		0	K01874	J	PF09334.11; PF01588.20;	tRNA-synt_1g; tRNA_bind;
665	Msar22fam_000445	MBLAb0665	KJR02_03525	sppA	protease IV [EC:3.4.21.-]	+	+	+		1	K04773	O	PF00574.23; PF01343.18;	CLP_protease; Peptidase_S49;
666	Msar22fam_000771	MBLAb0666	KJR02_03530	tiaS	tRNA(Ile2)-agmatinylcytidine synthase [EC:6.3.4.22]	+	+	+		0	K06932	S	PF08489.11;	DUF1743;
667	Msar22fam_001280	MBLAb0667	KJR02_03535	lig	DNA ligase 1 [EC:6.5.1.1 6.5.1.6 6.5.1.7]	+	+	+		0	K10747	L	PF01068.21; PF04675.14;	DNA_ligase_A_M; DNA_ligase_A_N;
668	Msar22fam_001279	MBLAb0668	KJR02_03540		homoserine dehydrogenase [EC:1.1.1.3]	+	+	+		0	K00003	E	PF03447.16; PF00742.19;	NAD_binding_3; Homoserine_dh;
669	Msar22fam_001278	MBLAb0669	KJR02_03545		amino acid-binding ACT domain protein	+	+	+		0		E	NA;	NA;
670	Msar22fam_002091	MBLAb0670	KJR02_03550		ZnF_CDGSH					0		S	PF06902.11; PF09360.10;	Fer4_19; zf-CDGSH;
671	Msar22fam_003232	MBLAb0671	KJR02_03555	dfx	superoxide reductase [EC:1.15.1.2]	+	+			0	K05919	C	PF01880.18;	Desulfoferrodox;
672	Msar22fam_019590	MBLAb0672						+	yes	0			NA;	NA;
673	Msar22fam_002080	MBLAb0673	KJR02_03560	cydA	cytochrome d ubiquinol oxidase subunit I [EC:1.10.3.14]	+	+			1	K00425	C	PF01654.17;	Cyt_bd_oxida_I;
674	Msar22fam_002079	MBLAb0674	KJR02_03565	cydB	cytochrome d ubiquinol oxidase subunit II [EC:1.10.3.14]	+	+	+		1	K00426	C	PF02322.15;	Cyt_bd_oxida_II;
675	Msar22fam_019591	MBLAb0675	KJR02_03570		antibiotic biosynthesis monooxygenase			+	yes	0		S	PF03992.16;	ABM;
676	Msar22fam_019592	MBLAb0676	KJR02_03575			+	+		yes	1			NA;	NA;
677	Msar22fam_002131	MBLAb0677	KJR02_03585		SPFH domain, Band 7 family protein	+	+	+		0		O	PF01145.25;	Band_7;
678	Msar22fam_006640	MBLAb0678	KJR02_03590			+	+		yes	0		K	PF00583.25; PF13527.7;	Acetyltransf_1; Acetyltransf_9;
679	Msar22fam_000521	MBLAb0679	KJR02_03595	arsB	arsenite transporter					1	K03325	P	PF01758.16;	SBF;
680	Msar22fam_019593	MBLAb0680	KJR02_03600	arsR	ArsR family transcriptional regulator, arsenate/arsenite/antimonite-responsive transcriptional repressor	+	+		yes	0	K03892	K	PF01022.20; PF12840.7;	HTH_5; HTH_20;				+
681	Msar22fam_002805	MBLAb0681	KJR02_03605	arsP	permease					1	K07089	S	PF03773.13;	ArsP_1;
682	Msar22fam_019594	MBLAb0682	KJR02_03610		methyltransferase type	+			yes	0		Q	PF13649.6; PF13489.6;	Methyltransf_25; Methyltransf_23;
683	Msar22fam_019595	MBLAb0683	KJR02_03615		DUF304				yes	1	K09167	S	PF03703.14;	bPH_2;
684	Msar22fam_019596	MBLAb0684	KJR02_03620	yiaC	putative acetyltransferase [EC:2.3.1.-]				yes	0	K03826		PF13673.7; PF13508.7;	Acetyltransf_10; Acetyltransf_7;
685	Msar22fam_002130	MBLAb0685	KJR02_03625		archaea-specific RecJ-like exonuclease	+	+	+		0	K07463	L	PF01336.25; PF00684.19;	tRNA_anti-codon; DnaJ_CXXCXGXG;
686	Msar22fam_000439	MBLAb0686	KJR02_03630	purL/airS	phosphoribosylformylglycinamidine synthase [EC:6.3.5.3]	+	+	+		0	K01952	F	PF00586.24; PF02769.22;	AIRS; AIRS_C;
687	Msar22fam_002411	MBLAb0687	KJR02_03635	purE/airC	(AIR) carboxylase	+	+	+		0	K06898	S	PF00731.20;	AIRC;
688	Msar22fam_002410	MBLAb0688	KJR02_03640		UPF0272 protein	+	+	+		0	K09121	S	PF01969.17;	DUF111;
689	Msar22fam_001589	MBLAb0689	KJR02_03645		phenylalanyl-tRNA synthetase beta chain [EC:6.1.1.20]	+	+	+		0	K01890	J	PF03484.15; PF17759.1;	B5; tRNA_synthFbeta;
690	Msar22fam_000184	MBLAb0690	KJR02_03650	cct	archaeal chaperonin	+	+	+		0	K22447	O	PF00118.24;	Cpn60_TCP1;
691	Msar22fam_001836	MBLAb0691	KJR02_03655	ef1b	elongation factor 1-beta	+	+	+		0	K03232	J	PF00736.19;	EF1_GNE;
692	Msar22fam_001835	MBLAb0692	KJR02_03660		Zn-ribbon RNA-binding protein	+	+	+		0	K07580	J	PF07754.11;	DUF1610;
693	Msar22fam_019597	MBLAb0693	KJR02_03665			+	+		yes	1			NA;	NA;
694	Msar22fam_019598	MBLAb0694	KJR02_03670	grpE	molecular chaperone GrpE	+	+	+	yes	0	K03687	O	PF01025.19;	GrpE;
695	Msar22fam_001829	MBLAb0695	KJR02_03675	dnaK	molecular chaperone DnaK	+	+	+		0	K04043	O	PF00012.20; PF06723.13;	HSP70; MreB_Mbl;
696	Msar22fam_001828	MBLAb0696	KJR02_03680	dnaJ	molecular chaperone DnaJ	+	+	+		0	K03686	O	PF01556.18; PF00226.31;	DnaJ_C; DnaJ;
697	Msar22fam_001310	MBLAb0697	KJR02_03685		Uncharacterized protein containing a ferredoxin domain (DUF2148)	+	+	+		0		S	PF09918.9;	DUF2148;
698	Msar22fam_001308	MBLAb0698	KJR02_03690		RIO kinase 2 [EC:2.7.11.1]	+		+		0	K07179	T	PF09202.11; PF01163.22;	Rio2_N; RIO1;
699	Msar22fam_019599	MBLAb0699	KJR02_03695		predicted metal-binding protein (DUF2284)	+		+	yes	0		S	PF10050.9;	DUF2284;
700	Msar22fam_019600	MBLAb0700	KJR02_03700			+		+	yes	0			PF18731.1;	HEPN_Swt1;
701	Msar22fam_003214	MBLAb0701	KJR02_03705							0		K	NA	NA
702	Msar22fam_001849	MBLAb0702	KJR02_03710	trmY	tRNA (pseudouridine54-N1)-methyltransferase [EC:2.1.1.257]	+	+	+		0	K16317	J	PF04013.12;	Methyltrn_RNA_2;
703	Msar22fam_019601	MBLAb0703	KJR02_03715			+	+	+	yes	1	K06890		PF01027.20;	Bax1-I;
704	Msar22fam_005208	MBLAb0704	KJR02_03720	gppA	exopolyphosphatase / guanosine-5'-triphosphate,3'-diphosphate pyrophosphatase [EC:3.6.1.11 3.6.1.40]					0	K01524	F	PF02541.16;	Ppx-GppA;
705	Msar22fam_019602	MBLAb0705	KJR02_03725						yes	0			NA;	NA;
706	Msar22fam_000881	MBLAb0706	KJR02_03730	uvrB	excinuclease ABC subunit B	+	+	+		0	K03702	L	PF12344.8; PF17757.1;	UvrB; UvrB_inter;
707	Msar22fam_019603	MBLAb0707	KJR02_03735						yes	1			NA;	NA;
708	Msar22fam_006788	MBLAb0708	KJR02_03740						yes	1			NA;	NA;
709	Msar22fam_006788	MBLAb0709	KJR02_03745						yes	1			NA;	NA;
710	Msar22fam_000461	MBLAb0710	KJR02_03750		DNA polymerase IV (archaeal DinB-like DNA polymerase) [EC:2.7.7.7]	+	+	+		0	K04479	L	PF00817.20; PF11799.8;	IMS; IMS_C;
711	Msar22fam_001321	MBLAb0711	KJR02_03755	fumB	fumarate hydratase subunit beta [EC:4.2.1.2]	+	+	+		0	K01678	C	PF05683.12;	Fumerase_C;
712	Msar22fam_001322	MBLAb0712	KJR02_03760	fumA	fumarate hydratase subunit alpha [EC:4.2.1.2]	+	+	+		0	K01677	C	PF05681.14;	Fumerase;
713	Msar22fam_019604	MBLAb0713	KJR02_03765		tetratricopeptide repeat containing protein		+	+	yes	0		S	PF13432.6; PF00515.28;	TPR_16; TPR_1;
714	Msar22fam_019605	MBLAb0714	KJR02_03770						yes	1			PF14602.6; PF00132.24;	Hexapep_2; Hexapep;
715	Msar22fam_003411	MBLAb0715	KJR02_03775		deoxyribonuclease-1-like protein [EC:3.1.21.-]			+		1	K11995	L	PF03372.23;	Exo_endo_phos;
716	Msar22fam_006789	MBLAb0716	KJR02_03780		deoxyribonuclease-1-like protein [EC:3.1.21.-]			+	yes	1	K11995	L	NA;	NA;
717	Msar22fam_006789	MBLAb0717	KJR02_03785		deoxyribonuclease-1-like protein [EC:3.1.21.-]			+	yes	1	K11995	L	NA;	NA;
718	Msar22fam_019606	MBLAb0718	KJR02_03790			+			yes	0			NA;	NA;
719	Msar22fam_019607	MBLAb0719	KJR02_03800			+	+	+	yes	1			PF04471.12;	Mrr_cat;
720	Msar22fam_002095	MBLAb0720	KJR02_03805	frhB	coenzyme F420 hydrogenase subunit beta [EC:1.12.98.1]	+	+	+		0	K00441	C	PF04422.13; PF04432.13;	FrhB_FdhB_N; FrhB_FdhB_C;
721	Msar22fam_002096	MBLAb0721	KJR02_03810	frhG	coenzyme F420 hydrogenase subunit gamma [EC:1.12.98.1]	+	+	+		0	K00443	C	PF01058.22; PF00037.27;	Oxidored_q6; Fer4;
722	Msar22fam_002097	MBLAb0722	KJR02_03815	frhD	coenzyme F420 hydrogenase subunit delta	+	+	+		0	K00442	C	PF01750.18;	HycI;
723	Msar22fam_002098	MBLAb0723	KJR02_03820	frhA	coenzyme F420 hydrogenase subunit alpha [EC:1.12.98.1]	+	+	+		0	K00440	C	PF00374.19;	NiFeSe_Hases;
724	Msar22fam_000303	MBLAb0724	KJR02_03825		uncharacterised ArCR, COG2043	+	+	+		0		S	PF02596.15;	DUF169;
725	Msar22fam_019608	MBLAb0725	KJR02_03830	dinD	DNA-damage-inducible protein D		+		yes	0	K14623		PF02498.17;	Bro-N;
726	Msar22fam_000728	MBLAb0726	KJR02_03835	udg	uracil-DNA glycosylase [EC:3.2.2.27]	+	+	+		0	K21929	L	PF03167.19;	UDG;
727	Msar22fam_001827	MBLAb0727	KJR02_03840	trkA	trk system potassium uptake protein	+	+	+		0	K03499	P	PF02254.18; PF02080.21;	TrkA_N; TrkA_C;
728	Msar22fam_001826	MBLAb0728	KJR02_03845	trkH	trk system potassium uptake protein	+	+	+		1	K03498	P	PF02386.16;	TrkH;
729	Msar22fam_019609	MBLAb0729						+	yes	0			NA;	NA;
730	Msar22fam_019610	MBLAb0730	KJR02_03855						yes	1			NA;	NA;
731	Msar22fam_001825	MBLAb0731	KJR02_03860		digeranylgeranylglycerophospholipid reductase [EC:1.3.1.101 1.3.7.11]	+	+	+		0	K17830	C	PF12831.7; PF01494.19;	FAD_oxidored; FAD_binding_3;
732	Msar22fam_001825	MBLAb0732	KJR02_03865		digeranylgeranylglycerophospholipid reductase [EC:1.3.1.101 1.3.7.11]	+	+	+		0	K17830	C	PF12831.7; PF01494.19;	FAD_oxidored; FAD_binding_3;
733	Msar22fam_000341	MBLAb0733	KJR02_03870		4Fe-4S ferredoxin iron-sulfur binding domain protein	+				0		C	PF00037.27; PF12838.7; PF13187.6;	Fer4; Fer4_7; Fer4_9;
734	Msar22fam_001822	MBLAb0734	KJR02_03875	cofC	2-phospho-L-lactate guanylyltransferase [EC:2.7.7.68]	+	+	+		0	K14941	H	PF01983.16;	CofC;
735	Msar22fam_019611	MBLAb0735	KJR02_03880					+	yes	0			NA;	NA;
736	Msar22fam_000800	MBLAb0736	KJR02_03885		iron (Metal) dependent repressor, DtxR family	+	+	+		0		K	PF02742.15; PF01325.19;	Fe_dep_repr_C; Fe_dep_repress;
737	Msar22fam_019612	MBLAb0737	KJR02_03890	cfbA/cbiX	sirohydrochlorin cobalto/nickelchelatase [EC:4.99.1.3 4.99.1.11]	+	+	+	yes	0	K22011	H	PF01903.17; PF06180.11;	CbiX; CbiK;
738	Msar22fam_019613	MBLAb0738	KJR02_03895	rmuC	DNA recombination protein RmuC	+	+		yes	1	K09760		PF02646.16;	RmuC;
739	Msar22fam_001820	MBLAb0739	KJR02_03900	cofG	FO synthase subunit 1 [EC:2.5.1.77]	+	+	+		0	K11780	H	PF04055.21;	Radical_SAM;
740	Msar22fam_001819	MBLAb0740	KJR02_03905		Flavin containing amine oxidoreductase	+	+	+		0		Q	PF01593.24; PF13450.6;	Amino_oxidase; NAD_binding_8;
741	Msar22fam_000988	MBLAb0741	KJR02_03915	aglD2/ybhN	Uncharacterised protein family (UPF0104)	+	+	+		1	K07027	S	PF03706.13;	LPG_synthase_TM;
742	Msar22fam_000989	MBLAb0742	KJR02_03920	glmU	UDP-N-acetylglucosamine diphosphorylase/glucosamine-1-phosphate N-acetyltransferase	+	+	+		0	K00966	M	PF12804.7; PF00483.23;	NTP_transf_3; NTP_transferase;
743	Msar22fam_000077	MBLAb0743	KJR02_03925	hyuA	hydantoinase	+	+	+		0		E	PF05378.13; PF01968.18;	Hydant_A_N; Hydantoinase_A;
744	Msar22fam_000205	MBLAb0744	KJR02_03930		Ca2+-transporting ATPase [EC:3.6.3.8]	+	+			1	K01537	P	PF00689.21; PF00122.20;	Cation_ATPase_C; E1-E2_ATPase;
745	Msar22fam_002314	MBLAb0745	KJR02_03935	ppdK	pyruvate, orthophosphate dikinase [EC:2.7.9.1]	+	+			0	K01006	G	PF01326.19; PF02896.18;	PPDK_N; PEP-utilizers_C;
746	Msar22fam_000905	MBLAb0746	KJR02_03940	pmbA	PmbA protein	+	+	+		0	K03592	S	PF01523.16;	PmbA_TldD;
747	Msar22fam_000904	MBLAb0747	KJR02_03945	tldD	TldD protein	+	+			0	K03568	S	PF01523.16;	PmbA_TldD;
748	Msar22fam_019614	MBLAb0748	KJR02_03950						yes	1			NA;	NA;
749	Msar22fam_019615	MBLAb0749	KJR02_03955			+	+		yes	1			NA;	NA;
750	Msar22fam_006790	MBLAb0750	KJR02_03960						yes	1		S	PF16316.5;	DUF4956;
751	Msar22fam_019616	MBLAb0751	KJR02_03965	cotH	spore coat assembly protein-like protein				yes	1		M	PF08757.11;	CotH;
752	Msar22fam_006791	MBLAb0752	KJR02_03970		VTC domain				yes	0		S	PF09359.10;	VTC;
753	Msar22fam_006791	MBLAb0753	KJR02_03980		VTC domain				yes	0		S	PF09359.10;	VTC;
754	Msar22fam_019617	MBLAb0754	KJR02_03985						yes	1			NA;	NA;
755	Msar22fam_006790	MBLAb0755	KJR02_03990						yes	1		S	PF16316.5;	DUF4956;
756	Msar22fam_019618	MBLAb0756	KJR02_03995	cotH	spore coat assembly protein-like protein				yes	1		M	PF08757.11;	CotH;
757	Msar22fam_002312	MBLAb0757	KJR02_04000		transcription initiation factor TFIIB	+	+			0	K03124	K	PF00382.19; PF08271.12;	TFIIB; TF_Zn_Ribbon;				+
758	Msar22fam_002313	MBLAb0758	KJR02_04005	gar1	RNA-binding protein	+	+			0	K07569		PF04410.14;	Gar1;
759	Msar22fam_000903	MBLAb0759	KJR02_04010	lonB	ATP-dependent Lon protease [EC:3.4.21.53]	+	+			1	K04076	O	PF05362.13; PF13654.6;	Lon_C; AAA_32;
760	Msar22fam_019619	MBLAb0760	KJR02_04015			+			yes	1			NA;	NA;
761	Msar22fam_019620	MBLAb0761	KJR02_04020			+	+		yes	1		S	NA;	NA;
762	Msar22fam_002543	MBLAb0762	KJR02_04040	ycaO	methanogenesis marker protein 1 / MCR-associated marker 20	+	+	+		0	K09136	S	PF02624.16;	YcaO;								+
763	Msar22fam_002544	MBLAb0763	KJR02_04045	tfuA	TfuA domain protein core	+	+	+		0		S	PF07812.12;	TfuA;
764	Msar22fam_006792	MBLAb0764						+	yes	0			NA;	NA;
765	Msar22fam_006792	MBLAb0765				+		+	yes	0			NA;	NA;
766	Msar22fam_019621	MBLAb0766	KJR02_04050	thiS	sulfur-carrier protein	+	+		yes	0	K03636		PF02597.20;	ThiS;
767	Msar22fam_002486	MBLAb0767	KJR02_04055	thiF	molybdopterin-synthase adenylyltransferase [EC:2.7.7.80]	+	+			0	K21029	H	PF00899.21;	ThiF;
768	Msar22fam_003156	MBLAb0768	KJR02_04060			+	+	+		0			PF10967.8;	DUF2769;
769	Msar22fam_002186	MBLAb0769	KJR02_04065		histidine triad (HIT) family protein	+	+	+		0	K02503	F	PF11969.8; PF01230.23;	DcpS_C; HIT;
770	Msar22fam_019622	MBLAb0770	KJR02_04070		lysine decarboxylase (EC 4.1.1.18)	+	+	+	yes	0		E	PF01276.20; PF03711.15;	OKR_DC_1; OKR_DC_1_C;
771	Msar22fam_019623	MBLAb0771							yes	1			NA;	NA;
772	Msar22fam_019624	MBLAb0772	KJR02_04085	uppS	tritrans,polycis-undecaprenyl-diphosphate synthase [geranylgeranyl-diphosphate specific] [EC:2.5.1.89]	+	+		yes	0	K15888	I	PF01255.19;	Prenyltransf;
773	Msar22fam_000642	MBLAb0773	KJR02_04090		protein of unknown function (DUF2551)	+	+			0		S	PF10826.8;	DUF2551;
774	Msar22fam_019625	MBLAb0774	KJR02_04095		radical sam domain protein	+	+	+	yes	0	K07129	S	NA;	NA;
775	Msar22fam_019626	MBLAb0775	KJR02_04095		radical SAM domain protein	+	+	+	yes	0	K07129	S	PF13394.6; PF04055.21;	Fer4_14; Radical_SAM;
776	Msar22fam_019627	MBLAb0776	KJR02_04100						yes	0			PF04383.13;	KilA-N;
777	Msar22fam_000562	MBLAb0777	KJR02_04105		beta-lactamase domain protein	+	+	+		0	K07041	S	PF10996.8; PF17214.3;	Beta-Casp; KH_7;
778	Msar22fam_000563	MBLAb0778	KJR02_04110	psmB	proteasome beta subunit [EC:3.4.25.1]	+	+			0	K03433	O	PF00227.26;	Proteasome;
779	Msar22fam_000564	MBLAb0779	KJR02_04115	mptB	metal dependent phosphohydrolase	+	+			0	K06950	S	PF01966.22;	HD;	+
780	Msar22fam_000565	MBLAb0780	KJR02_04120		transcription initiation factor TFIIE subunit alpha	+	+	+		0	K03136	K	PF02002.17;	TFIIE_alpha;				+
781	Msar22fam_000567	MBLAb0781	KJR02_04125		nonsense-mediated mRNA decay protein 3	+	+	+		0	K07562	J	PF04981.13;	NMD3;
782	Msar22fam_000571	MBLAb0782	KJR02_04130	cdhE	acetyl-CoA decarbonylase/synthase complex subunit gamma [EC:2.1.1.245]	+	+	+		0	K00197	C	PF04060.13; PF03599.16;	FeS; CdhD;
783	Msar22fam_000572	MBLAb0783	KJR02_04135	cdhD	acetyl-CoA decarbonylase/synthase complex subunit delta [EC:2.1.1.245]	+		+		0	K00194	C	PF03599.16;	CdhD;
784	Msar22fam_019628	MBLAb0784	KJR02_04140	cdhC	acetyl-CoA decarbonylase/synthase complex subunit beta [EC:2.3.1.-]	+		+		0	K00193	C	PF03598.15;	CdhC;
785	Msar22fam_019629	MBLAb0785	KJR02_04145	queC	7-cyano-7-deazaguanine synthase [EC:6.3.4.20]	+			yes	0	K06920	M	PF06508.13; PF02540.17;	QueC; NAD_synthase;
786	Msar22fam_001068	MBLAb0786	KJR02_04150		phosphodiesterase, MJ0936 family	+	+	+		0	K07095	S	PF12850.7; PF00149.28;	Metallophos_2; Metallophos;
787	Msar22fam_001069	MBLAb0787	KJR02_04155		putative transcriptional regulator	+	+	+		0	K07730	K	PF12802.7; PF13412.6;	MarR_2; HTH_24;				+
788	Msar22fam_001070	MBLAb0788	KJR02_04160	arsR	transcriptional regulator, ArsR family	+	+	+		0		K	PF09824.9;	ArsR;				+
789	Msar22fam_019630	MBLAb0789	KJR02_04165			+	+	+	yes	0		S	NA;	NA;
790	Msar22fam_019631	MBLAb0790	KJR02_04170						yes	0		S	NA;	NA;
791	Msar22fam_001760	MBLAb0791	KJR02_04175	leuS	leucyl-tRNA synthetase [EC:6.1.1.4]	+		+		1	K01869	J	PF00133.22; PF08264.13;	tRNA-synt_1; Anticodon_1;
792	Msar22fam_001761	MBLAb0792	KJR02_04180	thrC	threonine synthase [EC:4.2.3.1]	+	+	+		0	K01733	E	PF00291.25;	PALP;
793	Msar22fam_019632	MBLAb0793	KJR02_04185		type III restriction protein res subunit				yes	0		K	PF04851.15; PF00271.31;	ResIII; Helicase_C;
794	Msar22fam_000952	MBLAb0794	KJR02_04190	trpB-rel	paralogue of tryptophan synthase beta chain [EC:4.2.1.20]	+		+		0	K06001	E	PF00291.25;	PALP;
795	Msar22fam_019633	MBLAb0795	KJR02_04195		Flg_new/Listeria-Bacteroidetes containing domain				yes	0			PF09479.10;	Flg_new;					+
796	Msar22fam_000664	MBLAb0796	KJR02_04205	purP	5-formaminoimidazole-4-carboxamide-1-(beta)-D-ribofuranosyl 5'-monophosphate synthetase [EC:6.3.4.23]	+	+	+		0	K06863	F	PF06849.12; PF06973.12;	DUF1246; DUF1297;
797	Msar22fam_019634	MBLAb0797	KJR02_04210						yes	0			NA;	NA;
798	Msar22fam_003473	MBLAb0798	KJR02_04215	aqpZ	aquaporin Z					1	K06188	G	PF00230.20;	MIP;
799	Msar22fam_000832	MBLAb0799	KJR02_04220		small subunit ribosomal protein S3Ae	+	+	+		0	K02984	J	PF01015.18;	Ribosomal_S3Ae;
800	Msar22fam_000492	MBLAb0800	KJR02_04225	elf5A	translation initiation factor 5A	+	+	+		0	K03263	J	PF08207.12; PF01287.20;	EFP_N; eIF-5a;
801	Msar22fam_019635	MBLAb0801	KJR02_04230						yes	0			NA;	NA;
802	Msar22fam_019636	MBLAb0802	KJR02_04235						yes	0			NA;	NA;
803	Msar22fam_000486	MBLAb0803	KJR02_04240		methanogenesis marker protein 7 / MCR-associated marker 9	+		+		0		S	PF04609.12;	MCR_C;								+
804	Msar22fam_000485	MBLAb0804	KJR02_04245		methanogenesis marker protein 17 / MCR-associated marker 8	+		+		0		S	PF09886.9;	DUF2113;								+
805	Msar22fam_000484	MBLAb0805	KJR02_04250		methanogenesis marker protein 15 / MCR-associated marker 7	+		+		0		I	PF01869.20;	BcrAD_BadFG;								+
806	Msar22fam_000483	MBLAb0806	KJR02_04255		methanogenesis marker protein 5 / MCR-associated marker 6	+		+		0		S	PF09885.9;	DUF2112;								+
807	Msar22fam_019637	MBLAb0807	KJR02_04260		methanogenesis marker protein 6 / MCR-associated marker 5	+	+	+		0		S	PF09875.9;	DUF2102;								+
808	Msar22fam_000481	MBLAb0808	KJR02_04265		UPF0288 protein / MCR-associated marker 4	+	+	+		0		O	NA;	NA;								+
809	Msar22fam_000480	MBLAb0809	KJR02_04270	atwA	methyl coenzyme M reductase A2 / MCR-associated marker 10	+	+	+		0	K00400	S	PF00005.27;	ABC_tran;								+
810	Msar22fam_019638	MBLAb0810	KJR02_04275	copA	Cu+-exporting ATPase [EC:3.6.3.54] / MCR-associated marker 23	+	+	+	yes	0	K17686	S	PF00702.26; PF08282.12;	Hydrolase; Hydrolase_3;								+
811	Msar22fam_019639	MBLAb0811	KJR02_04280			+	+	+	yes	1		S	NA;	NA;
812	Msar22fam_000478	MBLAb0812	KJR02_04285			+	+	+		1		S	PF06550.11; PF04258.13;	SPP; Peptidase_A22B;
813	Msar22fam_002594	MBLAb0813	KJR02_04290	sepS	O-phosphoseryl-tRNA synthetase [EC:6.1.1.27]	+	+	+		0	K07587	J	PF18006.1; PF01409.20;	SepRS_C; tRNA-synt_2d;
814	Msar22fam_002182	MBLAb0814	KJR02_04295		PRC-barrel domain protein	+	+	+		0		S	PF05239.16;	PRC;
815	Msar22fam_019640	MBLAb0815	KJR02_04300						yes	0			PF03496.14;	ADPrib_exo_Tox;
816	Msar22fam_006793	MBLAb0816	KJR02_04305			+			yes	0			NA; PF18592.1;	NA; Tho1_MOS11_C;
817	Msar22fam_019641	MBLAb0817	KJR02_04310						yes	0			NA;	NA;
818	Msar22fam_019642	MBLAb0818	KJR02_04315		flavodoxin				yes	0		C	PF00258.25;	Flavodoxin_1;
819	Msar22fam_002183	MBLAb0819	KJR02_04320	tyrS	tyrosyl-tRNA synthetase [EC:6.1.1.1]	+	+	+		0	K01866	J	PF00579.25;	tRNA-synt_1b;
820	Msar22fam_019643	MBLAb0820	KJR02_04325						yes	1			NA;	NA;
821	Msar22fam_001159	MBLAb0821	KJR02_04330			+	+	+		0		S	NA;	NA;
822	Msar22fam_002618	MBLAb0822	KJR02_04335		tRNA wybutosine-synthesizing protein 1 [EC:4.1.3.44]	+	+	+		0	K15449	C	PF04055.21; PF08608.12;	Radical_SAM; Wyosine_form;
823	Msar22fam_002905	MBLAb0823	KJR02_04340		glutaredoxin	+	+	+		0		O	PF00462.24;	Glutaredoxin;
824	Msar22fam_002604	MBLAb0824	KJR02_04345	nrdD	ribonucleoside-triphosphate reductase (formate) [EC:1.1.98.6]	+	+	+		0	K21636	F	PF13597.6;	NRDD;
825	Msar22fam_002605	MBLAb0825	KJR02_04350	pflA	pyruvate formate lyase activating enzyme [EC:1.97.1.4]	+	+	+		0	K04069	O	PF04055.21; PF13353.6;	Radical_SAM; Fer4_12;
826	Msar22fam_019644	MBLAb0826	KJR02_04355		uncharacterised protein family UPF0058	+	+	+	yes	0		S	PF01893.16;	UPF0058;
827	Msar22fam_002574	MBLAb0827	KJR02_04360	hisC	histidinol-phosphate aminotransferase [EC:2.6.1.9]	+	+	+		0	K00817	E	PF01041.17; PF00155.21;	DegT_DnrJ_EryC1; Aminotran_1_2;
828	Msar22fam_001150	MBLAb0828	KJR02_04365	argD	acetylornithine/N-succinyldiaminopimelate aminotransferase [EC:2.6.1.11 2.6.1.17]	+	+	+		0	K00821	E	PF00202.21;	Aminotran_3;
829	Msar22fam_019645	MBLAb0829				+	+	+	yes	0		E	PF00202.21;	Aminotran_3;
830	Msar22fam_000509	MBLAb0830	KJR02_04370		flavin_Reductase	+	+	+		0		S	PF01613.18;	Flavin_Reduct;
831	Msar22fam_019646	MBLAb0831				+	+		yes	0			NA;	NA;
832	Msar22fam_002244	MBLAb0832	KJR02_04390	ubiX	flavin prenyltransferase [EC:2.5.1.129]	+	+	+		0	K03186	H	PF02441.19;	Flavoprotein;
833	Msar22fam_002243	MBLAb0833	KJR02_04395			+	+	+		0		S	NA;	NA;
834	Msar22fam_000280	MBLAb0834	KJR02_04400	tatD	TatD-related deoxyribonuclease	+	+	+		0	K07049	S	PF01026.21;	TatD_DNase;
835	Msar22fam_019647	MBLAb0835	KJR02_04405		S-layer-like domain-containing protein		+	+	yes	1		M	NA;	NA;
836	Msar22fam_019648	MBLAb0836	KJR02_04410		inherit from arCOG: S-layer domain-like protein		+	+	yes	1		M	PF10633.9;	NPCBM_assoc;
837	Msar22fam_001470	MBLAb0837	KJR02_04415		hydrophobe amphiphile efflux-3 (HAE3)		+			1	K07003	P	PF03176.15; PF02355.16;	MMPL; SecD_SecF;
838	Msar22fam_019649	MBLAb0838	KJR02_04420	trmB	transcriptional regulator				yes	0		K	PF01978.19;	TrmB;				+
839	Msar22fam_003057	MBLAb0839	KJR02_04430			+	+			0		S	PF17299.2;	DUF5350;
840	Msar22fam_000410	MBLAb0840	KJR02_04435		UPF0153	+	+			0	K06940	S	PF03692.15;	CxxCxxCC;
841	Msar22fam_002464	MBLAb0841	KJR02_04440	rpr2	ribonuclease P protein subunit RPR2 [EC:3.1.26.5]	+	+	+		0	K03540	J	PF04032.16;	Rpr2;
842	Msar22fam_000753	MBLAb0842	KJR02_04445	metE	5-methyltetrahydropteroyltriglutamate--homocysteine methyltransferase [EC:2.1.1.14]	+	+	+		0	K00549	E	NA;	NA;
843	Msar22fam_002617	MBLAb0843	KJR02_04450	argS	arginyl-tRNA synthetase [EC:6.1.1.19]	+	+	+		0	K01887	J	PF05746.15; PF00750.19;	DALR_1; tRNA-synt_1d;
844	Msar22fam_019650	MBLAb0844	KJR02_04455		permease	+	+	+	yes	1		S	PF01594.16;	AI-2E_transport;
845	Msar22fam_002575	MBLAb0845	KJR02_04460	mptD	dihydroneopterin aldolase [EC:4.1.2.25]	+		+		0	K09739	S	PF04038.12;	DHNA;	+
846	Msar22fam_002576	MBLAb0846	KJR02_04465	serT	CDP-diacylglycerol---serine O-phosphatidyltransferase [EC:2.7.8.8]	+	+	+		1	K17103	I	PF01066.21;	CDP-OH_P_transf;
847	Msar22fam_006783	MBLAb0847	KJR02_04470			+	+		yes	1			NA;	NA;
848	Msar22fam_019651	MBLAb0848	KJR02_04475						yes	1			NA;	NA;
849	Msar22fam_019652	MBLAb0849	KJR02_04490						yes	0			NA;	NA;
850	Msar22fam_002241	MBLAb0850	KJR02_04495	cofD	LPPG:FO 2-phospho-L-lactate transferase [EC:2.7.8.28]	+	+			0	K11212	H	PF01933.18;	UPF0052;
851	Msar22fam_019653	MBLAb0851	KJR02_04505		auxin efflux carrier	+	+	+	yes	1	K07088	S	PF03547.18;	Mem_trans;
852	Msar22fam_001821	MBLAb0852	KJR02_04510	cofH	FO synthase subunit 2 [EC:2.5.1.77]	+	+	+		0	K11781	H	PF04055.21;	Radical_SAM;
853	Msar22fam_002242	MBLAb0853	KJR02_04515		metal dependent phosphohydrolase	+	+	+		0	K06885	S	PF01966.22;	HD;
854	Msar22fam_019654	MBLAb0854	KJR02_04520			+	+	+	yes	0			NA;	NA;
855	Msar22fam_019655	MBLAb0855	KJR02_04525						yes	1			NA;	NA;
856	Msar22fam_019656	MBLAb0856	KJR02_04530	traF	thioredoxin	+	+		yes	0		O	PF13728.6; PF00085.20;	TraF; Thioredoxin;
857	Msar22fam_000718	MBLAb0857	KJR02_04535	pta	phosphate acetyltransferase [EC:2.3.1.8]					0	K00625	C	PF01515.19;	PTA_PTB;
858	Msar22fam_000719	MBLAb0858	KJR02_04540	ackA	acetate kinase [EC:2.7.2.1]					0	K00925		PF00871.17;	Acetate_kinase;
859	Msar22fam_019657	MBLAb0859	KJR02_04545			+	+		yes	0			NA;	NA;
860	Msar22fam_002269	MBLAb0860	KJR02_04550	pycB	pyruvate carboxylase subunit B [EC:6.4.1.1]	+	+	+		0	K01960	C	PF02436.18; PF00682.19;	PYC_OADA; HMGL-like;
861	Msar22fam_002268	MBLAb0861	KJR02_04555	pycA	pyruvate carboxylase subunit A [EC:6.4.1.1]	+	+	+		0	K01959	I	PF00289.22; PF02786.17;	Biotin_carb_N; CPSase_L_D2;
862	Msar22fam_002267	MBLAb0862	KJR02_04560	birA	BirA family transcriptional regulator, biotin operon repressor / biotin---[acetyl-CoA-carboxylase] ligase [EC:6.3.4.15]	+	+	+		0	K03524	H	PF03099.19; PF08279.12;	BPL_LplA_LipB; HTH_11;				+
863	Msar22fam_019658	MBLAb0863	KJR02_04565			+	+		yes	1			NA;	NA;
864	Msar22fam_002438	MBLAb0864	KJR02_04570		transcriptional regulator, ArsR family	+	+	+		0		K	PF12840.7; PF01022.20;	HTH_20; HTH_5;				+
865	Msar22fam_019659	MBLAb0865	KJR02_04575		predicted membrane protein (DUF2207)	+	+		yes	1		S	PF09972.9;	DUF2207;
866	Msar22fam_001233	MBLAb0866	KJR02_04580	lemA	LemA protein	+		+		1	K03744	S	PF04011.12;	LemA;
867	Msar22fam_001071	MBLAb0867	KJR02_04585		deoxyhypusine synthase [EC:2.5.1.46]	+		+		0	K00809	O	PF01916.17;	DS;
868	Msar22fam_002101	MBLAb0868	KJR02_04590	pyrF	orotidine-5'-phosphate decarboxylase [EC:4.1.1.23]	+	+	+		0	K01591	F	PF00215.24;	OMPdecase;
869	Msar22fam_019660	MBLAb0869	KJR02_04595						yes	0		S	PF04266.14;	ASCH;
870	Msar22fam_019661	MBLAb0870	KJR02_04600						yes	0		V	NA;	NA;
871	Msar22fam_003387	MBLAb0871	KJR02_04610			+	+		yes	0			PF00583.25; PF13673.7; PF13508.7;	Acetyltransf_1; Acetyltransf_10; Acetyltransf_7;
872	Msar22fam_002232	MBLAb0872	KJR02_04615	lysA	diaminopimelate decarboxylase [EC:4.1.1.20]	+	+	+		0	K01586	E	PF02784.16; PF00278.22;	Orn_Arg_deC_N; Orn_DAP_Arg_deC;
873	Msar22fam_002491	MBLAb0873	KJR02_04625	ubiD	UbiD family decarboxylase	+	+			0		H	PF01977.16;	UbiD;
874	Msar22fam_002492	MBLAb0874	KJR02_04630		aconitase subunit 1	+	+			0	K09123	S	PF04412.13;	DUF521;
875	Msar22fam_002493	MBLAb0875	KJR02_04635		UPF0107 protein	+	+			0	K09128	C	PF01989.16;	DUF126;
876	Msar22fam_002495	MBLAb0876	KJR02_04640		radical SAM domain protein	+	+	+		0		C	PF02310.19; PF04055.21;	B12-binding; Radical_SAM;
877	Msar22fam_019662	MBLAb0877	KJR02_04645					+	yes	1		S	NA;	NA;
878	Msar22fam_019663	MBLAb0878	KJR02_04650						yes	1			NA;	NA;
879	Msar22fam_000621	MBLAb0879	KJR02_04655			+	+	+		0		S	NA;	NA;
880	Msar22fam_002336	MBLAb0880	KJR02_04660	pyrK	dihydroorotate dehydrogenase electron transfer subunit	+	+			0	K02823	H	PF10418.9; PF00175.21;	DHODB_Fe-S_bind; NAD_binding_1;
881	Msar22fam_002337	MBLAb0881	KJR02_04665	pyrD	dihydroorotate dehydrogenase (NAD+) catalytic subunit [EC:1.3.1.14]	+	+			0	K17828	F	PF01180.21; PF01207.17;	DHO_dh; Dus;
882	Msar22fam_002338	MBLAb0882	KJR02_04670	hemC	hydroxymethylbilane synthase [EC:2.5.1.61]	+	+	+		0	K01749	H	PF01379.20; PF03900.15;	Porphobil_deam; Porphobil_deamC;
883	Msar22fam_019664	MBLAb0883	KJR02_04675						yes	0			NA;	NA;
884	Msar22fam_002339	MBLAb0884	KJR02_04680	hemL	glutamate-1-semialdehyde 2,1-aminomutase [EC:5.4.3.8]	+	+	+		0	K01845	H	PF00202.21;	Aminotran_3;
885	Msar22fam_002340	MBLAb0885	KJR02_04685	hemB	porphobilinogen synthase [EC:4.2.1.24]	+	+	+		0	K01698	H	PF00490.21;	ALAD;
886	Msar22fam_019665	MBLAb0886	KJR02_04690			+			yes	0			NA;	NA;
887	Msar22fam_002341	MBLAb0887	KJR02_04700	hemA	glutamyl-tRNA reductase [EC:1.2.1.70]	+	+	+		0	K02492	H	PF01488.20; PF05201.15;	Shikimate_DH; GlutR_N;
888	Msar22fam_002342	MBLAb0888	KJR02_04705		precorrin-2 dehydrogenase / sirohydrochlorin ferrochelatase [EC:1.3.1.76 4.99.1.4]	+	+	+		0	K02304	H	PF13241.6;	NAD_binding_7;
889	Msar22fam_002343	MBLAb0889	KJR02_04710		AsnC family transcriptional regulator	+	+	+		0		K	PF17805.1;	AsnC_trans_reg2;				+
890	Msar22fam_002344	MBLAb0890	KJR02_04715		AsnC family transcriptional regulator	+	+	+		0		K	PF17805.1; PF13404.6;	AsnC_trans_reg2; HTH_AsnC-type;				+
891	Msar22fam_002345	MBLAb0891	KJR02_04720	ahbD	heme synthase	+	+	+		0	K22227	K	PF13353.6; PF04055.21;	Fer4_12; Radical_SAM;
892	Msar22fam_002354	MBLAb0892	KJR02_04725	aroC	chorismate synthase [EC:4.2.3.5]	+	+	+		0	K01736	E	PF01264.21;	Chorismate_synt;
893	Msar22fam_002371	MBLAb0893	KJR02_04730			+	+	+		0		C	PF02754.16;	CCG;
894	Msar22fam_002369	MBLAb0894	KJR02_04735	lysK	lysyl-tRNA synthetase, class I [EC:6.1.1.6]	+	+	+		0	K04566	J	PF01921.18; PF09334.11;	tRNA-synt_1f; tRNA-synt_1g;
895	Msar22fam_002239	MBLAb0895	KJR02_04740		adenine phosphoribosyltransferase [EC:2.4.2.7]	+	+	+		0	K00759	F	PF00156.27;	Pribosyltran;
896	Msar22fam_002238	MBLAb0896	KJR02_04745		2-(3-amino-3-carboxypropyl)histidine synthase [EC:2.5.1.108]	+	+	+		0	K07561	J	PF01866.17;	Diphthamide_syn;
897	Msar22fam_019666	MBLAb0897	KJR02_04750						yes	0			NA;	NA;
898	Msar22fam_002237	MBLAb0898	KJR02_04755	prmA	putative methylase	+	+	+		0	K07579	J	PF06325.13; PF05175.14;	PrmA; MTS;
899	Msar22fam_019667	MBLAb0899	KJR02_04760		exosome complex component CSL4	+		+	yes	0	K07573	J	PF10447.9; PF14382.6;	EXOSC1; ECR1_N;
900	Msar22fam_002235	MBLAb0900	KJR02_04765	rpoL	DNA-directed RNA polymerase subunit L [EC:2.7.7.6]	+	+	+		0	K03056	K	PF13656.6; PF01193.24;	RNA_pol_L_2; RNA_pol_L;				+
901	Msar22fam_002234	MBLAb0901	KJR02_04770		Sep-tRNA:Cys-tRNA synthetase [EC:2.5.1.73]	+	+	+		0	K06868	E	PF00266.19; PF05889.13;	Aminotran_5; SepSecS;
902	Msar22fam_002578	MBLAb0902	KJR02_04775	artA	archaeosortase A, PGF-CTERM-specific	+	+	+		1		S	PF09721.10;	Exosortase_EpsH;
903	Msar22fam_019668	MBLAb0903	KJR02_04780						yes	1			NA;	NA;
904	Msar22fam_002359	MBLAb0904	KJR02_04785			+	+	+		0		S	NA;	NA;
905	Msar22fam_002357	MBLAb0905	KJR02_04790	ribK	riboflavin kinase, archaea type [EC:2.7.1.161]	+	+	+		0	K07732	H	PF01982.16;	CTP-dep_RFKase;
906	Msar22fam_002356	MBLAb0906	KJR02_04795	ribB	3,4-dihydroxy 2-butanone 4-phosphate synthase [EC:4.1.99.12]	+	+	+		0	K02858	H	PF00926.19;	DHBP_synthase;
907	Msar22fam_000281	MBLAb0907	KJR02_04800	leuB	isocitrate dehydrogenase [EC:1.1.1.42]	+	+	+		0	K00031	C	PF00180.20;	Iso_dh;
908	Msar22fam_019669	MBLAb0908	KJR02_04805		pyridoxamine 5'-phosphate oxidase-related FMN-binding	+		+	yes	0		S	PF12900.7; PF01243.20;	Pyridox_ox_2; Putative_PNPOx;
909	Msar22fam_000207	MBLAb0909	KJR02_04810	divK	two-component system, cell cycle response regulator DivK	+	+	+		0	K11443	T	PF00072.24;	Response_reg;
910	Msar22fam_019670	MBLAb0910	KJR02_04815						yes	0			PF13646.6;	HEAT_2;
911	Msar22fam_001734	MBLAb0911	KJR02_04820	tauE	sulfite exporter TauE/SafE	+	+	+		1		S	PF01925.19;	TauE;
912	Msar22fam_019671	MBLAb0912	KJR02_04825			+	+	+	yes	1			PF07441.11;	BofA;
913	Msar22fam_002368	MBLAb0913	KJR02_04830			+	+	+		0		Q	PF13649.6; PF08241.12;	Methyltransf_25; Methyltransf_11;
914	Msar22fam_002523	MBLAb0914	KJR02_04835	alaS	alanyl-tRNA synthetase [EC:6.1.1.7]	+	+	+		0	K01872	J	PF01411.19; PF02272.19;	tRNA-synt_2c; DHHA1;
915	Msar22fam_002524	MBLAb0915	KJR02_04840	yhbY	RNA-binding protein	+	+	+		0	K07574	J	PF01985.21;	CRS1_YhbY;
916	Msar22fam_000248	MBLAb0916	KJR02_04845	thiC	phosphomethylpyrimidine synthase [EC:4.1.99.17]	+	+	+		0	K03147	H	PF01964.18;	ThiC_Rad_SAM;
917	Msar22fam_000247	MBLAb0917	KJR02_04850	aglJ	S-layer glycoprotein N-glycosyltransferase		+	+		1	K00721	M	PF00535.26; PF13641.6;	Glycos_transf_2; Glyco_tranf_2_3;						+
918	Msar22fam_000246	MBLAb0918	KJR02_04855		transcription initiation factor TFIID TATA-box-binding protein		+	+		0	K03120	K	PF11858.8; PF00352.21;	DUF3378; TBP;				+
919	Msar22fam_019672	MBLAb0919	KJR02_04865				+	+	yes	0			NA;	NA;
920	Msar22fam_002941	MBLAb0920	KJR02_04880	cysH	phosphoadenosine phosphosulfate reductase [EC:1.8.4.8 1.8.4.10]		+	+		0	K00390	E	PF01472.20; PF01507.19;	PUA; PAPS_reduct;
921	Msar22fam_019673	MBLAb0921	KJR02_04885	hypE	air synthase related protein domain protein		+	+	yes	0		O	PF00586.24; PF02769.22;	AIRS; AIRS_C;
922	Msar22fam_019674	MBLAb0922	KJR02_04890		Cas4 domain-containing protein		+	+	yes	0		L	PF01930.17;	Cas_Cas4;
923	Msar22fam_000452	MBLAb0923	KJR02_04900		putative transcriptional regulator		+	+		0	K07731	K	PF01381.22;	HTH_3;				+
924	Msar22fam_002998	MBLAb0924	KJR02_04905		Protein of unknown function (DUF1016)			+		0		S	PF17761.1; PF06250.11;	DUF1016_N; YhcG_C;
925	Msar22fam_019675	MBLAb0925				+	+	+	yes	0			NA;	NA;
926	Msar22fam_000451	MBLAb0926	KJR02_04910		hydroxymethylglutaryl-CoA synthase [EC:2.3.3.10]		+	+		0	K01641	I	PF08540.10; PF08541.10; PF01154.17;	HMG_CoA_synt_C; ACP_syn_III_C; HMG_CoA_synt_N;
927	Msar22fam_000450	MBLAb0927	KJR02_04915		acetyl-CoA C-acetyltransferase [EC:2.3.1.9]		+			0	K00626	I	PF00108.23; PF02803.18;	Thiolase_N; Thiolase_C;
928	Msar22fam_000449	MBLAb0928	KJR02_04920		DUF35 OB-fold domain		+			0	K07068	V	PF01796.17; PF12172.8;	OB_aCoA_assoc; DUF35_N;
929	Msar22fam_019676	MBLAb0929	KJR02_04925						yes	1			NA;	NA;
930	Msar22fam_019677	MBLAb0930	KJR02_04930						yes	0			NA;	NA;
931	Msar22fam_019678	MBLAb0931	KJR02_04935				+		yes	1			NA;	NA;
932	Msar22fam_000477	MBLAb0932	KJR02_04940				+			0		S	NA;	NA;
933	Msar22fam_019679	MBLAb0933	KJR02_04945		Toprim domain protein	+	+	+	yes	0		L	NA;	NA;
934	Msar22fam_019680	MBLAb0934	KJR02_04950						yes	0			PF03496.14;	ADPrib_exo_Tox;
935	Msar22fam_006793	MBLAb0935	KJR02_04955						yes	0			NA; PF18592.1;	NA; Tho1_MOS11_C;
936	Msar22fam_000405	MBLAb0936	KJR02_04960				+	+		0	K09131	S	PF02594.16;	DUF167;
937	Msar22fam_002516	MBLAb0937	KJR02_04965			+	+	+		0		S	PF08827.11;	DUF1805;
938	Msar22fam_002514	MBLAb0938	KJR02_04970		methionyl aminopeptidase [EC:3.4.11.18]	+	+	+		0	K01265	J	PF00557.24;	Peptidase_M24;
939	Msar22fam_002513	MBLAb0939	KJR02_04975	pepP	Xaa-Pro aminopeptidase [EC:3.4.11.9]	+	+	+		0	K01262	E	PF00557.24;	Peptidase_M24;
940	Msar22fam_000970	MBLAb0940	KJR02_04980		nitrite and sulphite reductase, 4Fe-4S	+	+	+		0		C	PF01077.22; PF03460.17;	NIR_SIR; NIR_SIR_ferr;
941	Msar22fam_019681	MBLAb0941	KJR02_04985		Protein of unknown function (DUF1016)				yes	0		S	PF17761.1; PF06250.11;	DUF1016_N; YhcG_C;
942	Msar22fam_002522	MBLAb0942	KJR02_04990		RNA cap guanine-N2 methyltransferase	+	+	+		0		Q	PF13847.6; PF09445.10;	Methyltransf_31; Methyltransf_15;
943	Msar22fam_000117	MBLAb0943	KJR02_04995		Radical SAM domain protein	+	+	+		0	K06936	S	NA;	NA;
944	Msar22fam_019682	MBLAb0944	KJR02_05000					+	yes	0			NA;	NA;
945	Msar22fam_000118	MBLAb0945	KJR02_05005	guaA	GMP synthase (glutamine-hydrolysing) [EC:6.3.5.2]	+	+	+		0	K01951	F	PF00958.22; PF02540.17;	GMP_synt_C; NAD_synthase;
946	Msar22fam_019683	MBLAb0946	KJR02_05010		archaeal preflagellin peptidase FlaK [EC:3.4.23.52]				yes	1	K07991		PF01478.18;	Peptidase_A24;
947	Msar22fam_019684	MBLAb0947	KJR02_05015						yes	1			NA;	NA;
948	Msar22fam_000119	MBLAb0948	KJR02_05020	recQ	ATP-dependent DNA helicase RecQ [EC:3.6.4.12]	+	+	+		0	K03654	L	PF09382.10; PF00570.23;	RQC; HRDC;
949	Msar22fam_000139	MBLAb0949	KJR02_05025		small subunit ribosomal protein S17e	+	+	+		0	K02962	J	PF00833.18;	Ribosomal_S17e;
950	Msar22fam_019685	MBLAb0950	KJR02_05030						yes	0			NA;	NA;
951	Msar22fam_000431	MBLAb0951	KJR02_05035	phnP	phosphoribosyl 1,2-cyclic phosphate phosphodiesterase [EC:3.1.4.55]	+	+	+		0	K06167	S	PF12706.7; PF00753.27;	Lactamase_B_2; Lactamase_B;
952	Msar22fam_000432	MBLAb0952	KJR02_05040		AAA ATPase, central domain protein	+	+	+		0		O	PF00004.29; PF17862.1;	AAA; AAA_lid_3;
953	Msar22fam_000433	MBLAb0953	KJR02_05045	purC	phosphoribosylaminoimidazole-succinocarboxamide synthase [EC:6.3.2.6]	+	+	+		0	K01923	F	PF01259.18;	SAICAR_synt;
954	Msar22fam_001094	MBLAb0954	KJR02_05050		Flavin containing amine oxidoreductase	+	+	+		0		Q	PF01593.24; PF13450.6;	Amino_oxidase; NAD_binding_8;
955	Msar22fam_000138	MBLAb0955	KJR02_05055	dapA	4-hydroxy-tetrahydrodipicolinate synthase [EC:4.3.3.7]	+	+	+		0	K01714	E	PF00701.22;	DHDPS;
956	Msar22fam_000137	MBLAb0956	KJR02_05060	dapB	4-hydroxy-tetrahydrodipicolinate reductase [EC:1.17.1.8]	+	+			0	K00215	E	PF05173.14; PF01113.20;	DapB_C; DapB_N;
957	Msar22fam_000981	MBLAb0957	KJR02_05065	pheA	prephenate dehydratase [EC:4.2.1.51]	+				0	K04518	E	PF00800.18; PF01842.25;	PDT; ACT;
958	Msar22fam_000729	MBLAb0958	KJR02_05070	pgk	phosphoglycerate kinase [EC:2.7.2.3]	+	+			0	K00927	G	PF00162.19;	PGK;
959	Msar22fam_000730	MBLAb0959	KJR02_05075			+	+	+		0	K09141	S	PF01871.17;	AMMECR1;
960	Msar22fam_019686	MBLAb0960	KJR02_05080	fic	cell filamentation protein			+	yes	0	K04095		PF02661.18;	Fic;
961	Msar22fam_001868	MBLAb0961	KJR02_05085	ybgC	acyl-CoA thioester hydrolase [EC:3.1.2.-]	+	+	+		0	K07107	S	PF13279.6; PF03061.22;	4HBT_2; 4HBT;
962	Msar22fam_000037	MBLAb0962	KJR02_05090	cimA	(R)-citramalate synthase [EC:2.3.1.182]	+	+	+		0	K09011	E	PF08502.10; PF00682.19;	LeuA_dimer; HMGL-like;
963	Msar22fam_000597	MBLAb0963	KJR02_05095	ilvB	acetolactate synthase I/II/III large subunit [EC:2.2.1.6]	+	+	+		0	K01652	E	PF02775.21; PF02776.18;	TPP_enzyme_C; TPP_enzyme_N;
964	Msar22fam_000598	MBLAb0964	KJR02_05100	ilvN	acetolactate synthase I/III small subunit [EC:2.2.1.6]	+	+	+		0	K01653	E	PF10369.9; PF13710.6;	ALS_ss_C; ACT_5;
965	Msar22fam_000599	MBLAb0965	KJR02_05105	ilvC	ketol-acid reductoisomerase [EC:1.1.1.86]	+	+	+		0	K00053	E	PF07991.12; PF01450.19;	IlvN; IlvC;
966	Msar22fam_019687	MBLAb0966	KJR02_05115						yes	0			PF01243.20;	Putative_PNPOx;
967	Msar22fam_005798	MBLAb0967	KJR02_05120			+	+	+		0		S	PF12674.7;	Zn_ribbon_2;
968	Msar22fam_019688	MBLAb0968	KJR02_05125		Inherit from arCOG: PBS lyase HEAT domain protein repeat-containing protein			+	yes	1		T	PF13248.6; PF13240.6;	zf-ribbon_3; zinc_ribbon_2;
969	Msar22fam_000600	MBLAb0969	KJR02_05130		Nitroreductase	+	+	+		0		C	PF14512.6; PF00881.24;	TM1586_NiRdase; Nitroreductase;
970	Msar22fam_019689	MBLAb0970	KJR02_05135		TM2 domain-containing protein				yes	1		O	PF13240.6; PF13248.6;	zinc_ribbon_2; zf-ribbon_3;
971	Msar22fam_002546	MBLAb0971	KJR02_05140	ftnA	ferritin [EC:1.16.3.2]					0	K02217	P	PF00210.24;	Ferritin;
972	Msar22fam_000513	MBLAb0972	KJR02_05145		putative ABC transport system ATP-binding protein	+	+	+		0	K02003	V	PF13304.6; PF00005.27;	AAA_21; ABC_tran;
973	Msar22fam_019690	MBLAb0973	KJR02_05150						yes	0			PF13673.7; PF13508.7;	Acetyltransf_10; Acetyltransf_7;
974	Msar22fam_006782	MBLAb0974	KJR02_05155			+	+		yes	1		M	PF10633.9; NA;	NPCBM_assoc; NA;
975	Msar22fam_000510	MBLAb0975	KJR02_05160	FtsX	putative ABC transport system permease protein	+	+	+		1	K02004	V	PF02687.21; PF12704.7;	FtsX; MacB_PCD;
976	Msar22fam_000510	MBLAb0976	KJR02_05165	FtsX	putative ABC transport system permease protein	+	+	+		1	K02004	V	PF02687.21; PF12704.7;	FtsX; MacB_PCD;
977	Msar22fam_000510	MBLAb0977	KJR02_05170	FtsX	putative ABC transport system permease protein	+	+	+		1	K02004	V	PF02687.21; PF12704.7;	FtsX; MacB_PCD;
978	Msar22fam_000510	MBLAb0978	KJR02_05175	FtsX	putative ABC transport system permease protein	+	+	+		1	K02004	V	PF02687.21; PF12704.7;	FtsX; MacB_PCD;
979	Msar22fam_001586	MBLAb0979	KJR02_05180	rnhB	ribonuclease HII [EC:3.1.26.4]	+				0	K03470	L	PF01351.18;	RNase_HII;
980	Msar22fam_002126	MBLAb0980	KJR02_05185		Inherit from COG: PUA domain containing protein	+				0		J	PF17884.1;	DUF5591;
981	Msar22fam_000060	MBLAb0981	KJR02_05190		Transcriptional regulator	+	+			0		K	PF08350.10;	DUF1724;				+
982	Msar22fam_002120	MBLAb0982	KJR02_05195	cobY	adenosylcobinamide-phosphate guanylyltransferase [EC:2.7.7.62]	+	+			0	K19712	H	PF01128.19; PF12804.7; PF02348.19;	IspD; NTP_transf_3; CTP_transf_3;
983	Msar22fam_002119	MBLAb0983	KJR02_05200	bobS	adenosylcobinamide-GDP ribazoletransferase [EC:2.7.8.26]	+	+	+		1	K02233	H	PF02654.15;	CobS;
984	Msar22fam_002118	MBLAb0984	KJR02_05205	pgpA	Phosphatidylglycerophosphatase A	+	+	+		0		I	PF04608.13;	PgpA;
985	Msar22fam_002117	MBLAb0985	KJR02_05210	cbiB	adenosylcobinamide-phosphate synthase [EC:6.3.1.10]	+	+	+		1	K02227	H	PF03186.13;	CobD_Cbib;
986	Msar22fam_002116	MBLAb0986	KJR02_05215	cobD	threonine-phosphate decarboxylase [EC:4.1.1.81]	+	+	+		0	K04720	E	PF00155.21; PF04071.12;	Aminotran_1_2; zf-like;
987	Msar22fam_019691	MBLAb0987	KJR02_05220	gph	phosphoglycolate phosphatase [EC:3.1.3.18]	+	+		yes	0	K22223	S	PF08282.12; PF05116.13;	Hydrolase_3; S6PP;
988	Msar22fam_000769	MBLAb0988	KJR02_05230			+	+	+		0		S	PF05239.16;	PRC;
989	Msar22fam_019692	MBLAb0989	KJR02_05235						yes	0			NA;	NA;
990	Msar22fam_000067	MBLAb0990	KJR02_05240		transitional endoplasmic reticulum ATPase	+	+	+		0	K13525	O	PF00004.29; PF02359.18;	AAA; CDC48_N;
991	Msar22fam_019693	MBLAb0991							yes	0			NA;	NA;
992	Msar22fam_000770	MBLAb0992	KJR02_05245	nadE	NAD+ synthase [EC:6.3.1.5]	+				0	K01916	H	PF02540.17; PF03054.16;	NAD_synthase; tRNA_Me_trans;
993	Msar22fam_019694	MBLAb0993	KJR02_05250			+		+	yes	0			NA;	NA;
994	Msar22fam_006794	MBLAb0994	KJR02_05255		S-layer-related duplication domain protein	+			yes	1		E	PF07752.11;	S-layer;
995	Msar22fam_006794	MBLAb0995	KJR02_05260		S-layer-related duplication domain protein				yes	1		E	PF07752.11;	S-layer;
996	Msar22fam_006794	MBLAb0996	KJR02_05265		S-layer-related duplication domain protein				yes	1		E	PF07752.11;	S-layer;
997	Msar22fam_019695	MBLAb0997	KJR02_05270						yes	1			NA;	NA;
998	Msar22fam_019696	MBLAb0998	KJR02_05275			+	+		yes	1		S	NA;	NA;
999	Msar22fam_006795	MBLAb0999	KJR02_05285				+		yes	1			NA;	NA;
1000	Msar22fam_006795	MBLAb1000	KJR02_05290						yes	1			NA;	NA;
1001	Msar22fam_019697	MBLAb1001	KJR02_05295			+	+		yes	1			NA;	NA;
1002	Msar22fam_006795	MBLAb1002	KJR02_05300				+	+	yes	1			NA;	NA;
1003	Msar22fam_019698	MBLAb1003	KJR02_05305	rutE	3-hydroxypropanoate dehydrogenase [EC:1.1.1.-]		+	+	yes	0	K09019		PF00881.24;	Nitroreductase;
1004	Msar22fam_019699	MBLAb1004	KJR02_05310		NADPH-dependent FMN reductase	+	+	+	yes	0		S	PF02525.17; PF03358.15;	Flavodoxin_2; FMN_red;
1005	Msar22fam_019700	MBLAb1005	KJR02_05320						yes	1			NA;	NA;
1006	Msar22fam_019701	MBLAb1006	KJR02_05325	secB	preprotein translocase subunit SecB				yes	0	K03071		PF02556.14;	SecB;
1007	Msar22fam_019702	MBLAb1007	KJR02_05330			+	+	+	yes	0			NA;	NA;
1008	Msar22fam_019703	MBLAb1008	KJR02_05335			+	+	+	yes	0			NA;	NA;
1009	Msar22fam_019704	MBLAb1009	KJR02_05340		Uncharacterised ACR, YkgG family COG1556				yes	0		S	PF02589.15;	LUD_dom;
1010	Msar22fam_019705	MBLAb1010	KJR02_05345		Uncharacterised ArCR, COG2043				yes	0		S	PF02596.15;	DUF169;
1011	Msar22fam_002150	MBLAb1011	KJR02_05355		DNA polymerase, archaea type [EC:2.7.7.7]	+	+	+		0	K02319	L	PF03104.19; PF00136.21;	DNA_pol_B_exo1; DNA_pol_B;
1012	Msar22fam_002146	MBLAb1012	KJR02_05360	pyrC	dihydroorotase [EC:3.5.2.3]	+	+			0	K01465	F	PF07969.11; PF01979.20;	Amidohydro_3; Amidohydro_1;
1013	Msar22fam_002145	MBLAb1013	KJR02_05365		ribosomal RNA assembly protein	+	+			0	K06961	S	PF00013.29;	KH_1;
1014	Msar22fam_002144	MBLAb1014	KJR02_05370	RIO1	RIO kinase 1 [EC:2.7.11.1]	+	+			0	K07178	T	PF01163.22;	RIO1;
1015	Msar22fam_001914	MBLAb1015	KJR02_05375	elf1a	translation initiation factor 1A	+	+			0	K03236	J	PF01176.19;	eIF-1a;
1016	Msar22fam_019706	MBLAb1016	KJR02_05380						yes	1			NA;	NA;
1017	Msar22fam_001894	MBLAb1017	KJR02_05385			+		+		0		S	NA;	NA;
1018	Msar22fam_001895	MBLAb1018	KJR02_05390		Uncharacterized protein conserved in archaea (DUF2073)	+		+		0	K09743	S	PF09846.9;	DUF2073;
1019	Msar22fam_001896	MBLAb1019	KJR02_05395		GTP-binding protein	+		+		0	K06883	S	PF00009.27; PF01926.23;	GTP_EFTU; MMR_HSR1;
1020	Msar22fam_019707	MBLAb1020	KJR02_05400		Cl- channel, voltage-gated family protein				yes	1		P	PF00654.20;	Voltage_CLC;
1021	Msar22fam_001897	MBLAb1021	KJR02_05405	phoU	phosphate uptake regulator PhoU	+		+		0		P	PF01895.19; PF04014.18;	PhoU; MazE_antitoxin;
1022	Msar22fam_001898	MBLAb1022	KJR02_05410		shikimate kinase [EC:2.7.1.71]	+	+	+		0	K00891	E	PF00288.26;	GHMP_kinases_N;
1023	Msar22fam_001899	MBLAb1023	KJR02_05415		chorismate mutase [EC:5.4.99.5]	+	+	+		0	K04093	E	PF01817.21;	CM_2;
1024	Msar22fam_001900	MBLAb1024	KJR02_05420	purE/airC	5-(carboxyamino)imidazole ribonucleotide mutase [EC:5.4.99.18]	+	+	+		0	K01588	F	PF00731.20;	AIRC;
1025	Msar22fam_001886	MBLAb1025	KJR02_05425		Inherit from eurNOG: amino acid-binding ACT domain protein	+	+	+		0	K07103	E	NA;	NA;
1026	Msar22fam_019708	MBLAb1026	KJR02_05430		UPF0153		+	+	yes	0	K06940	S	PF03692.15;	CxxCxxCC;
1027	Msar22fam_001016	MBLAb1027	KJR02_05435	leuC	3-isopropylmalate/(R)-2-methylmalate dehydratase large subunit [EC:4.2.1.33 4.2.1.35]	+	+	+		0	K01703	E	PF00330.20;	Aconitase;
1028	Msar22fam_001888	MBLAb1028	KJR02_05440	hisE	phosphoribosyl-ATP pyrophosphohydrolase [EC:3.6.1.31]	+	+	+		0	K01523	E	PF01503.17; PF03819.17;	PRA-PH; MazG;
1029	Msar22fam_019709	MBLAb1029	KJR02_05445		Protein of unknown function DUF45	+		+	yes	0	K07043	S	PF08325.10; PF01863.17;	WLM; DUF45;
1030	Msar22fam_000931	MBLAb1030	KJR02_05450	cobQ	adenosylcobyric acid synthase [EC:6.3.5.10]	+	+	+		0	K02232	H	PF07685.14; PF01656.23;	GATase_3; CbiA;
1031	Msar22fam_000060	MBLAb1031	KJR02_05455		Transcriptional regulator	+	+	+		0		K	PF08350.10;	DUF1724;				+
1032	Msar22fam_002174	MBLAb1032	KJR02_05460			+	+	+		0		S	NA;	NA;
1033	Msar22fam_001837	MBLAb1033	KJR02_05465	thiI	tRNA uracil 4-sulfurtransferase [EC:2.8.1.4]	+	+	+		0	K03151	H	PF02926.17; PF02568.14;	THUMP; ThiI;
1034	Msar22fam_001384	MBLAb1034	KJR02_05475			+	+	+		0		S	NA;	NA;
1035	Msar22fam_001383	MBLAb1035	KJR02_05480		Protein of unknown function (DUF2551)	+				0		S	PF10826.8;	DUF2551;
1036	Msar22fam_019710	MBLAb1036	KJR02_05485			+			yes	0		S	NA;	NA;
1037	Msar22fam_001381	MBLAb1037	KJR02_05490		Polyphosphate kinase 2 (PPK2)	+	+			0		F	PF03976.14;	PPK2;
1038	Msar22fam_019711	MBLAb1038	KJR02_05495						yes	0			PF00857.20;	Isochorismatase;
1039	Msar22fam_019712	MBLAb1039	KJR02_05500		AraC family transcriptional regulator				yes	0	K13653		PF06445.15; PF12833.7;	GyrI-like; HTH_18;				+
1040	Msar22fam_019713	MBLAb1040	KJR02_05505	cynT	carbonic anhydrase [EC:4.2.1.1]	+	+	+	yes	0	K01673	P	PF00484.19;	Pro_CA;
1041	Msar22fam_002165	MBLAb1041	KJR02_05510	hemE	uroporphyrinogen decarboxylase [EC:4.1.1.37]			+		0	K01599	H	PF01208.17;	URO-D;
1042	Msar22fam_019714	MBLAb1042	KJR02_05515						yes	0			PF08713.11;	DNA_alkylation;
1043	Msar22fam_001052	MBLAb1043	KJR02_05525	ahbC	12,18-didecarboxysiroheme decarboxylase	+	+	+		0	K22226	S	PF04055.21; PF13353.6;	Radical_SAM; Fer4_12;
1044	Msar22fam_001889	MBLAb1044	KJR02_05530		transcriptional regulator	+	+	+		0	K07744	K	PF03444.15; PF00571.28;	HrcA_DNA-bdg; CBS;			+	+
1045	Msar22fam_001890	MBLAb1045	KJR02_05535	nog1	nucleolar GTP-binding protein	+	+	+		0	K06943	S	PF06858.14; PF17835.1;	NOG1; NOG1_N;
1046	Msar22fam_001649	MBLAb1046	KJR02_05540	aspB	aspartate aminotransferase [EC:2.6.1.1]	+	+	+		0	K00812	E	PF01041.17; PF00155.21;	DegT_DnrJ_EryC1; Aminotran_1_2;
1047	Msar22fam_001893	MBLAb1047	KJR02_05545	hxlB	6-phospho-3-hexuloisomerase [EC:5.3.1.27]	+	+	+		0	K08094	M	PF01380.22;	SIS;
1048	Msar22fam_019715	MBLAb1048	KJR02_05550			+			yes	0			NA;	NA;
1049	Msar22fam_019716	MBLAb1049	KJR02_05555						yes	0			NA;	NA;
1050	Msar22fam_004215	MBLAb1050	KJR02_05560		Radical SAM		+	+		0		S	PF04055.21; PF13353.6;	Radical_SAM; Fer4_12;
1051	Msar22fam_019717	MBLAb1051	KJR02_05565		MATE efflux family protein				yes	1		V	PF14667.6; PF01554.18;	Polysacc_synt_C; MatE;
1052	Msar22fam_019718	MBLAb1052	KJR02_05575				+		yes	1			NA;	NA;
1053	Msar22fam_019719	MBLAb1053	KJR02_05580			+	+		yes	1			NA;	NA;
1054	Msar22fam_000879	MBLAb1054	KJR02_05585	uvrA	excinuclease ABC subunit A	+	+	+		0	K03701	L	PF17755.1; PF17760.1;	UvrA_DNA-bind; UvrA_inter;
1055	Msar22fam_000674	MBLAb1055	KJR02_05590		Protein of unknown function (DUF1638)	+	+	+		0		S	PF07796.11;	DUF1638;
1056	Msar22fam_019720	MBLAb1056	KJR02_05595						yes	1			NA;	NA;
1057	Msar22fam_000674	MBLAb1057	KJR02_05600			+	+	+		0		S	PF07796.11;	DUF1638;
1058	Msar22fam_001533	MBLAb1058	KJR02_05615		tRNA wybutosine-synthesizing protein 2 [EC:2.5.1.114]	+	+			0	K07055	J	PF02475.16; PF18093.1;	Met_10; Trm5_N;
1059	Msar22fam_019721	MBLAb1059	KJR02_05620	pncB	nicotinate phosphoribosyltransferase [EC:6.3.4.21]	+	+	+	yes	0	K00763	H	PF02749.16;	QRPTase_N;
1060	Msar22fam_000873	MBLAb1060	KJR02_05625	aksA	methanogen homocitrate synthase [EC:2.3.3.14 2.3.3.-]	+	+	+		0	K10977	E	PF00682.19;	HMGL-like;
1061	Msar22fam_019722	MBLAb1061	KJR02_05635		adenine phosphoribosyltransferase [EC:2.4.2.7]	+		+	yes	0	K00759	F	PF00156.27;	Pribosyltran;
1062	Msar22fam_019723	MBLAb1062	KJR02_05640		KAP P-loop domain protein				yes	0		S	PF00004.29; PF07693.14;	AAA; KAP_NTPase;
1063	Msar22fam_003599	MBLAb1063	KJR02_05645	purT	phosphoribosylglycinamide formyltransferase 2 [EC:2.1.2.2]				yes	0	K08289	F	PF07478.13; PF02222.22;	Dala_Dala_lig_C; ATP-grasp;
1064	Msar22fam_000418	MBLAb1064	KJR02_05650		Aldehyde dehydrogenase	+		+		0		C	PF00171.22;	Aldedh;
1065	Msar22fam_006780	MBLAb1065	KJR02_05655	satD		+			yes	0			PF16264.5;	SatD;
1066	Msar22fam_001713	MBLAb1066	KJR02_05660		UPF0280 protein	+	+	+		0	K09740	S	NA;	NA;
1067	Msar22fam_001714	MBLAb1067	KJR02_05665		LL-diaminopimelate aminotransferase [EC:2.6.1.83]	+	+	+		0	K10206	E	PF00155.21;	Aminotran_1_2;
1068	Msar22fam_001462	MBLAb1068	KJR02_05670		methanogenesis marker protein 8 / MCR-associated marker 18	+	+	+		0		S	PF09872.9;	DUF2099;								+
1069	Msar22fam_001133	MBLAb1069	KJR02_05675		geranylgeranyl reductase	+	+			0		C	PF12831.7; PF01494.19;	FAD_oxidored; FAD_binding_3;
1070	Msar22fam_019724	MBLAb1070	KJR02_05680						yes	0			NA;	NA;
1071	Msar22fam_019725	MBLAb1071	KJR02_05685						yes	0			NA;	NA;
1072	Msar22fam_019726	MBLAb1072	KJR02_05690	zntA	Cd2+/Zn2+-exporting ATPase [EC:3.6.3.3 3.6.3.5]	+	+	+	yes	1	K01534	P	PF00702.26; PF00122.20;	Hydrolase; E1-E2_ATPase;
1073	Msar22fam_001028	MBLAb1073	KJR02_05695		hydroxymethylglutaryl-CoA reductase (NADPH) [EC:1.1.1.34]	+	+	+		0	K00021	I	PF00368.18;	HMG-CoA_red;
1074	Msar22fam_001029	MBLAb1074	KJR02_05700		DsrE/DsrF-like family	+	+	+		0		S	PF13686.6; PF02635.15;	DrsE_2; DrsE;
1075	Msar22fam_019727	MBLAb1075	KJR02_05705						yes	0			NA;	NA;
1076	Msar22fam_001044	MBLAb1076	KJR02_05710	valS	valyl-tRNA synthetase [EC:6.1.1.9]	+	+	+		0	K01873	J	PF08264.13; PF00133.22;	Anticodon_1; tRNA-synt_1;
1077	Msar22fam_019728	MBLAb1077	KJR02_05715			+		+	yes	0			NA;	NA;
1078	Msar22fam_000880	MBLAb1078	KJR02_05720	uvrC	excinuclease ABC subunit C	+	+			0	K03703	L	PF01541.24; PF08459.11;	GIY-YIG; UvrC_HhH_N;
1079	Msar22fam_001699	MBLAb1079	KJR02_05725		Proteasome Rpn11 subunit JAMM motif	+	+			0		S	PF14464.6;	Prok-JAB;
1080	Msar22fam_019729	MBLAb1080	KJR02_05730			+	+		yes	1			NA;	NA;
1081	Msar22fam_001857	MBLAb1081	KJR02_05750	mgtE	mgtE-like transporter	+	+			1	K07244	P	PF01769.16;	MgtE;
1082	Msar22fam_001858	MBLAb1082	KJR02_05755	mgtE	mgtE-like transporter	+	+			1	K07244	P	PF01769.16;	MgtE;
1083	Msar22fam_001859	MBLAb1083	KJR02_05760	phoU	TrkA-C domain protein	+	+			0		P	PF01895.19; PF02080.21;	PhoU; TrkA_C;
1084	Msar22fam_019730	MBLAb1084	KJR02_05765						yes	0			NA;	NA;
1085	Msar22fam_000835	MBLAb1085	KJR02_05770	marC	multiple antibiotic resistance protein	+	+	+		1	K05595	U	PF01914.17;	MarC;
1086	Msar22fam_000909	MBLAb1086	KJR02_05775		UPF0434 protein	+	+			0		S	PF03966.16;	Trm112p;
1087	Msar22fam_019731	MBLAb1087	KJR02_05780			+	+		yes	1		S	NA;	NA;
1088	Msar22fam_001742	MBLAb1088	KJR02_05785		Major facilitator superfamily MFS_1	+	+			1		G	PF00083.24; PF07690.16;	Sugar_tr; MFS_1;
1089	Msar22fam_005482	MBLAb1089	KJR02_05790		Stress responsive alpha-beta barrel domain protein	+	+		yes	0		S	PF07876.12;	Dabb;
1090	Msar22fam_000553	MBLAb1090	KJR02_05795	proS	prolyl-tRNA synthetase [EC:6.1.1.15]	+	+			0	K01881	J	PF03129.20; PF00587.25;	HGTP_anticodon; tRNA-synt_2b;
1091	Msar22fam_019732	MBLAb1091	KJR02_05800						yes	1			PF09394.10;	Inhibitor_I42;
1092	Msar22fam_019733	MBLAb1092	KJR02_05805						yes	0			NA;	NA;
1093	Msar22fam_019734	MBLAb1093	KJR02_05810					+	yes	0			NA;	NA;
1094	Msar22fam_019735	MBLAb1094				+	+	+	yes	1			NA;	NA;
1095	Msar22fam_019736	MBLAb1095	KJR02_05815		Chagasin_I42	+	+		yes	0		K	PF09394.10;	Inhibitor_I42;
1096	Msar22fam_019737	MBLAb1096	KJR02_05820						yes	1			NA;	NA;
1097	Msar22fam_019738	MBLAb1097	KJR02_05825						yes	1			NA;	NA;
1098	Msar22fam_000916	MBLAb1098	KJR02_05830	truD	tRNA pseudouridine13 synthase [EC:5.4.99.27]	+	+	+		0	K06176	J	PF01142.18;	TruD;
1099	Msar22fam_000918	MBLAb1099	KJR02_05835	pht2	peptidyl-tRNA hydrolase, PTH2 family [EC:3.1.1.29]	+	+	+		0	K04794	J	PF01981.16;	PTH2;
1100	Msar22fam_001241	MBLAb1100	KJR02_05840	pepD	dipeptidase D [EC:3.4.13.-]	+	+			0	K01270	E	PF01546.28; PF07687.14;	Peptidase_M20; M20_dimer;
1101	Msar22fam_019739	MBLAb1101	KJR02_05845	mtxX	methanogenesis marker protein 4 / MCR-associated marker 15	+	+	+		0		S	NA;	NA;
1102	Msar22fam_001445	MBLAb1102	KJR02_05850		Uracil DNA glycosylase superfamily				yes	0		L	NA;	NA;
1103	Msar22fam_001769	MBLAb1103	KJR02_05855	top6B	DNA topoisomerase VI subunit B [EC:5.99.1.3]	+	+	+		0	K03167	L	PF18000.1; PF09239.11;	Top6b_C; Topo-VIb_trans;
1104	Msar22fam_001770	MBLAb1104	KJR02_05860	top6A	DNA topoisomerase VI subunit A [EC:5.99.1.3]		+	+		0	K03166	L	PF04406.14;	TP6A_N;
1105	Msar22fam_001768	MBLAb1105	KJR02_05865		AsnC family transcriptional regulator			+		0		K	PF01037.21;	AsnC_trans_reg;				+
1106	Msar22fam_019740	MBLAb1106	KJR02_05870						yes	0		S	PF06414.12;	Zeta_toxin;
1107	Msar22fam_019741	MBLAb1107							yes	0			NA;	NA;
1108	Msar22fam_019742	MBLAb1108	KJR02_05875			+		+	yes	0			NA;	NA;
1109	Msar22fam_001053	MBLAb1109	KJR02_05880	hemD	uroporphyrinogen-III synthase [EC:4.2.1.75]	+		+		0	K01719	H	PF02602.15;	HEM4;
1110	Msar22fam_001054	MBLAb1110	KJR02_05885	cobA	uroporphyrin-III C-methyltransferase [EC:2.1.1.107]	+		+		0	K02303	H	PF00590.20;	TP_methylase;
1111	Msar22fam_019743	MBLAb1111	KJR02_05890	thyA	thymidylate synthase [EC:2.1.1.45]			+	yes	0	K00560		PF00303.19;	Thymidylat_synt;
1112	Msar22fam_001314	MBLAb1112	KJR02_05895		pre-rRNA-processing protein TSR3		+	+		0	K09140	S	PF04034.13; PF04068.15;	Ribo_biogen_C; RLI;
1113	Msar22fam_002771	MBLAb1113	KJR02_05900	katE	catalase [EC:1.11.1.6]					0	K03781	P	PF00199.19; PF06628.12;	Catalase; Catalase-rel;
1114	Msar22fam_019744	MBLAb1114	KJR02_05905						yes	1			NA;	NA;
1115	Msar22fam_019745	MBLAb1115	KJR02_05910						yes	1			NA;	NA;
1116	Msar22fam_000394	MBLAb1116	KJR02_05915	pfdA	prefoldin alpha subunit	+	+			0	K04797	O	PF01920.20; PF02996.17;	Prefoldin_2; Prefoldin;
1117	Msar22fam_000393	MBLAb1117	KJR02_05920		large subunit ribosomal protein LX	+	+			0	K02944	J	PF01775.17;	Ribosomal_L18A;
1118	Msar22fam_000392	MBLAb1118	KJR02_05925	elf6	translation initiation factor 6	+	+			0	K03264	J	PF01912.18;	eIF-6;
1119	Msar22fam_000391	MBLAb1119	KJR02_05930		large subunit ribosomal protein L31e	+	+	+		0	K02910	J	PF01198.19;	Ribosomal_L31e;
1120	Msar22fam_000390	MBLAb1120	KJR02_05935		large subunit ribosomal protein L39e	+	+			0	K02924	J	PF00832.20;	Ribosomal_L39;
1121	Msar22fam_000389	MBLAb1121	KJR02_05940		tRNA methyltransferase	+	+	+		0	K07585	J	NA;	NA;
1122	Msar22fam_000388	MBLAb1122	KJR02_05945		programmed cell death protein 5	+	+	+		0	K06875	S	PF01984.20;	dsDNA_bind;
1123	Msar22fam_000387	MBLAb1123	KJR02_05950		small subunit ribosomal protein S19e	+	+	+		0	K02966	J	PF01090.19;	Ribosomal_S19e;
1124	Msar22fam_000386	MBLAb1124	KJR02_05955	purA	adenylosuccinate synthase [EC:6.3.4.4]	+	+			0	K01939	F	PF00709.21;	Adenylsucc_synt;
1125	Msar22fam_019746	MBLAb1125							yes	0			NA;	NA;
1126	Msar22fam_000554	MBLAb1126	KJR02_05960		zinc finger protein	+	+	+		0	K06874	S	PF03367.13;	zf-ZPR1;
1127	Msar22fam_019747	MBLAb1127	KJR02_05965						yes	0		S	NA;	NA;
1128	Msar22fam_000555	MBLAb1128	KJR02_05970	sepF	Protein of unknown function (DUF552)	+	+	+		0	K09152	D	PF04472.12;	SepF;
1129	Msar22fam_019748	MBLAb1129	KJR02_05975						yes	1			NA;	NA;
1130	Msar22fam_000556	MBLAb1130	KJR02_05980		PUA domain protein	+	+	+		0	K07575	J	PF01472.20;	PUA;
1131	Msar22fam_000558	MBLAb1131	KJR02_05985	hppA	K(+)-stimulated pyrophosphate-energized sodium pump [EC:3.6.1.1]	+	+			1	K15987	C	PF03030.16;	H_PPase;
1132	Msar22fam_019749	MBLAb1132	KJR02_05990			+	+	+	yes	0		S	NA;	NA;
1133	Msar22fam_000560	MBLAb1133	KJR02_05995		dihydropteroate synthase-related protein	+	+	+		0		H	PF00809.22; PF14251.6;	Pterin_bind; DUF4346;	+
1134	Msar22fam_000276	MBLAb1134	KJR02_06000	ftsZ	cell division protein FtsZ	+	+	+		0	K03531	D	PF12327.8; PF00091.25;	FtsZ_C; Tubulin;
1135	Msar22fam_019750	MBLAb1135	KJR02_06005	ygfA/MTHFS	5-formyltetrahydrofolate cyclo-ligase [EC:6.3.3.2]	+	+	+	yes	0	K01934	H	PF01812.20;	5-FTHF_cyc-lig;
1136	Msar22fam_019751	MBLAb1136	KJR02_06015	acrR		+	+		yes	0			PF00440.23;	TetR_N;
1137	Msar22fam_019752	MBLAb1137	KJR02_06020		mannitol-1-phosphate 5-dehydrogenase [EC:1.1.1.17]		+	+	yes	0	K00009		PF02558.16; PF08125.13;	ApbA; Mannitol_dh_C;
1138	Msar22fam_000815	MBLAb1138	KJR02_06030	nfnB	Nitroreductase	+	+	+		0		C	PF14512.6; PF00881.24;	TM1586_NiRdase; Nitroreductase;
1139	Msar22fam_019753	MBLAb1139	KJR02_06035			+		+	yes	0			NA;	NA;
1140	Msar22fam_002257	MBLAb1140	KJR02_06040		Protein of unknown function DUF116	+		+		1	K09729	S	PF01976.17;	DUF116;
1141	Msar22fam_002258	MBLAb1141	KJR02_06045		Protein of unknown function DUF116	+		+		1	K09729	S	PF01976.17;	DUF116;
1142	Msar22fam_000975	MBLAb1142	KJR02_06050		4Fe-4S ferredoxin, iron-sulfur binding	+				0		C	PF14697.6; PF12837.7;	Fer4_21; Fer4_6;
1143	Msar22fam_002138	MBLAb1143	KJR02_06055		ATPase	+	+	+		0	K06865	S	PF01850.21; PF00013.29; PF00437.20;	PIN; KH_1; T2SSE;
1144	Msar22fam_019754	MBLAb1144	KJR02_06060		Flg_new/Listeria-Bacteroidetes containing domain				yes	1			PF09479.10;	Flg_new;					+
1145	Msar22fam_019755	MBLAb1145	KJR02_06065						yes	1			NA;	NA;
1146	Msar22fam_019756	MBLAb1146	KJR02_06070						yes	1			NA;	NA;
1147	Msar22fam_019757	MBLAb1147	KJR02_06075						yes	1			NA;	NA;
1148	Msar22fam_002139	MBLAb1148	KJR02_06080	hisI	phosphoribosyl-AMP cyclohydrolase [EC:3.5.4.19]	+	+	+		0	K01496	E	PF01502.18;	PRA-CH;
1149	Msar22fam_019758	MBLAb1149	KJR02_06085						yes	0			NA;	NA;
1150	Msar22fam_019759	MBLAb1150	KJR02_06090			+	+	+	yes	0			NA;	NA;
1151	Msar22fam_002255	MBLAb1151	KJR02_06095		methanogenesis marker protein 9 / MCR-associated marker 25	+	+	+		0		J	PF01207.17; PF00977.21;	Dus; His_biosynth;								+
1152	Msar22fam_019760	MBLAb1152	KJR02_06100	citG	triphosphoribosyl-dephospho-CoA synthase [EC:2.4.2.52]	+	+	+	yes	0	K05966	H	PF01874.16;	CitG;	+
1153	Msar22fam_019761	MBLAb1153	KJR02_06105		Protein of unknown function (DUF447)	+	+	+	yes	0	K09154	S	PF04289.12;	DUF447;	+
1154	Msar22fam_001960	MBLAb1154	KJR02_06110	rpoA2	DNA-directed RNA polymerase subunit A" [EC:2.7.7.6]	+				0	K03042	K	PF04998.17;	RNA_pol_Rpb1_5;				+
1155	Msar22fam_001959	MBLAb1155	KJR02_06115	rpoA1	DNA-directed RNA polymerase subunit A' [EC:2.7.7.6]	+				0	K03041	K	PF00623.20; PF04997.12;	RNA_pol_Rpb1_2; RNA_pol_Rpb1_1;
1156	Msar22fam_001958	MBLAb1156	KJR02_06120	rpoB1	DNA-directed RNA polymerase subunit B' [EC:2.7.7.6]	+		+		0	K03044	K	PF04560.20; PF00562.28;	RNA_pol_Rpb2_7; RNA_pol_Rpb2_6;
1157	Msar22fam_001957	MBLAb1157	KJR02_06125	rpoB2	DNA-directed RNA polymerase subunit B" [EC:2.7.7.6]	+	+	+		0	K03045	K	PF04561.14; PF04563.15;	RNA_pol_Rpb2_2; RNA_pol_Rpb2_1;
1158	Msar22fam_001956	MBLAb1158	KJR02_06130	rpoH	DNA-directed RNA polymerase subunit H [EC:2.7.7.6]	+	+	+		0	K03053	K	PF01191.19;	RNA_pol_Rpb5_C;				+
1159	Msar22fam_000603	MBLAb1159	KJR02_06140	fpr	ferredoxin/flavodoxin---NADP+ reductase [EC:1.18.1.2 1.19.1.1]	+	+	+		0	K00528	C	PF10418.9; PF00175.21;	DHODB_Fe-S_bind; NAD_binding_1;
1160	Msar22fam_000602	MBLAb1160	KJR02_06145	gltD	glutamate synthase (NADPH/NADH) small chain [EC:1.4.1.13 1.4.1.14]	+	+	+		0	K00266	E	PF14691.6; PF07992.14;	Fer4_20; Pyr_redox_2;
1161	Msar22fam_019762	MBLAb1161	KJR02_06155					+	yes	0			NA;	NA;
1162	Msar22fam_019763	MBLAb1162	KJR02_06160						yes	0			PF14080.6;	DUF4261;
1163	Msar22fam_019764	MBLAb1163	KJR02_06165						yes	0			NA;	NA;
1164	Msar22fam_019765	MBLAb1164	KJR02_06170		Ankyrin repeat-containing protein			+	yes	0		S	PF12796.7; PF13857.6;	Ank_2; Ank_5;
1165	Msar22fam_019766	MBLAb1165	KJR02_06175		Ankyrin repeat-containing protein			+	yes	0		S	PF13637.6; PF12796.7;	Ank_4; Ank_2;
1166	Msar22fam_019767	MBLAb1166	KJR02_06180						yes	0			PF01381.22;	HTH_3;
1167	Msar22fam_019768	MBLAb1167	KJR02_06185	hipA	serine/threonine-protein kinase HipA [EC:2.7.11.1]				yes	0	K07154		PF13657.6;	Couple_hipA;
1168	Msar22fam_019769	MBLAb1168	KJR02_06190	hipA	serine/threonine-protein kinase HipA [EC:2.7.11.1]				yes	0	K07154		PF07804.12;	HipA_C;
1169	Msar22fam_000956	MBLAb1169	KJR02_06195	purF	amidophosphoribosyltransferase [EC:2.4.2.14]	+	+			0	K00764	F	PF13522.6; PF13537.6;	GATase_6; GATase_7;
1170	Msar22fam_000955	MBLAb1170	KJR02_06200		large subunit ribosomal protein L37e	+	+	+		0	K02922	J	PF01907.19;	Ribosomal_L37e;
1171	Msar22fam_000954	MBLAb1171	KJR02_06205		small nuclear ribonucleoprotein	+	+	+		0	K04796	K	PF01423.22;	LSM;
1172	Msar22fam_000953	MBLAb1172	KJR02_06210	thiDN	hydroxymethylpyrimidine kinase / phosphomethylpyrimidine kinase / thiamine-phosphate diphosphorylase [EC:2.7.1.49 2.7.4.7 2.5.1.3]	+	+	+		0	K21219	H	PF10120.9; PF08543.12;	ThiP_synth; Phos_pyr_kin;
1173	Msar22fam_002583	MBLAb1173	KJR02_06215		glyoxalase	+	+			0		E	PF12681.7; PF00903.25;	Glyoxalase_2; Glyoxalase;
1174	Msar22fam_002175	MBLAb1174	KJR02_06225		elongator complex protein 3 [EC:2.3.1.48]	+	+	+		0	K07739	K	PF04055.21; PF16199.5;	Radical_SAM; Radical_SAM_C;
1175	Msar22fam_000634	MBLAb1175	KJR02_06230	mer	5,10-methylene-tetrahydromethanopterin reductase [EC:1.5.98.2]	+	+	+		0	K00320	C	PF00296.20;	Bac_luciferase;
1176	Msar22fam_000636	MBLAb1176	KJR02_06235	nadM	nicotinamide-nucleotide adenylyltransferase [EC:2.7.7.1]	+	+	+		0	K00952	H	PF01467.26;	CTP_transf_like;
1177	Msar22fam_000435	MBLAb1177	KJR02_06245		Archaeal protein of unknown function (DUF651)	+	+	+		0		S	PF04895.12; PF04894.12;	Nre_C; Nre_N;
1178	Msar22fam_000438	MBLAb1178	KJR02_06250			+	+			0			NA;	NA;
1179	Msar22fam_000437	MBLAb1179	KJR02_06255	elf1	translation initiation factor 1	+	+	+		0	K03113	J	PF01253.22;	SUI1;
1180	Msar22fam_001983	MBLAb1180	KJR02_06265		Inherit from eurNOG: DNA polymerase beta domain protein region	+	+			0	K09717	S	PF01909.23;	NTP_transf_2;
1181	Msar22fam_002002	MBLAb1181	KJR02_06270			+	+	+		0		P	PF02272.19; PF02254.18; PF01368.20;	DHHA1; TrkA_N; DHH;
1182	Msar22fam_002003	MBLAb1182	KJR02_06275		ADP-dependent NAD(P)H-hydrate dehydratase [EC:4.2.1.136]	+	+	+		0	K17758	G	PF01256.17; PF03853.15;	Carb_kinase; YjeF_N;
1183	Msar22fam_002005	MBLAb1183	KJR02_06280	prsA	ribose-phosphate pyrophosphokinase [EC:2.7.6.1]	+	+	+		0	K00948	F	PF13793.6; PF00156.27;	Pribosyltran_N; Pribosyltran;
1184	Msar22fam_019770	MBLAb1184	KJR02_06285				+		yes	0			NA;	NA;
1185	Msar22fam_002007	MBLAb1185	KJR02_06290			+	+			0		S	PF14811.6;	TPD;
1186	Msar22fam_019771	MBLAb1186	KJR02_06295						yes	0			NA;	NA;
1187	Msar22fam_002499	MBLAb1187	KJR02_06300	sufS	cysteine desulfurase / selenocysteine lyase [EC:2.8.1.7 4.4.1.16]	+	+			0	K11717	E	PF00266.19; PF01041.17;	Aminotran_5; DegT_DnrJ_EryC1;
1188	Msar22fam_019772	MBLAb1188	KJR02_06305						yes	1			NA;	NA;
1189	Msar22fam_019773	MBLAb1189	KJR02_06310		adenylate kinase [EC:2.7.4.3]	+	+	+	yes	0	K18532	F	PF13521.6; PF13238.6;	AAA_28; AAA_18;
1190	Msar22fam_001763	MBLAb1190	KJR02_06315	pepN	aminopeptidase N [EC:3.4.11.2]	+	+	+		0	K01256	E	PF01433.20; PF17432.2;	Peptidase_M1; DUF3458_C;
1191	Msar22fam_019774	MBLAb1191	KJR02_06320						yes	1			NA;	NA;
1192	Msar22fam_001948	MBLAb1192	KJR02_06325		4-phosphopantoate---beta-alanine ligase [EC:6.3.2.36]	+		+		0	K09722	H	PF02006.16;	PPS_PS;
1193	Msar22fam_019775	MBLAb1193	KJR02_06330						yes	1			NA;	NA;
1194	Msar22fam_019776	MBLAb1194							yes	1			NA;	NA;
1195	Msar22fam_006796	MBLAb1195	KJR02_06335						yes	0			PF03496.14;	ADPrib_exo_Tox;
1196	Msar22fam_019777	MBLAb1196	KJR02_06340			+			yes	0			NA;	NA;
1197	Msar22fam_000654	MBLAb1197	KJR02_06345		bifunctional N6-L-threonylcarbamoyladenine synthase / protein kinase Bud32 [EC:2.3.1.234 2.7.11.1]	+	+	+		0	K15904	L	PF00814.25; PF01163.22;	Peptidase_M22; RIO1;
1198	Msar22fam_000653	MBLAb1198	KJR02_06350	rdgB	XTP/dITP diphosphohydrolase [EC:3.6.1.66]	+	+	+		0	K02428	F	PF01725.16;	Ham1p_like;
1199	Msar22fam_019778	MBLAb1199	KJR02_06355						yes	1			NA;	NA;
1200	Msar22fam_001622	MBLAb1200	KJR02_06360		alcohol dehydrogenase		+	+		0		C	PF08240.12; PF00107.26;	ADH_N; ADH_zinc_N;
1201	Msar22fam_002402	MBLAb1201	KJR02_06365		NADPH-dependent FMN reductase	+	+			0		S	PF03358.15; PF02525.17;	FMN_red; Flavodoxin_2;
1202	Msar22fam_019779	MBLAb1202	KJR02_06370						yes	0			PF02082.20;	Rrf2;
1203	Msar22fam_019780	MBLAb1203	KJR02_06375			+		+	yes	0			NA;	NA;
1204	Msar22fam_000887	MBLAb1204	KJR02_06380	purD	phosphoribosylamine---glycine ligase [EC:6.3.4.13]	+	+	+		0	K01945	F	PF02844.15; PF01071.19;	GARS_N; GARS_A;
1205	Msar22fam_000124	MBLAb1205	KJR02_06385		ornithine carbamoyltransferase [EC:2.1.3.3]	+	+	+		0	K00611	E	PF02729.21; PF00185.24;	OTCace_N; OTCace;
1206	Msar22fam_019781	MBLAb1206	KJR02_06390			+			yes	0			PF07045.11;	DUF1330;
1207	Msar22fam_019782	MBLAb1207	KJR02_06400						yes	1			NA;	NA;
1208	Msar22fam_019783	MBLAb1208	KJR02_06405						yes	0			NA;	NA;
1209	Msar22fam_001950	MBLAb1209	KJR02_06410	mtaD	5-methylthioadenosine/S-adenosylhomocysteine deaminase [EC:3.5.4.31 3.5.4.28]	+				0	K12960	F	PF07969.11; PF01979.20;	Amidohydro_3; Amidohydro_1;
1210	Msar22fam_000925	MBLAb1210	KJR02_06415		serine threonine specific protein phosphatase	+		+		0		T	PF00149.28; PF12850.7;	Metallophos; Metallophos_2;
1211	Msar22fam_001951	MBLAb1211	KJR02_06425		adenosylhomocysteinase [EC:3.3.1.1]	+		+		0	K01251	H	PF05221.17; PF00670.21;	AdoHcyase; AdoHcyase_NAD;
1212	Msar22fam_001867	MBLAb1212	KJR02_06430		Transcriptional regulator	+				0		K	PF01381.22; PF07883.11;	HTH_3; Cupin_2;				+
1213	Msar22fam_001869	MBLAb1213	KJR02_06435	fadD	fatty-acyl-CoA synthase [EC:6.2.1.-]	+		+		0	K00666	I	PF13193.6; PF00501.28;	AMP-binding_C; AMP-binding;
1214	Msar22fam_002197	MBLAb1214	KJR02_06445		Radical SAM domain protein	+	+		yes	0		L	PF04055.21;	Radical_SAM;
1215	Msar22fam_001947	MBLAb1215	KJR02_06450		pantoate kinase [EC:2.7.1.169]	+	+			0	K06982	H	PF08544.13; PF00288.26;	GHMP_kinases_C; GHMP_kinases_N;
1216	Msar22fam_001946	MBLAb1216	KJR02_06455		phosphopantothenoylcysteine decarboxylase / phosphopantothenate---cysteine ligase [EC:4.1.1.36 6.3.2.5]	+	+	+		0	K13038	H	PF04127.15; PF02441.19;	DFP; Flavoprotein;
1217	Msar22fam_001942	MBLAb1217	KJR02_06460	rlmE	23S rRNA (uridine2552-2'-O)-methyltransferase [EC:2.1.1.166]	+	+	+		0	K02427	J	PF01938.20; PF01728.19;	TRAM; FtsJ;
1218	Msar22fam_001941	MBLAb1218	KJR02_06470			+	+	+		0		E	PF02811.19;	PHP;
1219	Msar22fam_019784	MBLAb1219	KJR02_06475						yes	1			PF05656.14;	DUF805;
1220	Msar22fam_019785	MBLAb1220	KJR02_06480			+	+		yes	1			PF05656.14;	DUF805;
1221	Msar22fam_019786	MBLAb1221	KJR02_06485				+		yes	0			NA;	NA;
1222	Msar22fam_000079	MBLAb1222	KJR02_06490	mtaA	[methyl-Co(III) methanol-specific corrinoid protein]:coenzyme M methyltransferase [EC:2.1.1.246]	+	+			0	K14080	H	PF01208.17;	URO-D;
1223	Msar22fam_019787	MBLAb1223	KJR02_06500		Flg_new/Listeria-Bacteroidetes containing domain				yes	1			PF09479.10;	Flg_new;					+
1224	Msar22fam_002622	MBLAb1224	KJR02_06505	porG	pyruvate ferredoxin oxidoreductase gamma subunit [EC:1.2.7.1]	+	+	+		0	K00172	C	PF01558.18;	POR;
1225	Msar22fam_002623	MBLAb1225	KJR02_06510	porD	pyruvate ferredoxin oxidoreductase delta subunit [EC:1.2.7.1]	+	+	+		0	K00171	C	PF00037.27; PF14697.6;	Fer4; Fer4_21;
1226	Msar22fam_002624	MBLAb1226	KJR02_06515	porA	pyruvate ferredoxin oxidoreductase alpha subunit [EC:1.2.7.1]	+	+	+		0	K00169	C	PF01855.19; PF17147.4;	POR_N; PFOR_II;
1227	Msar22fam_001373	MBLAb1227	KJR02_06520	porB	pyruvate ferredoxin oxidoreductase beta subunit [EC:1.2.7.1]	+	+	+		0	K00170	C	PF02775.21;	TPP_enzyme_C;
1228	Msar22fam_019788	MBLAb1228	KJR02_06525						yes	1			NA;	NA;
1229	Msar22fam_019789	MBLAb1229	KJR02_06530					+	yes	0			NA;	NA;
1230	Msar22fam_019790	MBLAb1230	KJR02_06535						yes	1			NA;	NA;
1231	Msar22fam_000024	MBLAb1231	KJR02_06540	rimI	ribosomal-protein-alanine N-acetyltransferase [EC:2.3.1.128]	+	+	+		0	K03789	K	PF13673.7; PF00583.25;	Acetyltransf_10; Acetyltransf_1;
1232	Msar22fam_002621	MBLAb1232	KJR02_06545		Dihydrouridine synthase (Dus)	+	+	+		0		J	PF01207.17;	Dus;
1233	Msar22fam_000001	MBLAb1233	KJR02_06550		UPF0200 protein	+	+	+		0		H	PF13207.6; PF13238.6;	AAA_17; AAA_18;
1234	Msar22fam_000002	MBLAb1234	KJR02_06555		DUF54	+	+			0	K09736	S	PF01877.17;	RNA_binding;
1235	Msar22fam_002462	MBLAb1235	KJR02_06560		signal recognition particle subunit SRP19	+	+	+		0	K03105	U	PF01922.17;	SRP19;
1236	Msar22fam_002473	MBLAb1236	KJR02_06565		Xylose isomerase-like TIM barrel	+	+	+		0		G	PF01261.24;	AP_endonuc_2;
1237	Msar22fam_002474	MBLAb1237	KJR02_06570	mtrE	tetrahydromethanopterin S-methyltransferase subunit E [EC:2.1.1.86] / MCR-associated marker 31	+	+			1	K00581	H	PF04206.12;	MtrE;								+
1238	Msar22fam_002475	MBLAb1238	KJR02_06575	mtrD	tetrahydromethanopterin S-methyltransferase subunit D [EC:2.1.1.86] / MCR-associated marker 30	+	+	+		1	K00580	H	PF04207.12;	MtrD;								+
1239	Msar22fam_019791	MBLAb1239	KJR02_06580	mtrC	tetrahydromethanopterin S-methyltransferase subunit C [EC:2.1.1.86] / MCR-associated marker 29	+	+	+		1	K00579	H	PF04211.13;	MtrC;								+
1240	Msar22fam_002477	MBLAb1240	KJR02_06585	mtrB	tetrahydromethanopterin S-methyltransferase subunit B [EC:2.1.1.86] / MCR-associated marker 28	+	+	+		1	K00578	H	PF05440.12;	MtrB;								+
1241	Msar22fam_001658	MBLAb1241	KJR02_06590	mtrA	tetrahydromethanopterin S-methyltransferase subunit A [EC:2.1.1.86] / MCR-associated marker 27	+	+	+		1	K00577	H	PF04208.14;	MtrA;								+
1242	Msar22fam_019792	MBLAb1242	KJR02_06595	mtrF	tetrahydromethanopterin S-methyltransferase subunit F [EC:2.1.1.86]	+	+	+		1	K00582		PF09472.10;	MtrF;
1243	Msar22fam_019793	MBLAb1243	KJR02_06600	mtrG	tetrahydromethanopterin S-methyltransferase subunit G [EC:2.1.1.86]	+	+	+		1	K00583	H	PF04210.13;	MtrG;
1244	Msar22fam_001659	MBLAb1244	KJR02_06605	mtrH	tetrahydromethanopterin S-methyltransferase subunit H [EC:2.1.1.86]	+	+	+		0	K00584	H	PF02007.18;	MtrH;
1245	Msar22fam_019794	MBLAb1245	KJR02_06610						yes	1			NA;	NA;
1246	Msar22fam_000428	MBLAb1246	KJR02_06615		peroxiredoxin Q/BCP [EC:1.11.1.15]	+	+			0	K03564	O	PF00578.21; PF08534.10;	AhpC-TSA; Redoxin;
1247	Msar22fam_000422	MBLAb1247	KJR02_06620	nikR	copG family transcriptional regulator, nickel-responsive regulator	+	+			0	K07722	K	PF08753.11; PF01402.21;	NikR_C; RHH_1;				+
1248	Msar22fam_019795	MBLAb1248	KJR02_06625	crcB	fluoride exporter				yes	1	K06199		PF02537.15;	CRCB;
1249	Msar22fam_019796	MBLAb1249	KJR02_06630	crcB	fluoride exporter				yes	1	K06199		PF02537.15;	CRCB;
1250	Msar22fam_019797	MBLAb1250	KJR02_06635	ybaZ	methylated-DNA-protein-cysteine methyltransferase related protein	+	+		yes	0	K07443		PF01035.20;	DNA_binding_1;
1251	Msar22fam_002611	MBLAb1251	KJR02_06645		Deoxyribonuclease rho motif-related TRAM	+	+	+		0		S	PF01938.20;	TRAM;
1252	Msar22fam_019798	MBLAb1252	KJR02_06650	cbiN	cobalt/nickel transport protein				yes	1	K02009	P	PF10670.9;	DUF4198;							+
1253	Msar22fam_019799	MBLAb1253	KJR02_06655	mnhG	multicomponent Na+:H+ antiporter subunit G	+	+		yes	1	K05571	P	PF03334.14;	PhaG_MnhG_YufB;
1254	Msar22fam_000074	MBLAb1254	KJR02_06660	mnhF	multicomponent Na+:H+ antiporter subunit F	+	+			1	K05570	P	PF04066.13;	MrpF_PhaF;
1255	Msar22fam_000073	MBLAb1255	KJR02_06665	mnhE	multicomponent Na+:H+ antiporter subunit E	+	+			1	K05569	P	PF01899.16;	MNHE;
1256	Msar22fam_000072	MBLAb1256	KJR02_06670	mnhD	multicomponent Na+:H+ antiporter subunit D	+	+			1	K05568	C	PF00361.20;	Proton_antipo_M;
1257	Msar22fam_000071	MBLAb1257	KJR02_06675	mnhC	multicomponent Na+:H+ antiporter subunit C	+	+			1	K05567	P	PF00420.24;	Oxidored_q2;
1258	Msar22fam_000070	MBLAb1258	KJR02_06680	mnhB	multicomponent Na+:H+ antiporter subunit B	+	+			1		P	PF04039.13;	MnhB;
1259	Msar22fam_000069	MBLAb1259	KJR02_06685	mnhA	multicomponent Na+:H+ antiporter subunit A	+	+			1	K05565	P	PF00361.20; PF13244.6;	Proton_antipo_M; DUF4040;
1260	Msar22fam_019800	MBLAb1260	KJR02_06690		chagasin_I42				yes	1		S	PF09394.10;	Inhibitor_I42;
1261	Msar22fam_000067	MBLAb1261	KJR02_06695		transitional endoplasmic reticulum ATPase	+	+	+		0	K13525	O	PF00004.29; PF02359.18;	AAA; CDC48_N;
1262	Msar22fam_019801	MBLAb1262	KJR02_06700						yes	1			PF04982.13;	HPP;
1263	Msar22fam_000184	MBLAb1263	KJR02_06705		archaeal chaperonin	+	+	+		0	K22447	O	PF00118.24;	Cpn60_TCP1;
1264	Msar22fam_019802	MBLAb1264	KJR02_06710		PBS lyase HEAT domain protein repeat-containing protein				yes	0		C	PF02985.22; PF13646.6;	HEAT; HEAT_2;
1265	Msar22fam_019803	MBLAb1265	KJR02_06715		citrate synthase [EC:2.3.3.1]	+	+	+	yes	0	K01647	C	PF00285.21;	Citrate_synt;
1266	Msar22fam_019804	MBLAb1266	KJR02_06720	fwd/fmdE	formylmethanofuran dehydrogenase subunit E [EC:1.2.7.12]	+			yes	0	K11261	C	PF02663.14;	FmdE;
1267	Msar22fam_000693	MBLAb1267	KJR02_06725		iron complex transport system substrate-binding protein	+				1	K02016	P	PF01497.18;	Peripla_BP_2;
1268	Msar22fam_000043	MBLAb1268	KJR02_06730		iron complex transport system permease protein	+				1	K02015	P	PF01032.18; PF00950.17;	FecCD; ABC-3;
1269	Msar22fam_000042	MBLAb1269	KJR02_06735		iron complex transport system ATP-binding protein [EC:3.6.3.34]	+	+			0	K02013	P	PF00005.27; PF13304.6;	ABC_tran; AAA_21;
1270	Msar22fam_019805	MBLAb1270	KJR02_06740						yes	1			PF17944.1;	Arg_decarbox_C;
1271	Msar22fam_002406	MBLAb1271	KJR02_06745		Radical SAM domain protein	+	+	+		0		S	PF04055.21;	Radical_SAM;
1272	Msar22fam_000056	MBLAb1272	KJR02_06750	fbaB	fructose-bisphosphate aldolase / 2-amino-3	+		+		0	K16306	E	PF01791.9;	DeoC;
1273	Msar22fam_019806	MBLAb1273	KJR02_06755						yes	0			PF09002.11;	DUF1887;
1274	Msar22fam_002589	MBLAb1274	KJR02_06760	glyS	glycyl-tRNA synthetase [EC:6.1.1.14]	+	+	+		0	K01880	J	PF03129.20; PF00587.25;	HGTP_anticodon; tRNA-synt_2b;
1275	Msar22fam_000675	MBLAb1275	KJR02_06765		iron complex transport system ATP-binding protein [EC:3.6.3.34]	+	+	+		0	K02013	P	PF13304.6; PF00005.27;	AAA_21; ABC_tran;
1276	Msar22fam_019807	MBLAb1276	KJR02_06770			+	+	+	yes	1		S	NA;	NA;
1277	Msar22fam_002640	MBLAb1277	KJR02_06775	cdc6	archaeal cell division control protein 6	+	+	+		0	K10725	L	PF13401.6; PF09079.11;	AAA_22; Cdc6_C;
1278	Msar22fam_001924	MBLAb1278	KJR02_06780		copper chaperone	+	+	+		0	K07213	P	PF00403.26;	HMA;
1279	Msar22fam_019808	MBLAb1279	KJR02_06785	csoR	csoR family transcriptional regulator, copper-sensing transcriptional repressor	+	+		yes	0	K21600		PF02583.17;	Trns_repr_metal;				+
1280	Msar22fam_001921	MBLAb1280	KJR02_06790	copA	Cu+-exporting ATPase [EC:3.6.3.54]	+	+			1	K17686	P	PF00702.26; PF00122.20;	Hydrolase; E1-E2_ATPase;
1281	Msar22fam_000058	MBLAb1281	KJR02_06795		signal recognition particle subunit SRP54 [EC:3.6.5.4]	+	+	+		0	K03106	U	PF00448.22; PF02978.19;	SRP54; SRP_SPB;
1282	Msar22fam_019809	MBLAb1282	KJR02_06800		catalyzes the GTP-dependent successive addition of two or more gamma-linked L-glutamates to the L-lactyl phosphodiester of 7,8-didemethyl-8-hydroxy-5-deazariboflavin (F420-0) to form coenzyme F420-0-glutamyl-glutamate (F420-2) or polyglutamated F420 derivatives (By similarity)	+	+	+	yes	0		H	PF01996.16;	F420_ligase;
1283	Msar22fam_019810	MBLAb1283	KJR02_06805						yes	1			NA;	NA;
1284	Msar22fam_002638	MBLAb1284	KJR02_06810	mfnA	tyrosine decarboxylase / aspartate 1-decarboxylase [EC:4.1.1.25 4.1.1.11]	+	+	+		0	K18933	E	PF00266.19; PF00282.19;	Aminotran_5; Pyridoxal_deC;
1285	Msar22fam_002637	MBLAb1285	KJR02_06815		CBS domain containing protein					1		S	PF02163.22; PF00571.28;	Peptidase_M50; CBS;			+
1286	Msar22fam_001227	MBLAb1286	KJR02_06820							0		I	PF13561.6; PF00106.25;	adh_short_C2; adh_short;
1287	Msar22fam_002636	MBLAb1287	KJR02_06825	traB	traB family	+	+			1		S	PF01963.17;	TraB;
1288	Msar22fam_002028	MBLAb1288	KJR02_06830		ferripyochelin binding protein	+	+	+		0		S	PF00132.24; PF14602.6;	Hexapep; Hexapep_2;
1289	Msar22fam_019811	MBLAb1289	KJR02_06835						yes	0		S	NA;	NA;
1290	Msar22fam_000022	MBLAb1290	KJR02_06840	dnaG	DNA primase [EC:2.7.7.-]	+	+	+		0	K02316	L	PF13155.6; PF13662.6;	Toprim_2; Toprim_4;
1291	Msar22fam_000019	MBLAb1291	KJR02_06845	kptA	putative RNA 2'-phosphotransferase [EC:2.7.1.-]	+	+	+		0	K07559	J	PF01885.16;	PTS_2-RNA;
1292	Msar22fam_000014	MBLAb1292	KJR02_06850		replication factor A1	+	+	+		0	K07466	L	PF17244.2; PF01336.25;	CDC24_OB3; tRNA_anti-codon;
1293	Msar22fam_019812	MBLAb1293	KJR02_06855						yes	1			NA;	NA;
1294	Msar22fam_019813	MBLAb1294	KJR02_06860			+			yes	0			NA;	NA;
1295	Msar22fam_000010	MBLAb1295	KJR02_06865		CBS domain containing membrane protein	+	+	+		0		S	PF00571.28;	CBS;
1296	Msar22fam_000009	MBLAb1296	KJR02_06870		CBS domain containing membrane protein	+	+	+		0		S	PF00571.28;	CBS;
1297	Msar22fam_005427	MBLAb1297	KJR02_06875		acetyltransferase	+	+		yes	0		K	PF13673.7; PF00583.25;	Acetyltransf_10; Acetyltransf_1;
1298	Msar22fam_000006	MBLAb1298	KJR02_06880		elongation factor Tu domain 2 protein	+	+	+		0		J	PF03144.25; NA;	GTP_EFTU_D2; NA;
1299	Msar22fam_019814	MBLAb1299	KJR02_06885		GluG motif containing protein				yes	1		S	PF07581.12;	Glug;
1300	Msar22fam_019815	MBLAb1300	KJR02_06890			+	+	+	yes	1			PF11127.8;	DUF2892;
1301	Msar22fam_019816	MBLAb1301	KJR02_06895			+	+	+	yes	0		I	NA;	NA;
1302	Msar22fam_002551	MBLAb1302	KJR02_06900	pylS	pyrrolysyl-tRNA synthetase [EC:6.1.1.26]	+	+	+		0	K11627	J	PF01409.20; PF00152.20;	tRNA-synt_2d; tRNA-synt_2;
1303	Msar22fam_002552	MBLAb1303	KJR02_06905	pylB	methylornithine synthase [EC:5.4.99.58]	+		+		0	K16180	H	PF04055.21; PF13394.6;	Radical_SAM; Fer4_14;
1304	Msar22fam_002553	MBLAb1304	KJR02_06910	pylC	pyrrolysine biosynthesis protein PylC	+		+		0	K16181	E	PF02655.14;	ATP-grasp_3;
1305	Msar22fam_002554	MBLAb1305	KJR02_06915	pylD	pyrrolysine biosynthesis protein PylD	+	+	+		0	K16182	I	NA;	NA;
1306	Msar22fam_019817	MBLAb1306	KJR02_06920		Flg_new/Listeria-Bacteroidetes containing domain				yes	1			PF09479.10; PF07581.12;	Flg_new; Glug;					+
1307	Msar22fam_019818	MBLAb1307	KJR02_06925		GluG motif containing protein				yes	1		S	PF07581.12;	Glug;
1308	Msar22fam_019819	MBLAb1308	KJR02_06930						yes	0			NA;	NA;
1309	Msar22fam_002562	MBLAb1309	KJR02_06935	cofE	coenzyme F420-0:L-glutamate ligase / coenzyme F420-1:gamma-L-glutamate ligase [EC:6.3.2.31 6.3.2.34]	+	+	+		0	K12234	H	PF01996.16;	F420_ligase;
1310	Msar22fam_002373	MBLAb1310	KJR02_06940	mutS	DNA mismatch repair protein MutS	+	+	+		0	K03555	L	PF00488.21; PF01624.20;	MutS_V; MutS_I;
1311	Msar22fam_019820	MBLAb1311	KJR02_06945			+	+	+	yes	0			NA;	NA;
1312	Msar22fam_019821	MBLAb1312	KJR02_06950		DUF583	+	+	+	yes	0		S	PF04519.13;	Bactofilin;
1313	Msar22fam_002572	MBLAb1313	KJR02_06955		conserved protein with predicted RNA binding PUA domain	+	+	+		0	K07398	J	PF01472.20; PF14810.6;	PUA; TGT_C2;
1314	Msar22fam_019822	MBLAb1314	KJR02_06960					+	yes	1			NA;	NA;
1315	Msar22fam_019823	MBLAb1315	KJR02_06965				+	+	yes	0		S	NA;	NA;
1316	Msar22fam_002374	MBLAb1316	KJR02_06970	mutL	DNA mismatch repair protein MutL		+	+		0	K03572	L	PF08676.11; PF01119.19;	MutL_C; DNA_mis_repair;
1317	Msar22fam_002405	MBLAb1317	KJR02_06975		dUTP pyrophosphatase [EC:3.6.1.23]	+	+	+		0	K01520	F	PF00692.19;	dUTPase;
1318	Msar22fam_019824	MBLAb1318	KJR02_06980	eamA	Drug Metabolite transporter				yes	1		G	PF00892.20;	EamA;
1319	Msar22fam_019825	MBLAb1319	KJR02_06985						yes	1			NA;	NA;
1320	Msar22fam_019826	MBLAb1320	KJR02_06990		Protein of unknown function (DUF1628)	+	+	+	yes	1		S	NA;	NA;
1321	Msar22fam_002443	MBLAb1321	KJR02_06995		DNA excision repair protein ERCC-2 [EC:3.6.4.12]	+	+	+		0	K10844	K	PF06733.15; PF13307.6;	DEAD_2; Helicase_C_2;
1322	Msar22fam_002442	MBLAb1322	KJR02_07000		Sporulation protein YtfJ (Spore_YtfJ)	+	+			0		S	PF09579.10;	Spore_YtfJ;
1323	Msar22fam_019827	MBLAb1323	KJR02_07005			+	+		yes	1			PF11167.8;	DUF2953;
1324	Msar22fam_000473	MBLAb1324	KJR02_07010	RFAP-synth	beta-ribofuranosylaminobenzene 5'-phosphate synthase [EC:2.4.2.54]	+		+		0	K06984	H	PF00288.26; PF08544.13;	GHMP_kinases_N; GHMP_kinases_C;	+
1325	Msar22fam_002440	MBLAb1325	KJR02_07015		nucleolar protein 56	+		+		0	K14564	J	PF01798.18;	Nop;
1326	Msar22fam_002439	MBLAb1326	KJR02_07020	flpA	fibrillarin-like pre-rRNA processing protein	+		+		0	K04795	J	PF01269.17;	Fibrillarin;
1327	Msar22fam_003905	MBLAb1327	KJR02_07025				+			0		S	PF13091.6;	PLDc_2;
1328	Msar22fam_000062	MBLAb1328	KJR02_07030		Zn-ribbon containing protein (DUF2072)	+	+	+		0	K07163	S	PF09845.9;	DUF2072;
1329	Msar22fam_019828	MBLAb1329	KJR02_07040						yes	1			NA;	NA;
1330	Msar22fam_019829	MBLAb1330	KJR02_07045		GluG motif containing protein				yes	1		S	PF07581.12;	Glug;
1331	Msar22fam_019830	MBLAb1331	KJR02_07050		GluG motif containing protein				yes	0		S	PF07581.12;	Glug;
1332	Msar22fam_019831	MBLAb1332	KJR02_07055						yes	1			PF07581.12;	Glug;
1333	Msar22fam_002537	MBLAb1333	KJR02_07060	trpS	tryptophanyl-tRNA synthetase [EC:6.1.1.2]	+	+	+		0	K01867	J	PF00579.25;	tRNA-synt_1b;
1334	Msar22fam_002538	MBLAb1334	KJR02_07065	pheS	phenylalanyl-tRNA synthetase alpha chain [EC:6.1.1.20]	+	+	+		0	K01889	J	PF17759.1; PF01409.20;	tRNA_synthFbeta; tRNA-synt_2d;
1335	Msar22fam_000201	MBLAb1335	KJR02_07070	mtaC	methanol corrinoid protein	+	+	+		0	K14081	S	PF02607.17; PF02310.19;	B12-binding_2; B12-binding;
1336	Msar22fam_000200	MBLAb1336	KJR02_07075	mtaB	methanol---5-hydroxybenzimidazolylcobamide Co-methyltransferase [EC:2.1.1.90]	+	+	+		0	K04480	S	PF12176.8;	MtaB;
1337	Msar22fam_019832	MBLAb1337							yes	1			NA;	NA;
1338	Msar22fam_000199	MBLAb1338	KJR02_07085		GPR1 FUN34 yaaH family protein	+	+	+		1	K07034	S	PF01184.19;	Gpr1_Fun34_YaaH;
1339	Msar22fam_000199	MBLAb1339	KJR02_07090		GPR1 FUN34 yaaH family protein	+	+	+		1	K07034	S	PF01184.19;	Gpr1_Fun34_YaaH;
1340	Msar22fam_000077	MBLAb1340	KJR02_07095		Hydantoinase oxoprolinase	+	+	+		0		E	PF05378.13; PF01968.18;	Hydant_A_N; Hydantoinase_A;
1341	Msar22fam_019833	MBLAb1341	KJR02_07100						yes	1			PF00041.21;	fn3;
1342	Msar22fam_000201	MBLAb1342	KJR02_07105	mtaC	methanol corrinoid protein	+	+	+		0	K14081	S	PF02607.17; PF02310.19;	B12-binding_2; B12-binding;
1343	Msar22fam_000200	MBLAb1343	KJR02_07110	mtaB	methanol---5-hydroxybenzimidazolylcobamide Co-methyltransferase [EC:2.1.1.90]	+	+	+		0	K04480	S	PF12176.8;	MtaB;
1344	Msar22fam_019834	MBLAb1344	KJR02_07115	matE	MATE efflux family protein	+	+		yes	1		V	PF01554.18; PF14667.6;	MatE; Polysacc_synt_C;
1345	Msar22fam_000079	MBLAb1345	KJR02_07120	mtaA	[methyl-Co(III) methanol-specific corrinoid protein]:coenzyme M methyltransferase [EC:2.1.1.246]	+	+	+		0	K14080	H	PF01208.17;	URO-D;
1346	Msar22fam_019835	MBLAb1346	KJR02_07125						yes	1			NA;	NA;
1347	Msar22fam_003603	MBLAb1347	KJR02_07130		pyridoxamine 5'-phosphate oxidase-related FMN-binding		+		yes	0	K07005	S	PF12900.7; PF01243.20;	Pyridox_ox_2; Putative_PNPOx;
1348	Msar22fam_000081	MBLAb1348	KJR02_07135	cobW	cobalamin synthesis protein, P47K	+	+	+		0		S	PF02492.19;	cobW;
1349	Msar22fam_000041	MBLAb1349	KJR02_07140		triosephosphate isomerase (TIM) [EC:5.3.1.1]	+	+	+		0	K01803	G	PF00121.18;	TIM;
1350	Msar22fam_006797	MBLAb1350	KJR02_07145		Flg_new/Listeria-Bacteroidetes containing domain				yes	1			PF09479.10;	Flg_new;					+
1351	Msar22fam_019836	MBLAb1351	KJR02_07150		Flg_new/Listeria-Bacteroidetes containing domain				yes	1			PF09479.10;	Flg_new;					+
1352	Msar22fam_019837	MBLAb1352	KJR02_07155		ArsR family transcriptional regulator			+	yes	1		K	PF12840.7; PF13412.6;	HTH_20; HTH_24;				+
1353	Msar22fam_002518	MBLAb1353	KJR02_07160	truA	tRNA pseudouridine38-40 synthase [EC:5.4.99.12]	+	+	+		0	K06173	J	PF01416.20;	PseudoU_synth_1;
1354	Msar22fam_002517	MBLAb1354	KJR02_07165		tRNA (guanine10-N2)-dimethyltransferase [EC:2.1.1.213]	+	+	+		0	K07446	J	PF01170.18; PF02926.17;	UPF0020; THUMP;
1355	Msar22fam_003027	MBLAb1355	KJR02_07170	serS	seryl-tRNA synthetase [EC:6.1.1.11]	+	+	+		0	K01875	J	PF18490.1;	tRNA_bind_4;
1356	Msar22fam_000821	MBLAb1356	KJR02_07175		Phosphoesterase, RecJ domain protein	+	+	+		0		L	PF02272.19;	DHHA1;
1357	Msar22fam_001063	MBLAb1357	KJR02_07180	yrbG	cation:H+ antiporter			+		1	K07301	P	PF01699.24;	Na_Ca_ex;
1358	Msar22fam_001709	MBLAb1358	KJR02_07185	corA	magnesium transporter			+		1	K03284	P	PF01544.18;	CorA;
1359	Msar22fam_002309	MBLAb1359	KJR02_07190	trm5	tRNA (guanine37-N1)-methyltransferase [EC:2.1.1.228]	+	+	+		0	K15429	J	PF18093.1; PF02475.16;	Trm5_N; Met_10;
1360	Msar22fam_019838	MBLAb1360	KJR02_07195		4fe-4S ferredoxin iron-sulfur binding domain protein		+	+	yes	0		C	PF12838.7;	Fer4_7;
1361	Msar22fam_000773	MBLAb1361	KJR02_07200	purN	phosphoribosylglycinamide formyltransferase 1 [EC:2.1.2.2]	+	+	+		0	K11175	F	PF00551.19;	Formyl_trans_N;
1362	Msar22fam_002014	MBLAb1362	KJR02_07210		threonylcarbamoyladenosine tRNA methylthiotransferase CDKAL1 [EC:2.8.4.5]	+	+	+		0	K15865	J	PF04055.21; PF00919.20;	Radical_SAM; UPF0004;
1363	Msar22fam_002015	MBLAb1363	KJR02_07215	glpX	fructose-1,6-bisphosphatase II [EC:3.1.3.11]	+	+	+		0	K02446	G	PF03320.13;	FBPase_glpX;		+
1364	Msar22fam_019839	MBLAb1364	KJR02_07225		KEOPS complex subunit Cgi121	+	+	+	yes	0	K09119	S	PF08617.10;	CGI-121;
1365	Msar22fam_002820	MBLAb1365	KJR02_07235	rpoD	DNA-directed RNA polymerase subunit D [EC:2.7.7.6]	+	+	+		0	K03047	K	PF01000.26; PF01193.24;	RNA_pol_A_bac; RNA_pol_L;				+
1366	Msar22fam_002032	MBLAb1366	KJR02_07240		small subunit ribosomal protein S11	+	+	+		0	K02948	J	PF00411.19;	Ribosomal_S11;
1367	Msar22fam_002033	MBLAb1367	KJR02_07245		small subunit ribosomal protein S4	+	+	+		0	K02986	J	PF01479.25;	S4;
1368	Msar22fam_002034	MBLAb1368	KJR02_07250		small subunit ribosomal protein S13	+	+	+		0	K02952	J	PF00416.22;	Ribosomal_S13;
1369	Msar22fam_019840	MBLAb1369	KJR02_07255			+	+		yes	0			NA;	NA;
1370	Msar22fam_019841	MBLAb1370				+			yes	1			NA;	NA;
1371	Msar22fam_002037	MBLAb1371	KJR02_07265		H/ACA ribonucleoprotein complex subunit 4 [EC:5.4.99.-]	+	+	+		0	K11131	J	PF01509.18; PF16198.5;	TruB_N; TruB_C_2;
1372	Msar22fam_002038	MBLAb1372	KJR02_07270		CMP/dCMP kinase [EC:2.7.4.25]	+				0	K00945	F	PF13238.6; PF13189.6;	AAA_18; Cytidylate_kin2;
1373	Msar22fam_002039	MBLAb1373	KJR02_07275			+				1		U	PF01956.16;	EMC3_TMCO1;
1374	Msar22fam_002041	MBLAb1374	KJR02_07280		adenylate kinase [EC:2.7.4.3]	+				0	K00939	F	PF13207.6; PF00406.22;	AAA_17; ADK;
1375	Msar22fam_002042	MBLAb1375	KJR02_07285	secY	preprotein translocase subunit SecY	+				1	K03076	U	PF00344.20; PF10559.9;	SecY; Plug_translocon;
1376	Msar22fam_002043	MBLAb1376	KJR02_07290		large subunit ribosomal protein L15	+				0	K02876	J	PF00828.19;	Ribosomal_L27A;
1377	Msar22fam_002044	MBLAb1377	KJR02_07295		large subunit ribosomal protein L30	+				0	K02907	J	PF00327.20;	Ribosomal_L30;
1378	Msar22fam_002045	MBLAb1378	KJR02_07300		small subunit ribosomal protein S5	+				0	K02988	J	PF03719.15; PF00333.20;	Ribosomal_S5_C; Ribosomal_S5;
1379	Msar22fam_002046	MBLAb1379	KJR02_07305		large subunit ribosomal protein L18	+				0	K02881	J	PF17144.4;	Ribosomal_L5e;
1380	Msar22fam_019842	MBLAb1380	KJR02_07310						yes	1			PF07581.12;	Glug;
1381	Msar22fam_019843	MBLAb1381	KJR02_07315						yes	0			NA;	NA;
1382	Msar22fam_019844	MBLAb1382	KJR02_07320		GluG motif containing protein				yes	1		S	PF07581.12;	Glug;
1383	Msar22fam_019845	MBLAb1383	KJR02_07325						yes	1			NA;	NA;							+
1384	Msar22fam_002047	MBLAb1384	KJR02_07330		large subunit ribosomal protein L19e	+	+	+		0	K02885	J	PF01280.20;	Ribosomal_L19e;
1385	Msar22fam_002048	MBLAb1385	KJR02_07335		large subunit ribosomal protein L32e	+		+		0	K02912	J	PF01655.18;	Ribosomal_L32e;
1386	Msar22fam_002049	MBLAb1386	KJR02_07340		large subunit ribosomal protein L6	+		+		0	K02933	J	PF00347.23;	Ribosomal_L6;
1387	Msar22fam_002050	MBLAb1387	KJR02_07345		small subunit ribosomal protein S8	+		+		0	K02994	J	PF00410.19;	Ribosomal_S8;
1388	Msar22fam_002051	MBLAb1388	KJR02_07350		small subunit ribosomal protein S14	+		+		0	K02954	J	PF00253.21;	Ribosomal_S14;
1389	Msar22fam_002052	MBLAb1389	KJR02_07355		large subunit ribosomal protein L5	+		+		0	K02931	J	PF00281.19; PF00673.21;	Ribosomal_L5; Ribosomal_L5_C;
1390	Msar22fam_002053	MBLAb1390	KJR02_07360		small subunit ribosomal protein S4e			+		0	K02987	J	PF08071.12; PF00900.20;	RS4NT; Ribosomal_S4e;
1391	Msar22fam_002054	MBLAb1391	KJR02_07365		large subunit ribosomal protein L24					0	K02895	J	PF16906.5; PF00467.29;	Ribosomal_L26; KOW;
1392	Msar22fam_002055	MBLAb1392	KJR02_07370		large subunit ribosomal protein L14					0	K02874	J	PF00238.19;	Ribosomal_L14;
1393	Msar22fam_002056	MBLAb1393	KJR02_07375		small subunit ribosomal protein S17					0	K02961	J	PF00366.20;	Ribosomal_S17;
1394	Msar22fam_002057	MBLAb1394	KJR02_07380		ribonuclease P protein subunit POP4 [EC:3.1.26.5]					0	K03538	J	PF01868.16;	UPF0086;
1395	Msar22fam_002058	MBLAb1395	KJR02_07385		large subunit ribosomal protein L29		+			0	K02904	J	PF00831.23;	Ribosomal_L29;
1396	Msar22fam_002059	MBLAb1396	KJR02_07390		small subunit ribosomal protein S3	+				0	K02982	J	PF07650.17; PF00189.20;	KH_2; Ribosomal_S3_C;
1397	Msar22fam_002060	MBLAb1397	KJR02_07395		large subunit ribosomal protein L22	+				0	K02890	J	PF00237.19;	Ribosomal_L22;
1398	Msar22fam_002061	MBLAb1398	KJR02_07400		small subunit ribosomal protein S19	+		+		0	K02965	J	PF00203.21;	Ribosomal_S19;
1399	Msar22fam_002062	MBLAb1399	KJR02_07405		large subunit ribosomal protein L2	+		+		0	K02886	J	PF03947.18; PF00181.23;	Ribosomal_L2_C; Ribosomal_L2;
1400	Msar22fam_002063	MBLAb1400	KJR02_07410		large subunit ribosomal protein L23	+		+		0	K02892	J	PF00276.20;	Ribosomal_L23;
1401	Msar22fam_002064	MBLAb1401	KJR02_07415		large subunit ribosomal protein L4e	+		+		0	K02930	J	PF00573.22;	Ribosomal_L4;
1402	Msar22fam_002065	MBLAb1402	KJR02_07420		large subunit ribosomal protein L3	+		+		0	K02906	J	PF00297.22;	Ribosomal_L3;
1403	Msar22fam_019846	MBLAb1403	KJR02_07425				+		yes	1			NA;	NA;
1404	Msar22fam_019847	MBLAb1404	KJR02_07430		ribonuclease III [EC:3.1.26.3]	+	+	+	yes	0	K03685	K	PF00636.26; PF14622.6;	Ribonuclease_3; Ribonucleas_3_3;
1405	Msar22fam_019848	MBLAb1405	KJR02_07435			+	+	+	yes	0		L	PF04055.21;	Radical_SAM;
1406	Msar22fam_006777	MBLAb1406	KJR02_07440		cardiolipin synthase A/B [EC:2.7.8.-]				yes	1	K06131	I	PF13396.6; PF13091.6;	PLDc_N; PLDc_2;
1407	Msar22fam_019849	MBLAb1407	KJR02_07445						yes	0			NA;	NA;
1408	Msar22fam_019850	MBLAb1408	KJR02_07450		Flg_new/Listeria-Bacteroidetes containing domain				yes	1			PF09479.10;	Flg_new;					+
1409	Msar22fam_019851	MBLAb1409	KJR02_07455						yes	1			NA;	NA;
1410	Msar22fam_019852	MBLAb1410	KJR02_07460		cell wall-binding repeat-containing protein				yes	1			PF00041.21; PF16656.5;	fn3; Pur_ac_phosph_N;					+
1411	Msar22fam_019853	MBLAb1411	KJR02_07465			+	+	+	yes	0			PF02661.18;	Fic;
1412	Msar22fam_019854	MBLAb1412	KJR02_07470						yes	0			PF03496.14;	ADPrib_exo_Tox;
1413	Msar22fam_019855	MBLAb1413	KJR02_07475					+	yes	0			NA;	NA;
1414	Msar22fam_000086	MBLAb1414	KJR02_07480		methanogenesis marker protein 10 / MCR-associated marker 33	+	+	+		0		C	PF04055.21;	Radical_SAM;								+
1415	Msar22fam_019856	MBLAb1415	KJR02_07485					+	yes	1			NA;	NA;
1416	Msar22fam_019857	MBLAb1416	KJR02_07490					+	yes	1			NA;	NA;
1417	Msar22fam_000091	MBLAb1417	KJR02_07495	mcrA	methyl-coenzyme M reductase alpha subunit [EC:2.8.4.1] / MCR-associated marker 1	+	+			0	K00399	H	PF02249.17; PF02745.15;	MCR_alpha; MCR_alpha_N;								+
1418	Msar22fam_000090	MBLAb1418	KJR02_07500	mcrG	methyl-coenzyme M reductase gamma subunit [EC:2.8.4.1] / MCR-associated marker 3	+	+	+		0	K00402	H	PF02240.16;	MCR_gamma;								+
1419	Msar22fam_000089	MBLAb1419	KJR02_07505	mcrC	methyl-coenzyme M reductase subunit C / MCR-associated marker 11	+	+	+		0	K03421	H	PF04609.12;	MCR_C;								+
1420	Msar22fam_000088	MBLAb1420	KJR02_07510	mcrD	methyl-coenzyme M reductase subunit D / MCR-associated marker 12	+	+	+		0	K03422	H	PF02505.14;	MCR_D;								+
1421	Msar22fam_000087	MBLAb1421	KJR02_07515	mcrB	methyl-coenzyme M reductase beta subunit [EC:2.8.4.1] / MCR-associated marker 2	+	+	+		0	K00401	H	PF02783.15; PF02241.18;	MCR_beta_N; MCR_beta;								+
1422	Msar22fam_000093	MBLAb1422	KJR02_07520	aroA	3-phosphoshikimate 1-carboxyvinyltransferase [EC:2.5.1.19]	+		+		0	K00800	E	PF00275.20;	EPSP_synthase;
1423	Msar22fam_019858	MBLAb1423	KJR02_07525						yes	1			NA;	NA;
1424	Msar22fam_000106	MBLAb1424	KJR02_07530	gatB	aspartyl-tRNA(Asn)/glutamyl-tRNA(Gln) amidotransferase subunit B [EC:6.3.5.6 6.3.5.7]	+	+	+		0	K02434	J	PF02934.15; PF02637.18;	GatB_N; GatB_Yqey;
1425	Msar22fam_000107	MBLAb1425	KJR02_07535	gatA	aspartyl-tRNA(Asn)/glutamyl-tRNA(Gln) amidotransferase subunit A [EC:6.3.5.6 6.3.5.7]	+	+	+		0	K02433	J	PF01425.21;	Amidase;
1426	Msar22fam_019859	MBLAb1426	KJR02_07540	gatC	aspartyl-tRNA(Asn)/glutamyl-tRNA(Gln) amidotransferase subunit C [EC:6.3.5.6 6.3.5.7]	+	+	+	yes	0	K02435		PF02686.15;	Glu-tRNAGln;
1427	Msar22fam_000111	MBLAb1427	KJR02_07545		methanogenesis marker protein 14 / MCR-associated marker 26	+	+	+		0		S	PF09887.9;	DUF2114;								+
1428	Msar22fam_000112	MBLAb1428	KJR02_07550		uncharacterized protein conserved in archaea (DUF2098) / MCR-associated marker 22	+	+	+		0		S	PF09871.9;	DUF2098;								+
1429	Msar22fam_019860	MBLAb1429	KJR02_07555						yes	0		I	PF00106.25; PF13561.6;	adh_short; adh_short_C2;
1430	Msar22fam_000113	MBLAb1430	KJR02_07560	mptA	GTP cyclohydrolase IV [EC:3.5.4.39]	+	+	+		0	K17488	H	PF02649.14;	GCHY-1;	+
1431	Msar22fam_019861	MBLAb1431	KJR02_07565	proC	pyrroline-5-carboxylate reductase [EC:1.5.1.2]				yes	0	K00286	E	PF14748.6; PF03807.17;	P5CR_dimer; F420_oxidored;
1432	Msar22fam_000114	MBLAb1432	KJR02_07575		chromosomal protein	+	+	+		0		S	PF05854.11;	MC1;
1433	Msar22fam_019862	MBLAb1433					+		yes	0			NA;	NA;
1434	Msar22fam_000115	MBLAb1434	KJR02_07580	argB	acetylglutamate kinase [EC:2.7.2.8]	+	+	+		0	K00930	E	PF00696.28;	AA_kinase;
1435	Msar22fam_003327	MBLAb1435								0		S	PF08821.11;	CGGC;
1436	Msar22fam_002521	MBLAb1436	KJR02_07590	leuB	3-isopropylmalate dehydrogenase [EC:1.1.1.85]		+	+		0	K00052	C	PF00180.20;	Iso_dh;
1437	Msar22fam_000620	MBLAb1437	KJR02_07595	leuD	3-isopropylmalate/(R)-2-methylmalate dehydratase small subunit [EC:4.2.1.33 4.2.1.35]	+	+	+		0	K01704	E	PF00694.19;	Aconitase_C;
1438	Msar22fam_002496	MBLAb1438	KJR02_07600		PP-loop domain-containing protein	+	+	+		1	K06864	S	PF02540.17; PF00733.21;	NAD_synthase; Asn_synthase;
1439	Msar22fam_002497	MBLAb1439	KJR02_07605	argA	amino-acid N-acetyltransferase [EC:2.3.1.1]	+	+	+		0	K00619	E	PF13508.7; PF00583.25;	Acetyltransf_7; Acetyltransf_1;
1440	Msar22fam_002498	MBLAb1440	KJR02_07610		Protein of unknown function (DUF531)	+	+	+		0	K09725	S	PF04407.12;	DUF531;
1441	Msar22fam_019863	MBLAb1441	KJR02_07615		NAD+ diphosphatase [EC:3.6.1.22]				yes	0	K03426	L	PF00293.28; PF09297.11;	NUDIX; zf-NADH-PPase;
1442	Msar22fam_019864	MBLAb1442	KJR02_07620					+	yes	1			NA;	NA;
1443	Msar22fam_002180	MBLAb1443	KJR02_07625	yprB	Inherit from COG: Exonuclease-like protein	+	+	+		0	K07502	L	PF13482.6;	RNase_H_2;
1444	Msar22fam_019865	MBLAb1444	KJR02_07630					+	yes	0			PF07751.11;	Abi_2;
1445	Msar22fam_000854	MBLAb1445	KJR02_07635		UPF0145 protein	+	+	+		0		S	PF01906.17;	YbjQ_1;
1446	Msar22fam_002484	MBLAb1446	KJR02_07645	fucA	L-fuculose-phosphate aldolase [EC:4.1.2.17]	+	+	+		0	K01628	G	PF00596.21;	Aldolase_II;
1447	Msar22fam_002483	MBLAb1447	KJR02_07650		archaetidylinositol phosphate synthase [EC:2.7.8.39]	+	+	+		1	K17884	I	PF01066.21;	CDP-OH_P_transf;
1448	Msar22fam_002482	MBLAb1448	KJR02_07655		Chaperone or modulator of proteins involved in DNA or RNA processing (By similarity)	+	+	+		0		S	PF01951.16;	Archease;
1449	Msar22fam_002481	MBLAb1449	KJR02_07660	rtcB	tRNA-splicing ligase RtcB [EC:6.5.1.3]	+	+	+		0	K14415	S	PF01139.17;	RtcB;
1450	Msar22fam_000035	MBLAb1450	KJR02_07665			+	+	+		0		S	PF12706.7; PF00753.27;	Lactamase_B_2; Lactamase_B;
1451	Msar22fam_000034	MBLAb1451	KJR02_07670			+	+	+		0		C	PF11842.8; PF08497.10;	DUF3362; Radical_SAM_N;
1452	Msar22fam_019866	MBLAb1452	KJR02_07675		PAS PAC sensor protein	+	+	+	yes	1		T	PF13426.7; PF08448.10;	PAS_9; PAS_4;			+
1453	Msar22fam_000027	MBLAb1453	KJR02_07680		reductase, iron-sulfur	+	+	+		0		C	PF13183.6; PF02754.16;	Fer4_8; CCG;
1454	Msar22fam_000026	MBLAb1454	KJR02_07685	glcD	glycolate oxidase [EC:1.1.3.15]	+	+	+		0	K00104	C	PF02913.19; PF01565.23;	FAD-oxidase_C; FAD_binding_4;
1455	Msar22fam_019867	MBLAb1455	KJR02_07690		Rubrerythrin	+	+	+	yes	0		S	PF02915.17;	Rubrerythrin;
1456	Msar22fam_003294	MBLAb1456	KJR02_07695		DNA-3-methyladenine glycosylase I [EC:3.2.2.20]	+	+			1	K01246	L	PF03352.13;	Adenine_glyco;
1457	Msar22fam_000025	MBLAb1457	KJR02_07705		archaeosine synthase [EC:2.6.1.97]	+	+	+		0	K07557	J	PF01702.18; PF17884.1;	TGT; DUF5591;
1458	Msar22fam_019868	MBLAb1458	KJR02_07710		Flg_new/Listeria-Bacteroidetes containing domain				yes	1			PF09479.10; PF18204.1;	Flg_new; PGF-CTERM;					+		+
1459	Msar22fam_019869	MBLAb1459	KJR02_07715		Flg_new/Listeria-Bacteroidetes containing domain				yes	1			PF09479.10;	Flg_new;					+
1460	Msar22fam_019870	MBLAb1460	KJR02_07720		Flg_new/Listeria-Bacteroidetes containing domain				yes	1			PF09479.10;	Flg_new;					+
1461	Msar22fam_019871	MBLAb1461	KJR02_07725		Collagen-binding protein				yes	1			PF05738.13;	Cna_B;					+
1462	Msar22fam_019872	MBLAb1462							yes	1			NA;	NA;
1463	Msar22fam_000008	MBLAb1463	KJR02_07740		DUF124	+	+			0		S	PF01987.17;	AIM24;
1464	Msar22fam_001657	MBLAb1464	KJR02_07745	mtxX	methanogenesis marker protein 4 / MCR-associated marker 15	+	+	+		0		S	NA; PF01515.19;	NA; PTA_PTB;
1465	Msar22fam_000053	MBLAb1465	KJR02_07750	aroE	shikimate dehydrogenase [EC:1.1.1.25]	+	+	+		0	K00014	E	PF18317.1; PF08501.11;	SDH_C; Shikimate_dh_N;
1466	Msar22fam_000054	MBLAb1466	KJR02_07755	aroD	3-dehydroquinate dehydratase I [EC:4.2.1.10]	+	+	+		0	K03785	E	PF01487.15;	DHquinase_I;
1467	Msar22fam_000055	MBLAb1467	KJR02_07760		3-dehydroquinate synthase II [EC:1.4.1.24]	+	+			0	K11646	E	PF01959.16;	DHQS;
1468	Msar22fam_019873	MBLAb1468	KJR02_07765		S-layer-related duplication domain protein	+	+	+	yes	1		S	PF07752.11; PF07705.11;	S-layer; CARDB;
1469	Msar22fam_019874	MBLAb1469	KJR02_07770		cell wall-binding repeat-containing protein				yes	1			NA;	NA;
1470	Msar22fam_019875	MBLAb1470				+	+		yes	0			NA;	NA;
1471	Msar22fam_000230	MBLAb1471	KJR02_07780		branched-chain amino acid aminotransferase [EC:2.6.1.42]		+	+		0	K00826	E	PF01063.19;	Aminotran_4;
1472	Msar22fam_000228	MBLAb1472	KJR02_07785		GTP-binding protein	+	+			0	K06944	S	PF16897.5; PF01926.23;	MMR_HSR1_Xtn; MMR_HSR1;
1473	Msar22fam_005471	MBLAb1473	KJR02_07790	phnB	PhnB protein				yes	0	K04750		PF06983.13; PF00903.25;	3-dmu-9_3-mt; Glyoxalase;
1474	Msar22fam_002115	MBLAb1474	KJR02_07795	hisS	histidyl-tRNA synthetase [EC:6.1.1.21]	+	+	+		0	K01892	J	PF13393.6; PF00587.25;	tRNA-synt_His; tRNA-synt_2b;
1475	Msar22fam_019876	MBLAb1475	KJR02_07800						yes	1			NA;	NA;
1476	Msar22fam_002111	MBLAb1476	KJR02_07805		small subunit ribosomal protein S15	+	+	+		0	K02956	J	PF00312.22; PF08069.12;	Ribosomal_S15; Ribosomal_S13_N;
1477	Msar22fam_019877	MBLAb1477	KJR02_07810	matE	MATE efflux family protein			+	yes	1		V	PF01554.18; PF14667.6;	MatE; Polysacc_synt_C;
1478	Msar22fam_002110	MBLAb1478	KJR02_07815	cetZ	tubulin-like protein CetZ	+	+	+		0	K22222	D	PF00091.25;	Tubulin;
1479	Msar22fam_019878	MBLAb1479	KJR02_07820			+	+	+	yes	1		S	NA;	NA;
1480	Msar22fam_002108	MBLAb1480	KJR02_07825	nadC	nicotinate-nucleotide pyrophosphorylase (carboxylating) [EC:2.4.2.19]	+	+	+		0	K00767	H	PF01729.19; PF02749.16;	QRPTase_C; QRPTase_N;
1481	Msar22fam_002106	MBLAb1481	KJR02_07830	nadX	aspartate dehydrogenase [EC:1.4.1.21]	+		+		0	K06989	H	PF01958.18; PF03447.16;	DUF108; NAD_binding_3;
1482	Msar22fam_003354	MBLAb1482	KJR02_07835		Lysine 2,3-aminomutase related protein				yes	0		E	PF13394.6;	Fer4_14;
1483	Msar22fam_001207	MBLAb1483	KJR02_07840	nadA	quinolinate synthase [EC:2.5.1.72]	+		+		0	K03517	H	PF02445.16;	NadA;
1484	Msar22fam_002105	MBLAb1484	KJR02_07845	ubiA	geranylgeranylglycerol-phosphate geranylgeranyltransferase [EC:2.5.1.42]	+	+	+		1	K17105	H	PF01040.18;	UbiA;
1485	Msar22fam_001667	MBLAb1485	KJR02_07850	topA	DNA topoisomerase I [EC:5.99.1.2]	+		+		0	K03168	L	PF01131.20; PF01751.22;	Topoisom_bac; Toprim;
1486	Msar22fam_002619	MBLAb1486	KJR02_07855	polB	DNA polymerase II small subunit [EC:2.7.7.7]	+	+	+		0	K02323	L	PF04042.16; PF00149.28;	DNA_pol_E_B; Metallophos;
1487	Msar22fam_002620	MBLAb1487	KJR02_07860		signal peptidase I [EC:3.4.21.89]	+	+			1	K13280	U	NA; PF00717.23;	NA; Peptidase_S24;
1488	Msar22fam_000950	MBLAb1488	KJR02_07865	helS	helicase [EC:3.6.4.-]	+	+			0	K03726	L	PF04851.15; PF00270.29;	ResIII; DEAD;
1489	Msar22fam_001731	MBLAb1489	KJR02_07870	rpiA	ribose 5-phosphate isomerase A [EC:5.3.1.6]	+	+			0	K01807	G	PF06026.14;	Rib_5-P_isom_A;
1490	Msar22fam_001730	MBLAb1490	KJR02_07875	aspS	aspartyl-tRNA synthetase [EC:6.1.1.12]	+	+			0	K01876	J	PF01336.25; PF00152.20;	tRNA_anti-codon; tRNA-synt_2;
1491	Msar22fam_019879	MBLAb1491				+	+	+	yes	1			NA;	NA;
1492	Msar22fam_003873	MBLAb1492	KJR02_07880		C_GCAxxG_C_C family	+	+		yes	0		S	PF09719.10;	C_GCAxxG_C_C;
1493	Msar22fam_001577	MBLAb1493	KJR02_07885		PP-loop domain protein	+	+	+		0		D	PF03054.16; PF01171.20;	tRNA_Me_trans; ATP_bind_3;
1494	Msar22fam_001578	MBLAb1494	KJR02_07890		putative membrane protein	+	+	+		1	K08971	S	PF01970.16;	TctA;
1495	Msar22fam_002580	MBLAb1495	KJR02_07895		transcription elongation factor TFS	+	+	+		0	K03057	K	PF02150.16; PF01096.18;	RNA_POL_M_15KD; TFIIS_C;				+
1496	Msar22fam_002581	MBLAb1496	KJR02_07900	pcnA	proliferating cell nuclear antigen	+	+	+		0	K04802	L	PF02747.15; PF00705.18;	PCNA_C; PCNA_N;
1497	Msar22fam_000360	MBLAb1497	KJR02_07905	mtbC	dimethylamine corrinoid protein	+	+	+		0	K16179	S	PF02607.17; PF02310.19;	B12-binding_2; B12-binding;
1498	Msar22fam_001363	MBLAb1498	KJR02_07910	mtbB	dimethylamine---corrinoid protein Co-methyltransferase [EC:2.1.1.249]	+	+			0	K16178	H	PF09505.10;	Dimeth_Pyl;
1499	Msar22fam_002721	MBLAb1499	KJR02_07910	mtbB	dimethylamine---corrinoid protein Co-methyltransferase [EC:2.1.1.249]	+	+			0	K16178	H	PF09505.10;	Dimeth_Pyl;
1500	Msar22fam_002123	MBLAb1500	KJR02_07915	mttB	trimethylamine---corrinoid protein Co-methyltransferase [EC:2.1.1.250]	+	+			0	K14083	H	PF06253.11;	MTTB;
1501	Msar22fam_002843	MBLAb1501	KJR02_07915	mttB	trimethylamine---corrinoid protein Co-methyltransferase [EC:2.1.1.250]	+	+			0	K14083	H	PF06253.11;	MTTB;
1502	Msar22fam_000360	MBLAb1502	KJR02_07920	mttC	trimethylamine corrinoid protein	+	+	+		0	K14084	S	PF02607.17; PF02310.19;	B12-binding_2; B12-binding;
1503	Msar22fam_000077	MBLAb1503	KJR02_07925	hyuA		+	+	+		0		E	PF05378.13; PF01968.18;	Hydant_A_N; Hydantoinase_A;
1504	Msar22fam_019880	MBLAb1504	KJR02_07935			+	+	+	yes	0			PF08350.10;	DUF1724;
1505	Msar22fam_019881	MBLAb1505	KJR02_07940		Transcriptional regulator	+	+	+	yes	0		K	NA;	NA;				+
1506	Msar22fam_001362	MBLAb1506	KJR02_07945		Amino acid permease-associated region	+	+			1		E	PF00324.21; PF13520.6;	AA_permease; AA_permease_2;
1507	Msar22fam_002124	MBLAb1507	KJR02_07950	eamA	EamA-like transporter family	+				1		G	PF00892.20;	EamA;
1508	Msar22fam_002125	MBLAb1508	KJR02_07955			+				0		S	NA;	NA;
1509	Msar22fam_005146	MBLAb1509	KJR02_07960			+				1			NA;	NA;
1510	Msar22fam_019882	MBLAb1510	KJR02_07970						yes	1			NA;	NA;
1511	Msar22fam_019883	MBLAb1511	KJR02_07975			+	+	+	yes	0			NA;	NA;
1512	Msar22fam_019884	MBLAb1512	KJR02_07980			+			yes	1			NA;	NA;
1513	Msar22fam_002567	MBLAb1513	KJR02_07985		Domain of unknown function (DUF1894) / MCR-associated marker 34	+	+	+		0		S	PF08979.11;	DUF1894;								+
1514	Msar22fam_002566	MBLAb1514	KJR02_07990	purM/airS	phosphoribosylformylglycinamidine cyclo-ligase [EC:6.3.3.1]	+	+	+		0	K01933	F	PF00586.24; PF02769.22;	AIRS; AIRS_C;
1515	Msar22fam_002565	MBLAb1515	KJR02_07995	lysC	aspartate kinase [EC:2.7.2.4]	+	+	+		0	K00928	E	PF00696.28; PF13840.6;	AA_kinase; ACT_7;
1516	Msar22fam_019885	MBLAb1516	KJR02_08000						yes	1			NA;	NA;
1517	Msar22fam_001704	MBLAb1517	KJR02_08005	iorA	indolepyruvate ferredoxin oxidoreductase, alpha subunit [EC:1.2.7.8]	+	+	+		0	K00179	C	PF01855.19; PF02775.21;	POR_N; TPP_enzyme_C;
1518	Msar22fam_001705	MBLAb1518	KJR02_08010	iorB	indolepyruvate ferredoxin oxidoreductase, beta subunit [EC:1.2.7.8]	+	+	+		0	K00180	C	PF01558.18;	POR;
1519	Msar22fam_019886	MBLAb1519	KJR02_08015		GluG motif containing protein				yes	1		S	PF07581.12;	Glug;
1520	Msar22fam_000078	MBLAb1520	KJR02_08020		transduction histidine kinase	+		+		0		T	PF13185.6; PF02518.26;	GAF_2; HATPase_c;			+
1521	Msar22fam_000060	MBLAb1521	KJR02_08025		Domain of unknown function (DUF1724)	+		+		0		K	PF08350.10;	DUF1724;				+
1522	Msar22fam_000080	MBLAb1522	KJR02_08030	mtsAB	Dimethylsulfide methyltransferase/corrinoid protein	+		+		0		H	PF02310.19; PF01208.17;	B12-binding; URO-D;
1523	Msar22fam_000077	MBLAb1523	KJR02_08035	hyuA	Hydantoinase oxoprolinase	+	+	+		0		E	PF05378.13; PF01968.18;	Hydant_A_N; Hydantoinase_A;
1524	Msar22fam_000202	MBLAb1524	KJR02_08040	cct	archaeal chaperonin	+		+		0	K22447	O	PF00118.24;	Cpn60_TCP1;
1525	Msar22fam_019887	MBLAb1525	KJR02_08045		Flg_new/Listeria-Bacteroidetes containing domain				yes	1		S	PF09479.10; PF07581.12;	Flg_new; Glug;					+
1526	Msar22fam_006797	MBLAb1526	KJR02_08050		Flg_new/Listeria-Bacteroidetes containing domain				yes	1			PF09479.10;	Flg_new;					+
1527	Msar22fam_000080	MBLAb1527	KJR02_08055	mtsAB	Dimethylsulfide methyltransferase/corrinoid protein	+		+		0		H	PF02310.19; PF01208.17;	B12-binding; URO-D;
1528	Msar22fam_019888	MBLAb1528	KJR02_08060		GluG motif containing protein				yes	1		S	PF07581.12;	Glug;
1529	Msar22fam_000085	MBLAb1529	KJR02_08070	polC	DNA polymerase II large subunit [EC:2.7.7.7]	+	+	+		0	K02322	L	PF03833.13;	PolC_DP2;
1530	Msar22fam_019889	MBLAb1530	KJR02_08075			+	+		yes	1			NA;	NA;
1531	Msar22fam_019890	MBLAb1531	KJR02_08080	tsaC	L-threonylcarbamoyladenylate synthase [EC:2.7.7.87]	+	+	+	yes	0	K07566	J	PF01300.18;	Sua5_yciO_yrdC;
1532	Msar22fam_002078	MBLAb1532	KJR02_08085	etf1	peptide chain release factor subunit 1	+	+	+		0	K03265	J	PF03465.15; PF03464.15;	eRF1_3; eRF1_2;
1533	Msar22fam_019891	MBLAb1533	KJR02_08105		Permease	+	+	+	yes	1		S	PF01594.16;	AI-2E_transport;
1534	Msar22fam_000195	MBLAb1534	KJR02_08110	ychF	ribosome-binding ATPase	+	+	+		0	K06942	J	PF01926.23; PF08438.10;	MMR_HSR1; MMR_HSR1_C;
1535	Msar22fam_019892	MBLAb1535	KJR02_08115	uppS	undecaprenyl diphosphate synthase [EC:2.5.1.31]		+	+	yes	0	K00806	I	PF01255.19;	Prenyltransf;
1536	Msar22fam_019893	MBLAb1536	KJR02_08120		Inherit from COG: dna replication licensing factor	+	+	+	yes	0		L	NA;	NA;
1537	Msar22fam_000472	MBLAb1537	KJR02_08125	gpmI	2,3-bisphosphoglycerate-independent phosphoglycerate mutase [EC:5.4.2.12]	+	+			0	K15633	G	PF06415.13; PF01676.18;	iPGM_N; Metalloenzyme;
1538	Msar22fam_001540	MBLAb1538	KJR02_08130	matE	MATE efflux family protein	+	+	+		1		V	PF14667.6; PF01554.18;	Polysacc_synt_C; MatE;
1539	Msar22fam_000470	MBLAb1539	KJR02_08135	purH	phosphoribosylaminoimidazolecarboxamide formyltransferase / IMP cyclohydrolase [EC:2.1.2.3 3.5.4.10]		+	+		0	K00602	F	PF02142.22; PF01808.18;	MGS; AICARFT_IMPCHas;
1540	Msar22fam_019894	MBLAb1540	KJR02_08140		Tetratricopeptide TPR_2 repeat protein		+	+	yes	0		S	PF13432.6; PF13181.6;	TPR_16; TPR_8;
1541	Msar22fam_019895	MBLAb1541	KJR02_08145						yes	0			NA;	NA;
1542	Msar22fam_006796	MBLAb1542	KJR02_08150						yes	0			PF03496.14;	ADPrib_exo_Tox;
1543	Msar22fam_000248	MBLAb1543	KJR02_08155	thiC	phosphomethylpyrimidine synthase [EC:4.1.99.17]	+	+	+		0	K03147	H	PF01964.18;	ThiC_Rad_SAM;
1544	Msar22fam_000494	MBLAb1544	KJR02_08160		putative transcriptional regulator		+			0	K07729		PF01381.22; PF12844.7;	HTH_3; HTH_19;				+
1545	Msar22fam_019896	MBLAb1545	KJR02_08165				+		yes	1			NA;	NA;
1546	Msar22fam_002472	MBLAb1546	KJR02_08170		solute:Na+ symporter, SSS family	+	+	+		1	K03307	E	PF00474.17;	SSF;
1547	Msar22fam_019897	MBLAb1547	KJR02_08175		Phosphatidate cytidylyltransferase	+	+	+	yes	1		I	NA;	NA;
1548	Msar22fam_019898	MBLAb1548	KJR02_08180						yes	1			NA;	NA;
1549	Msar22fam_019899	MBLAb1549	KJR02_08185						yes	0			NA;	NA;
1550	Msar22fam_019900	MBLAb1550	KJR02_08190						yes	0			NA;	NA;
1551	Msar22fam_000037	MBLAb1551	KJR02_08195	leuA	2-isopropylmalate synthase [EC:2.3.3.13]	+	+	+		0	K01649	E	PF08502.10; PF00682.19;	LeuA_dimer; HMGL-like;
1552	Msar22fam_019901	MBLAb1552	KJR02_08200	mcrC	5-methylcytosine-specific restriction enzyme subunit McrC				yes	0	K19147	V	PF10117.9;	McrBC;
1553	Msar22fam_019902	MBLAb1553	KJR02_08205	mcrB	5-methylcytosine-specific restriction enzyme B [EC:3.1.21.-]				yes	0	K07452	V	PF00004.29; PF07728.14;	AAA; AAA_5;
1554	Msar22fam_000081	MBLAb1554	KJR02_08210	cobW	cobalamin synthesis protein, P47K	+	+			0		S	PF02492.19;	cobW;
1555	Msar22fam_000204	MBLAb1555	KJR02_08215		Inherit from eurNOG: 4Fe-4S ferredoxin, iron-sulfur binding	+	+			0		C	PF17651.1; PF14574.6;	Raco_middle; RACo_C_ter;
1556	Msar22fam_000060	MBLAb1556	KJR02_08220		Transcriptional regulator	+	+	+		0		K	PF08350.10;	DUF1724;				+
1557	Msar22fam_019903	MBLAb1557	KJR02_08225		Transcriptional regulator	+	+	+	yes	0		K	PF08350.10;	DUF1724;				+
1558	Msar22fam_000040	MBLAb1558	KJR02_08230	fae-hps	bifunctional formaldehyde-activating/3-hexulose-6-phosphate synthase [EC:4.2.1.147 4.1.2.43]	+	+	+		0	K13812	G	PF08714.11; PF00215.24;	Fae; OMPdecase;
1559	Msar22fam_019904	MBLAb1559	KJR02_08235		GluG motif containing protein				yes	1		S	PF07581.12;	Glug;
1560	Msar22fam_001622	MBLAb1560	KJR02_08250		alcohol dehydrogenase		+	+		0		C	PF08240.12; PF00107.26;	ADH_N; ADH_zinc_N;
1561	Msar22fam_019905	MBLAb1561	KJR02_08255		GluG motif containing protein				yes	1		S	PF07581.12;	Glug;
1562	Msar22fam_019906	MBLAb1562	KJR02_08260		Flg_new/Listeria-Bacteroidetes containing domain				yes	1			PF09479.10;	Flg_new;					+
1563	Msar22fam_019907	MBLAb1563	KJR02_08265		Flg_new/Listeria-Bacteroidetes containing domain				yes	1			PF09479.10;	Flg_new;					+
1564	Msar22fam_005746	MBLAb1564	KJR02_08270		putative RecB family exonuclease	+	+	+	yes	0	K07465		PF10926.8; PF12705.7;	DUF2800; PDDEXK_1;
1565	Msar22fam_003370	MBLAb1565	KJR02_08275		Rubredoxin	+	+	+		0		C	PF00301.20;	Rubredoxin;
1566	Msar22fam_019908	MBLAb1566	KJR02_08280						yes	1			NA;	NA;
1567	Msar22fam_019909	MBLAb1567	KJR02_08290		Flg_new/Listeria-Bacteroidetes containing domain				yes	0			PF09479.10;	Flg_new;					+
1568	Msar22fam_019910	MBLAb1568							yes	0			NA;	NA;
1569	Msar22fam_019911	MBLAb1569	KJR02_08315		Flg_new/Listeria-Bacteroidetes containing domain				yes	0			PF09479.10;	Flg_new;					+

## Sheet: Lost in Mblat
	Posterior probabiliy	Family family	Example of protein accession number	gene short name	Annotation	Present in GCA009784005	Present in GCA009783635	Present in GCA009776675	Present in a least 1 MAG	Presence in all 3 MAGs	Transmembrane domain	KO	COG category	Pfam profiles	Pfam names	Glycogen synthesis / utilization	Transduction / PAS / sensor	Transcriptional regulator	Chemotaxis	Nucleotide-activated sugars synthesis	GTs	mWL pathway	MCR-associated marker
1	0.999998	Msar22fam_000003	AFC99552.1		xylose isomerase domain protein TIM barrel						0		G	PF01261.24;	AP_endonuc_2;
2	0.999986	Msar22fam_000007	ETA68003.1		putative ATP-dependent DNA ligase [EC:6.5.1.1]						0	K07468	L	PF09414.10; PF18330.1;	RNA_ligase; Lig_C;
3	0.999997	Msar22fam_000011	AFC99438.1		signal transduction protein with CBS domains						0		S	PF00571.28;	CBS;		+
4	0.999994	Msar22fam_000012	AFC99437.1		CBS domain containing membrane protein						0		S	PF00571.28;	CBS;
5	0.999997	Msar22fam_000013	AFC99436.1		signal transduction protein with cbs domains						0		T	PF00571.28;	CBS;		+
6	0.999571	Msar22fam_000015	AFV23323.1		sugar (and other) transporter						1		G	PF07690.16;	MFS_1;
7	0.998871	Msar22fam_000018	ETA66903.1		predicted transporter (DUF2162)			+	+		1		S	PF09930.9;	DUF2162;
8	0.999998	Msar22fam_000020	AFD00946.1	rtcA	RNA 3'-terminal phosphate cyclase (ATP) [EC:6.5.1.4]						0	K01974	J	PF01137.21; PF05189.13;	RTC; RTC_insert;
9	0.999943	Msar22fam_000021	AFC99586.1	nox1	NADH oxidase (H2O2-forming) [EC:1.6.3.3]						1	K17870	C	PF00070.27; PF07992.14;	Pyr_redox; Pyr_redox_2;
10	0.999976	Msar22fam_000023	ETA67994.1		Uncharacterised protein family UPF0058		+	+	+		0		S	PF01893.16;	UPF0058;
11	0.378173	Msar22fam_000030	AKB23497.1								0			NA;	NA;
12	0.836843	Msar22fam_000033	KCZ71955.1		Transcriptional regulator						0		K	PF08350.10; PF01022.20;	DUF1724; HTH_5;			+
13	0.999985	Msar22fam_000036	ETA67986.1	tatD	TatD DNase family protein [EC:3.1.21.-]						0	K03424	L	PF01026.21;	TatD_DNase;
14	0.999972	Msar22fam_000045	AFC98927.1	fwdE	formylmethanofuran dehydrogenase subunit E [EC:1.2.7.12]						0	K11261	C	PF02663.14; PF01258.17;	FmdE; zf-dskA_traR;							+
15	0.543028	Msar22fam_000046	ETA66923.1		peptide/nickel transport system substrate-binding protein						1	K02035	E	PF00496.22;	SBP_bac_5;
16	0.957612	Msar22fam_000047	AFD00576.1		peptide/nickel transport system permease protein						1	K02033	E	PF00528.22;	BPD_transp_1;
17	0.864765	Msar22fam_000048	ETA66921.1		peptide/nickel transport system permease protein						1	K02034	E	PF12911.7; PF00528.22;	OppC_N; BPD_transp_1;
18	0.543028	Msar22fam_000049	ETA66920.1		peptide/nickel transport system ATP-binding protein						0	K02031	E	PF00005.27; PF08352.12;	ABC_tran; oligo_HPY;
19	0.543028	Msar22fam_000050	ETA66919.1		peptide/nickel transport system ATP-binding protein						0	K02032	E	PF00005.27;	ABC_tran;
20	0.999989	Msar22fam_000052	AFC99103.1	tyrA	prephenate dehydrogenase [EC:1.3.1.12]						0	K04517	E	PF02153.17; PF03446.15;	PDH; NAD_binding_2;
21	0.999998	Msar22fam_000057	AFC99516.1	guaA	GMP synthase (glutamine-hydrolysing) [EC:6.3.5.2]						0	K01951	F	PF07722.13; PF00117.28;	Peptidase_C26; GATase;
22	0.999857	Msar22fam_000059	ETA66997.1		inhibitor of cysteine peptidase						1	K14475	S	PF09394.10;	Inhibitor_I42;
23	0.999981	Msar22fam_000061	AFD00065.1		phosphoribosyltransferase						0	K07101	S	PF00156.27;	Pribosyltran;
24	0.400462	Msar22fam_000065	AAM07916.1		protein of unknown function (DUF1565)						1		M	PF13229.6; PF05048.13;	Beta_helix; NosD;
25	0.999614	Msar22fam_000066	AFC98995.1		ArsR family transcriptional regulator						0	K07721	K	PF01022.20; PF12840.7;	HTH_5; HTH_20;			+
26	0.999997	Msar22fam_000068	AFC98997.1		HSP20 family protein						0	K13993	O	PF17886.1; PF00011.21;	ArsA_HSP20; HSP20;
27	0.998769	Msar22fam_000075	ETA69162.1	mnhG	multicomponent Na+:H+ antiporter subunit G	+	+		+		1	K05571	P	PF03334.14;	PhaG_MnhG_YufB;
28	0.999973	Msar22fam_000082	AFC99830.1	rbcL	ribulose-bisphosphate carboxylase large chain [EC:4.1.1.39]						0	K01601	G	PF00016.20; PF02788.16;	RuBisCO_large; RuBisCO_large_N;
29	0.99993	Msar22fam_000083	ETA69163.1	SUA5	L-threonylcarbamoyladenylate synthase [EC:2.7.7.87]		+	+	+		0	K07566	J	PF03481.13; PF01300.18;	SUA5; Sua5_yciO_yrdC;
30	0.998895	Msar22fam_000084	ETA69164.1								1			NA;	NA;
31	0.99149	Msar22fam_000092	AFD00521.1		methyltransferase						0		J	PF06325.13;	PrmA;
32	0.999978	Msar22fam_000094	AAM30933.1	thyA	thymidylate synthase [EC:2.1.1.45]						0	K00560	F	PF00303.19;	Thymidylat_synt;
33	1	Msar22fam_000095	AFC99857.1	htpX	heat shock protein HtpX [EC:3.4.24.-]						1	K03799	O	PF01435.18;	Peptidase_M48;
34	0.999211	Msar22fam_000097	ETA69503.1		Dihydrofolate reductase						0		H	PF00186.19; PF01872.17;	DHFR_1; RibD_C;
35	0.992843	Msar22fam_000099	ETA66659.1		iron complex transport system substrate-binding protein						0	K02016	P	PF01497.18;	Peripla_BP_2;
36	0.995186	Msar22fam_000100	ETA66661.1		Methyltransferase						0		Q	PF08241.12; PF13649.6;	Methyltransf_11; Methyltransf_25;
37	0.993165	Msar22fam_000101	ETA66662.1		Radical SAM domain protein						0		O	PF13353.6; PF04055.21;	Fer4_12; Radical_SAM;
38	0.999975	Msar22fam_000105	ETA68600.1		nitrilase cyanide hydratase and apolipoprotein n-acyltransferase						0		S	PF00795.22;	CN_hydrolase;
39	0.999998	Msar22fam_000108	AFD00941.1	gatC	aspartyl-tRNA(Asn)/glutamyl-tRNA(Gln) amidotransferase subunit C [EC:6.3.5.6 6.3.5.7]						0	K02435	J	PF02686.15;	Glu-tRNAGln;
40	0.999889	Msar22fam_000110	ETA68491.1	frhB	coenzyme F420 hydrogenase subunit beta [EC:1.12.98.1]						0	K00441	C	PF04422.13; PF04432.13;	FrhB_FdhB_N; FrhB_FdhB_C;
41	0.99329	Msar22fam_000120	ETA67494.1								1		E	PF00324.21;	AA_permease;
42	0.999963	Msar22fam_000121	ETA68398.1	flaK	archaeal preflagellin peptidase FlaK [EC:3.4.23.52]						1	K07991	N	PF01478.18; PF06847.11;	Peptidase_A24; Arc_PepC_II;
43	0.996832	Msar22fam_000123	ETA67640.1								0		S	NA;	NA;
44	0.937227	Msar22fam_000130	KCZ72694.1								0		S	NA;	NA;
45	0.420555	Msar22fam_000133	AKB23652.1								1		S	NA;	NA;
46	0.426367	Msar22fam_000135	AKB74094.1								1		S	NA;	NA;
47	0.999981	Msar22fam_000140	ETA68389.1			+	+	+	+	+	1		S	NA;	NA;
48	0.999937	Msar22fam_000142	ETA66753.1								1	K07052	S	PF02517.16;	CPBP;
49	0.999975	Msar22fam_000143	AFD00166.1		Protein of unknown function (DUF1616)						1		S	PF07760.11;	DUF1616;
50	0.999998	Msar22fam_000144	AKB23597.1	wbpP							0		M	PF01370.21; PF16363.5;	Epimerase; GDP_Man_Dehyd;					+
51	0.999979	Msar22fam_000147	AFV22758.1	galE	UDP-glucose 4-epimerase [EC:5.1.3.2]						0	K01784	M	PF16363.5; PF01370.21;	GDP_Man_Dehyd; Epimerase;					+
52	0.999913	Msar22fam_000148	AKB23680.1	galU	UTP--glucose-1-phosphate uridylyltransferase [EC:2.7.7.9]						0	K00963	M	PF00483.23; PF12804.7;	NTP_transferase; NTP_transf_3;	+				+
53	0.999988	Msar22fam_000149	AFD00871.1	ugd	UDPglucose 6-dehydrogenase [EC:1.1.1.22]						0	K00012	M	PF00984.19; PF03721.14;	UDPG_MGDP_dh; UDPG_MGDP_dh_N;					+
54	0.999937	Msar22fam_000151	ETA69094.1		Protein of unknown function (DUF354)						0	K09726	S	PF04007.12;	DUF354;
55	0.985223	Msar22fam_000152	AFV22878.1		4-amino-4-deoxy-alpha-L-arabinopyranosyl undecaprenyl phosphate biosynthetic process						0		G	NA;	NA;
56	0.99946	Msar22fam_000153	ETA69095.1		Glycosyl transferase family 2						0		M	PF13641.6; PF00535.26;	Glyco_tranf_2_3; Glycos_transf_2;						+
57	0.99979	Msar22fam_000157	ETA66803.1	mviM	UDP-N-acetylglucosamine (GlcNAc) 3-dehydrogenase [EC:1.1.1.374]						0	K18855	S	PF02894.17; PF01408.22;	GFO_IDH_MocA_C; GFO_IDH_MocA;
58	0.999959	Msar22fam_000158	ETA66812.1								1		M	PF13641.6; PF00535.26;	Glyco_tranf_2_3; Glycos_transf_2;						+
59	0.999984	Msar22fam_000159	AFD00749.1	ydjM	Predicted membrane-bound metal-dependent hydrolase (DUF457)						1		S	PF04307.14;	YdjM;
60	0.996174	Msar22fam_000160	AKB84301.1		Disaggregatase related						1		S	PF08480.10; PF06848.11; PF13229.6;	Disaggr_assoc; Disaggr_repeat; Beta_helix;
61	0.568453	Msar22fam_000163	ETA66811.1								0		G	PF01522.21; PF11959.8;	Polysacc_deac_1; DUF3473;
62	0.999998	Msar22fam_000165	AFC99334.1	mfnB	(5-formylfuran-3-yl)methyl phosphate synthase [EC:4.2.3.153]						0	K09733	S	PF04476.13;	4HFCP_synth;
63	0.999998	Msar22fam_000166	AFC98992.1	hisA	phosphoribosylformimino-5-aminoimidazole carboxamide ribotide isomerase [EC:5.3.1.16]						0	K01814	E	PF00977.21;	His_biosynth;
64	0.999987	Msar22fam_000169	ETA68503.1		DUF166						0		S	PF02593.14;	DUF166;
65	0.999995	Msar22fam_000170	AFC99595.1		Uncharacterized protein conserved in archaea (DUF2111) / MCR-associated marker 24						0		S	PF09884.9;	DUF2111;								+
66	0.999998	Msar22fam_000171	AFD00344.1	mtd	methylenetetrahydromethanopterin dehydrogenase [EC:1.5.98.1]						0	K00319	C	PF01993.18;	MTD;							+
67	0.99993	Msar22fam_000174	ETA69014.1	cobN	cobaltochelatase CobN [EC:6.6.1.2]			+	+		1	K02230	H	PF02514.16;	CobN-Mg_chel;
68	0.993977	Msar22fam_000179	AFD00706.1		Nucleotidyltransferase domain						0		S	PF18765.1; PF01909.23;	Polbeta; NTP_transf_2;
69	0.993603	Msar22fam_000180	AFD00707.1		Protein of unknown function DUF86						0		S	PF01934.17;	DUF86;
70	0.999984	Msar22fam_000181	AFD00247.1		Pyruvate kinase, alpha/beta domain						0	K09126	S	PF02887.16;	PK_C;
71	0.999998	Msar22fam_000182	AFD01042.1		PAC2 family						0	K06869	S	PF09754.9;	PAC2;
72	0.999998	Msar22fam_000183	AFD01041.1		Protein of unknown function (DUF473)						0	K09135	S	PF04322.12;	DUF473;
73	0.999807	Msar22fam_000186	ETA68734.1		FAD binding domain						0		C	PF02754.16; PF01565.23;	CCG; FAD_binding_4;
74	0.999952	Msar22fam_000187	ETA68046.1		4Fe-4S ferredoxin iron-sulfur binding domain protein						1		C	PF12801.7; PF13746.6;	Fer4_5; Fer4_18;
75	0.998992	Msar22fam_000188	ETA69198.1		Transcriptional regulator						0		K	NA;	NA;			+
76	0.999914	Msar22fam_000191	ETA67085.1		7,8-dihydropterin-6-yl-methyl-4-(beta-D-ribofuranosyl)aminobenzene 5'-phosphate synthase						0	K06897	S	PF00753.27; PF12706.7;	Lactamase_B; Lactamase_B_2;
77	0.999997	Msar22fam_000192	AFC99640.1		HTH-type transcriptional regulator, global nitrogen regulator NrpRI						0	K09720	K	PF08461.10; PF01995.16;	HTH_12; NRD1_2;			+
78	0.997362	Msar22fam_000193	AFV24160.1		DNA replication licensing factor						0		L	NA;	NA;
79	0.999997	Msar22fam_000194	AFC99240.1	uppS	undecaprenyl diphosphate synthase [EC:2.5.1.31]						0	K00806	I	PF01255.19;	Prenyltransf;
80	0.995733	Msar22fam_000196	ETA68232.1								1		C	NA;	NA;
81	0.99999	Msar22fam_000197	ETA66857.1	cdhA	acetyl-CoA decarbonylase/synthase complex subunit alpha [EC:1.2.7.4]						0	K00192	C	PF13187.6; PF03063.20;	Fer4_9; Prismane;
82	0.849606	Msar22fam_000208	AKB23741.1		Methyltransferase						0		Q	PF13649.6; PF08241.12;	Methyltransf_25; Methyltransf_11;
83	0.987683	Msar22fam_000209	AFC99251.1		NADH ubiquinone oxidoreductase 20 kDa subunit						0		C	PF01058.22;	Oxidored_q6;
84	0.892799	Msar22fam_000210	KCZ70697.1		NADH dehydrogenase (Ubiquinone), 30 kDa subunit						0		C	PF00346.19; PF00329.19;	Complex1_49kDa; Complex1_30kDa;
85	0.892799	Msar22fam_000213	KCZ70700.1		hydrogenlyase subunit						1		C	PF00146.21;	NADHdh;
86	0.844438	Msar22fam_000214	KCZ70701.1	hyfB	hydrogenase-4 component B [EC:1.-.-.-]						1	K12137	C	PF00361.20; PF00662.20;	Proton_antipo_M; Proton_antipo_N;
87	0.926788	Msar22fam_000215	AAZ70016.1		5-amino-6-(5-phosphoribosylamino) uracil reductase						0		H	PF01872.17;	RibD_C;
88	0.637569	Msar22fam_000216	KCZ71772.1		ABC-2 type transport system ATP-binding protein						0	K01990	V	PF13732.6; PF00005.27;	DUF4162; ABC_tran;
89	0.637569	Msar22fam_000217	KCZ71773.1		ABC-2 type transport system permease protein						1	K01992	C	PF12698.7; PF12679.7;	ABC2_membrane_3; ABC2_membrane_2;
90	0.839818	Msar22fam_000220	AKB24542.1		Uncharacterized protein conserved in archaea (DUF2111)						0		T	PF00989.25; PF08447.12;	PAS; PAS_3;
91	1	Msar22fam_000222	AFC98899.1		ABC-2 type transport system ATP-binding protein						0	K01990	V	PF00005.27; PF13304.6;	ABC_tran; AAA_21;
92	0.997944	Msar22fam_000225	AKB23753.1	hemE	uroporphyrinogen decarboxylase [EC:4.1.1.37]						0	K01599	H	PF01208.17;	URO-D;
93	0.577533	Msar22fam_000226	ETA67979.1	phoA	alkaline phosphatase [EC:3.1.3.1]						1	K01077	P	PF01676.18; PF00245.20;	Metalloenzyme; Alk_phosphatase;
94	0.959387	Msar22fam_000227	ETA68386.1	ddl	D-alanine-D-alanine ligase [EC:6.3.2.4]						0	K01921	Q	PF07478.13; PF13649.6;	Dala_Dala_lig_C; Methyltransf_25;
95	0.999987	Msar22fam_000229	AFC99041.1	moeA	molybdopterin molybdotransferase [EC:2.10.1.1]						0	K03750	H	PF12727.7; PF03453.17;	PBP_like; MoeA_N;
96	0.999175	Msar22fam_000233	ETA67834.1		Predicted permease						1	K07089	S	PF03773.13;	ArsP_1;
97	0.99998	Msar22fam_000234	AFD00948.1	cadC	ArsR family transcriptional regulator, lead/cadmium/zinc/bismuth-responsive transcriptional repressor						0	K21903	K	PF12840.7; PF01022.20;	HTH_20; HTH_5;			+
98	0.999176	Msar22fam_000235	ETA67836.1	cbiQ	energy-coupling factor transport system permease protein						1	K16785	P	PF02361.16;	CbiQ;
99	0.999911	Msar22fam_000239	AFC98777.1	troR	DtxR family transcriptional regulator, Mn-dependent transcriptional regulator						0	K03709	K	PF01325.19; PF02742.15;	Fe_dep_repress; Fe_dep_repr_C;			+
100	0.999911	Msar22fam_000240	AFC98778.1	feoB	ferrous iron transport protein B						1	K04759	P	PF01926.23; PF02421.18;	MMR_HSR1; FeoB_N;
101	0.508033	Msar22fam_000241	AKB23770.1				+		+		0		S	NA;	NA;
102	0.998382	Msar22fam_000249	ETA69180.1		outer membrane lipoprotein-sorting protein-like protein						1		M	PF17131.4; PF14285.6;	LolA_like; DUF4367;
103	0.999989	Msar22fam_000253	AFD00698.1		S-adenosyl-L-methionine hydroxide adenosyltransferase [EC:2.5.1.-]						0	K22205	S	PF01887.16;	SAM_adeno_trans;
104	0.980509	Msar22fam_000266	ETA66798.1								0		S	NA;	NA;
105	0.997966	Msar22fam_000267	ETA67337.1		Plasmid stabilisation system protein						0		K	PF05016.15;	ParE_toxin;
106	0.998555	Msar22fam_000269	ETA66629.1		Sulfatase-modifying factor enzyme 1						0		S	PF03781.16;	FGE-sulfatase;
107	0.999987	Msar22fam_000277	AFC99842.1		UPF0215 protein						0	K09120	L	PF01949.16;	DUF99;
108	0.999995	Msar22fam_000282	AFD00143.1		Pyruvate carboxyltransferase						0		E	PF00682.19;	HMGL-like;
109	0.999985	Msar22fam_000289	AFD01079.1	ccdA	cytochrome c-type biogenesis protein						1	K06196	O	PF13386.6; PF02683.15;	DsbD_2; DsbD;
110	0.997998	Msar22fam_000290	ETA67708.1	trxA	thioredoxin 1						1	K03671	O	PF00085.20;	Thioredoxin;
111	0.999993	Msar22fam_000291	AFD00556.1		peptide/nickel transport system ATP-binding protein						0	K02031	E	PF08352.12; PF00005.27;	oligo_HPY; ABC_tran;
112	0.999753	Msar22fam_000292	AFD00587.1		peptide/nickel transport system permease protein						1	K02034	E	PF12911.7; PF00528.22;	OppC_N; BPD_transp_1;
113	0.999717	Msar22fam_000293	AFD00586.1		peptide/nickel transport system permease protein						1	K02033	E	PF00528.22;	BPD_transp_1;
114	0.979175	Msar22fam_000294	AKB23820.1		4Fe-4S ferredoxin, iron-sulfur binding						0		C	PF13484.6;	Fer4_16;
115	0.998426	Msar22fam_000295	ETA67211.1		Methyltransferase						0		Q	PF13649.6; PF08241.12;	Methyltransf_25; Methyltransf_11;
116	0.997046	Msar22fam_000296	ETA67214.1		peptide/nickel transport system substrate-binding protein						1	K02035	E	PF00496.22;	SBP_bac_5;
117	0.999995	Msar22fam_000298	ETA67549.1		UPF0251 protein						0		S	PF02001.16;	DUF134;
118	0.999975	Msar22fam_000299	AFC99674.1		dinitrogenase iron-molybdenum cofactor biosynthesis						0		S	PF02579.17;	Nitro_FeMo-Co;
119	0.999979	Msar22fam_000300	AFC99678.1		dinitrogenase iron-molybdenum cofactor biosynthesis						0		S	PF02579.17;	Nitro_FeMo-Co;
120	0.99998	Msar22fam_000301	AFC99676.1	CbiA	Cobyrinic acid ac-diamide synthase						0		D	PF01656.23; PF10609.9;	CbiA; ParA;
121	0.999979	Msar22fam_000302	AFC99677.1	CbiA	Cobyrinic acid ac-diamide synthase						0		D	PF01656.23; PF00037.27;	CbiA; Fer4;
122	0.999797	Msar22fam_000304	ETA67084.1		Protein of unknown function (DUF1847)						0		S	PF08901.11;	DUF1847;
123	0.390081	Msar22fam_000305	AKB23832.1		Protein of unknown function (DUF1284)						0	K09706	S	PF06935.11;	DUF1284;
124	0.554409	Msar22fam_000310	AKB23837.1		metal-binding protein-like protein						0		S	PF10050.9;	DUF2284;
125	0.993138	Msar22fam_000315	KPL46177.1		Putative ATPase subunit of terminase (gpP-like)						0		L	PF06056.12; PF13384.6;	Terminase_5; HTH_23;
126	0.987794	Msar22fam_000316	AFV22484.1	insB	insertion element IS1 protein InsB						0	K07480	L	PF03400.13;	DDE_Tnp_IS1;
127	0.649737	Msar22fam_000317	AKB23839.1		UPF0228 protein						0		S	PF05727.11;	UPF0228;
128	0.683738	Msar22fam_000318	AKB24666.1	nosD							0		M	PF05048.13; PF13229.6;	NosD; Beta_helix;
129	0.506452	Msar22fam_000319	ETA69337.1								0		S	NA;	NA;
130	0.999168	Msar22fam_000320	ETA68417.1	frhB	coenzyme F420 hydrogenase subunit beta [EC:1.12.98.1]						0	K00441	C	PF04432.13; PF04422.13;	FrhB_FdhB_C; FrhB_FdhB_N;
131	0.999995	Msar22fam_000321	AFD00232.1		Glutamate synthase, alpha subunit						0		E	PF01493.19;	GXGXG;
132	0.999995	Msar22fam_000322	AFD00233.1		Archaeal glutamate synthase NADPH						0		E	PF01645.17;	Glu_synthase;
133	0.999995	Msar22fam_000323	AFD00234.1		glutamine amidotransferase, class-II						1		E	PF13522.6; PF00310.21;	GATase_6; GATase_2;
134	0.999992	Msar22fam_000324	AFC99141.1	glnA	glutamine synthetase [EC:6.3.1.2]						0	K01915	E	PF03951.19; PF00120.24;	Gln-synt_N; Gln-synt_C;
135	0.999972	Msar22fam_000325	ETA67035.1		translocator protein						1	K05770	T	PF03073.15;	TspO_MBR;
136	0.999052	Msar22fam_000326	ETA67179.1		Protein of unknown function (DUF1059)		+		+		0		S	PF06348.11;	DUF1059;
137	0.894876	Msar22fam_000328	ETA66767.1								1		S	NA;	NA;
138	0.999864	Msar22fam_000330	AFD01126.1	amt	ammonium transporter, Amt family						1	K03320	P	PF00909.21;	Ammonium_transp;
139	0.993691	Msar22fam_000332	ETA68033.1	cmoA	tRNA (cmo5U34)-methyltransferase [EC:2.1.1.-]	+		+	+		0	K15256	Q	PF13649.6; PF08242.12;	Methyltransf_25; Methyltransf_12;
140	0.999781	Msar22fam_000333	AFD00709.1		Calcineurin-like phosphoesterase						0		T	PF00149.28; PF12850.7;	Metallophos; Metallophos_2;
141	0.999973	Msar22fam_000335	ETA66695.1		Phosphodiesterase, MJ0936 family						0	K07095	S	PF00149.28; PF12850.7;	Metallophos; Metallophos_2;
142	0.999997	Msar22fam_000336	AFC99885.1	queC	7-cyano-7-deazaguanine synthase [EC:6.3.4.20]						0	K06920	S	PF06508.13;	QueC;
143	0.999997	Msar22fam_000337	AFC99886.1		Domain of unknown function (DUF366)						0	K09139	S	PF04017.12;	DUF366;
144	0.999991	Msar22fam_000338	AFC99887.1	queE	7-carboxy-7-deazaguanine synthase [EC:4.3.99.3]						0	K10026	O	PF13394.6; PF04055.21;	Fer4_14; Radical_SAM;
145	0.999986	Msar22fam_000339	AFC99888.1	queD	6-pyruvoyltetrahydropterin/6-carboxytetrahydropterin synthase [EC:4.2.3.12 4.1.2.50]						0	K01737	H	PF01242.19;	PTPS;
146	0.999992	Msar22fam_000345	ETA67193.1		Protein of unknown function (DUF98)						0		H	PF07702.13; PF01947.16;	UTRA; DUF98;
147	0.99999	Msar22fam_000349	AFC98934.1	fwdB	formylmethanofuran dehydrogenase subunit B [EC:1.2.7.12]						0	K00201	C	PF00384.22;	Molybdopterin;							+
148	0.999979	Msar22fam_000350	AFC98935.1	fwdD	formylmethanofuran dehydrogenase subunit D [EC:1.2.7.12]						0	K00203	C	PF01568.21;	Molydop_binding;							+
149	0.999991	Msar22fam_000351	AFD01193.1	fwdC	formylmethanofuran dehydrogenase subunit C [EC:1.2.7.12]						0	K00202	C	PF01493.19;	GXGXG;							+
150	0.99999	Msar22fam_000352	AFD01194.1	fwdA	formylmethanofuran dehydrogenase subunit A [EC:1.2.7.12]						0	K00200	C	PF07969.11; PF01979.20;	Amidohydro_3; Amidohydro_1;							+
151	0.999968	Msar22fam_000353	ETA67068.1	fwdF	4Fe-4S ferredoxin						0	K00205	C	PF13484.6; PF13187.6; PF12838.7;	Fer4_16; Fer4_9; Fer4_7;							+
152	0.999164	Msar22fam_000373	ETA67300.1	ccmE	cytochrome c-type biogenesis protein CcmE						1	K02197	O	PF03100.15;	CcmE;
153	0.99305	Msar22fam_000374	AKB24024.1	bcrC	undecaprenyl-diphosphatase [EC:3.6.1.27]						1	K19302	I	PF14378.6; PF01569.21;	PAP2_3; PAP2;
154	0.99998	Msar22fam_000376	AFD00739.1		Domain of unknown function DUF123						0		L	PF01986.16;	DUF123;
155	0.999944	Msar22fam_000382	ETA66800.1		YcfA-like protein						0		N	PF07927.12;	HicA_toxin;
156	0.999997	Msar22fam_000383	AFC99183.1		Uncharacterised protein family (UPF0150)						0		S	PF15919.5;	HicB_lk_antitox;
157	0.99955	Msar22fam_000384	ETA67378.1		Protein of unknown function DUF131		+		+		1		S	PF01998.17;	DUF131;
158	0.407245	Msar22fam_000385	KCZ72257.1		Protein of unknown function DUF131						1		S	PF01998.17;	DUF131;
159	0.997335	Msar22fam_000396	ETA68742.1	pspC	phage shock protein C, PspC						1		K	PF04024.12;	PspC;
160	0.999973	Msar22fam_000398	ETA66687.1		Protein of unknown function (DUF1722)						0		S	PF08349.11; PF04463.12;	DUF1722; DUF523;
161	0.999984	Msar22fam_000404	AFC99279.1		Toprim domain protein	+	+	+	+	+	0		L	PF01751.22; PF13662.6;	Toprim; Toprim_4;
162	0.999987	Msar22fam_000411	ETA67675.1	crcB	fluoride exporter						1	K06199	D	PF02537.15;	CRCB;
163	0.999981	Msar22fam_000412	AFC98926.1	moeA	molybdopterin molybdotransferase [EC:2.10.1.1]						0	K03750	H	PF03453.17; PF00994.24;	MoeA_N; MoCF_biosynth;
164	0.999997	Msar22fam_000413	AFC99638.1	thiS	sulfur-carrier protein						0	K03636	H	PF02597.20;	ThiS;
165	0.997411	Msar22fam_000416	AKB23989.1		Sodium hydrogen exchanger						1		P	PF00999.21;	Na_H_Exchanger;
166	0.953415	Msar22fam_000417	WP_042685762.1								0		Q	PF01266.24; PF01593.24;	DAO; Amino_oxidase;
167	0.999976	Msar22fam_000421	AFC99714.1		ArsR family transcriptional regulator	+	+		+		0		K	PF12840.7; PF01022.20;	HTH_20; HTH_5;			+
168	0.999966	Msar22fam_000423	ETA67207.1		coenzyme F390 synthetase						0		H	PF00501.28;	AMP-binding;
169	0.99959	Msar22fam_000424	AFV22551.1		alkylhydroperoxidase like protein, AhpD family						0		S	PF02627.20;	CMD;
170	0.942628	Msar22fam_000425	AAZ69500.1								0		S	NA;	NA;
171	0.379525	Msar22fam_000426	AKB23971.1		Pyrimidine dimer DNA glycosylase						0		L	PF03013.14;	Pyr_excise;
172	0.99998	Msar22fam_000429	AFC99742.1		Domain of unknown function (DUF378)						1	K09779	S	PF04070.12;	DUF378;
173	0.940332	Msar22fam_000430	AET64499.1	phrB	deoxyribodipyrimidine photo-lyase [EC:4.1.99.3]						0	K01669	L	PF00875.18;	DNA_photolyase;
174	0.999995	Msar22fam_000436	AFD00352.1		Transcriptional regulator						0	K07108	K	NA;	NA;			+
175	0.999186	Msar22fam_000440	ETA69059.1		alpha-amylase [EC:3.2.1.1]						0	K07405	G	PF03065.15;	Glyco_hydro_57;
176	0.999986	Msar22fam_000441	AFD00851.1		alpha-amylase [EC:3.2.1.1]						0	K07405	G	PF03065.15;	Glyco_hydro_57;
177	0.999031	Msar22fam_000442	ETA69057.1								0	K07013	S	PF02830.18;	V4R;
178	0.999186	Msar22fam_000443	ETA69056.1		Glycoside hydrolase 15-related protein						0		G	PF00723.21;	Glyco_hydro_15;
179	0.848443	Msar22fam_000447	ETA68134.1		Acetyltransferase (GNAT) family						0		K	PF00583.25; PF14268.6;	Acetyltransf_1; YoaP;
180	0.999947	Msar22fam_000453	KCZ73569.1	cas4	CRISPR-associated exonuclease Cas4 [EC:3.1.12.1]						0	K07464	S	PF01930.17;	Cas_Cas4;
181	0.6633	Msar22fam_000454	AKB23859.1								1		S	NA;	NA;
182	0.988227	Msar22fam_000455	ETA67970.1								1		S	PF12679.7;	ABC2_membrane_2;
183	0.62778	Msar22fam_000457	AAM07382.1		LVIVD repeat						1		S	PF08309.11; PF09826.9;	LVIVD; Beta_propel;
184	0.576914	Msar22fam_000458	AAM03953.1								1		E	PF10282.9; PF02239.16;	Lactonase; Cytochrom_D1;
185	0.612598	Msar22fam_000459	AKB23945.1								1		S	NA;	NA;
186	0.576504	Msar22fam_000462	AKB24294.1		transduction histidine kinase						0		T	PF07568.12;	HisKA_2;		+
187	0.642104	Msar22fam_000463	AAM07372.1	cbiM	cobalt/nickel transport system permease protein						1	K02007	P	PF01891.16;	CbiM;
188	0.957878	Msar22fam_000464	AFD00459.1	cbiQ	cobalt/nickel transport system permease protein						1	K02008	P	PF02361.16;	CbiQ;
189	0.957878	Msar22fam_000465	AFD00458.1	cbiO	cobalt/nickel transport system ATP-binding protein		+	+	+		0	K02006	P	PF13304.6; PF00005.27;	AAA_21; ABC_tran;
190	0.998677	Msar22fam_000466	ETA68303.1	cbiQ	cobalt/nickel transport system permease protein						1	K02008	P	PF02361.16;	CbiQ;
191	0.998403	Msar22fam_000469	ETA68915.1		glutathione reductase (NADPH) [EC:1.8.1.7]						0	K00383	C	PF02852.22; PF07992.14;	Pyr_redox_dim; Pyr_redox_2;
192	0.999919	Msar22fam_000471	ETA68164.1	ubiA	UbiA prenyltransferase						1		H	PF01040.18;	UbiA;
193	0.668914	Msar22fam_000474	AFV22985.1		Cation efflux family protein						1		P	PF01545.21; PF16916.5;	Cation_efflux; ZT_dimer;
194	0.999994	Msar22fam_000479	AFD00597.1	copA	Cu+-exporting ATPase [EC:3.6.3.54]						0	K17686	S	PF08282.12; PF00702.26;	Hydrolase_3; Hydrolase;
195	0.999997	Msar22fam_000487	AFD00547.1		alkylhydroperoxidase like protein, AhpD family						0		S	PF02627.20;	CMD;
196	0.99991	Msar22fam_000488	ETA68214.1		peptidase M10A and M12B, matrixin and adamalysin						1		O	PF00413.24;	Peptidase_M10;
197	0.999987	Msar22fam_000490	AFC99976.1	aor	aldehyde:ferredoxin oxidoreductase [EC:1.2.7.5]						0	K03738	C	PF01314.18; PF02730.15;	AFOR_C; AFOR_N;
198	0.997062	Msar22fam_000491	ETA66605.1		Transposase						0		L	PF13542.6; PF01610.17;	HTH_Tnp_ISL3; DDE_Tnp_ISL3;
199	0.99999	Msar22fam_000496	AFC98814.1		monovalent cation:H+ antiporter-2, CPA2 family						1	K03455	P	PF02254.18; PF00999.21;	TrkA_N; Na_H_Exchanger;
200	0.999966	Msar22fam_000497	AFC99686.1	kamA	lysine 2,3-aminomutase [EC:5.4.3.2]						0	K01843	E	PF04055.21; PF12544.8;	Radical_SAM; LAM_C;
201	0.999859	Msar22fam_000500	ETA66960.1		archaeal flagellar protein FlaJ						1	K07333	N	PF00482.23;	T2SSF;
202	1	Msar22fam_000501	AFC99738.1					+	+		0	K07332	N	PF00437.20;	T2SSE;
203	0.999918	Msar22fam_000502	ETA67062.1	recA							0		T	PF00154.21; PF06745.13;	RecA; ATPase;
204	0.999988	Msar22fam_000506	AFD00950.1								0		S	PF07747.11;	MTH865;
205	0.999935	Msar22fam_000512	ETA68545.1								1		M	PF07705.11; NA;	CARDB; NA;
206	0.505557	Msar22fam_000515	AFV23207.1		GCN5-related N-acetyltransferase						0		K	PF00583.25; PF13673.7;	Acetyltransf_1; Acetyltransf_10;
207	0.829223	Msar22fam_000516	KCZ71801.1		ArsR family transcriptional regulator		+		+		0		K	PF01022.20;	HTH_5;			+
208	0.987584	Msar22fam_000522	AKB24090.1		Universal stress protein						0		T	PF00582.26;	Usp;
209	0.99999	Msar22fam_000523	AFC99716.1		redox-active disulfide protein 2						0		O	PF13192.6;	Thioredoxin_3;
210	0.596544	Msar22fam_000524	AKB24099.1		permease						1	K07089	S	PF03773.13;	ArsP_1;
211	0.999887	Msar22fam_000526	ETA66696.1		DGC domain						0		S	PF08859.11;	DGC;
212	0.999973	Msar22fam_000527	AFC99717.1		permease						1	K07089	S	PF03773.13;	ArsP_1;
213	0.999936	Msar22fam_000528	ETA67679.1		Uncharacterized ACR, COG1993						0	K09137	T	PF02641.15;	DUF190;
214	0.999911	Msar22fam_000529	AFD00550.1		Methyltransferase						0		Q	PF13649.6;	Methyltransf_25;
215	0.997672	Msar22fam_000530	AFV22445.1								0		S	NA;	NA;
216	0.699543	Msar22fam_000531	AET64909.1	dsrH	DsrH like protein						0	K07237	P	PF04077.12;	DsrH;
217	0.614349	Msar22fam_000532	AET64910.1	drsE	DsrE/DsrF-like family						0	K07236	P	PF02635.15;	DrsE;
218	0.614349	Msar22fam_000533	AET64911.1	drsE	DsrE/DsrF-like family						0		P	PF02635.15;	DrsE;
219	0.999401	Msar22fam_000534	AFV22437.1		Fe-S cluster domain protein						0		K	PF12840.7; PF04060.13;	HTH_20; FeS;
220	0.99979	Msar22fam_000538	ETA66701.1		Methyltransferase						0		Q	PF13649.6; PF08241.12; PF13847.6;	Methyltransf_25; Methyltransf_11; Methyltransf_31;
221	0.99106	Msar22fam_000541	ETA68263.1	modC	molybdate transport system ATP-binding protein [EC:3.6.3.29]						0	K02017	G	PF08402.10; PF00005.27;	TOBE_2; ABC_tran;
222	0.990604	Msar22fam_000542	ETA68264.1	modB	molybdate transport system permease protein						1	K02018	P	PF00528.22;	BPD_transp_1;
223	0.9985	Msar22fam_000543	AFC98917.1	nifK	nitrogenase molybdenum-iron protein beta chain [EC:1.18.6.1]						0	K02591	C	PF00148.19;	Oxidored_nitro;
224	0.9985	Msar22fam_000544	AFC98916.1	nifD	nitrogenase molybdenum-iron protein alpha chain [EC:1.18.6.1]						0	K02586	C	PF00148.19;	Oxidored_nitro;
225	0.999186	Msar22fam_000549	ETA68735.1	PK_C	pyruvate kinase [EC:2.7.1.40]						0	K00873	G	PF02887.16; PF00224.21;	PK_C; PK;	+
226	0.999507	Msar22fam_000557	ETA69473.1		major facilitator superfamily MFS_1						1		G	PF07690.16;	MFS_1;
227	0.999752	Msar22fam_000559	ETA69242.1			+		+	+		0		S	NA;	NA;
228	0.999999	Msar22fam_000561	AFC99590.1		HAD-superfamily hydrolase, subfamily IA, variant 3						0		S	PF13419.6; PF00702.26;	HAD_2; Hydrolase;
229	0.999986	Msar22fam_000566	ETA66845.1		ATP-grasp domain						0	K06913	S	PF02786.17; PF15632.6; PF02655.14;	CPSase_L_D2; ATPgrasp_Ter; ATP-grasp_3;
230	0.999994	Msar22fam_000573	ETA66854.1	cooC	CO dehydrogenase maturation factor						0	K07321	D	PF01656.23; PF13614.6;	CbiA; AAA_31;
231	0.999989	Msar22fam_000575	ETA66856.1	cdhB	acetyl-CoA decarbonylase/synthase complex subunit epsilon						0	K00195	C	PF00205.22; PF02552.16;	TPP_enzyme_M; CO_dh;
232	0.999984	Msar22fam_000576	AFD01140.1		Rhomboid family		+		+		1	K07059	E	PF01694.22; PF01428.16;	Rhomboid; zf-AN1;
233	0.999971	Msar22fam_000577	ETA66859.1			+		+	+		0		S	NA;	NA;
234	0.797438	Msar22fam_000583	AAM04840.1		transposase						0	K07484	L	PF13005.7; PF03050.14;	zf-IS66; DDE_Tnp_IS66;
235	0.979826	Msar22fam_000588	AFV22763.1								0		S	NA;	NA;
236	0.976144	Msar22fam_000593	AKB25373.1		Transposase						0		L	PF01609.21; PF14104.6;	DDE_Tnp_1; DUF4277;
237	0.998494	Msar22fam_000595	AFV22428.1		Transposase						1		L	PF01609.21;	DDE_Tnp_1;
238	0.992001	Msar22fam_000596	AFV24519.1		Integrase						0		L	PF00589.22;	Phage_integrase;
239	0.999976	Msar22fam_000605	AFD01060.1		arsenite methyltransferase [EC:2.1.1.137]	+			+		0	K07755	Q	PF13847.6; PF13649.6;	Methyltransf_31; Methyltransf_25;
240	0.999985	Msar22fam_000607	ETA67439.1	manAC	mannose-1-phosphate guanylyltransferase / mannose-6-phosphate isomerase [EC:2.7.7.13 5.3.1.8]						0	K16011	M	PF00483.23; PF01050.18;	NTP_transferase; MannoseP_isomer;					+
241	0.999865	Msar22fam_000608	AFV24603.1	rfbC	dTDP-4-dehydrorhamnose 3,5-epimerase [EC:5.1.3.13]						0	K01790	M	PF00908.17;	dTDP_sugar_isom;					+
242	0.999976	Msar22fam_000609	AFC98960.1	rfbB	dTDP-glucose 4,6-dehydratase [EC:4.2.1.46]						0	K01710	M	PF01370.21; PF16363.5;	Epimerase; GDP_Man_Dehyd;					+
243	0.99997	Msar22fam_000610	AFV24605.1	rfbD	dTDP-4-dehydrorhamnose reductase [EC:1.1.1.133]						0	K00067	M	PF04321.17; PF01370.21;	RmlD_sub_bind; Epimerase;					+
244	0.998137	Msar22fam_000611	AFV24606.1	RfbA	glucose-1-phosphate thymidylyltransferase [EC:2.7.7.24]						0	K00973	M	PF12804.7; PF00483.23;	NTP_transf_3; NTP_transferase;					+
245	0.537603	Msar22fam_000614	AAM07117.1		Polysaccharide biosynthesis protein						1		M	PF13440.6; PF01943.17;	Polysacc_synt_3; Polysacc_synt;
246	0.944251	Msar22fam_000615	AFC98969.1		glycosyl transferase family 2						1	K07011	M	PF13641.6; PF00535.26;	Glyco_tranf_2_3; Glycos_transf_2;						+
247	0.731188	Msar22fam_000616	WP_042686749.1								0		M	PF13692.6; PF00534.20;	Glyco_trans_1_4; Glycos_transf_1;						+
248	0.933932	Msar22fam_000617	AFC98974.1		Glycosyl transferases group 1						0		M	PF00534.20; PF13439.6;	Glycos_transf_1; Glyco_transf_4;						+
249	0.695168	Msar22fam_000618	AFC98975.1		Glycosyl transferases group 1						0		M	PF00534.20; PF13692.6;	Glycos_transf_1; Glyco_trans_1_4;						+
250	0.999948	Msar22fam_000623	AFD00845.1	kynB	arylformamidase [EC:3.5.1.9]						0	K07130	E	PF04199.13;	Cyclase;
251	0.999991	Msar22fam_000625	AFC99089.1	fprA	F420H2 oxidase						0		C	PF00753.27; PF00258.25;	Lactamase_B; Flavodoxin_1;
252	0.999009	Msar22fam_000626	ETA67749.1								0		S	PF13668.6; PF02915.17;	Ferritin_2; Rubrerythrin;
253	1	Msar22fam_000628	AFC99404.1		NADPH-dependent FMN reductase						0		S	PF03358.15; PF02525.17;	FMN_red; Flavodoxin_2;
254	0.99905	Msar22fam_000629	ETA67742.1		cytochrome C family protein						1		C	PF13435.6; PF14522.6;	Cytochrome_C554; Cytochrome_C7;
255	0.999934	Msar22fam_000630	AFD00685.1	dfx	superoxide reductase [EC:1.15.1.2]						0	K05919	C	PF01880.18;	Desulfoferrodox;
256	1	Msar22fam_000632	ETA67739.1		Uncharacterized protein conserved in archaea (DUF2180)	+	+		+		0		S	PF09947.9;	DUF2180;
257	0.998742	Msar22fam_000633	AFV24964.1			+			+		0			NA;	NA;
258	0.999981	Msar22fam_000635	ETA67737.1	frhB	coenzyme F420 hydrogenase subunit beta [EC:1.12.98.1]						0	K00441	C	PF04422.13; PF04432.13;	FrhB_FdhB_N; FrhB_FdhB_C;
259	0.999998	Msar22fam_000637	AFD00612.1		adenylate kinase [EC:2.7.4.3]						0	K18532	F	PF13238.6;	AAA_18;
260	0.998014	Msar22fam_000638	AFV22886.1		Pyridoxamine 5'-phosphate oxidase						0		S	PF01243.20;	Putative_PNPOx;
261	0.999009	Msar22fam_000639	ETA66882.1		Cytochrome b5-like Heme/Steroid binding domain						0		S	PF00173.28;	Cyt-b5;
262	0.999988	Msar22fam_000640	ETA67206.1		DUF255						0	K06888	O	PF13899.6; PF03190.15;	Thioredoxin_7; Thioredox_DsbH;
263	0.999998	Msar22fam_000641	AFD00060.1	uppS	tritrans,polycis-undecaprenyl-diphosphate synthase [geranylgeranyl-diphosphate specific] [EC:2.5.1.89]	+	+		+		0	K15888	I	PF01255.19;	Prenyltransf;
264	0.431019	Msar22fam_000645	AKB24228.1								0			PF00550.25;	PP-binding;
265	0.976146	Msar22fam_000646	AKB24229.1		amp-dependent synthetase and ligase						0		I	PF13193.6; PF00501.28;	AMP-binding_C; AMP-binding;
266	0.965956	Msar22fam_000647	AKB24230.1		ATP binding related protein						0		D	NA;	NA;
267	0.976146	Msar22fam_000648	AKB24231.1	nadE	NAD+ synthase [EC:6.3.1.5]						0	K01916	H	PF02540.17;	NAD_synthase;
268	0.578493	Msar22fam_000649	AFD00211.1		Galactoside O-acetyltransferase 3						0		S	PF00132.24;	Hexapep;
269	0.999998	Msar22fam_000650	AFD00062.1		Radical SAM domain protein						0	K07129	S	PF13394.6; PF04055.21;	Fer4_14; Radical_SAM;
270	0.998671	Msar22fam_000651	ETA68693.1			+	+	+	+	+	0		C	PF12837.7; PF13237.6; PF00037.27;	Fer4_6; Fer4_10; Fer4;
271	0.997593	Msar22fam_000652	ETA69022.1								1		S	NA;	NA;
272	0.999989	Msar22fam_000665	AFC98786.1		stage II sporulation protein M						1	K06384	S	PF01944.17;	SpoIIM;
273	0.999981	Msar22fam_000671	AFC99115.1		glycosyl transferase group 1						0		M	PF13439.6; PF00534.20; PF13692.6;	Glyco_transf_4; Glycos_transf_1; Glyco_trans_1_4;						+
274	0.999986	Msar22fam_000672	AFC99233.1	galT	UDPglucose--hexose-1-phosphate uridylyltransferase [EC:2.7.7.12]						0	K00965	C	PF16268.5; PF01087.22;	DUF4921; GalP_UDP_transf;
275	0.999964	Msar22fam_000673	ETA69065.1	gys	glycogen synthase						0		M	PF13439.6; PF05693.13;	Glyco_transf_4; Glycogen_syn;	+
276	0.999855	Msar22fam_000678	ETA68027.1		DNA alkylation repair enzyme						0		L	PF08713.11;	DNA_alkylation;
277	0.879313	Msar22fam_000679	KCZ73509.1	cas6	CRISPR-associated endoribonuclease Cas6 [EC:3.1.-.-]						0	K19091	V	PF01881.16;	Cas_Cas6;
278	0.790853	Msar22fam_000680	WP_042684202.1	cas4	CRISPR-associated exonuclease Cas4 [EC:3.1.12.1]						0	K07464	V	PF01930.17; PF12705.7;	Cas_Cas4; PDDEXK_1;
279	0.790853	Msar22fam_000681	WP_042684204.1	cas1	CRISP-associated protein Cas1						0	K15342	V	PF01867.16;	Cas_Cas1;
280	0.790853	Msar22fam_000682	WP_042684206.1	cas2	CRISPR-associated protein Cas2						0	K09951	V	PF09827.9;	CRISPR_Cas2;
281	0.5142	Msar22fam_000683	AKB85836.1	cst1	CRISPR-associated protein Cst1						0	K19088	V	PF09706.10;	Cas_CXXC_CXXC;
282	0.5142	Msar22fam_000684	AKB85837.1	cst2	CRISPR-associated protein Cst2						0	K19075	V	PF01905.16;	DevR;
283	0.5142	Msar22fam_000685	AKB85838.1	cas5t	CRISPR-associated protein Cas5t						0	K19090	V	PF09704.10;	Cas_Cas5d;
284	0.5142	Msar22fam_000686	AKB85839.1	cas3	CRISPR-associated endonuclease/helicase Cas3 [EC:3.1.-.- 3.6.4.-]						0	K07012	V	PF00271.31; PF00270.29;	Helicase_C; DEAD;
285	0.994001	Msar22fam_000688	ETA69128.1								1		S	NA;	NA;
286	0.759542	Msar22fam_000689	AAM06108.1		Transposase						0		L	PF01548.17; PF02371.16;	DEDD_Tnp_IS110; Transposase_20;
287	0.996658	Msar22fam_000690	AFV24872.1	ltrA	RNA-directed DNA polymerase [EC:2.7.7.49]						0	K00986	L	PF00078.27; PF13655.6;	RVT_1; RVT_N;
288	0.961854	Msar22fam_000692	AFV23650.1		Cupin domain						0		G	PF07883.11;	Cupin_2;
289	0.999993	Msar22fam_000701	AFC98836.1	cbiK/cfbA	sirohydrochlorin cobalto/nickelchelatase [EC:4.99.1.3 4.99.1.11]						0	K22011	H	PF06180.11; PF01903.17;	CbiK; CbiX;
290	0.999798	Msar22fam_000709	ETA66772.1		polyketide cyclase dehydrase						0		S	PF10604.9;	Polyketide_cyc2;
291	0.998376	Msar22fam_000711	ETA69247.1		Mannose-6-phosphate isomerase						0		G	PF02311.19; PF07883.11;	AraC_binding; Cupin_2;
292	0.478718	Msar22fam_000712	AFV22402.1		endonuclease exonuclease phosphatase						0		L	NA;	NA;
293	0.509046	Msar22fam_000713	AAM06969.1	tilS	ATP binding related protein						0		D	PF02568.14;	ThiI;
294	0.980442	Msar22fam_000723	KCZ72896.1								1			NA;	NA;
295	0.967023	Msar22fam_000727	AKB23870.1		HSP20 family protein						0	K13993	O	PF00011.21;	HSP20;
296	0.993539	Msar22fam_000731	ETA69036.1		major facilitator superfamily MFS_1						1		G	PF07690.16; PF00083.24;	MFS_1; Sugar_tr;
297	0.999997	Msar22fam_000732	AFC99546.1		HSP20 family protein	+	+		+		0	K13993	O	PF17886.1; PF00011.21;	ArsA_HSP20; HSP20;
298	0.998748	Msar22fam_000733	AFV24323.1		S-layer domain-like protein						1		M	PF07705.11;	CARDB;
299	0.998748	Msar22fam_000734	AFV24324.1	ftsX	putative ABC transport system permease protein						1	K02004	V	PF02687.21;	FtsX;
300	0.512413	Msar22fam_000736	AKB24663.1								0		S	NA;	NA;
301	0.999997	Msar22fam_000740	AFD01092.1		signal transduction protein with CBS domains						0		S	PF00571.28;	CBS;		+
302	0.999934	Msar22fam_000742	ETA68642.1	pfkC	ADP-dependent phosphofructokinase [EC:2.7.1.146 2.7.1.147]						0	K00918	G	PF04587.15;	ADP_PFK_GK;	+				+
303	0.999186	Msar22fam_000743	ETA68643.1	Glk	ADP-dependent glucokinase [EC:2.7.1.146 2.7.1.147]						0	K00918	G	PF04587.15;	ADP_PFK_GK;					+
304	0.999971	Msar22fam_000744	ETA68644.1	OGG1	N-glycosylase/DNA lyase [EC:3.2.2.- 4.2.99.18]						0	K03660	L	PF00730.25; PF07934.12;	HhH-GPD; OGG_N;
305	0.999999	Msar22fam_000747	ETA67564.1		S-layer-related duplication domain protein						1		S	PF07705.11; PF07752.11;	CARDB; S-layer;
306	0.999998	Msar22fam_000758	AFC99407.1	pgp	phosphoglycolate phosphatase [EC:3.1.3.18]						0	K22223	S	PF05116.13; PF08282.12;	S6PP; Hydrolase_3;
307	0.969623	Msar22fam_000759	ETA68152.1	cheBR	two-component system, chemotaxis family, CheB/CheR fusion protein [EC:2.1.1.80 3.1.1.61]						0	K13924	N	PF01339.17; PF01739.18;	CheB_methylest; CheR;				+
308	0.999991	Msar22fam_000784	AFC99807.1	pdaD	arginine decarboxylase [EC:4.1.1.19]						0	K02626	E	PF01862.16;	PvlArgDC;
309	0.999329	Msar22fam_000788	ETA68713.1	eamA	EamA-like transporter family						1		G	PF00892.20;	EamA;
310	0.813078	Msar22fam_000789	AFC99833.1	tatC	sec-independent protein translocase protein TatC		+	+	+		1	K03118	U	PF00902.18;	TatC;
311	0.993857	Msar22fam_000796	ETA67312.1	feoA	ferrous iron transport protein A						0	K04758	P	PF04023.14;	FeoA;
312	0.996322	Msar22fam_000798	ETA67720.1								1		S	NA;	NA;
313	0.631497	Msar22fam_000799	AKB25471.1	feoC	FeoC like transcriptional regulator						0		K	PF09012.10;	FeoC;			+
314	0.999113	Msar22fam_000807	ETA66913.1		iron complex transport system substrate-binding protein						1	K02016	P	PF01497.18;	Peripla_BP_2;
315	0.992317	Msar22fam_000808	ETA66912.1								1		S	NA;	NA;
316	0.999929	Msar22fam_000809	ETA66911.1	cooC	CO dehydrogenase maturation factor						0	K07321	D	PF01656.23; PF10609.9;	CbiA; ParA;
317	0.499375	Msar22fam_000810	AKB24566.1		Protein of unknown function (DUF498/DUF598)						0		S	PF04430.14;	DUF498;
318	0.998937	Msar22fam_000812	AFV22308.1	rsgA	ribosome biogenesis GTPase / thiamine phosphate phosphatase [EC:3.6.1.- 3.1.3.100]						0	K06949	S	PF00005.27; PF01926.23; PF03193.16;	ABC_tran; MMR_HSR1; RsgA_GTPase;
319	0.54542	Msar22fam_000814	AAM06115.1	cysE	serine O-acetyltransferase [EC:2.3.1.30]						0	K00640	E	PF00132.24;	Hexapep;
320	0.999526	Msar22fam_000817	ETA68492.1	nir/sir	nitrite and sulphite reductase, 4Fe-4S						0		C	PF01077.22; PF03460.17;	NIR_SIR; NIR_SIR_ferr;
321	0.984406	Msar22fam_000818	AKB24757.1	azlD							1			PF05437.12;	AzlD;
322	0.996167	Msar22fam_000819	AFV22529.1	azlC	AzlC family						1		E	PF03591.14;	AzlC;
323	0.981185	Msar22fam_000820	ETA67639.1		mechanosensitive ion channel						1		M	PF00924.18;	MS_channel;
324	0.999186	Msar22fam_000822	ETA67162.1					+	+		0		S	NA;	NA;
325	1	Msar22fam_000824	AFC98978.1		Rubrerythrin	+	+		+		0		S	PF02915.17;	Rubrerythrin;
326	0.999983	Msar22fam_000825	AFD00807.1		DNA ligase D, 3'-phosphoesterase domain protein						0		L	PF13298.6;	LigD_N;
327	0.998742	Msar22fam_000830	ETA69074.1		7,8-dihydropterin-6-yl-methyl-4-(beta-D-ribofuranosyl)aminobenzene 5'-phosphate synthase						0	K06897	S	PF00753.27;	Lactamase_B;
328	0.999942	Msar22fam_000834	ETA67425.1		Tic20-like protein						1		S	NA;	NA;
329	0.999992	Msar22fam_000837	AFC99464.1	pps	pyruvate, water dikinase [EC:2.7.9.2]						0	K01007	G	PF01326.19; PF02896.18;	PPDK_N; PEP-utilizers_C;
330	0.999909	Msar22fam_000838	ETA69210.1		deaminase						0		F	PF00383.23; PF14437.6;	dCMP_cyt_deam_1; MafB19-deam;
331	0.99974	Msar22fam_000841	ETA67318.1		GTP-binding protein						0		S	PF01926.23; PF03193.16;	MMR_HSR1; RsgA_GTPase;
332	0.986624	Msar22fam_000842	AET63404.1		nucleoside-triphosphatase [EC:3.6.1.15]						0	K06928	F	PF03266.15; PF10649.9;	NTPase_1; DUF2478;
333	0.980888	Msar22fam_000845	ETA68859.1								0		S	NA;	NA;
334	0.996785	Msar22fam_000846	ETA68858.1		Mechanosensitive ion channel						1		M	PF00924.18;	MS_channel;
335	0.995104	Msar22fam_000850	AKB25613.1								0		S	NA;	NA;
336	0.993128	Msar22fam_000851	ETA67623.1		serpin B						0	K13963	O	PF00079.20;	Serpin;
337	0.999937	Msar22fam_000857	AET64381.1								1		E	PF13520.6; PF00324.21;	AA_permease_2; AA_permease;
338	0.999729	Msar22fam_000858	ETA68553.1								0		K	NA;	NA;
339	0.999998	Msar22fam_000863	AFC99069.1	acyP	acylphosphatase [EC:3.6.1.7]						0	K01512	C	PF00708.18;	Acylphosphatase;
340	0.998898	Msar22fam_000865	ETA69474.1		metalloenzyme domain protein						1		G	PF01676.18; PF00884.23;	Metalloenzyme; Sulfatase;
341	0.992174	Msar22fam_000866	KPL47338.1		Transposase						0	K07491	L	PF01797.16;	Y1_Tnp;
342	0.999987	Msar22fam_000871	ETA66863.1		myo-inositol-1(or 4)-monophosphatase [EC:3.1.3.25]		+	+	+		0	K01092	G	PF00459.25;	Inositol_P;
343	0.999998	Msar22fam_000872	AFD00343.1	ppnK	NAD+ kinase [EC:2.7.1.23]		+	+	+		0	K00858	H	PF01513.21;	NAD_kinase;
344	0.999912	Msar22fam_000875	AFC99657.1								0		S	NA;	NA;
345	0.996317	Msar22fam_000876	AFC99749.1		Protein of unknown function (DUF3160)						0		S	PF11369.8;	DUF3160;
346	0.998623	Msar22fam_000882	ETA66925.1		Flavin_Reductase						0		S	PF01613.18;	Flavin_Reduct;
347	0.997591	Msar22fam_000884	ETA66684.1								0		S	NA;	NA;
348	0.99593	Msar22fam_000885	AFD00044.1		Radical SAM domain protein						0	K06871	S	PF13186.6; PF04055.21;	SPASM; Radical_SAM;
349	0.542221	Msar22fam_000886	AKB24740.1		Domain of unknown function (DUF1508)	+			+		0	K09946	S	PF07411.12;	DUF1508;
350	0.998938	Msar22fam_000890	ETA68702.1	resB	cytochrome c-type biogenesis protein CcmF						1	K02198	O	PF05140.14; PF16327.5;	ResB; CcmF_C;
351	0.999164	Msar22fam_000891	ETA68701.1	ccmF	cytochrome c-type biogenesis protein CcmF						1	K02198	O	PF01578.20;	Cytochrom_C_asm;
352	0.999978	Msar22fam_000893	AFD00936.1	thiS	sulfur carrier protein						0	K03154	H	NA;	NA;
353	0.999982	Msar22fam_000894	ETA67626.1		Methanogenesis marker 16 metalloprotein						0		C	PF01837.16;	HcyBio;								+
354	0.999958	Msar22fam_000895	AFD00219.1	comE	sulfopyruvate decarboxylase subunit beta [EC:4.1.1.79]						0	K13039	G	PF02776.18; PF02775.21;	TPP_enzyme_N; TPP_enzyme_C;
355	0.999994	Msar22fam_000896	AFD00220.1		cysteate synthase [EC:2.5.1.76]						0	K15527	H	PF00291.25;	PALP;
356	0.999186	Msar22fam_000897	ETA69042.1								0		S	NA;	NA;
357	0.999949	Msar22fam_000906	ETA67226.1								1		S	PF07670.14;	Gate;
358	0.647959	Msar22fam_000907	AET64987.1		4fe-4S ferredoxin iron-sulfur binding domain protein						0		C	PF12838.7; PF13247.6;	Fer4_7; Fer4_11;
359	0.999921	Msar22fam_000908	ETA68047.1	cooS	anaerobic carbon-monoxide dehydrogenase catalytic subunit [EC:1.2.7.4]						0	K00198	C	PF03063.20;	Prismane;
360	0.999186	Msar22fam_000910	ETA67224.1								1		S	NA;	NA;
361	0.999013	Msar22fam_000917	ETA67221.1		Transglutaminase-like superfamily						1		E	PF01841.19;	Transglut_core;
362	0.999986	Msar22fam_000919	ETA67219.1	mptN	tetrahydromethanopterin:alpha-L-glutamate ligase [EC:6.3.2.33]						0	K15740	H	PF02955.16; PF08443.11;	GSH-S_ATP; RimK;
363	0.999983	Msar22fam_000920	AFD00346.1	iscU	nitrogen fixation protein NifU and related proteins						0	K04488	C	PF01592.16;	NifU_N;
364	0.999999	Msar22fam_000921	AFD00347.1	iscS	cysteine desulfurase [EC:2.8.1.7]						0	K04487	E	PF00266.19; PF01212.21;	Aminotran_5; Beta_elim_lyase;
365	0.99679	Msar22fam_000922	ETA69132.1	lrgA	holin-like protein						1	K06518	S	PF03788.14;	LrgA;
366	0.99679	Msar22fam_000923	ETA69131.1	lrgB	effector of murein hydrolase						1		M	PF04172.16;	LrgB;
367	0.999987	Msar22fam_000929	ETA67218.1		Protein of unknown function (DUF434)						0		S	PF04256.12; PF18481.1;	DUF434; DUF5616;
368	0.999988	Msar22fam_000930	AFD01159.1	ala	alanine dehydrogenase [EC:1.4.1.1]						0	K19244	E	PF02423.15; PF01488.20;	OCD_Mu_crystall; Shikimate_DH;
369	0.997541	Msar22fam_000932	ETA68538.1								1		S	NA;	NA;
370	0.999924	Msar22fam_000933	KPL47185.1	ftsX	lipoprotein-releasing system permease protein						1	K09808	M	PF02687.21; PF12704.7;	FtsX; MacB_PCD;
371	0.99999	Msar22fam_000937	AFC99029.1	ampp	AMP phosphorylase [EC:2.4.2.57]						0	K18931	F	PF07831.13; PF00591.21; PF02885.17;	PYNP_C; Glycos_transf_3; Glycos_trans_3N;
372	1	Msar22fam_000957	AFD00160.1		Uncharacterised protein family UPF0047						0		S	PF01894.17;	UPF0047;
373	0.999966	Msar22fam_000958	ETA67908.1	matE	MATE efflux family protein						1		V	PF01554.18; PF14667.6;	MatE; Polysacc_synt_C;
374	0.464672	Msar22fam_000960	AFV22974.1		Cupin 2, conserved barrel domain protein						0		G	PF07883.11; PF08269.11; PF17200.4;	Cupin_2; dCache_2; sCache_2;
375	0.670146	Msar22fam_000961	AKB75666.1	kup	KUP system potassium uptake protein						1	K03549	P	PF02705.16;	K_trans;
376	0.992648	Msar22fam_000962	KCZ72772.1		Rhodanese-like domain						1		P	PF00581.20;	Rhodanese;
377	0.999901	Msar22fam_000966	ETA68432.1	ftsX	putative ABC transport system permease protein						1	K02004	V	PF02687.21; PF12704.7;	FtsX; MacB_PCD;
378	0.995431	Msar22fam_000967	ETA68431.1		S-layer domain-like protein						1		M	PF01345.18; PF10633.9;	DUF11; NPCBM_assoc;
379	0.908605	Msar22fam_000968	KCZ72376.1		glutamate dehydrogenase (NAD(P)+) [EC:1.4.1.3]						0	K00261	E	PF00208.21; PF02812.18;	ELFV_dehydrog; ELFV_dehydrog_N;
380	0.999956	Msar22fam_000972	ETA66778.1		Cupin 2, conserved barrel domain protein						0		G	PF07883.11;	Cupin_2;
381	0.353683	Msar22fam_000977	AKB26277.1								0		S	NA;	NA;
382	0.403803	Msar22fam_000978	KPL46070.1		Protein of unknown function, DUF488						0		S	PF04343.13;	DUF488;
383	0.999186	Msar22fam_000982	ETA69207.1								1		S	NA;	NA;
384	0.999981	Msar22fam_000986	ETA69203.1		von Willebrand factor, type A						1		S	PF07090.11; PF13519.6; PF00092.28;	GATase1_like; VWA_2; VWA;
385	0.999922	Msar22fam_000987	ETA66762.1		Cytidylyltransferase family						1		I	NA;	NA;
386	0.999981	Msar22fam_000990	ETA67018.1		nucleic acid binding OB-fold tRNA helicase-type						1		S	PF01336.25;	tRNA_anti-codon;
387	1	Msar22fam_000994	AFD00223.1	hdrA	heterodisulfide reductase subunit A2 [EC:1.8.7.3 1.8.98.4 1.8.98.5 1.8.98.6]	+	+		+		0	K03388	C	PF07992.14; PF02662.16;	Pyr_redox_2; FlpD;
388	0.98752	Msar22fam_000995	AKB25752.1	hdrC	heterodisulfide reductase subunit C2 [EC:1.8.7.3 1.8.98.4 1.8.98.5 1.8.98.6]						0	K03390	C	PF13187.6; PF13237.6; PF13183.6;	Fer4_9; Fer4_10; Fer4_8;
389	0.98752	Msar22fam_000996	AKB25751.1	hdrD	heterodisulfide reductase subunit B2 [EC:1.8.7.3 1.8.98.4 1.8.98.5 1.8.98.6]						0	K03389	C	PF02754.16;	CCG;
390	0.399749	Msar22fam_000997	AAM03952.1		Conserved protein						0		S	PF12385.8; PF13529.6;	Peptidase_C70; Peptidase_C39_2;
391	0.997282	Msar22fam_001004	ETA69267.1		phosphate uptake regulator PhoU						0		P	PF04014.18; PF01895.19;	MazE_antitoxin; PhoU;
392	0.998824	Msar22fam_001005	ETA68628.1		arsenate reductase [EC:1.20.4.1]						0	K03741	T	PF01451.21;	LMWPc;
393	0.999981	Msar22fam_001011	AFD00713.1	pstC	phosphate transport system permease protein	+	+		+		1	K02037	P	PF00528.22;	BPD_transp_1;
394	0.369437	Msar22fam_001018	AFD00674.1		flaJ-A; archaeal flagellar protein FlaJ						1	K07333	N	PF00482.23;	T2SSF;
395	0.999985	Msar22fam_001019	AFD00673.1	flaI	archaeal flagellar protein FlaI						0	K07332	N	PF00437.20;	T2SSE;
396	0.954263	Msar22fam_001020	AFD00672.1	flaH	archaeal flagellar protein FlaH						0	K07331	N	PF06745.13; PF08423.11;	ATPase; Rad51;
397	0.918655	Msar22fam_001022	AFD00670.1	faG	archaeal flagellar protein FlaG						1	K07330	N	PF01917.16;	Arch_flagellin;
398	0.967462	Msar22fam_001024	AFD00668.1	flaB	archaeal flagellin FlaB						1	K07325	N	PF01917.16;	Arch_flagellin;
399	0.999983	Msar22fam_001025	ETA67060.1	korB	2-oxoglutarate/2-oxoacid ferredoxin oxidoreductase subunit beta [EC:1.2.7.3 1.2.7.11]						0	K00175	C	PF12367.8; PF02775.21;	PFO_beta_C; TPP_enzyme_C;
400	0.99993	Msar22fam_001026	ETA67061.1	korA	2-oxoglutarate/2-oxoacid ferredoxin oxidoreductase subunit alpha [EC:1.2.7.3 1.2.7.11]						0	K00174	C	PF01855.19; PF01558.18;	POR_N; POR;
401	0.999906	Msar22fam_001031	ETA68961.1	cheW	purine-binding chemotaxis protein CheW						0	K03408	N	PF01584.19;	CheW;				+
402	0.540232	Msar22fam_001032	WP_042684414.1	cheF	taxis protein CheF						0	K09156	K	PF04283.12;	CheF-arch;		+		+
403	0.999984	Msar22fam_001033	AFD01096.1	cheY	two-component system, chemotaxis family, chemotaxis protein CheY						0	K03413	T	PF00072.24;	Response_reg;				+
404	0.999978	Msar22fam_001034	ETA67228.1	cheB	two-component system, chemotaxis family, protein-glutamate methylesterase/glutaminase [EC:3.1.1.61 3.5.1.44]						0	K03412	N	PF00072.24; PF01339.17;	Response_reg; CheB_methylest;				+
405	0.999978	Msar22fam_001035	ETA67229.1	cheA	two-component system, chemotaxis family, sensor kinase CheA [EC:2.7.13.3]						0	K03407	N	PF07194.11; PF01584.19; PF02518.26;	P2; CheW; HATPase_c;		+		+
406	0.540232	Msar22fam_001036	WP_042684423.1	cheC	chemotaxis protein CheC						0	K03410	N	PF13690.6; PF04509.12;	CheX; CheC;				+
407	0.99997	Msar22fam_001037	ETA67235.1	cheD	chemotaxis protein CheD [EC:3.5.1.44]						0	K03411	N	PF03975.13;	CheD;				+
408	0.540232	Msar22fam_001038	WP_042684429.1	cheR	chemotaxis protein methyltransferase CheR [EC:2.1.1.80]						0	K00575	N	PF01739.18; PF03705.15;	CheR; CheR_N;				+
409	0.365573	Msar22fam_001039	AAM06433.1								0		S	NA;	NA;
410	0.365573	Msar22fam_001040	AAM06431.1		flaF-A; archaeal flagellar protein FlaF						1	K07329	N	NA;	NA;
411	0.365573	Msar22fam_001041	AAM06428.1	flaJ	flaJ-A; archaeal flagellar protein FlaJ						1	K07333	N	PF00482.23;	T2SSF;
412	0.99856	Msar22fam_001045	AFV24742.1		putative hydrolase of the HAD superfamily						0	K07025	S	PF13419.6; PF00702.26;	HAD_2; Hydrolase;
413	0.998417	Msar22fam_001049	AFV24743.1		Phosphotransferase enzyme family						0		S	PF01636.23;	APH;
414	0.998204	Msar22fam_001051	ETA66984.1		Oxidoreductase molybdopterin binding						0		S	PF00174.19;	Oxidored_molyb;
415	0.644556	Msar22fam_001055	AET65010.1		alpha-amylase						0		G	PF00128.24;	Alpha-amylase;
416	1	Msar22fam_001060	AFC99317.1	glmU	glucose-1-phosphate thymidylyltransferase [EC:2.7.7.24]						0	K00973	M	PF00483.23; PF12804.7;	NTP_transferase; NTP_transf_3;					+
417	0.999991	Msar22fam_001062	AFC99316.1	glmS	glucosamine---fructose-6-phosphate aminotransferase (isomerizing) [EC:2.6.1.16]						0	K00820	M	PF01380.22; PF13522.6;	SIS; GATase_6;					+
418	0.999945	Msar22fam_001064	ETA68590.1		Sodium/hydrogen exchanger family						1		P	PF00999.21; PF02254.18;	Na_H_Exchanger; TrkA_N;
419	0.999981	Msar22fam_001072	ETA68598.1								0		S	NA;	NA;
420	0.999901	Msar22fam_001074	ETA68485.1		5,6,7,8-tetrahydromethanopterin hydrolyase [EC:4.2.1.147]	+	+	+	+	+	0	K10713	C	PF08714.11;	Fae;
421	0.394128	Msar22fam_001075	KCZ71862.1								0			NA;	NA;
422	0.999997	Msar22fam_001078	AFC99143.1	trpC	indole-3-glycerol phosphate synthase [EC:4.1.1.48]			+	+		0	K01609	E	PF00218.21;	IGPS;
423	0.999998	Msar22fam_001079	AFC99148.1	trpB	tryptophan synthase beta chain [EC:4.2.1.20]			+	+		0	K01696	E	PF00291.25;	PALP;
424	0.999998	Msar22fam_001080	AFC99149.1	trpA	tryptophan synthase alpha chain [EC:4.2.1.20]			+	+		0	K01695	E	PF00290.20;	Trp_syntA;
425	0.999997	Msar22fam_001081	AFC99146.1	trpD	anthranilate phosphoribosyltransferase [EC:2.4.2.18]			+	+		0	K00766	E	PF00591.21; PF02885.17;	Glycos_transf_3; Glycos_trans_3N;
426	0.999997	Msar22fam_001082	AFC99147.1	trpF	phosphoribosylanthranilate isomerase [EC:5.3.1.24]						0	K01817	E	PF00697.22;	PRAI;
427	0.999998	Msar22fam_001083	AFC99144.1	trpE	anthranilate synthase component I [EC:4.1.3.27]						0	K01657	E	PF00425.18; PF04715.13;	Chorismate_bind; Anth_synt_I_N;
428	0.999989	Msar22fam_001084	AFC99145.1	trpG	anthranilate synthase component II [EC:4.1.3.27]			+	+		0	K01658	E	PF07722.13; PF00117.28;	Peptidase_C26; GATase;
429	0.621071	Msar22fam_001088	ETA68055.1	nosD	nitrous oxidase accessory protein						1	K07218	M	PF05048.13; PF13229.6;	NosD; Beta_helix;
430	0.98934	Msar22fam_001091	AFD00057.1		Protein of unknown function (DUF2769)						0		S	PF10967.8;	DUF2769;
431	0.999239	Msar22fam_001092	ETA68084.1	mtmB	methylamine---corrinoid protein Co-methyltransferase [EC:2.1.1.248]	+	+		+		0	K16176	C	PF05369.12;	MtmB;
432	0.999741	Msar22fam_001093	ETA68439.1		Rieske [2Fe-2S] domain						0		P	PF13806.6; PF00355.26;	Rieske_2; Rieske;
433	0.9999	Msar22fam_001096	ETA68717.1		Glutamine amidotransferase class-I						0		F	PF00117.28; PF07722.13;	GATase; Peptidase_C26;
434	0.996882	Msar22fam_001097	AET65616.1		4fe-4S ferredoxin iron-sulfur binding domain protein						0		C	PF13247.6; PF00037.27; PF13187.6;	Fer4_11; Fer4; Fer4_9;
435	0.996882	Msar22fam_001098	AET65617.1	aor	aldehyde:ferredoxin oxidoreductase [EC:1.2.7.5]						0	K03738	C	PF02730.15; PF01314.18;	AFOR_N; AFOR_C;
436	0.999902	Msar22fam_001099	ETA67323.1		symporter						1		C	PF00375.18;	SDF;
437	0.955803	Msar22fam_001104	AAM06321.1		Transposase for insertion sequence element						0		L	PF01609.21;	DDE_Tnp_1;
438	0.959706	Msar22fam_001108	KCZ73167.1		Transposase						0		L	PF13551.6; PF13565.6;	HTH_29; HTH_32;
439	0.999885	Msar22fam_001114	ETA66990.1		transcriptional regulator ArsR family			+	+		0		K	PF12840.7; PF01022.20;	HTH_20; HTH_5;			+
440	0.996996	Msar22fam_001115	ETA66991.1								1		S	NA;	NA;
441	0.996142	Msar22fam_001117	AKB25224.1		Tetratricopeptide repeat						1		S	NA;	NA;
442	0.873169	Msar22fam_001118	AKB25225.1		Sulfatase						0		S	PF01663.22; PF00884.23;	Phosphodiest; Sulfatase;
443	0.543028	Msar22fam_001125	ETA67795.1		Methyltransferase						0		Q	NA;	NA;
444	0.999936	Msar22fam_001126	ETA67177.1		DUF785						0		S	PF05618.11;	Zn_protease;
445	0.999978	Msar22fam_001131	ETA67431.1		Domain of unknown function DUF20						1		S	PF01594.16;	AI-2E_transport;
446	0.997079	Msar22fam_001134	AKB24974.1								0		S	NA;	NA;
447	0.614349	Msar22fam_001135	AET64044.1		Hydantoinase oxoprolinase						0		E	PF05378.13; PF01968.18;	Hydant_A_N; Hydantoinase_A;
448	0.614349	Msar22fam_001136	AET64043.1		histone deacetylase						0		B, Q	PF00850.19;	Hist_deacetyl;
449	0.999631	Msar22fam_001138	AFV23854.1		Methyltransferase						0		Q	PF08241.12; PF13649.6;	Methyltransf_11; Methyltransf_25;
450	0.576277	Msar22fam_001140	KCZ70856.1		DNA protection protein DPS						0		P	PF00210.24;	Ferritin;
451	0.975769	Msar22fam_001141	KCZ70855.1		zinc transporter, ZIP family						1	K07238	P	PF02535.22;	Zip;
452	0.999978	Msar22fam_001143	ETA66774.1	fwdD	formylmethanofuran dehydrogenase subunit D [EC:1.2.7.12]						0	K00203	C	PF01568.21;	Molydop_binding;							+
453	0.999986	Msar22fam_001144	ETA66775.1	fwdB	formylmethanofuran dehydrogenase subunit B [EC:1.2.7.12]						0	K00201	C	NA;	NA;							+
454	0.999993	Msar22fam_001145	ETA66776.1	fwdG	4Fe-4S ferredoxin						0	K11260	C	PF04060.13; PF00037.27;	FeS; Fer4;							+
455	0.999987	Msar22fam_001147	ETA66784.1	fwdF	4Fe-4S ferredoxin						0	K00205	C	PF00037.27; PF12838.7;	Fer4; Fer4_7;							+
456	0.999931	Msar22fam_001153	AFV22416.1								0		S	PF13676.6;	TIR_2;
457	0.99676	Msar22fam_001154	AFV24832.1								0		O	PF03724.16;	META;
458	0.999977	Msar22fam_001156	AFD00356.1		thiamine thiazole synthase						0	K03146	G	PF01946.17; PF12831.7;	Thi4; FAD_oxidored;
459	0.954597	Msar22fam_001166	AFD00767.1		alanine or glycine:cation symporter, AGCS family						1	K03310	E	PF01235.17;	Na_Ala_symp;
460	0.446986	Msar22fam_001168	AFV25220.1		Domain of unknown function (DUF377)						0		G	PF04041.13;	Glyco_hydro_130;
461	0.949083	Msar22fam_001169	ETA68248.1		H+-transporting ATPase [EC:3.6.3.6]						1	K01535	P	PF00122.20; PF00702.26;	E1-E2_ATPase; Hydrolase;
462	0.486161	Msar22fam_001170	AKB23710.1		Transposase						0		L	NA;	NA;
463	0.998823	Msar22fam_001172	ETA69453.1								0		S	PF01966.22;	HD;
464	0.752963	Msar22fam_001174	AKB25451.1								1		S	NA;	NA;
465	0.997904	Msar22fam_001177	ETA69053.1		Protein of unknown function (DUF2582)	+	+		+		0		S	PF10771.9;	DUF2582;
466	0.807357	Msar22fam_001178	AFD00897.1								0	K09707	S	PF13840.6;	ACT_7;
467	0.995996	Msar22fam_001179	AKB25540.1	yrbG	cation:H+ antiporter						1	K07301	P	PF01699.24;	Na_Ca_ex;
468	0.994546	Msar22fam_001185	ETA67338.1		Phage integrase family						0		L	PF00589.22;	Phage_integrase;
469	0.432645	Msar22fam_001188	AAM05097.1								0		S	NA;	NA;
470	0.835494	Msar22fam_001189	ETA67933.1		Methyltransferase type 11						0		Q	PF13847.6; PF13649.6;	Methyltransf_31; Methyltransf_25;
471	0.372572	Msar22fam_001190	AET64172.1		Methyltransferase						0		Q	PF08241.12; PF13847.6;	Methyltransf_11; Methyltransf_31;
472	0.925267	Msar22fam_001191	ETA66918.1		iron complex transport system substrate-binding protein						1	K02016	P	PF01497.18;	Peripla_BP_2;
473	0.372572	Msar22fam_001192	AET65236.1		O-methyltransferase						0		Q	PF00891.18; PF16864.5;	Methyltransf_2; Dimerisation2;
474	0.998751	Msar22fam_001196	ETA67317.1		Nitroreductase						0		C	PF13187.6; PF00881.24;	Fer4_9; Nitroreductase;
475	0.925401	Msar22fam_001198	ETA68487.1		Methyltransferase type 11						0		Q	PF13847.6; PF08241.12;	Methyltransf_31; Methyltransf_11;
476	0.935637	Msar22fam_001199	ETA69456.1		ornithine decarboxylase [EC:4.1.1.17]						0	K01581	E	PF02784.16; PF00278.22;	Orn_Arg_deC_N; Orn_DAP_Arg_deC;
477	0.999975	Msar22fam_001203	AFC99816.1	thiM	hydroxyethylthiazole kinase [EC:2.7.1.50]			+	+		0	K00878	H	PF08543.12; PF02110.15;	Phos_pyr_kin; HK;
478	0.52074	Msar22fam_001205	KPL44707.1	cysE	serine O-acetyltransferase [EC:2.3.1.30]						0	K00640	E	PF01883.19; PF00132.24;	FeS_assembly_P; Hexapep;
479	0.996693	Msar22fam_001206	ETA68040.1	cysK	cysteine synthase A [EC:2.5.1.47]						0	K01738	E	PF00291.25;	PALP;
480	0.999989	Msar22fam_001208	AFD00350.1	metY	O-acetylhomoserine (thiol)-lyase [EC:2.5.1.49]						0	K01740	E	PF01053.20; PF01041.17;	Cys_Met_Meta_PP; DegT_DnrJ_EryC1;
481	0.999974	Msar22fam_001209	AFD00349.1	metX	homoserine O-acetyltransferase [EC:2.3.1.31]						0	K00641	E	PF00561.20; PF00571.28;	Abhydrolase_1; CBS;
482	0.922025	Msar22fam_001211	ETA67075.1								1		S	NA;	NA;
483	0.922025	Msar22fam_001212	ETA67076.1								0		S	PF13809.6;	Tubulin_2;
484	0.975969	Msar22fam_001217	AFC99383.1		transposase						0	K07481	L	PF05598.11; PF01609.21;	DUF772; DDE_Tnp_1;
485	0.614197	Msar22fam_001218	ETA68843.1		Protein of unknown function (DUF2023)						0		S	PF09633.10;	DUF2023;
486	0.43221	Msar22fam_001220	AKB74978.1	mprF	mprF; phosphatidylglycerol lysyltransferase [EC:2.3.2.3]						1	K14205	S	PF09924.9; PF03706.13;	DUF2156; LPG_synthase_TM;
487	0.994774	Msar22fam_001221	AFV24661.1	matE	MatE						1		V	PF01554.18; PF14667.6;	MatE; Polysacc_synt_C;
488	0.687803	Msar22fam_001222	AFD01085.1		Transposase						0		L	PF07282.11;	OrfB_Zn_ribbon;
489	0.99722	Msar22fam_001223	ETA69379.1		putative protease [EC:3.4.-.-]						0	K08303	O	PF01136.19; PF12392.8;	Peptidase_U32; DUF3656;
490	0.99236	Msar22fam_001225	AKB86183.1	ppc	phosphoenolpyruvate carboxylase [EC:4.1.1.31]						0	K01595	G	PF14010.6;	PEPcase_2;
491	0.999921	Msar22fam_001228	AFC99137.1		phosphoribosyltransferase						0		S	PF00156.27;	Pribosyltran;
492	0.692284	Msar22fam_001229	AFC99593.1		Transposase						0		L	PF01609.21;	DDE_Tnp_1;
493	0.999981	Msar22fam_001230	AFD00680.1		HI0933-like protein						0	K07137	S	PF07992.14; PF03486.14;	Pyr_redox_2; HI0933_like;
494	0.999984	Msar22fam_001232	AFC99880.1		DEAD/DEAH box helicase domain-containing protein						0	K06877	L	PF00270.29; PF09369.10;	DEAD; DUF1998;
495	0.929406	Msar22fam_001234	AFV22277.1		Predicted membrane protein (DUF2207)						1		S	PF09972.9;	DUF2207;
496	0.590559	Msar22fam_001239	AFV24672.1								1		S	NA;	NA;
497	0.646739	Msar22fam_001244	AET65206.1		arylsulfatase [EC:3.1.6.1]						0	K01130	P	PF00884.23; PF01663.22;	Sulfatase; Phosphodiest;
498	0.63399	Msar22fam_001245	AET65202.1		Nonspecific acid phosphatase						0		S	PF12710.7;	HAD;
499	0.433424	Msar22fam_001246	AKB24801.1		E3.1.6.1; arylsulfatase [EC:3.1.6.1]						0	K01130	P	PF00884.23;	Sulfatase;
500	0.969884	Msar22fam_001247	AET65209.1		SEC-C motif						0	K06871	K	PF02810.15; PF04055.21;	SEC-C; Radical_SAM;
501	0.472782	Msar22fam_001249	AFV24408.1								1			PF06897.12;	DUF1269;
502	0.397935	Msar22fam_001251	AFV24404.1		Domain of unknown function DUF20						1		S	PF01594.16;	AI-2E_transport;
503	0.409667	Msar22fam_001254	AFV24409.1								0			PF04525.12;	LOR;
504	0.999986	Msar22fam_001257	AFD00854.1								0		G	PF12439.8; PF06202.14;	GDE_N; GDE_C;
505	0.999972	Msar22fam_001258	ETA67180.1								1		S	PF05597.11;	Phasin;
506	0.996759	Msar22fam_001261	ETA67917.1		DUF124						0		S	PF01987.17;	AIM24;
507	0.839333	Msar22fam_001275	AKB24257.1		Deoxyribonuclease						0		S	NA;	NA;
508	0.999973	Msar22fam_001282	AFC98830.1		archaea-specific RecJ-like exonuclease						0	K07463	L	PF02272.19;	DHHA1;
509	0.999178	Msar22fam_001283	ETA69218.1	batD							0		S	PF13584.6; PF01345.18;	BatD; DUF11;
510	0.993302	Msar22fam_001286	AFV22571.1		Pyridoxamine 5'-phosphate oxidase						0		S	PF16242.5; PF01243.20;	Pyrid_ox_like; Putative_PNPOx;
511	0.999173	Msar22fam_001288	ETA68728.1								0		S	NA;	NA;
512	0.923685	Msar22fam_001291	ETA68433.1								1		S	NA;	NA;
513	0.999997	Msar22fam_001292	ETA68425.1		Transcriptional regulator						1		K	NA;	NA;			+
514	0.963428	Msar22fam_001297	ETA68480.1		Methyltransferase						0		Q	PF13649.6; PF08241.12;	Methyltransf_25; Methyltransf_11;
515	0.999989	Msar22fam_001298	ETA69484.1		carbonate dehydratase						0		S	PF00132.24; PF14602.6;	Hexapep; Hexapep_2;
516	0.997084	Msar22fam_001300	ETA69375.1	pncB	nicotinate phosphoribosyltransferase [EC:6.3.4.21]						0	K00763	H	PF04095.16; PF17767.1;	NAPRTase; NAPRTase_N;
517	0.999975	Msar22fam_001301	AFC99136.1	pfpI	protease I [EC:3.5.1.124]						0	K05520	S	PF01965.24;	DJ-1_PfpI;
518	0.999988	Msar22fam_001309	AFC99633.1		Protein of unknown function (DUF460)						0	K09150	S	PF04312.13;	DUF460;
519	0.999988	Msar22fam_001311	AFD00880.1		putative mRNA 3-end processing factor						0	K07577	J	PF07521.12; PF10996.8;	RMMBL; Beta-Casp;
520	0.999979	Msar22fam_001313	ETA68811.1	ppnN	pyrimidine/purine-5'-nucleotide nucleosidase [EC:3.2.2.10 3.2.2.-]						0	K06966	S	PF03641.14; PF18306.1;	Lysine_decarbox; LDcluster4;
521	0.573206	Msar22fam_001317	AFV24403.1		major facilitator superfamily MFS_1						1		G	PF05977.13; PF07690.16;	MFS_3; MFS_1;
522	0.544412	Msar22fam_001323	AFD01206.1		Uncharacterised ArCR, COG2043						0		S	PF02596.15;	DUF169;
523	0.993335	Msar22fam_001324	AFD01207.1		Iron-sulfur flavoprotein						0		S	PF03358.15; PF02525.17;	FMN_red; Flavodoxin_2;
524	0.695558	Msar22fam_001327	AFD00554.1		peptide/nickel transport system permease protein						1	K02033	E	PF00528.22;	BPD_transp_1;
525	0.796682	Msar22fam_001328	AFD00555.1		peptide/nickel transport system permease protein						1	K02034	E	PF00528.22;	BPD_transp_1;
526	0.471651	Msar22fam_001338	AET65203.1	telA	Toxic anion resistance protein (TelA)						0		P	PF05816.11;	TelA;
527	0.471651	Msar22fam_001339	AET65204.1	yfbK	yfbK; Ca-activated chloride channel homolog						1	K07114	S	PF00092.28; PF13531.6;	VWA; SBP_bac_11;
528	0.471651	Msar22fam_001340	AET65205.1								1		S	NA;	NA;
529	0.999998	Msar22fam_001341	AFC99535.1	cutA	periplasmic divalent cation tolerance protein						0	K03926	P	PF03091.15;	CutA1;
530	0.999482	Msar22fam_001343	ETA66655.1		TrkA-N domain protein						1		P	PF07885.16; PF02254.18;	Ion_trans_2; TrkA_N;
531	0.999482	Msar22fam_001344	ETA66656.1		TrkA-N domain						0		P	PF02254.18; PF02080.21;	TrkA_N; TrkA_C;
532	0.99974	Msar22fam_001345	ETA67063.1	pleD	two-component system, cell cycle response regulator [EC:2.7.7.65]						0	K02488	T	PF00072.24; PF18546.1;	Response_reg; MetOD1;
533	0.999462	Msar22fam_001356	AFV22554.1								1		S	NA;	NA;
534	0.986268	Msar22fam_001361	AFC99764.1		ATPase (AAA						0	K07133	S	PF13635.6; PF13173.6;	DUF4143; AAA_14;
535	0.997181	Msar22fam_001364	ETA67001.1		Cytidylyltransferase						0		F	PF01467.26;	CTP_transf_like;
536	0.472389	Msar22fam_001366	AAM05807.1	trmB	Sugar-specific transcriptional regulator TrmB						0		K	PF01978.19; PF01047.22;	TrmB; MarR;			+
537	0.540879	Msar22fam_001368	AKB84507.1		Protein of unknown function DUF262						0		L	PF03235.14; PF07510.11;	DUF262; DUF1524;
538	0.475982	Msar22fam_001369	AFV24447.1		Protein of unknown function (DUF1016)		+	+	+		0		S	PF17761.1; PF06250.11;	DUF1016_N; YhcG_C;
539	0.999982	Msar22fam_001370	AFD00053.1	pflX	putative pyruvate formate lyase activating enzyme [EC:1.97.1.4]						0	K04070	O	PF04055.21;	Radical_SAM;
540	0.999942	Msar22fam_001371	AFD01123.1		Serine dehydrogenase proteinase						1		O	PF01972.16; PF00574.23;	SDH_sah; CLP_protease;
541	0.999959	Msar22fam_001374	AFD01089.1		Protein of unknown function (DUF790)						0	K09744	L	PF05626.11;	DUF790;
542	0.99996	Msar22fam_001375	AFD01088.1		type III restriction protein res subunit						0		K	PF04851.15; PF16203.5;	ResIII; ERCC3_RAD25_C;
543	0.988014	Msar22fam_001378	AKB25371.1		Nitroreductase family						0		C	PF00881.24; PF14512.6;	Nitroreductase; TM1586_NiRdase;
544	0.999178	Msar22fam_001382	ETA69472.1								0		S	NA;	NA;
545	0.999988	Msar22fam_001388	ETA66799.1		DNA polymerase beta domain protein region						0	K07075	S	PF01909.23; PF18765.1;	NTP_transf_2; Polbeta;
546	0.999985	Msar22fam_001389	ETA69392.1		domain protein						0		S	PF00753.27; PF12706.7;	Lactamase_B; Lactamase_B_2;
547	0.928152	Msar22fam_001390	AFV22359.1		Domain of unknown function (DUF1788)						0		S	PF08747.11;	DUF1788;
548	0.992593	Msar22fam_001391	AFV22360.1								0		S	NA;	NA;
549	0.486024	Msar22fam_001392	AKB74616.1		Eco57I restriction-modification methylase						0		V	PF07669.11; PF02384.16;	Eco57I; N6_Mtase;
550	0.994494	Msar22fam_001393	AFV22362.1		Divergent AAA domain						0		K	PF04326.14; PF13749.6;	AlbA_2; HATPase_c_4;
551	0.386236	Msar22fam_001394	AAM05754.1								0	K06921	S	PF01637.18; PF03008.14;	ATPase_2; DUF234;
552	0.992593	Msar22fam_001395	AFV22366.1								0		S	PF08665.12;	PglZ;
553	0.992593	Msar22fam_001396	AFV22367.1		ATP-dependent Lon protease [EC:3.4.21.53]						0	K01338	O	PF05362.13; PF13337.6;	Lon_C; Lon_2;
554	0.421513	Msar22fam_001397	AKB75205.1		Calcineurin-like phosphoesterase						0		L	PF12850.7; PF00149.28;	Metallophos_2; Metallophos;
555	0.669276	Msar22fam_001411	AET64717.1								0		S	NA;	NA;
556	0.999936	Msar22fam_001415	AFV22542.1	gloB	hydroxyacylglutathione hydrolase [EC:3.1.2.6]						0	K01069	P	PF00753.27; PF00581.20;	Lactamase_B; Rhodanese;
557	0.999931	Msar22fam_001422	AET64007.1	ade	adenine deaminase [EC:3.5.4.2]						0	K01486	F	PF13382.6; PF01979.20;	Adenine_deam_C; Amidohydro_1;
558	0.999178	Msar22fam_001426	ETA68204.1		5-oxoprolinase (ATP-hydrolysing) [EC:3.5.2.9]						0	K01469	E	PF01968.18; PF02538.14;	Hydantoinase_A; Hydantoinase_B;
559	0.999922	Msar22fam_001430	ETA67034.1		Carboxymuconolactone decarboxylase family						0		S	PF02627.20;	CMD;
560	0.820236	Msar22fam_001432	AFV23953.1								0			NA;	NA;
561	0.980599	Msar22fam_001433	ETA69301.1		Amino acid permease						1		E	PF00324.21; PF13520.6;	AA_permease; AA_permease_2;
562	0.662731	Msar22fam_001434	AFV23165.1	mscL	large conductance mechanosensitive channel						1	K03282	M	PF01741.18;	MscL;
563	0.999771	Msar22fam_001436	AFC98921.1	modA	molybdate transport system substrate-binding protein						1	K02020	P	PF01547.25; PF13531.6;	SBP_bac_1; SBP_bac_11;
564	0.999176	Msar22fam_001437	ETA67036.1		membrane protein						1	K07058	L	PF03631.15;	Virul_fac_BrkB;
565	0.997891	Msar22fam_001438	AFV23617.1		Pirin C-terminal cupin domain						0	K06911	S	PF02678.16; PF05726.13;	Pirin; Pirin_C;
566	0.885584	Msar22fam_001439	ETA67830.1								1		S	NA;	NA;
567	0.809738	Msar22fam_001440	AKB25152.1		S-layer domain-like protein						1		M	PF10633.9; PF07705.11;	NPCBM_assoc; CARDB;
568	0.998315	Msar22fam_001442	ETA68036.1	psiE	Phosphate-starvation-inducible E						1		S	PF06146.12;	PsiE;
569	0.999987	Msar22fam_001443	AFD00246.1		endonuclease III related protein						0	K07457	L	PF00730.25;	HhH-GPD;
570	0.594032	Msar22fam_001447	AFV23261.1		Uncharacterized conserved protein (DUF2173)						0		S	PF09941.9;	DUF2173;
571	0.996718	Msar22fam_001449	ETA67519.1								0		S	NA;	NA;
572	0.999981	Msar22fam_001454	ETA67748.1	INO1	myo-inositol-1-phosphate synthase [EC:5.5.1.4]						0	K01858	I	PF01658.17;	Inos-1-P_synth;
573	0.627757	Msar22fam_001456	AKB25072.1		glycosyltransferase 2 family protein						1	K07027		PF03706.13;	LPG_synthase_TM;						+
574	0.999923	Msar22fam_001457	ETA69432.1	nnrU	NnrU protein						1		O	PF07298.11;	NnrU;
575	0.611176	Msar22fam_001458	ETA68132.1								0		S	PF12675.7;	DUF3795;
576	0.675942	Msar22fam_001461	ETA69480.1								0		S	PF00515.28; PF13424.6;	TPR_1; TPR_12;
577	0.374157	Msar22fam_001464	AFV23526.1								0		S	NA;	NA;
578	0.914018	Msar22fam_001465	ETA68861.1		Potassium channel protein						1		P	PF07885.16;	Ion_trans_2;
579	0.690741	Msar22fam_001467	ETA67088.1		Permease						1		S	PF01594.16;	AI-2E_transport;
580	0.995259	Msar22fam_001468	ETA68336.1	trkA	trk system potassium uptake protein						0	K03499	P	PF02254.18; PF02080.21;	TrkA_N; TrkA_C;
581	0.995259	Msar22fam_001469	ETA68337.1	trkH	trk system potassium uptake protein						1	K03498	P	PF02386.16;	TrkH;
582	0.393852	Msar22fam_001474	AFC99969.1	moxR	moxR; MoxR-like ATPase [EC:3.6.3.-]						0	K03924	S	PF07728.14; PF17868.1;	AAA_5; AAA_lid_8;
583	0.346359	Msar22fam_001475	AFC99968.1		VWA domain containing CoxE-like protein						0		S	PF13519.6; PF00092.28;	VWA_2; VWA;
584	0.937361	Msar22fam_001477	AKB25035.1		pyridoxamine 5'-phosphate oxidase-related, FMN-binding						0	K07005	S	PF01243.20; PF12900.7;	Putative_PNPOx; Pyridox_ox_2;
585	0.995257	Msar22fam_001481	AKB24908.1		NADPH-dependent FMN reductase		+		+		0		S	PF02525.17; PF03358.15;	Flavodoxin_2; FMN_red;
586	0.572834	Msar22fam_001487	AFV24613.1		Glycosyl transferases group 1						0		M	PF13692.6; PF00534.20;	Glyco_trans_1_4; Glycos_transf_1;						+
587	0.701192	Msar22fam_001488	AFV24614.1		Glycosyl transferase family 28 C-terminal domain						0		G	PF04101.16;	Glyco_tran_28_C;						+
588	0.701192	Msar22fam_001489	AFV24615.1	ALG14	capsular polysaccharide biosynthesis protein						0		M	PF08660.11;	Alg14;
589	0.619258	Msar22fam_001490	AFV24616.1		Glycosyl transferase family 2						0		M	PF13641.6; PF00535.26;	Glyco_tranf_2_3; Glycos_transf_2;						+
590	0.999878	Msar22fam_001491	AFC99315.1								1		M	PF13641.6; PF00535.26;	Glyco_tranf_2_3; Glycos_transf_2;						+
591	0.83595	Msar22fam_001492	AFV22932.1		Protein of unknown function (DUF2683)			+	+		0		S	PF10884.8;	DUF2683;
592	0.998364	Msar22fam_001495	ETA67982.1	proX	glycine betaine/proline transport system substrate-binding protein						1	K02002	E	PF04069.12;	OpuAC;
593	0.999034	Msar22fam_001496	ETA67981.1	proW	glycine betaine/proline transport system permease protein						1	K02001	E	PF00528.22;	BPD_transp_1;
594	0.999034	Msar22fam_001497	ETA67980.1	proV	glycine betaine/proline transport system ATP-binding protein [EC:3.6.3.32]	+			+		0	K02000	E	PF00005.27; PF00571.28;	ABC_tran; CBS;
595	0.999998	Msar22fam_001498	AFD01222.1	carA	carbamoyl-phosphate synthase small subunit [EC:6.3.5.5]						0	K01956	E	PF00988.22; PF00117.28;	CPSase_sm_chain; GATase;
596	0.631418	Msar22fam_001501	AAM05535.1		Methyltransferase						0		Q	PF08241.12; PF13649.6;	Methyltransf_11; Methyltransf_25;
597	0.978199	Msar22fam_001502	AFD00730.1		Uncharacterised protein family (UPF0150)						0		S	PF15919.5;	HicB_lk_antitox;
598	0.937453	Msar22fam_001503	AET64397.1		Uncharacterised protein family (UPF0150)			+	+		0		S	NA;	NA;
599	0.651117	Msar22fam_001504	AKB24884.1	fic	filamentation induced by cAMP protein Fic						0		S	PF02661.18;	Fic;
600	0.63854	Msar22fam_001505	AET64431.1								0		S	NA;	NA;
601	0.999893	Msar22fam_001506	AFV22819.1		Protein of unknown function DUF86						0		S	PF01934.17;	DUF86;
602	0.999063	Msar22fam_001508	AFV23306.1	hsdR	type I restriction enzyme, R subunit [EC:3.1.21.3]						0	K01153	V	PF04851.15; PF08463.10;	ResIII; EcoEI_R_C;
603	0.998203	Msar22fam_001510	AFV23305.1	hsdS	type I restriction enzyme, S subunit [EC:3.1.21.3]						0	K01154	V	PF01420.19;	Methylase_S;
604	0.423818	Msar22fam_001512	AFV22354.1	mcrC	mcrC; 5-methylcytosine-specific restriction enzyme subunit McrC						0	K19147	V	PF10117.9;	McrBC;
605	0.999982	Msar22fam_001514	ETA67320.1								0		S	NA;	NA;
606	0.999992	Msar22fam_001515	ETA67031.1		ABC-2 type transport system permease protein						1	K01992	V	PF12698.7; PF01061.24;	ABC2_membrane_3; ABC2_membrane;
607	0.985216	Msar22fam_001516	ETA69233.1	lysE	LysE type translocator						1		E	PF01810.18;	LysE;
608	0.798248	Msar22fam_001524	AKB23827.1		cation diffusion facilitator family transporter						1		P	PF01545.21; PF02579.17;	Cation_efflux; Nitro_FeMo-Co;
609	0.592153	Msar22fam_001525	AFC99519.1	cobA	cob(I)alamin adenosyltransferase [EC:2.5.1.17]						0	K19221	H	PF02572.15;	CobA_CobO_BtuR;
610	0.999962	Msar22fam_001527	ETA68812.1		exodeoxyribonuclease III [EC:3.1.11.2]						0	K01142	L	PF03372.23;	Exo_endo_phos;
611	0.86218	Msar22fam_001532	KCZ70561.1								0			NA;	NA;
612	0.99991	Msar22fam_001536	ETA68234.1		carboxymuconolactone decarboxylase						0		S	PF02627.20;	CMD;
613	0.998669	Msar22fam_001539	ETA67909.1		family transcriptional regulator						0		K	PF12802.7; PF01047.22;	MarR_2; MarR;			+
614	0.997153	Msar22fam_001546	ETA68043.1		voltage-gated potassium channel						1	K10716	P	PF00520.31; PF07885.16;	Ion_trans; Ion_trans_2;
615	0.649778	Msar22fam_001547	ETA66932.1		Nitrogenase component 1 type Oxidoreductase						0		C	PF00148.19;	Oxidored_nitro;
616	0.649778	Msar22fam_001548	ETA66931.1		Nitrogenase component 1 type Oxidoreductase						0		D	PF00142.18; PF00148.19;	Fer4_NifH; Oxidored_nitro;
617	0.752788	Msar22fam_001551	AAM04416.1		Transposase						0		L	PF01609.21;	DDE_Tnp_1;
618	0.999917	Msar22fam_001552	ETA68913.1		misacylated tRNA(Ala) deacylase [EC:3.1.1.-]						0	K07050	S	PF01411.19; PF07973.14;	tRNA-synt_2c; tRNA_SAD;
619	0.999729	Msar22fam_001554	ETA69355.1		glyoxalase						0	K06996	S	PF18029.1; PF00903.25;	Glyoxalase_6; Glyoxalase;
620	0.991291	Msar22fam_001555	ETA67735.1		Cytidylyltransferase family						1		I	NA;	NA;
621	0.651117	Msar22fam_001556	AKB24727.1								0		S	NA;	NA;
622	0.999173	Msar22fam_001557	ETA66970.1		Uncharacterized protein conserved in archaea (DUF2119) / MCR-associated marker 37						0		S	PF09892.9;	DUF2119;								+
623	0.935637	Msar22fam_001559	ETA66972.1		bile acid:Na+ symporter, BASS family						1	K03453	S	PF01758.16; PF13593.6;	SBF; SBF_like;
624	0.959139	Msar22fam_001564	AKB75412.1		DUF3478						0		S	PF11964.8;	SpoIIAA-like;
625	0.999914	Msar22fam_001565	AFD00142.1		Beta-Ig-H3 fasciclin						1		M	PF02469.22;	Fasciclin;
626	0.99999	Msar22fam_001573	AFD00005.1	moaBE	molybdopterin synthase catalytic subunit [EC:2.8.1.12]						0	K03635	H	PF02391.17; PF03205.14;	MoaE; MobB;
627	0.999995	Msar22fam_001574	AFC99238.1	mobA	molybdenum cofactor guanylyltransferase [EC:2.7.7.77]						0	K03752	H	PF12804.7;	NTP_transf_3;
628	0.999962	Msar22fam_001576	ETA69244.1								1		S	NA;	NA;
629	0.999993	Msar22fam_001582	ETA69248.1	cooC	CO dehydrogenase maturation factor						0	K07321	D	PF13614.6; PF01656.23;	AAA_31; CbiA;
630	0.983617	Msar22fam_001583	AFD00940.1	asnB	asparagine synthase (glutamine-hydrolysing) [EC:6.3.5.4]						0	K01953	E	PF00733.21; PF13537.6;	Asn_synthase; GATase_7;
631	0.999983	Msar22fam_001584	ETA66672.1	purS	phosphoribosylformylglycinamidine synthase [EC:6.3.5.3]						0	K01952	F	PF02700.14;	PurS;
632	0.999992	Msar22fam_001585	ETA66671.1	purL	phosphoribosylformylglycinamidine synthase [EC:6.3.5.3]						0	K01952	F	PF01965.24; PF13507.6; PF00117.28;	DJ-1_PfpI; GATase_5; GATase;
633	0.999834	Msar22fam_001587	ETA68130.1		acetolactate synthase I/II/III large subunit [EC:2.2.1.6]						0	K01652	E	PF02776.18; PF02775.21;	TPP_enzyme_N; TPP_enzyme_C;
634	0.941248	Msar22fam_001591	AKB24868.1		Protein of unknown function (DUF429)						0		S	PF04250.13;	DUF429;
635	0.528607	Msar22fam_001595	AFV24459.1		Domain of unknown function (DUF389)						1		S	PF04087.14;	DUF389;
636	0.479989	Msar22fam_001597	AKB24878.1								0	K07133	S	PF13635.6; PF13173.6;	DUF4143; AAA_14;
637	0.57547	Msar22fam_001598	ETA69482.1								0			NA;	NA;
638	0.998911	Msar22fam_001600	ETA68506.1								0		K	NA;	NA;
639	0.999917	Msar22fam_001607	ETA67350.1								0		S	PF17262.2; PF17955.1;	Cas6b_C; Cas6b_N;
640	0.993446	Msar22fam_001609	ETA69451.1		Uncharacterized metal-binding protein (DUF2227)						1		S	PF09988.9;	DUF2227;
641	0.841978	Msar22fam_001613	ETA66977.1		peptide/nickel transport system substrate-binding protein						1	K02035	E	PF00496.22;	SBP_bac_5;
642	0.855085	Msar22fam_001614	ETA66978.1		peptide/nickel transport system permease protein						1	K02033	E	PF00528.22;	BPD_transp_1;
643	0.855085	Msar22fam_001615	ETA66979.1		peptide/nickel transport system permease protein						1	K02034	E	PF00528.22;	BPD_transp_1;
644	0.855085	Msar22fam_001616	ETA66980.1		peptide/nickel transport system ATP-binding protein						0	K02031	E	PF08352.12; PF00005.27;	oligo_HPY; ABC_tran;
645	0.855085	Msar22fam_001617	ETA66981.1		peptide/nickel transport system ATP-binding protein						0	K02032	E	PF00005.27;	ABC_tran;
646	0.652004	Msar22fam_001618	AFC98961.1	rfbC	dTDP-4-dehydrorhamnose 3,5-epimerase [EC:5.1.3.13]						0	K01790	M	PF05523.11; PF00908.17;	FdtA; dTDP_sugar_isom;					+
647	0.999722	Msar22fam_001623	ETA68992.1	gyp	glycogen phosphorylase [EC:2.4.1.1]						0	K00688	G	PF00343.20;	Phosphorylase;	+
648	0.99412	Msar22fam_001626	ETA68244.1	fic	filamentation induced by cAMP protein fic						0		S	PF02661.18; PF08220.12;	Fic; HTH_DeoR;
649	0.935637	Msar22fam_001629	ETA69436.1	marR	Transcriptional regulator, MarR family						0		K	PF01047.22; PF12802.7;	MarR; MarR_2;			+
650	0.935637	Msar22fam_001630	ETA69435.1		ATP-dependent Lon protease [EC:3.4.21.53]						0	K01338	O	PF00004.29; PF05362.13;	AAA; Lon_C;
651	0.999549	Msar22fam_001631	ETA68467.1	ubiB	ubiquinone biosynthesis protein						1	K03688	S	PF01636.23; PF03109.16;	APH; ABC1;
652	0.408405	Msar22fam_001632	AAM05265.1		NADPH-dependent FMN reductase						0		S	PF03358.15; PF02525.17;	FMN_red; Flavodoxin_2;
653	0.972232	Msar22fam_001633	ETA67791.1		MFS transporter, DHA1 family, multidrug resistance protein						1	K07552	G	PF00083.24; PF07690.16;	Sugar_tr; MFS_1;
654	0.841602	Msar22fam_001634	ETA67918.1		alpha/beta hydrolase fold						0		S	PF00561.20;	Abhydrolase_1;
655	0.996987	Msar22fam_001635	ETA68532.1	lysE	Threonine homoserine homoserine lactone efflux protein						1		E	PF01810.18;	LysE;
656	0.543028	Msar22fam_001641	ETA69286.1	trmB	Sugar-specific transcriptional regulator TrmB						0		K	PF01978.19;	TrmB;			+
657	0.606043	Msar22fam_001642	AAM05237.1	uppS	undecaprenyl diphosphate synthase [EC:2.5.1.31]						0	K00806	I	PF01255.19;	Prenyltransf;
658	0.999935	Msar22fam_001644	AFD00850.1		DUF124						0		S	PF01987.17;	AIM24;
659	0.999977	Msar22fam_001645	ETA67693.1		DUF166						0		S	PF02593.14;	DUF166;
660	0.998305	Msar22fam_001654	ETA67769.1		NADPH-dependent FMN reductase						0		S	PF03358.15; PF02525.17;	FMN_red; Flavodoxin_2;
661	0.999983	Msar22fam_001655	ETA68804.1								0		K	PF14947.6;	HTH_45;
662	0.396373	Msar22fam_001660	AET65076.1		Methyltransferase type 11						0		Q	PF13847.6; PF13649.6;	Methyltransf_31; Methyltransf_25;
663	0.999973	Msar22fam_001661	AFD00531.1		Flavodoxin						0		C	PF00258.25; PF12724.7;	Flavodoxin_1; Flavodoxin_5;
664	0.997385	Msar22fam_001663	ETA67542.1								0		P	PF00581.20; PF00753.27;	Rhodanese; Lactamase_B;
665	0.894876	Msar22fam_001665	ETA66886.1		GCN5-related N-acetyltransferase						0		K	PF13508.7; PF00583.25;	Acetyltransf_7; Acetyltransf_1;
666	0.358564	Msar22fam_001666	AKB75435.1		Uncharacterized conserved protein (DUF2156)						0	K01163	S	PF09924.9;	DUF2156;
667	0.999994	Msar22fam_001670	AFC99121.1		ribonuclease P/MRP protein subunit RPP1 [EC:3.1.26.5]						0	K03539	J	PF01876.16;	RNase_P_p30;
668	0.999997	Msar22fam_001674	AFC99628.1		exosome complex component RRP4	+	+		+		0	K03679	J	PF14382.6; PF15985.5;	ECR1_N; KH_6;
669	0.999994	Msar22fam_001677	AFC99624.1	rpoP	DNA-directed RNA polymerase subunit P [EC:2.7.7.6]	+			+		0	K03059	K	PF03604.13;	DNA_RNApol_7kD;			+
670	0.999748	Msar22fam_001678	AFD00280.1		nitroreductase						0		C	PF00881.24; PF14512.6;	Nitroreductase; TM1586_NiRdase;
671	0.949847	Msar22fam_001679	AFV25275.1	nemR	TetR/AcrR family transcriptional regulator, transcriptional repressor for nem operon						0	K16137	K	PF00440.23;	TetR_N;			+
672	0.999982	Msar22fam_001694	ETA66709.1		Uncharacterized protein conserved in archaea (DUF2117) / MCR-associated marker 19						0		S	PF09890.9;	DUF2117;								+
673	0.997619	Msar22fam_001695	ETA67111.1		U3 small nucleolar ribonucleoprotein protein IMP4	+	+	+	+	+	0	K14561	J	NA;	NA;
674	0.999961	Msar22fam_001700	ETA69313.1		malate dehydrogenase (oxaloacetate-decarboxylating) [EC:1.1.1.38]						0	K00027	C	PF00390.19; PF03949.15;	malic; Malic_M;
675	0.999973	Msar22fam_001706	AET65430.1		mechanosensitive ion channel						1		M	PF00924.18;	MS_channel;
676	0.999834	Msar22fam_001708	AFV23106.1		Conserved TM helix repeat-containing protein						1		S	PF05552.12;	TM_helix;
677	0.997848	Msar22fam_001710	ETA69061.1		Protein of unknown function (DUF432)						0	K09149	S	PF04254.13;	DUF432;
678	0.997848	Msar22fam_001711	ETA69060.1		MscS Mechanosensitive ion channel						1		M	PF00924.18;	MS_channel;
679	0.999988	Msar22fam_001715	AFC99639.1		Uncharacterized protein conserved in archaea (DUF2124) / MCR-associated marker 21						0		S	PF09897.9;	DUF2124;								+
680	0.999997	Msar22fam_001716	AFC99819.1	mch	methenyl-tetrahydromethanopterin cyclohydrolase [EC:3.5.4.27]						0	K01499	H	PF02289.16;	MCH;							+
681	0.999175	Msar22fam_001717	ETA67313.1		putative protease [EC:3.4.-.-]						0	K08303	O	PF01136.19;	Peptidase_U32;
682	0.993442	Msar22fam_001718	ETA66893.1		4Fe-4S ferredoxin iron-sulfur binding domain protein						0		C	PF12837.7; PF12838.7; PF00037.27;	Fer4_6; Fer4_7; Fer4;
683	0.41321	Msar22fam_001720	AKB74889.1		transduction histidine kinase						0		T	PF02518.26; PF07568.12;	HATPase_c; HisKA_2;		+
684	0.920227	Msar22fam_001723	AFV22506.1		Acetyltransferase						0		K	PF00583.25; PF13508.7;	Acetyltransf_1; Acetyltransf_7;
685	0.994892	Msar22fam_001728	AET63803.1		phosphoribosyltransferase						0	K07101	S	PF00156.27;	Pribosyltran;
686	0.99979	Msar22fam_001729	AFD00952.1		Copper binding protein						1		C	PF13473.6; PF00127.20;	Cupredoxin_1; Copper-bind;
687	0.999966	Msar22fam_001737	AFC99520.1	nrdA	ribonucleoside-diphosphate reductase alpha chain [EC:1.17.4.1]						0	K00525	F	PF00317.21; PF02867.15;	Ribonuc_red_lgN; Ribonuc_red_lgC;
688	0.999973	Msar22fam_001738	ETA67028.1	trmB	Transcriptional regulator						0		K	PF01978.19;	TrmB;			+
689	0.991215	Msar22fam_001740	AET65471.1		Ferredoxin thioredoxin reductase catalytic beta chain						0		C	PF02943.15;	FeThRed_B;
690	0.999979	Msar22fam_001741	ETA68442.1		Glutaredoxin						0		O	PF00462.24;	Glutaredoxin;
691	0.999017	Msar22fam_001743	ETA69068.1		Domain of unknown function DUF21						1		P	PF01595.20;	DUF21;
692	0.697236	Msar22fam_001744	AET64593.1		Nitroreductase family						0		C	PF00881.24;	Nitroreductase;
693	0.999988	Msar22fam_001747	ETA67983.1		dihydrolipoamide dehydrogenase [EC:1.8.1.4]						0	K00382	C	PF02852.22; PF07992.14;	Pyr_redox_dim; Pyr_redox_2;
694	0.999974	Msar22fam_001748	AFD00765.1		tRNA (guanine37-N1)-methyltransferase [EC:2.1.1.228]						0	K15429	J	PF02475.16;	Met_10;
695	0.677964	Msar22fam_001751	ETA69422.1		homospermidine synthase [EC:2.5.1.44]						0	K00808	Q	PF03435.18; PF16653.5;	Sacchrp_dh_NADP; Sacchrp_dh_C;
696	0.914959	Msar22fam_001757	AKB24611.1	cbiZ	adenosylcobinamide hydrolase [EC:3.5.1.90]						0	K08260	H	PF01955.18;	CbiZ;
697	0.99998	Msar22fam_001758	AFD00198.1		Appr-1-p processing domain protein						0		S	PF01661.21;	Macro;
698	0.991977	Msar22fam_001762	AFV24430.1		Protein of unknown function (DUF1622)						1		S	PF07784.11;	DUF1622;
699	0.518767	Msar22fam_001764	AFV24048.1		DEAD/DEAH box helicase						0		K	PF04851.15; PF11907.8;	ResIII; DUF3427;
700	0.518767	Msar22fam_001765	AFV24049.1	mutT	8-oxo-dGTP diphosphatase [EC:3.6.1.55]						0	K03574	L	PF00293.28; PF14815.6;	NUDIX; NUDIX_4;
701	0.999076	Msar22fam_001773	ETA66987.1	ydjM	inner membrane protein						1	K07038	S	PF04307.14;	YdjM;
702	0.999961	Msar22fam_001775	AFV23753.1	SOD2	superoxide dismutase, Fe-Mn family [EC:1.15.1.1]						0	K04564	P	PF00081.22; PF02777.18;	Sod_Fe_N; Sod_Fe_C;
703	0.749612	Msar22fam_001776	AET63600.1		carboxymethylenebutenolidase [EC:3.1.1.45]						0	K01061	Q	PF12740.7; PF01738.18;	Chlorophyllase2; DLH;
704	0.999998	Msar22fam_001780	AFD00115.1	pdxS	pyridoxal 5'-phosphate synthase pdxS subunit [EC:4.3.3.6]						0	K06215	H	PF01680.17; PF05690.14;	SOR_SNZ; ThiG;
705	0.999998	Msar22fam_001781	AFD00040.1	pdxT	5'-phosphate synthase pdxT subunit [EC:4.3.3.6]						0	K08681	H	PF07685.14; PF01174.19;	GATase_3; SNO;
706	0.996002	Msar22fam_001783	ETA68542.1	yip1	Protein of unknown function (DUF1282)						1		S	PF04893.17;	Yip1;
707	0.999618	Msar22fam_001784	AFD00228.1								1		S	NA;	NA;
708	0.706892	Msar22fam_001785	KCZ71032.1		Transcriptional regulator, arsR family						1		K	PF12840.7; PF13412.6;	HTH_20; HTH_24;			+
709	0.981384	Msar22fam_001787	ETA67961.1		WD40-like Beta Propeller Repeat						1		U	PF07676.12;	PD40;
710	0.999725	Msar22fam_001788	ETA67962.1		ABC-2 type transport system permease protein						1	K01992	S	PF12679.7;	ABC2_membrane_2;
711	0.481086	Msar22fam_001789	AAM04956.1		peptidase S9 prolyl oligopeptidase active site domain protein						0		U	PF07676.12;	PD40;
712	0.999981	Msar22fam_001799	ETA69222.1		Radical SAM superfamily						0		S	PF04055.21; PF13394.6;	Radical_SAM; Fer4_14;
713	0.996543	Msar22fam_001803	AKB25790.1		major facilitator superfamily MFS_1						1		G	PF07690.16; PF05977.13;	MFS_1; MFS_3;
714	0.999981	Msar22fam_001806	ETA67242.1	fpoO	F420H2 dehydrogenase subunit O [EC:1.5.98.3]						0	K22170	C	PF10621.9;	FpoO;
715	0.999993	Msar22fam_001807	ETA67243.1	fpoN	F420H2 dehydrogenase subunit N [EC:1.5.98.3]						1	K22169	C	PF00361.20;	Proton_antipo_M;
716	0.999993	Msar22fam_001808	ETA67244.1	fpoM	F420H2 dehydrogenase subunit M [EC:1.5.98.3]						1	K22168	C	PF00361.20;	Proton_antipo_M;
717	0.999993	Msar22fam_001809	ETA67245.1	fpoL	F420H2 dehydrogenase subunit L [EC:1.5.98.3]						1	K22167	C	PF00662.20; PF00361.20;	Proton_antipo_N; Proton_antipo_M;
718	0.999993	Msar22fam_001810	ETA67246.1	fpoK	F420H2 dehydrogenase, subunit K						1		C	PF00420.24;	Oxidored_q2;
719	0.999955	Msar22fam_001811	ETA67247.1	fpoJ2	F420H2 dehydrogenase, subunit J						1		C	PF00499.20;	Oxidored_q3;
720	0.999982	Msar22fam_001812	ETA67248.1	fpoJ1	NADH-quinone oxidoreductase subunit J [EC:1.6.5.3]						1	K00339	C	PF00499.20;	Oxidored_q3;
721	0.999186	Msar22fam_001813	ETA67249.1	fpoI	F420H2 dehydrogenase subunit I [EC:1.5.98.3]						0	K22164	C	PF13187.6; PF12838.7;	Fer4_9; Fer4_7;
722	0.999993	Msar22fam_001814	ETA67250.1	fpoH	F420H2 dehydrogenase subunit H [EC:1.5.98.3]						1	K22163	C	PF00146.21;	NADHdh;
723	0.999989	Msar22fam_001815	AFC99563.1	echE	ech hydrogenase subunit E						0	K14090	C	PF00346.19; PF00374.19;	Complex1_49kDa; NiFeSe_Hases;
724	0.999186	Msar22fam_001816	ETA67252.1	fpoC	F420H2 dehydrogenase, subunit C						0		C	PF00329.19;	Complex1_30kDa;
725	0.999993	Msar22fam_001817	ETA67253.1	fpoB	F420H2 dehydrogenase subunit B [EC:1.5.98.3]						0	K22159	C	PF01058.22;	Oxidored_q6;
726	0.999993	Msar22fam_001818	ETA67254.1	fpoA	F420H2 dehydrogenase subunit A [EC:1.5.98.3]						1	K22158	C	PF00507.19;	Oxidored_q4;
727	0.999884	Msar22fam_001824	AFC99732.1		Radical SAM domain protein						0	K06937	S	PF04055.21; PF13353.6;	Radical_SAM; Fer4_12;
728	0.999988	Msar22fam_001830	AFC99911.1	grpE	molecular chaperone GrpE	+	+	+	+	+	0	K03687	O	PF01025.19;	GrpE;		+
729	0.999945	Msar22fam_001831	ETA67270.1								1		S	NA;	NA;
730	0.999998	Msar22fam_001832	AFC99785.1	mfnD	tyramine---L-glutamate ligase [EC:6.3.4.24]						0	K06914	S	PF02655.14;	ATP-grasp_3;
731	0.999998	Msar22fam_001833	AFC99786.1	mfnF	(4-(4-[2-(gamma-L-glutamylamino)ethyl]phenoxymethyl)furan-2-yl)methanamine synthase [EC:2.5.1.131]						0	K07072	K	PF01968.18;	Hydantoinase_A;
732	0.999998	Msar22fam_001834	AFC99712.1	mfnE	5-(aminomethyl)-3-furanmethanol phosphate kinase [EC:2.7.4.31]						0	K07144	S	PF00696.28;	AA_kinase;
733	0.999984	Msar22fam_001840	AFC99904.1								0		S	NA;	NA;
734	0.99998	Msar22fam_001841	AFC99903.1	pspA	phage shock protein A						0	K03969	K	PF04012.12;	PspA_IM30;
735	0.999983	Msar22fam_001842	AFD01184.1		transcriptional regulator, ArsR family						0	K07013	K	PF02830.18; PF01022.20;	V4R; HTH_5;			+
736	0.999186	Msar22fam_001844	ETA66640.1								0		K	NA;	NA;
737	0.99933	Msar22fam_001846	ETA66638.1								0		C	NA;	NA;
738	0.999981	Msar22fam_001847	ETA68954.1	mgtC	MgtC family						1		P	PF02308.16; PF13194.6;	MgtC; DUF4010;
739	0.999996	Msar22fam_001848	AFC99542.1		Calcineurin-like phosphoesterase						0	K07096	S	PF00149.28; PF12850.7;	Metallophos; Metallophos_2;
740	0.998989	Msar22fam_001856	ETA69325.1		NAD+ diphosphatase [EC:3.6.1.22]						0	K03426	L	PF00293.28; PF09297.11;	NUDIX; zf-NADH-PPase;
741	0.999971	Msar22fam_001861	AFC98848.1		phospholipid-binding protein						0	K06910	S	PF01161.20;	PBP;
742	0.999989	Msar22fam_001862	ETA66883.1	msrA	peptide-methionine (S)-S-oxide reductase [EC:1.8.4.11]	+			+		0	K07304	O	PF01625.21;	PMSR;
743	0.999969	Msar22fam_001863	ETA66983.1	ccmA	heme exporter protein A [EC:3.6.3.41]						0	K02193	G	PF00005.27; PF13304.6;	ABC_tran; AAA_21;
744	0.999969	Msar22fam_001864	ETA66982.1	ccmB	heme exporter protein B						1	K02194	O	PF03379.13; PF01061.24;	CcmB; ABC2_membrane;
745	0.999969	Msar22fam_001865	ETA66976.1	ccmC	heme exporter protein C						1	K02195	O	PF01578.20;	Cytochrom_C_asm;
746	0.999186	Msar22fam_001866	ETA66975.1		NADH flavin oxidoreductase NADH oxidase						0		C	PF00724.20;	Oxidored_FMN;
747	0.999987	Msar22fam_001874	ETA66615.1		B-block binding subunit of TFIIIC	+	+	+	+	+	0		K	PF04182.12;	B-block_TFIIIC;
748	0.999333	Msar22fam_001885	ETA67144.1		Uncharacterized protein conserved in archaea (DUF2193)						0		S	PF09959.9;	DUF2193;
749	0.999983	Msar22fam_001887	AFC99515.1		UPF0153						0	K06940	S	PF03692.15;	CxxCxxCC;
750	0.999857	Msar22fam_001891	ETA67677.1	dsbD	Cytochrome c biogenesis protein transmembrane region						1		O	PF02683.15;	DsbD;
751	0.999773	Msar22fam_001906	ETA68846.1		Glutaredoxin						0		O	PF13192.6; PF00462.24;	Thioredoxin_3; Glutaredoxin;
752	0.999997	Msar22fam_001907	AFC99720.1	trxB	thioredoxin reductase (NADPH) [EC:1.8.1.9]						0	K00384	O	PF13738.6; PF07992.14;	Pyr_redox_3; Pyr_redox_2;
753	0.994951	Msar22fam_001911	ETA69388.1	cofF	gamma-F420-2:alpha-L-glutamate ligase [EC:6.3.2.32]						0	K14940	H	PF18030.1; PF08443.11; PF02955.16;	Rimk_N; RimK; GSH-S_ATP;
754	0.99998	Msar22fam_001913	ETA68131.1	gabD	succinate-semialdehyde dehydrogenase / glutarate-semialdehyde dehydrogenase [EC:1.2.1.16 1.2.1.79 1.2.1.20]						0	K00135	C	PF00171.22;	Aldedh;
755	0.999899	Msar22fam_001917	ETA67284.1	emrE	small multidrug resistance pump						1	K03297	P	PF00893.19;	Multi_Drug_Res;
756	0.998649	Msar22fam_001918	ETA68914.1		major facilitator superfamily						1		G	PF12832.7; PF07690.16;	MFS_1_like; MFS_1;
757	0.999977	Msar22fam_001919	ETA67516.1		Uncharacterized conserved protein (DUF2196)						0		S	PF09962.9;	DUF2196;
758	0.999956	Msar22fam_001920	ETA68496.1								1			NA;	NA;
759	0.979368	Msar22fam_001922	WP_042684131.1	HxlR	Transcriptional regulator, HxlR family						0		K	PF01638.17; PF03551.14;	HxlR; PadR;			+
760	0.98818	Msar22fam_001926	AFV22999.1		D-isomer specific 2-hydroxyacid dehydrogenase, catalytic domain						0		H	PF00389.30; PF02826.19;	2-Hacid_dh; 2-Hacid_dh_C;
761	0.978969	Msar22fam_001927	AFV23357.1	tauE	Sulfite exporter TauE/SafE						1	K07090	S	PF01925.19;	TauE;
762	0.58045	Msar22fam_001928	AFD00369.1								1		S	NA;	NA;
763	0.607959	Msar22fam_001929	ETA69048.1		Amino acid permease						1		E	PF13520.6; PF00324.21;	AA_permease_2; AA_permease;
764	0.995916	Msar22fam_001930	KCZ72411.1		putative membrane protein			+	+		1	K08982	S	PF09851.9;	SHOCT;
765	0.997076	Msar22fam_001931	ETA68305.1	ubiB	ubiquinone biosynthesis protein						1	K03688	S	PF03109.16; PF01163.22;	ABC1; RIO1;
766	0.999734	Msar22fam_001932	AET64159.1								1		S	PF07670.14;	Gate;
767	0.996901	Msar22fam_001933	AFV25163.1		K03183 ubiquinone menaquinone biosynthesis methyltransferase EC 2.1.1.163 2.1.1.201	+			+		0		Q	PF08241.12; PF13649.6;	Methyltransf_11; Methyltransf_25;
768	0.999797	Msar22fam_001938	AFC99794.1		UPF0173 metal-dependent hydrolase						0		S	PF12706.7; PF13483.6;	Lactamase_B_2; Lactamase_B_3;
769	0.999974	Msar22fam_001939	AFC99135.1		secretion system protein						0		N	PF00437.20;	T2SSE;
770	0.999974	Msar22fam_001940	AFC99134.1		typeII secretion system						1		S	NA;	NA;
771	0.999169	Msar22fam_001945	ETA68785.1		Peptide Chain Release Factor						0		J	PF18859.1; PF18854.1;	acVLRF1; baeRF_family10;
772	0.997084	Msar22fam_001949	ETA68774.1		Metal dependent phosphohydrolase						0	K06950	S	PF01966.22;	HD;
773	0.999265	Msar22fam_001952	ETA67632.1		ABC transporter						0		V	PF00005.27; PF13304.6;	ABC_tran; AAA_21;
774	0.999265	Msar22fam_001953	ETA67631.1	cobW	cobalamin synthesis protein, P47K						0		O	PF02492.19;	cobW;
775	0.543028	Msar22fam_001954	ETA69373.1		extracellular solute-binding protein, family 1						0		P	PF13343.6; PF08984.11;	SBP_bac_6; DUF1858;
776	0.998171	Msar22fam_001955	AFC99196.1		Response regulator receiver						0		T	PF00072.24;	Response_reg;
777	0.863062	Msar22fam_001971	AFC98928.1		Molybdenum-pterin binding protein			+	+		0		H	PF03459.17;	TOBE;
778	0.980248	Msar22fam_001981	AFV23635.1								0		S	PF13598.6; NA;	DUF4139; NA;
779	0.999038	Msar22fam_001984	AFV23588.1		Peptidase dimerisation domain						0		E	PF01546.28; PF07687.14;	Peptidase_M20; M20_dimer;
780	0.998796	Msar22fam_001985	ETA68409.1		Acetyltransferase (GNAT) family						0		K	PF13508.7; PF13673.7; PF00583.25;	Acetyltransf_7; Acetyltransf_10; Acetyltransf_1;
781	0.998201	Msar22fam_001986	AFC99218.1		Glycoside hydrolase 15-related						0		G	PF00723.21;	Glyco_hydro_15;
782	0.999679	Msar22fam_001987	ETA67829.1	wrbA	NAD(P)H dehydrogenase (quinone) [EC:1.6.5.2]						0	K03809	S	PF03358.15; PF02525.17;	FMN_red; Flavodoxin_2;
783	0.997409	Msar22fam_001988	AET64461.1								1		M	PF00535.26;	Glycos_transf_2;						+
784	0.996338	Msar22fam_001989	AFC99228.1		glycosyl transferase group 1						0		M	PF00534.20; PF13692.6;	Glycos_transf_1; Glyco_trans_1_4;						+
785	0.999968	Msar22fam_001990	AFC99387.1								1		M	PF10111.9; PF00535.26;	Glyco_tranf_2_2; Glycos_transf_2;						+
786	0.767071	Msar22fam_001994	AFC99374.1								0		M	PF00534.20; PF13692.6;	Glycos_transf_1; Glyco_trans_1_4;						+
787	0.614687	Msar22fam_001996	AFC99377.1	wbdD	O-antigen chain-terminating methyltransferase [EC:2.1.1.- 2.1.1.294 2.7.1.181]						0	K18827	Q	PF08241.12; PF07021.12;	Methyltransf_11; MetW;
788	0.985542	Msar22fam_001997	AFC99376.1	rfbB	lipopolysaccharide transport system ATP-binding protein						0	K09691	G	PF00005.27; PF14524.6;	ABC_tran; Wzt_C;					+
789	0.993134	Msar22fam_001998	AFC99375.1	rfbA	lipopolysaccharide transport system permease protein						1	K09690	G	PF01061.24;	ABC2_membrane;					+
790	0.996451	Msar22fam_001999	AFC99371.1								0		M	PF13692.6; PF00534.20;	Glyco_trans_1_4; Glycos_transf_1;						+
791	0.99994	Msar22fam_002000	AKB76142.1	gmd	GDPmannose 4,6-dehydratase [EC:4.2.1.47]						0	K01711	M	PF16363.5; PF01370.21;	GDP_Man_Dehyd; Epimerase;					+
792	0.999998	Msar22fam_002004	AFD00989.1	moaC	cyclic pyranopterin monophosphate synthase [EC:4.6.1.17]						0	K03637	H	PF01967.21;	MoaC;
793	0.999186	Msar22fam_002008	ETA68287.1	sbcC	DNA repair protein SbcC/Rad50						0	K03546	L	PF13476.6; PF02463.19;	AAA_23; SMC_N;
794	0.521389	Msar22fam_002010	AKB25202.1		CAAX protease self-immunity						1	K07052	S	PF02517.16;	CPBP;
795	0.998369	Msar22fam_002012	ETA67148.1								1		S	NA;	NA;
796	0.998704	Msar22fam_002013	ETA67150.1								1		S	NA;	NA;
797	0.999997	Msar22fam_002016	AFD01216.1		KEOPS complex subunit Cgi121	+	+		+		0	K09119	S	PF08617.10;	CGI-121;
798	0.994781	Msar22fam_002040	ETA69114.1								0		K	NA;	NA;
799	0.590911	Msar22fam_002067	AKB24396.1		polysaccharide deacetylase						0		G	PF01522.21; PF11959.8;	Polysacc_deac_1; DUF3473;
800	0.999704	Msar22fam_002068	ETA69091.1								0		G	NA;	NA;
801	0.997914	Msar22fam_002071	AKB76279.1		glycosyl transferase group 1						0		M	PF13692.6; PF00534.20;	Glyco_trans_1_4; Glycos_transf_1;						+
802	0.990348	Msar22fam_002074	ETA66816.1	ydjM	inner membrane protein						1	K07038		PF04307.14;	YdjM;
803	0.999991	Msar22fam_002075	AFD00134.1		Domain of unknown function (DUF362)						0		C	PF04015.12; PF00037.27;	DUF362; Fer4;
804	0.996196	Msar22fam_002076	ETA69209.1		Mechanosensitive ion channel						1		M	PF00924.18;	MS_channel;
805	0.934826	Msar22fam_002081	ETA68813.1	perR	Fur family transcriptional regulator, peroxide stress response regulator						0	K09825	P	PF01475.19;	FUR;			+
806	0.999735	Msar22fam_002083	KCZ73007.1	aspA	aspartate ammonia-lyase [EC:4.3.1.1]						0	K01744	C	PF00206.20; PF10415.9;	Lyase_1; FumaraseC_C;
807	0.994768	Msar22fam_002089	ETA67798.1		transcriptional regulator, merr family						0		K	PF13411.6; PF06445.15;	MerR_1; GyrI-like;			+
808	0.96157	Msar22fam_002094	AKB74337.1	relE	mRNA interferase RelE/StbE						0	K06218	K	PF05016.15;	ParE_toxin;
809	0.998084	Msar22fam_002099	AFV22234.1	katG	catalase-peroxidase [EC:1.11.1.21]						0	K03782	P	PF00141.23;	peroxidase;
810	0.999792	Msar22fam_002102	ETA69321.1	trxA	thioredoxin 1						0	K03671	O	PF00085.20; PF13098.6;	Thioredoxin; Thioredoxin_2;
811	0.999986	Msar22fam_002103	ETA68519.1		UPF0278 protein						0	K09006	V	PF08745.11;	PIN_5;
812	0.999037	Msar22fam_002109	ETA68524.1								1		S	PF01345.18; PF05753.14;	DUF11; TRAP_beta;
813	0.99902	Msar22fam_002113	ETA67154.1								1		S	NA;	NA;
814	0.999978	Msar22fam_002122	AFV25304.1								0		S	NA;	NA;
815	0.999993	Msar22fam_002132	ETA67943.1	nfeD	membrane-bound serine protease (ClpP class)						1	K07403	O	PF00574.23; PF01957.18;	CLP_protease; NfeD;
816	0.999998	Msar22fam_002134	AFD01106.1	hisH	glutamine amidotransferase [EC:2.4.2.-]						0	K02501	E	PF00117.28; PF01174.19;	GATase; SNO;
817	0.99967	Msar22fam_002135	ETA67940.1								1		S	NA;	NA;
818	0.960408	Msar22fam_002136	ETA67939.1								1		S	NA;	NA;
819	0.999186	Msar22fam_002140	ETA67928.1								0		V	NA;	NA;
820	0.969707	Msar22fam_002143	AFV22556.1		neurotransmitter:Na+ symporter, NSS family						1	K03308	P	PF00209.18;	SNF;
821	0.999983	Msar22fam_002147	ETA68324.1	phoU	phosphate transport system protein						0	K02039	P	PF01895.19;	PhoU;
822	0.999994	Msar22fam_002148	AFD00712.1	pstA	phosphate transport system permease protein	+	+		+		1	K02038	P	PF00528.22;	BPD_transp_1;
823	0.999982	Msar22fam_002149	AFD00714.1	pstS	phosphate transport system substrate-binding protein	+	+		+		1	K02040	P	PF12727.7; PF12849.7;	PBP_like; PBP_like_2;
824	0.883863	Msar22fam_002151	AFD00444.1	cobN	cobaltochelatase CobN [EC:6.6.1.2]						0	K02230	H	PF02514.16;	CobN-Mg_chel;
825	0.818665	Msar22fam_002152	AET64975.1	chlD	magnesium chelatase subunit D [EC:6.6.1.1]						0	K03404	H	PF13519.6; PF17863.1;	VWA_2; AAA_lid_2;
826	0.845845	Msar22fam_002166	AFD00578.1		peptide/nickel transport system ATP-binding protein						0	K02031	E	PF08352.12; PF00005.27;	oligo_HPY; ABC_tran;
827	0.999943	Msar22fam_002171	AFD01196.1	fwdD	formylmethanofuran dehydrogenase subunit D [EC:1.2.7.12]						0	K00203	C	PF01568.21;	Molydop_binding;							+
828	0.999186	Msar22fam_002172	ETA68322.1								0		S	NA;	NA;
829	0.999114	Msar22fam_002173	ETA68321.1		S-layer-related duplication domain protein						1		E	PF18204.1; PF07752.11;	PGF-CTERM; S-layer;
830	0.999998	Msar22fam_002178	AFC99422.1		global nitrogen regulator NrpRII						0	K21640	K	PF01995.16;	NRD1_2;
831	0.999981	Msar22fam_002181	ETA67620.1		malate dehydrogenase [EC:1.1.1.37]						0	K00024	C	PF00056.23; PF02866.18;	Ldh_1_N; Ldh_1_C;
832	0.998895	Msar22fam_002185	AKB26100.1								1		S	PF17647.1;	DUF5518;
833	0.999842	Msar22fam_002187	ETA69476.1	tusA							0		O	PF01206.17;	TusA;
834	0.997084	Msar22fam_002188	ETA69477.1	drsE	pyridine nucleotide-disulfide oxidoreductase						1		S	PF02635.15; PF13686.6;	DrsE; DrsE_2;
835	0.999966	Msar22fam_002189	ETA69479.1	nifU	nitrogen fixation protein NifU and related proteins						0	K04488	C	PF01883.19; PF01592.16;	FeS_assembly_P; NifU_N;
836	0.997689	Msar22fam_002191	AKB26107.1		Methyltransferase type 11						0		Q	PF08241.12; PF13649.6;	Methyltransf_11; Methyltransf_25;
837	0.341192	Msar22fam_002193	AKB75914.1		glycosyltransferase 2 family protein						1	K07027	S	PF03706.13;	LPG_synthase_TM;						+
838	0.721314	Msar22fam_002195	KCZ70847.1		Polysaccharide deacetylase						0		G	PF01522.21;	Polysacc_deac_1;
839	0.995	Msar22fam_002196	ETA69354.1								0			NA;	NA;
840	0.9848	Msar22fam_002203	AKB26122.1		polar amino acid transport system permease protein						1	K02029	E	PF00528.22;	BPD_transp_1;
841	0.997791	Msar22fam_002204	ETA67637.1		Uncharacterized protein family UPF0029						0		S	PF09186.11; PF01205.19;	DUF1949; UPF0029;
842	0.625351	Msar22fam_002205	AFV24329.1		Periplasmic component of the Tol biopolymer transport system-like protein						1		M	PF07676.12; PF00930.21;	PD40; DPPIV_N;
843	0.95404	Msar22fam_002206	AFV24852.1		acetyltransferase						0		K	PF18014.1; PF00583.25;	Acetyltransf_18; Acetyltransf_1;
844	0.956532	Msar22fam_002210	AFV24883.1		NADPH quinone reductase						0		C	PF00107.26; PF13602.6;	ADH_zinc_N; ADH_zinc_N_2;
845	0.999998	Msar22fam_002214	AFC99419.1		ATP-dependent helicase Lhr and Lhr-like helicase [EC:3.6.4.-]						0	K03724	L	PF08494.11; PF00270.29;	DEAD_assoc; DEAD;
846	0.999998	Msar22fam_002216	AFD00406.1		Phosphoesterase						0	K06953	S	PF00149.28;	Metallophos;
847	0.996623	Msar22fam_002217	ETA68938.1								1		S	NA;	NA;
848	0.992904	Msar22fam_002218	AFV25236.1		Lon protease (S16) C-terminal proteolytic domain						1		S	PF05362.13;	Lon_C;
849	0.999964	Msar22fam_002220	AFD00951.1		transcriptional regulator ArsR family						0		K	PF01022.20;	HTH_5;			+
850	0.99998	Msar22fam_002221	AFD00515.1	cysS	cysteinyl-tRNA synthetase [EC:6.1.1.16]						0	K01883	J	PF01406.19; PF09190.11;	tRNA-synt_1e; DALR_2;
851	0.997084	Msar22fam_002222	ETA69384.1	maf	septum formation protein						0	K06287	D	PF02545.14;	Maf;
852	0.506452	Msar22fam_002223	ETA69117.1								0			PF13450.6;	NAD_binding_8;
853	0.940376	Msar22fam_002225	AFV22791.1								1			PF11667.8;	DUF3267;
854	0.461509	Msar22fam_002226	AKB85089.1		pyridoxamine 5'-phosphate oxidase-related FMN-binding						0		S	PF01243.20; PF13187.6; PF00037.27;	Putative_PNPOx; Fer4_9; Fer4;
855	0.999975	Msar22fam_002227	AFD00215.1	paaI	acyl-CoA thioesterase [EC:3.1.2.-]						0	K02614	Q	PF14539.6; PF03061.22;	DUF4442; 4HBT;
856	0.978782	Msar22fam_002230	AAM04168.1		DNA ligase 1 [EC:6.5.1.1 6.5.1.6 6.5.1.7]						0	K10747	L	PF01068.21; PF04675.14;	DNA_ligase_A_M; DNA_ligase_A_N;
857	0.999947	Msar22fam_002231	AFC99530.1	polX	DNA polymerase (family X)						0	K02347	L	PF14716.6; PF14791.6;	HHH_8; DNA_pol_B_thumb;
858	0.99989	Msar22fam_002233	ETA68620.1		Transcriptional regulator						0		K	PF01022.20;	HTH_5;			+
859	0.999998	Msar22fam_002236	AFD00483.1		exosome complex component CSL4	+	+	+	+	+	0	K07573	J	PF14382.6; PF10447.9;	ECR1_N; EXOSC1;
860	0.410216	Msar22fam_002249	AFD00729.1								1		S	NA;	NA;
861	0.941365	Msar22fam_002250	ETA67363.1		PHP domain						0		S	PF02811.19; NA;	PHP; NA;
862	0.714247	Msar22fam_002251	AET64411.1		peptide/nickel transport system substrate-binding protein						1	K02035	E	PF00496.22;	SBP_bac_5;
863	0.995832	Msar22fam_002252	AFC99805.1	dmrX	dihydromethanopterin reductase (acceptor) [EC:1.5.99.15]	+			+		0	K18853	C	PF02441.19; PF00037.27;	Flavoprotein; Fer4;
864	0.999998	Msar22fam_002253	AFD00253.1		Protein of unknown function (DUF447)						0	K09154	S	PF04289.12;	DUF447;
865	0.999998	Msar22fam_002254	AFD00252.1	citG	triphosphoribosyl-dephospho-CoA synthase [EC:2.4.2.52]						0	K05966	H	PF01874.16;	CitG;
866	0.900767	Msar22fam_002256	AFV23148.1		geranylgeranyl reductase						0		C	PF01494.19; PF12831.7;	FAD_binding_3; FAD_oxidored;
867	0.999783	Msar22fam_002261	KCZ70871.1		Rubrerythrin						0		C	PF02915.17;	Rubrerythrin;
868	0.637569	Msar22fam_002270	KCZ72132.1								0		S	PF13649.6; PF08241.12;	Methyltransf_25; Methyltransf_11;
869	0.999998	Msar22fam_002271	AFC98862.1		archaeal histone						0		L	PF00125.24; PF00808.23;	Histone; CBFD_NFYB_HMF;
870	0.997556	Msar22fam_002272	KCZ71021.1		4Fe-4S ferredoxin iron-sulfur binding domain protein						0		C	PF00037.27; PF12838.7;	Fer4; Fer4_7;
871	0.999058	Msar22fam_002275	ETA68579.1	rnfB	electron transport complex protein RnfB						1	K03616	C	PF04060.13; PF12838.7;	FeS; Fer4_7;
872	0.999058	Msar22fam_002276	ETA68578.1	rnfA	electron transport complex protein RnfA						1	K03617	C	PF02508.14;	Rnf-Nqr;
873	0.999058	Msar22fam_002277	ETA68577.1	rnfE	electron transport complex protein RnfE						1	K03613	C	PF02508.14;	Rnf-Nqr;
874	0.999058	Msar22fam_002278	ETA68576.1	rnfG	electron transport complex protein RnfG						1	K03612	C	PF04205.14;	FMN_bind;
875	0.999058	Msar22fam_002279	ETA68575.1	rnfD	electron transport complex protein RnfD						1	K03614	C	PF03116.15;	NQR2_RnfD_RnfE;
876	0.999058	Msar22fam_002280	ETA68574.1	rnfC	electron transport complex protein RnfC						0	K03615	C	PF01512.17; PF13375.6;	Complex1_51K; RnfC_N;
877	0.999058	Msar22fam_002281	ETA68573.1								1		C	PF14522.6; NA;	Cytochrome_C7; NA;
878	0.999058	Msar22fam_002282	ETA68571.1	apbE	FAD:protein FMN transferase [EC:2.7.1.180]						1	K03734	H	PF02424.15;	ApbE;
879	0.999997	Msar22fam_002283	AFC99531.1	thpR	RNA 2',3'-cyclic 3'-phosphodiesterase [EC:3.1.4.58]						0	K01975	J	PF13563.6; PF02834.16;	2_5_RNA_ligase2; LigT_PEase;
880	0.999988	Msar22fam_002285	ETA68202.1		Protein of unknown function (DUF1614)						1		S	PF07758.11;	DUF1614;
881	0.999977	Msar22fam_002293	AFC99781.1		H/ACA ribonucleoprotein complex subunit 3			+	+		0	K11130	J	PF04135.12;	Nop10p;
882	0.999993	Msar22fam_002295	ETA68558.1								0		S	NA;	NA;
883	0.461719	Msar22fam_002300	AKB26282.1								0		L	NA;	NA;
884	0.999906	Msar22fam_002301	ETA67098.1	groEL	chaperonin GroEL						0	K04077	O	PF00118.24;	Cpn60_TCP1;
885	0.999906	Msar22fam_002302	ETA67099.1	groES	chaperonin GroES						0	K04078	O	PF00166.21;	Cpn10;
886	0.997801	Msar22fam_002303	ETA67100.1		Signal transduction histidine kinase						0		K	PF01022.20;	HTH_5;		+
887	0.848443	Msar22fam_002307	ETA69361.1								0		S	NA;	NA;
888	0.37329	Msar22fam_002308	AFV23808.1		alkyl hydroperoxide reductase Thiol specific antioxidant Mal allergen						0		O	PF08534.10; PF00578.21;	Redoxin; AhpC-TSA;
889	0.657797	Msar22fam_002310	AKB23647.1								1		S	NA;	NA;
890	0.999989	Msar22fam_002311	ETA68893.1	lysE	lysine exporter protein LysE YggA						1		E	PF01810.18;	LysE;
891	0.999986	Msar22fam_002328	ETA68909.1		Uncharacterized protein conserved in archaea (DUF2240)						0		S	PF09999.9;	DUF2240;
892	0.99999	Msar22fam_002330	AFD00604.1		Nucleic acid binding OB-fold tRNA helicase-type						0	K09746	S	NA;	NA;
893	0.999972	Msar22fam_002331	ETA68585.1	RFA1	replication factor A1						0	K07466	L	PF01336.25;	tRNA_anti-codon;
894	0.773715	Msar22fam_002350	AKB85614.1								1		S	NA;	NA;
895	0.362576	Msar22fam_002351	AAM04008.1								1		S	PF13529.6;	Peptidase_C39_2;
896	0.99991	Msar22fam_002355	ETA69251.1		cation diffusion facilitator family transporter						1		P	PF16916.5; PF01545.21;	ZT_dimer; Cation_efflux;
897	0.999992	Msar22fam_002360	AFD00741.1	pmc	protein-L-isoaspartate(D-aspartate) O-methyltransferase [EC:2.1.1.77]						0	K00573	O	PF01135.19; PF13847.6;	PCMT; Methyltransf_31;
898	0.999994	Msar22fam_002361	AFC99242.1		DUF151						0	K08999	S	PF02577.14;	DNase-RNase;
899	0.99985	Msar22fam_002363	AFD01053.1	mazG	MazG nucleotide pyrophosphohydrolase domain						0		S	PF03819.17; PF01503.17;	MazG; PRA-PH;
900	0.999981	Msar22fam_002365	ETA68191.1		putative protease [EC:3.4.-.-]		+		+		0	K08303	O	PF01136.19; PF12392.8;	Peptidase_U32; DUF3656;
901	0.999981	Msar22fam_002366	ETA68190.1		Catalyzes the cleavage of the N-glycosidic bond of deoxyribonucleoside 5'-monophosphates to yield deoxyribose 5- phosphate and a purine or pyrimidine base (By similarity)						0		F	PF05014.15;	Nuc_deoxyrib_tr;
902	0.999985	Msar22fam_002367	ETA68189.1	bofA	SigmaK-factor processing regulatory protein BofA	+	+	+	+	+	1		K	PF07441.11;	BofA;
903	0.999985	Msar22fam_002372	ETA66673.1		archaetidylinositol phosphate synthase [EC:2.7.8.39]						1	K17884	I	PF01066.21;	CDP-OH_P_transf;
904	0.983902	Msar22fam_002378	AKB23610.1								0		S	NA;	NA;
905	0.989578	Msar22fam_002381	ETA69444.1								0		S	PF13599.6; PF00805.22;	Pentapeptide_4; Pentapeptide;
906	0.999844	Msar22fam_002386	ETA69438.1	yggS	PLP dependent protein						0	K06997	S	PF01168.20;	Ala_racemase_N;
907	0.947423	Msar22fam_002389	ETA67520.1	ligB	4,5-DOPA dioxygenase extradiol [EC:1.13.11.-]						0	K15777	E	PF02900.18;	LigB;
908	0.689196	Msar22fam_002395	KCZ71004.1		FAD dependent oxidoreductase						0		E	PF01266.24; PF00355.26;	DAO; Rieske;
909	0.997148	Msar22fam_002397	ETA69403.1		Uracil DNA glycosylase superfamily						0		L	PF03167.19;	UDG;
910	0.999208	Msar22fam_002398	ETA67362.1		Glycosyl transferase						0		M	PF04101.16; PF13528.6;	Glyco_tran_28_C; Glyco_trans_1_3;						+
911	0.930348	Msar22fam_002399	AKB26398.1								1			NA;	NA;
912	0.999977	Msar22fam_002400	ETA68231.1	msrB	peptide-methionine (R)-S-oxide reductase [EC:1.8.4.12]		+		+		0	K07305	O	PF01641.18;	SelR;
913	0.997291	Msar22fam_002404	ETA69326.1		Domain of unknown function (DUF2341)						1		S	PF10102.9;	DUF2341;
914	0.992729	Msar22fam_002407	ETA66871.1								0		S	NA;	NA;
915	0.998564	Msar22fam_002408	ETA66985.1								0		K	NA;	NA;
916	0.5142	Msar22fam_002412	AKB85304.1		X-Pro dipeptidyl-peptidase (S15 family)						0	K06889	S	PF02129.18; PF01738.18;	Peptidase_S15; DLH;
917	0.976204	Msar22fam_002415	ETA68830.1		Cupin 2, conserved barrel domain protein						0		S	PF07883.11; PF02311.19;	Cupin_2; AraC_binding;
918	0.543028	Msar22fam_002416	ETA68826.1		DUF369						1		S	PF18050.1; PF04126.13;	Cyclophil_like2; Cyclophil_like;
919	0.543028	Msar22fam_002418	ETA68834.1	pcaC	4-carboxymuconolactone decarboxylase [EC:4.1.1.44]						0	K01607	S	PF02627.20;	CMD;
920	0.543028	Msar22fam_002421	ETA68835.1	yahK	uncharacterized zinc-type alcohol dehydrogenase-like protein [EC:1.-.-.-]						0	K13979	C	PF08240.12; PF00107.26;	ADH_N; ADH_zinc_N;
921	0.685903	Msar22fam_002423	AET64278.1		zinc transporter, ZIP family						1	K07238	P	PF02535.22;	Zip;
922	0.999978	Msar22fam_002424	AFC98929.1	trmO	Uncharacterised protein family UPF0066						0		S	PF01980.16;	TrmO;
923	0.999988	Msar22fam_002425	ETA68141.1		Translation initiation factor						0	K18237	J	PF01008.17;	IF-2B;
924	0.998581	Msar22fam_002427	ETA68507.1	relE	mRNA interferase RelE/StbE						0	K06218	K	PF05016.15;	ParE_toxin;
925	0.922118	Msar22fam_002428	KCZ71103.1	ftsX	putative ABC transport system permease protein						1	K02004	V	PF02687.21; PF12704.7;	FtsX; MacB_PCD;
926	0.725335	Msar22fam_002431	AKB26424.1								0		S	NA;	NA;
927	0.605731	Msar22fam_002432	AKB26423.1	larC	pyridinium-3,5-bisthiocarboxylic acid mononucleotide nickel chelatase [EC:4.99.1.12]						0	K09121	S	PF01969.17;	DUF111;
928	0.98841	Msar22fam_002433	ETA68840.1		TetR family transcriptional regulator						0		K	PF16295.5; PF00440.23;	TetR_C_10; TetR_N;			+
929	0.543028	Msar22fam_002434	ETA68839.1		4Fe-4S ferredoxin, iron-sulfur binding						0	K07138	C	PF04015.12;	DUF362;
930	0.543028	Msar22fam_002435	ETA68838.1		Predicted permease						1	K07089	S	PF03773.13;	ArsP_1;
931	0.988464	Msar22fam_002436	ETA68837.1		Outer membrane protein expression inhibitor						1		S	PF13483.6; PF12706.7;	Lactamase_B_3; Lactamase_B_2;
932	0.991973	Msar22fam_002445	AET64290.1		iron-sulfur cluster-binding protein	+	+	+	+	+	0		C	PF00037.27; PF13237.6;	Fer4; Fer4_10;
933	0.999672	Msar22fam_002447	AFV25048.1		NAD(P)H dehydrogenase (quinone) [EC:1.6.5.2]						0	K00355	S	PF03358.15; PF02525.17;	FMN_red; Flavodoxin_2;
934	0.807248	Msar22fam_002449	ETA69182.1	modB	molybdate transport system permease protein						1	K02018	P	PF00528.22;	BPD_transp_1;
935	0.993927	Msar22fam_002450	ETA69181.1		Tungstate molybdate transport system ATP-binding protein						0		G	PF03459.17; PF00005.27;	TOBE; ABC_tran;
936	0.997616	Msar22fam_002451	ETA67923.1	modD	molybdenum transport protein [EC:2.4.2.-]						0	K03813	H	PF02749.16; PF01729.19;	QRPTase_N; QRPTase_C;
937	0.92641	Msar22fam_002452	AKB26461.1		Domain of unknown function (DUF364)						0	K09138	S	PF13938.6; PF04016.12;	DUF4213; DUF364;
938	0.979224	Msar22fam_002453	ETA68434.1								1		S	NA;	NA;
939	0.999722	Msar22fam_002455	ETA67366.1		Protein of unknown function (DUF541)						1	K09807	S	PF04402.14;	SIMPL;
940	0.999322	Msar22fam_002456	AET64652.1	fwdE	formylmethanofuran dehydrogenase subunit E [EC:1.2.7.12]						0	K11261	C	PF02663.14;	FmdE;							+
941	0.999165	Msar22fam_002459	ETA67876.1		Protein of unknown function (DUF1628)						1		S	PF07790.11;	Pilin_N;
942	0.999975	Msar22fam_002461	AFD00773.1								0		S	NA;	NA;
943	0.908282	Msar22fam_002463	AKB85824.1								1			NA;	NA;
944	0.999934	Msar22fam_002465	ETA68315.1		UPF0173 metal-dependent hydrolase						0		S	PF13483.6; PF12706.7;	Lactamase_B_3; Lactamase_B_2;
945	0.998913	Msar22fam_002467	ETA67092.1		S-layer domain-like protein						1		M	NA;	NA;
946	0.999975	Msar22fam_002468	ETA67091.1		S-layer-like domain-containing protein	+		+	+		1		M	PF10633.9;	NPCBM_assoc;
947	0.999981	Msar22fam_002469	ETA67832.1	modE	molybdate transport system regulatory protein						0	K02019	K	PF03459.17; PF00126.27;	TOBE; HTH_1;			+
948	0.602734	Msar22fam_002470	AKB26482.1	wtpB	molybdate/tungstate transport system permease protein						1	K15496	P	PF00528.22;	BPD_transp_1;
949	0.601541	Msar22fam_002471	AKB26483.1	wtpA	molybdate/tungstate transport system substrate-binding protein						1	K15495	P	PF01547.25; PF13531.6;	SBP_bac_1; SBP_bac_11;
950	0.99963	Msar22fam_002488	ETA68060.1								1		S	PF10633.9; PF06030.12;	NPCBM_assoc; DUF916;
951	0.999972	Msar22fam_002489	ETA66770.1		aconitate hydratase [EC:4.2.1.3]						0	K01681	C	PF00330.20; PF00694.19;	Aconitase; Aconitase_C;
952	0.999817	Msar22fam_002490	ETA66771.1	CS	citrate synthase [EC:2.3.3.1]						0	K01647	C	PF00285.21;	Citrate_synt;
953	0.999988	Msar22fam_002494	AFC99982.1		Peptidase M50						1		M	PF02163.22;	Peptidase_M50;
954	0.999878	Msar22fam_002504	ETA67424.1		Protein of unknown function (DUF1628)						1		N	PF07790.11;	Pilin_N;
955	0.999915	Msar22fam_002507	AFC99044.1	fdhD	FdhD protein						0	K02379	C	PF02634.15;	FdhD-NarQ;
956	0.999918	Msar22fam_002519	AFC99597.1		ArsR family transcriptional regulator						1		K	PF13412.6; PF12840.7;	HTH_24; HTH_20;			+
957	0.999974	Msar22fam_002520	AFC99138.1		Domain of unknown function DUF87						0	K06915	L	PF01935.17;	DUF87;
958	0.808327	Msar22fam_002525	AKB24479.1								0		S	PF04434.17;	SWIM;
959	0.808327	Msar22fam_002526	AKB24478.1		SNF2 Helicase protein						0		K	PF00176.23; PF12419.8;	SNF2_N; DUF3670;
960	0.999998	Msar22fam_002528	AFC99099.1	moaB	molybdopterin adenylyltransferase [EC:2.7.7.75]						0	K03638	H	PF00994.24;	MoCF_biosynth;
961	0.534083	Msar22fam_002529	AFD00828.1		Major Facilitator Superfamily						1		G	PF00083.24; PF07690.16;	Sugar_tr; MFS_1;
962	0.999983	Msar22fam_002530	ETA67683.1		pyruvate formate-lyase activating enzyme						0		S	PF08735.10;	DUF1786;
963	0.999856	Msar22fam_002540	ETA68551.1								1		S	PF13396.6;	PLDc_N;
964	0.769373	Msar22fam_002541	AFV23640.1		Cytochrome c						1		C	PF00034.21; PF13442.6;	Cytochrom_C; Cytochrome_CBB3;
965	0.999948	Msar22fam_002542	ETA68048.1	copB	Cu2+-exporting ATPase [EC:3.6.3.4]						1	K01533	P	PF00702.26; PF00122.20;	Hydrolase; E1-E2_ATPase;
966	0.997718	Msar22fam_002545	AFV23809.1								1		S	NA;	NA;
967	0.998946	Msar22fam_002547	ETA67086.1		Radical SAM domain protein						0		J	PF04055.21;	Radical_SAM;
968	0.768064	Msar22fam_002549	AFC99675.1								0			PF17253.2;	DUF5320;
969	0.999966	Msar22fam_002550	ETA67557.1								0		I	NA;	NA;
970	0.992346	Msar22fam_002555	ETA68192.1		Methyltransferase domain						0		Q	PF13847.6; PF13649.6;	Methyltransf_31; Methyltransf_25;
971	0.991295	Msar22fam_002568	AET64627.1		Domain of unknown function (DUF1890) / MCR-associated marker 35						0		S	PF09001.11;	DUF1890;								+
972	0.999964	Msar22fam_002569	ETA67594.1								0		S	NA;	NA;
973	0.999985	Msar22fam_002573	ETA67502.1		DUF583	+	+	+	+	+	0		S	PF04519.13; PF00132.24;	Bactofilin; Hexapep;
974	0.999993	Msar22fam_002577	ETA67496.1		phosphatidylserine decarboxylase [EC:4.1.1.65]			+	+		1	K01613	I	PF02666.15;	PS_Dcarbxylase;
975	0.999985	Msar22fam_002579	AFD00022.1	mutT	8-oxo-dGTP diphosphatase [EC:3.6.1.55]						0	K03574	L	PF00293.28;	NUDIX;
976	0.999997	Msar22fam_002585	AFC99981.1	moaA	GTP 3',8-cyclase [EC:4.1.99.22]						0	K03639	H	PF04055.21; PF06463.13;	Radical_SAM; Mob_synth_C;
977	0.999998	Msar22fam_002586	AFC99783.1	surE	5'-nucleotidase [EC:3.1.3.5]						0	K03787	F	PF01975.17;	SurE;
978	0.695117	Msar22fam_002587	ETA68138.1					+	+		0			PF18765.1; PF01909.23;	Polbeta; NTP_transf_2;
979	0.999986	Msar22fam_002593	AFD00681.1		translin						0	K07477	J	PF01997.16;	Translin;
980	0.999958	Msar22fam_002595	ETA68352.1		Uncharacterised ArCR, COG2043						0		S	PF02596.15;	DUF169;
981	0.999864	Msar22fam_002601	ETA68753.1		Hydrolase						1	K06889	S	PF00326.21; PF05448.12;	Peptidase_S9; AXE1;
982	0.999186	Msar22fam_002610	ETA67559.1								0		S	PF04519.13;	Bactofilin;
983	0.999928	Msar22fam_002612	AFC99884.1		transcriptional regulator, CopG Arc MetJ family						0		K	NA;	NA;			+
984	0.593966	Msar22fam_002625	AKB26696.1		Methyltransferase domain						0		Q	PF13847.6; PF13649.6;	Methyltransf_31; Methyltransf_25;
985	0.99737	Msar22fam_002630	ETA67241.1		gluconate:H+ symporter, GntP family						1	K03299	G	PF02447.16;	GntP_permease;
986	0.999977	Msar22fam_002632	ETA67232.1	cheR	chemotaxis protein methyltransferase CheR [EC:2.1.1.80]						0	K00575	N	PF01739.18; PF03705.15;	CheR; CheR_N;				+
987	0.998271	Msar22fam_002633	ETA67233.1	cheC	chemotaxis protein CheC						0	K03410	N	PF04509.12; PF13690.6;	CheC; CheX;				+
988	0.999998	Msar22fam_002634	AFD00656.1	ftr	formylmethanofuran: tetrahydromethanopterin N-formyltransferase [EC:2.3.1.101]						0	K00672	C	PF02741.15; PF01913.18;	FTR_C; FTR;							+
989	0.971776	Msar22fam_002635	ETA67123.1								1		S	PF14358.6;	DUF4405;
990	0.980155	Msar22fam_002639	AKB26719.1	putP	sodium/proline symporter						1	K11928	E	PF00474.17;	SSF;
991	0.550841	Msar22fam_002646	AAM33051.1	cmr4	CRISPR-associated protein Cmr4						0	K09000	V	PF03787.15;	RAMPs;
992	0.75874	Msar22fam_002650	KCZ73168.1		Transposase						0		L	PF13358.6;	DDE_3;
993	0.905537	Msar22fam_002654	AFC99997.1		Major Facilitator Superfamily						1		G	PF07690.16; PF13347.6;	MFS_1; MFS_2;
994	0.705364	Msar22fam_002658	ETA67651.1		Hydrolase						0	K06889	S	PF12146.8;	Hydrolase_4;
995	0.997572	Msar22fam_002663	ETA68536.1	ppa	inorganic pyrophosphatase [EC:3.6.1.1]						1	K01507	C	PF00719.19;	Pyrophosphatase;
996	0.999827	Msar22fam_002664	AFV22481.1	tlyC	putative hemolysin						1	K03699	P	PF03471.17; PF01595.20;	CorC_HlyC; DUF21;
997	0.788727	Msar22fam_002667	ETA69396.1		DNA-directed DNA polymerase B						0		L	PF00136.21; PF03175.13;	DNA_pol_B; DNA_pol_B_2;
998	0.829977	Msar22fam_002668	ETA69397.1								0		S	NA;	NA;
999	0.979008	Msar22fam_002669	ETA69398.1								0		S	NA;	NA;
1000	0.760221	Msar22fam_002670	ETA69400.1	cas1	CRISP-associated protein Cas1						0	K15342	V	PF01867.16;	Cas_Cas1;
1001	0.990834	Msar22fam_002675	ETA69100.1								1		M	PF01943.17; PF13440.6;	Polysacc_synt; Polysacc_synt_3;
1002	0.467083	Msar22fam_002680	ETA69420.1								0			NA;	NA;
1003	0.994934	Msar22fam_002683	ETA67004.1								1		S	NA;	NA;
1004	0.518797	Msar22fam_002684	AFV24507.1	hsdM	type I restriction enzyme M protein [EC:2.1.1.72]						0	K03427	V	PF12161.8; PF02384.16;	HsdM_N; N6_Mtase;
1005	0.999872	Msar22fam_002686	ETA68026.1		Protein of unknown function (DUF3303)						0		S	PF11746.8;	DUF3303;
1006	0.658575	Msar22fam_002688	ETA69410.1								0		S	NA;	NA;
1007	0.959439	Msar22fam_002694	AFD00808.1		Protein of unknown function (DUF3006)						0		S	PF11213.8;	DUF3006;
1008	0.525174	Msar22fam_002695	KPL46522.1		beta-lactamase domain protein						0		O	PF00753.27; PF00932.19;	Lactamase_B; LTD;
1009	0.998161	Msar22fam_002696	ETA66751.1								1		S	NA;	NA;
1010	0.377127	Msar22fam_002697	AFV22745.1		Zinc-binding dehydrogenase						0		E	PF01408.22; PF00107.26;	GFO_IDH_MocA; ADH_zinc_N;
1011	0.387093	Msar22fam_002698	AFV22744.1								1		Q	NA;	NA;
1012	0.510555	Msar22fam_002699	AFV22743.1		Glycosyl transferases group 1						0		M	PF13692.6; PF00534.20;	Glyco_trans_1_4; Glycos_transf_1;						+
1013	0.996237	Msar22fam_002702	AFC99441.1		putative transposase						0	K07491	L	PF01797.16;	Y1_Tnp;
1014	0.979431	Msar22fam_002703	AKB24964.1		Acetyltransferase (GNAT) family						0		K	PF00583.25; PF13673.7;	Acetyltransf_1; Acetyltransf_10;
1015	0.99997	Msar22fam_002706	ETA68916.1					+	+		0		S	NA;	NA;
1016	0.96029	Msar22fam_002708	ETA67968.1								1		S	PF03413.19;	PepSY;
1017	0.853707	Msar22fam_002710	ETA68240.1	norQ	nitric oxide reductase NorQ protein						0	K04748	S	PF07728.14; PF08406.10;	AAA_5; CbbQ_C;
1018	0.794193	Msar22fam_002711	ETA68239.1		von Willebrand factor type A domain						0		P	PF00092.28; PF13519.6;	VWA; VWA_2;
1019	0.997185	Msar22fam_002713	ETA69124.1		Ferredoxin						0		C	PF13370.6; PF13459.6;	Fer4_13; Fer4_15;
1020	0.998665	Msar22fam_002714	AET65216.1	hsdM	type I restriction enzyme M protein [EC:2.1.1.72]						0	K03427	V	PF02384.16; PF12161.8;	N6_Mtase; HsdM_N;
1021	0.99786	Msar22fam_002715	AET65213.1	hsdR	type I restriction enzyme, R subunit [EC:3.1.21.3]						0	K01153	V	PF04313.14; PF18766.1;	HSDR_N; SWI2_SNF2;
1022	0.863502	Msar22fam_002718	AKB74383.1								0		S	NA;	NA;
1023	0.999735	Msar22fam_002720	ETA68080.1		transduction histidine kinase						1		T	PF02743.18; PF07568.12;	dCache_1; HisKA_2;		+
1024	0.99946	Msar22fam_002724	AFV23282.1		Transposase						0		L	PF00872.18; PF10551.9;	Transposase_mut; MULE;
1025	0.432719	Msar22fam_002725	AFC99941.1								0		L	NA;	NA;
1026	0.411894	Msar22fam_002729	AFC99873.1		GCN5-related N-acetyltransferase		+		+		0		K	PF00583.25; PF13302.7;	Acetyltransf_1; Acetyltransf_3;
1027	0.947675	Msar22fam_002733	AAM32595.1								1		S	NA;	NA;
1028	0.997045	Msar22fam_002735	AET64661.1		Peptidase family M23						0		M	PF01551.22;	Peptidase_M23;
1029	0.99702	Msar22fam_002736	ETA67037.1		Domain of unknown function DUF20						1		S	PF01594.16;	AI-2E_transport;
1030	0.83466	Msar22fam_002738	AET64280.1		L-sorbosone dehydrogenase						0		G	PF07995.11; PF01436.21;	GSDH; NHL;
1031	0.996437	Msar22fam_002741	ETA69509.1		acetolactate synthase I/II/III large subunit [EC:2.2.1.6]						0	K01652	E	PF02775.21; PF02776.18;	TPP_enzyme_C; TPP_enzyme_N;
1032	0.722408	Msar22fam_002746	AKB24847.1		Pirin domain protein						0	K06911	S	PF02678.16; PF17954.1;	Pirin; Pirin_C_2;
1033	0.999987	Msar22fam_002747	ETA66866.1	cooT	Predicted RNA-binding protein						0		S	PF10133.9;	CooT;
1034	0.558358	Msar22fam_002748	ETA67641.1		Involved in the degradation of specific anti-sigma factors (By similarity)						1		S	PF13367.6;	PrsW-protease;
1035	0.999745	Msar22fam_002752	AET64448.1	hsdM	type I restriction enzyme M protein [EC:2.1.1.72]						0	K03427	V	PF12161.8; PF02384.16;	HsdM_N; N6_Mtase;
1036	0.931886	Msar22fam_002755	KCZ72001.1	hsdR	type I restriction enzyme, R subunit [EC:3.1.21.3]						0	K01153	V	PF04313.14; PF18766.1;	HSDR_N; SWI2_SNF2;
1037	0.993578	Msar22fam_002757	ETA69126.1								0			NA;	NA;
1038	0.570941	Msar22fam_002760	AFV23979.1	csbD		+		+	+		0			PF05532.12;	CsbD;
1039	0.994636	Msar22fam_002762	ETA66765.1								0		S	NA;	NA;
1040	0.886486	Msar22fam_002764	AFV22492.1		alpha/beta hydrolase fold						0		E	PF00561.20; PF12697.7;	Abhydrolase_1; Abhydrolase_6;
1041	0.999419	Msar22fam_002772	KCZ73320.1	deaD	ATP-dependent RNA helicase DeaD [EC:3.6.4.13]		+		+		0	K05592	L	PF00270.29; PF00271.31;	DEAD; Helicase_C;
1042	0.981284	Msar22fam_002787	ETA68119.1								1		S	NA;	NA;
1043	0.99282	Msar22fam_002790	AFV23378.1								1		S	NA;	NA;
1044	0.999971	Msar22fam_002791	ETA68982.1				+		+		0		S	NA;	NA;
1045	0.999947	Msar22fam_002793	AFC99847.1		DNA-directed RNA polymerases I, II, and III, 7.3 kDa polypeptide						0		S	NA;	NA;
1046	0.99829	Msar22fam_002803	AFC99718.1	mtrA	tetrahydromethanopterin S-methyltransferase subunit A [EC:2.1.1.86]	+			+		0	K00577	H	PF04208.14;	MtrA;
1047	0.840046	Msar22fam_002804	AET64919.1	arsR	ArsR family transcriptional regulator, arsenate/arsenite/antimonite-responsive transcriptional repressor		+		+		0	K03892	K	PF01022.20; PF12840.7;	HTH_5; HTH_20;			+
1048	0.999938	Msar22fam_002813	ETA68180.1								0		S	NA;	NA;
1049	0.999476	Msar22fam_002814	KCZ73514.1	hsdR	type I restriction enzyme, R subunit [EC:3.1.21.3]						0	K01153	V	PF18766.1; PF11867.8;	SWI2_SNF2; DUF3387;
1050	0.628088	Msar22fam_002816	AAM31895.1	hsdS	type I restriction enzyme, S subunit [EC:3.1.21.3]						0	K01154	V	PF01420.19;	Methylase_S;
1051	0.984382	Msar22fam_002821	ETA68655.1								0		S	NA;	NA;
1052	0.984382	Msar22fam_002823	ETA68653.1								0		S	NA;	NA;
1053	0.984382	Msar22fam_002824	ETA68652.1								0		S	NA;	NA;
1054	0.760844	Msar22fam_002825	ETA68685.1								1		S	NA;	NA;
1055	0.991512	Msar22fam_002826	ETA69087.1		Protein of unknown function (DUF1616)						1		S	PF07760.11;	DUF1616;
1056	0.998609	Msar22fam_002828	ETA69090.1	artC	Archaeosortase C, PEF-CTERM specific						1		S	PF09721.10;	Exosortase_EpsH;
1057	0.997626	Msar22fam_002829	ETA69092.1		FemAB family						0		M	PF13480.7; PF02388.16;	Acetyltransf_6; FemAB;
1058	0.787384	Msar22fam_002830	ETA66810.1	maa	maltose O-acetyltransferase [EC:2.3.1.79]						0	K00661	S	PF00132.24; PF14602.6;	Hexapep; Hexapep_2;
1059	0.991512	Msar22fam_002831	ETA69096.1								1		S	NA;	NA;
1060	0.992336	Msar22fam_002832	ETA69097.1		Glycosyl transferases group 1						0		M	PF13692.6; PF00534.20;	Glyco_trans_1_4; Glycos_transf_1;						+
1061	0.675643	Msar22fam_002833	ETA69098.1		glycosyl transferase group 1						0		M	PF13692.6; PF00534.20;	Glyco_trans_1_4; Glycos_transf_1;						+
1062	0.822457	Msar22fam_002834	ETA69099.1		Mannose-6-phosphate isomerase						1		M	PF13692.6; PF00534.20;	Glyco_trans_1_4; Glycos_transf_1;						+
1063	0.998609	Msar22fam_002838	ETA66826.1	ALG7	UDP-N-acetylglucosamine(GlcNAc)--dolichyl-phosphate N-acetylglucosaminephosphotransferase [EC:2.7.8.15]						1	K01001	M	PF00953.21;	Glycos_transf_4;						+
1064	0.998506	Msar22fam_002839	ETA67286.1		putative ABC transport system ATP-binding protein						0	K02068	V	PF13304.6; PF00005.27;	AAA_21; ABC_tran;
1065	0.998506	Msar22fam_002840	ETA67285.1		putative ABC transport system permease protein						1	K02069	S	PF03649.13;	UPF0014;
1066	0.763022	Msar22fam_002845	ETA69386.1								0			NA;	NA;
1067	0.362209	Msar22fam_002848	AFV24671.1								0		S	PF01814.23;	Hemerythrin;
1068	0.999997	Msar22fam_002850	AFC99343.1	thg1	tRNAHis guanylyltransferase						0		J	PF04446.12; PF14413.6;	Thg1; Thg1C;
1069	0.940915	Msar22fam_002851	AFV24680.1		MtN3 and saliva related transmembrane protein						1	K15383	S	PF03083.16; PF04193.14;	MtN3_slv; PQ-loop;
1070	0.59599	Msar22fam_002853	AFV22560.1	katE	catalase [EC:1.11.1.6]						0	K03781	P	PF00199.19; PF18011.1;	Catalase; Catalase_C;
1071	0.985322	Msar22fam_002854	AKB26123.1		polar amino acid transport system substrate-binding protein						1	K02030	E	PF10613.9; PF00497.20;	Lig_chan-Glu_bd; SBP_bac_3;
1072	0.997447	Msar22fam_002861	AFV23014.1								1		P	NA;	NA;
1073	0.582357	Msar22fam_002862	AFV24783.1		voltage-gated potassium channel						1	K10716	P	PF07885.16; PF00520.31;	Ion_trans_2; Ion_trans;
1074	0.652157	Msar22fam_002868	AFV23004.1		PRC-barrel domain						1		D	PF05239.16;	PRC;
1075	0.577206	Msar22fam_002869	AKB26285.1								0		O	NA;	NA;
1076	0.89841	Msar22fam_002871	ETA69044.1	gltS	glutamate:Na+ symporter, ESS family						1	K03312	E	PF03616.14;	Glt_symporter;
1077	0.99446	Msar22fam_002872	AFV24344.1		Dienelactone hydrolase family						0		S	PF12146.8; PF01738.18;	Hydrolase_4; DLH;
1078	0.942324	Msar22fam_002875	AKB23856.1		transcriptional regulator, ArsR family						0		K	PF08350.10;	DUF1724;			+
1079	0.800357	Msar22fam_002879	AKB85356.1	recG	ATP-dependent DNA helicase RecG [EC:3.6.4.12]						0	K03655	K	PF04326.14;	AlbA_2;
1080	0.997194	Msar22fam_002886	AFV22716.1		Oligosaccharide repeat unit transporter						1		M	PF01943.17;	Polysacc_synt;
1081	0.99829	Msar22fam_002890	AFC98985.1	tupB	tungstate transport system permease protein						1	K05773	H	PF00528.22;	BPD_transp_1;
1082	0.99829	Msar22fam_002891	AFC98912.1	tupA	tungstate transport system substrate-binding protein						1	K05772	H	PF12849.7; PF13531.6;	PBP_like_2; SBP_bac_11;
1083	0.856534	Msar22fam_002894	ETA68041.1		GCN5-related N-acetyltransferase						0		K	PF13673.7; PF00583.25;	Acetyltransf_10; Acetyltransf_1;
1084	0.41429	Msar22fam_002896	AFV23943.1								1			NA;	NA;
1085	0.998484	Msar22fam_002899	ETA69045.1		Protein of unknown function (DUF2892)						1		S	PF11127.8;	DUF2892;
1086	0.999944	Msar22fam_002902	AFC98984.1			+			+		0		S	NA;	NA;
1087	0.438813	Msar22fam_002906	AFV23264.1		bfr; bacterioferritin [EC:1.16.3.1]	+	+		+		0	K03594	P	PF00210.24; PF05974.12;	Ferritin; DUF892;
1088	0.859986	Msar22fam_002909	AET63619.1		cation transporter						1		S	PF07854.12;	DUF1646;
1089	0.439345	Msar22fam_002916	AFV22756.1	wecC	UDP-N-acetyl-D-mannosaminuronic acid dehydrogenase [EC:1.1.1.336]						1	K02472	M	PF03721.14; PF00984.19;	UDPG_MGDP_dh_N; UDPG_MGDP_dh;					+
1090	0.999809	Msar22fam_002917	AFV22757.1	wecB	UDP-N-acetylglucosamine (GlcNAc) 2-epimerase (non-hydrolysing) [EC:5.1.3.14]						0	K01791	M	PF02350.19;	Epimerase_2;					+
1091	0.41243	Msar22fam_002921	AKB76124.1		Polysaccharide biosynthesis protein						1		M	PF13440.6; PF01943.17;	Polysacc_synt_3; Polysacc_synt;
1092	0.999759	Msar22fam_002922	ETA66804.1	wecC	UDP-N-acetyl-D-mannosaminuronic acid dehydrogenase [EC:1.1.1.336]						0	K02472	M	PF03721.14; PF00984.19;	UDPG_MGDP_dh_N; UDPG_MGDP_dh;					+
1093	0.999854	Msar22fam_002923	ETA66802.1								0		E	PF01212.21; PF01041.17;	Beta_elim_lyase; DegT_DnrJ_EryC1;
1094	0.999954	Msar22fam_002924	ETA66819.1								0		S	PF00132.24; PF14602.6;	Hexapep; Hexapep_2;
1095	0.424581	Msar22fam_002926	AKB76133.1		glycosyl transferase family 2						1		M	PF00535.26; PF13641.6;	Glycos_transf_2; Glyco_tranf_2_3;						+
1096	0.995692	Msar22fam_002931	AFV24858.1		Citrate transporter						1		P	PF03600.16;	CitMHS;
1097	0.998232	Msar22fam_002936	AFV22238.1		Protein of unknown function (DUF1538)						1		S	PF07556.11;	DUF1538;
1098	0.999356	Msar22fam_002937	AFV22240.1		Nitrogen regulatory protein P-II						0		E	PF00543.22;	P-II;
1099	0.999981	Msar22fam_002938	ETA68225.1								1		S	NA;	NA;
1100	0.996105	Msar22fam_002939	ETA68302.1	cbiN	cobalt/nickel transport protein						1	K02009	P	PF13190.6;	PDGLE;
1101	0.999478	Msar22fam_002940	ETA68301.1	cbiM	cobalt/nickel transport system permease protein						1	K02007	P	PF01891.16;	CbiM;
1102	0.999532	Msar22fam_002945	ETA69437.1	chaB	cation transport regulator	+			+		0	K06197	S	PF06150.12;	ChaB;
1103	0.826908	Msar22fam_002946	AET64500.1		transposase, IS605 OrfB family						0		L	PF07282.11; PF01385.19;	OrfB_Zn_ribbon; OrfB_IS605;
1104	0.995304	Msar22fam_002950	AKB75709.1	flc	GDP-L-fucose synthase [EC:1.1.1.271]						0	K02377	M	PF01370.21; PF16363.5;	Epimerase; GDP_Man_Dehyd;					+
1105	0.999967	Msar22fam_002956	ETA69271.1	alsD	acetolactate decarboxylase [EC:4.1.1.5]						0	K01575	Q	PF03306.13;	AAL_decarboxy;
1106	0.998351	Msar22fam_002957	AFV22222.1								0		L	PF03184.19; PF13358.6;	DDE_1; DDE_3;
1107	0.999731	Msar22fam_002958	AFV22223.1		Transposase						0		L	PF13551.6; PF13565.6;	HTH_29; HTH_32;
1108	0.999261	Msar22fam_002960	AFC99937.1	csa3	CRISPR-associated protein Csa3						0	K07725	K	PF13412.6; PF01022.20;	HTH_24; HTH_5;
1109	0.998749	Msar22fam_002966	ETA67351.1	cas1	CRISP-associated protein Cas1						0	K15342	V	PF01867.16;	Cas_Cas1;
1110	0.999708	Msar22fam_002967	ETA67352.1	cas2	CRISPR-associated protein Cas2						0	K09951	V	PF09827.9;	CRISPR_Cas2;
1111	0.999743	Msar22fam_002968	ETA67353.1	cas4	CRISPR-associated exonuclease Cas4 [EC:3.1.12.1]						0	K07464	V	PF01930.17; PF12705.7;	Cas_Cas4; PDDEXK_1;
1112	0.993853	Msar22fam_002974	ETA68591.1								1		E	PF13520.6; PF00324.21;	AA_permease_2; AA_permease;
1113	0.602855	Msar22fam_002978	AFV25274.1		endoribonuclease L-PSP						0		J	PF01042.21;	Ribonuc_L-PSP;
1114	0.999981	Msar22fam_002982	ETA67920.1		ATPase RIL	+	+	+	+	+	1		S	NA;	NA;
1115	0.999961	Msar22fam_002983	ETA67023.1								0		S	NA;	NA;
1116	0.991613	Msar22fam_002985	AFV22235.1		Hemerythrin HHE cation binding domain						0		S	PF01814.23;	Hemerythrin;
1117	0.997779	Msar22fam_002987	ETA68129.1	opuC	osmoprotectant transport system substrate-binding protein						0	K05845	E	PF04069.12;	OpuAC;
1118	0.997779	Msar22fam_002988	ETA68128.1	opuA	osmoprotectant transport system ATP-binding protein	+	+		+		0	K05847	E	PF00005.27; PF13304.6;	ABC_tran; AAA_21;
1119	0.997779	Msar22fam_002989	ETA68127.1	opuBD	osmoprotectant transport system permease protein						1	K05846	E	PF00528.22;	BPD_transp_1;
1120	0.997779	Msar22fam_002990	ETA68126.1	opuBD	osmoprotectant transport system permease protein						1	K05846	E	PF00528.22;	BPD_transp_1;
1121	0.997651	Msar22fam_002999	ETA68250.1		Protein of unknown function (DUF2283)						0		S	PF10049.9;	DUF2283;
1122	0.686638	Msar22fam_003000	ETA68251.1								0		S	NA;	NA;
1123	0.944005	Msar22fam_003004	ETA67326.1		Integrase						0		L	PF13495.6; PF00589.22;	Phage_int_SAM_4; Phage_integrase;
1124	0.98201	Msar22fam_003007	ETA69113.1		Metallo-beta-lactamase superfamily						0		S	PF00753.27; PF12706.7;	Lactamase_B; Lactamase_B_2;
1125	0.999312	Msar22fam_003014	AFV22785.1		ATPase, AAA superfamily						0	K07133	S	PF13173.6; PF13635.6;	AAA_14; DUF4143;
1126	0.366635	Msar22fam_003016	KCZ70357.1		Protein of unknown function (DUF1428)						0		S	PF07237.11;	DUF1428;
1127	0.503821	Msar22fam_003018	ETA68969.1		DUF1608						0		S	PF07752.11;	S-layer;
1128	0.42684	Msar22fam_003019	ETA68630.1								1		S	NA;	NA;
1129	0.991526	Msar22fam_003021	ETA69035.1		phosphoesterase PA-phosphatase related protein						1		I	PF01569.21; PF14378.6;	PAP2; PAP2_3;
1130	0.803722	Msar22fam_003023	ETA68295.1		transduction histidine kinase						0		T	PF00512.25; PF02518.26;	HisKA; HATPase_c;		+
1131	0.87028	Msar22fam_003024	ETA68910.1								0		S	NA;	NA;
1132	0.96224	Msar22fam_003025	AFD00395.1		oxidoreductase FAD NAD(P)-binding						0		C	PF00175.21; PF00970.24;	NAD_binding_1; FAD_binding_6;
1133	0.478428	Msar22fam_003028	ETA68306.1	ubiE	ubiE; demethylmenaquinone methyltransferase / 2-methoxy-6-polyprenyl-1,4-benzoquinol methylase [EC:2.1.1.163 2.1.1.201]						0	K03183		PF01209.18; PF13649.6;	Ubie_methyltran; Methyltransf_25;
1134	0.732446	Msar22fam_003031	ETA69461.1	rbcL	ribulose-bisphosphate carboxylase large chain [EC:4.1.1.39]						0	K01601	G	PF02788.16; PF00016.20;	RuBisCO_large_N; RuBisCO_large;
1135	0.490215	Msar22fam_003032	AKB75596.1								0		S	NA;	NA;
1136	0.372127	Msar22fam_003033	ETA67359.1	phrB	phrB; deoxyribodipyrimidine photo-lyase [EC:4.1.99.3]						0	K01669	L	PF03441.14; PF00875.18;	FAD_binding_7; DNA_photolyase;
1137	0.512063	Msar22fam_003034	ETA67360.1		heme-binding protein						1		T	PF04832.12;	SOUL;
1138	0.365389	Msar22fam_003035	ETA67379.1								0		S	NA;	NA;
1139	0.978859	Msar22fam_003036	AFV24043.1		Phage integrase family						0		L	PF00589.22; PF13495.6;	Phage_integrase; Phage_int_SAM_4;
1140	0.604688	Msar22fam_003038	AFV22460.1		AbrB family transcriptional regulator						0		K	NA;	NA;			+
1141	0.991018	Msar22fam_003041	ETA69121.1		DUF1271						0		S	PF06902.11; PF09360.10;	Fer4_19; zf-CDGSH;
1142	0.963458	Msar22fam_003042	AFV23646.1		Domain of unknown function (DUF427)						0		S	PF04248.12;	NTP_transf_9;
1143	0.771944	Msar22fam_003043	AKB75036.1		Transposase						0		L	PF01385.19; PF07282.11;	OrfB_IS605; OrfB_Zn_ribbon;
1144	0.922131	Msar22fam_003044	AFC98956.1	rfbA	glucose-1-phosphate thymidylyltransferase [EC:2.7.7.24]						0	K00973	M	PF00483.23; PF12804.7;	NTP_transferase; NTP_transf_3;					+
1145	0.972409	Msar22fam_003045	AFC98957.1	rfbB	dTDP-glucose 4,6-dehydratase [EC:4.2.1.46]						0	K01710	M	PF01370.21; PF16363.5;	Epimerase; GDP_Man_Dehyd;					+
1146	0.910895	Msar22fam_003049	AFD00001.1		UPF0391 membrane protein						1		S	PF07043.13;	DUF1328;
1147	0.912196	Msar22fam_003051	ETA67096.1	clpB	ATP-dependent Clp protease ATP-binding subunit ClpB						0	K03695	O	PF17871.1; PF07724.14;	AAA_lid_9; AAA_2;
1148	0.478428	Msar22fam_003055	ETA69191.1		DNA-directed DNA polymerase B						0		L	NA;	NA;
1149	0.998006	Msar22fam_003056	AKB25662.1								1		S	NA;	NA;
1150	0.632971	Msar22fam_003058	ETA67556.1	nrdD	ribonucleoside-triphosphate reductase (formate) [EC:1.1.98.6]						0	K21636	F	PF13597.6;	NRDD;
1151	0.731168	Msar22fam_003059	ETA67566.1								1		S	PF14257.6;	DUF4349;
1152	0.84594	Msar22fam_003060	AFC99224.1		tRNA (adenine57-N1/adenine58-N1)-methyltransferase catalytic subunit [EC:2.1.1.219 2.1.1.220]						0	K07442	J	PF08704.10; PF13847.6;	GCD14; Methyltransf_31;
1153	0.921564	Msar22fam_003061	ETA67572.1		Metal dependent phosphohydrolase						0		S	PF01966.22;	HD;
1154	0.440132	Msar22fam_003062	ETA66647.1		PAS PAC sensor signal transduction histidine kinase						0		T	PF00072.24; PF02518.26;	Response_reg; HATPase_c;		+
1155	0.880973	Msar22fam_003064	ETA67026.1	gvpD							0		T	PF07088.11; PF06745.13;	GvpD; ATPase;
1156	0.969646	Msar22fam_003065	ETA67548.1	bacA	undecaprenyl-diphosphatase [EC:3.6.1.27]						1	K06153	I	PF02673.18;	BacA;
1157	0.428479	Msar22fam_003068	ETA68850.1								1		K	PF13396.6;	PLDc_N;
1158	0.91915	Msar22fam_003070	ETA67766.1		Uncharacterized ACR, COG1430						0	K09005	S	PF02643.15;	DUF192;
1159	0.991697	Msar22fam_003074	ETA66805.1								1		M	PF01943.17; PF13440.6;	Polysacc_synt; Polysacc_synt_3;
1160	0.927093	Msar22fam_003076	AFC99173.1								0		S	NA;	NA;
1161	0.927819	Msar22fam_003077	AFC99172.1								0		S	NA;	NA;
1162	0.940895	Msar22fam_003078	AFV22303.1		transposase, IS4						0		L	PF01609.21;	DDE_Tnp_1;
1163	0.464867	Msar22fam_003080	ETA66780.1		Bacterial Ig-like domain (group 1)						1		S	PF02369.16;	Big_1;
1164	0.465431	Msar22fam_003081	AKB84277.1								1		S	NA;	NA;
1165	0.521824	Msar22fam_003082	AKB84274.1								1		S	NA;	NA;
1166	0.376718	Msar22fam_003083	ETA67609.1	parA	Chromosome partitioning ATPase protein-like protein						0		D	PF10609.9; PF13614.6;	ParA; AAA_31;
1167	0.999882	Msar22fam_003086	AFV23154.1		glutamate dehydrogenase (NAD(P)+) [EC:1.4.1.3]						0	K00261	E	PF00208.21; PF02812.18;	ELFV_dehydrog; ELFV_dehydrog_N;
1168	0.521824	Msar22fam_003087	AKB84247.1		fructose-bisphosphate aldolase, class II [EC:4.1.2.13]						0	K01624	G	PF08013.11; PF01116.20;	Tagatose_6_P_K; F_bP_aldolase;
1169	0.372127	Msar22fam_003088	ETA67855.1	rimI	rimI; ribosomal-protein-alanine N-acetyltransferase [EC:2.3.1.128]						0	K03789	K	PF13508.7; PF00583.25; PF13673.7;	Acetyltransf_7; Acetyltransf_1; Acetyltransf_10;
1170	0.371038	Msar22fam_003089	ETA67859.1								1		S	NA;	NA;
1171	0.87028	Msar22fam_003090	ETA68314.1	dtdA	D-aminoacyl-tRNA deacylase [EC:3.1.1.96]						0	K09716	J	PF04414.12;	tRNA_deacylase;
1172	0.595742	Msar22fam_003094	ETA68183.1								0		S	NA;	NA;
1173	0.984838	Msar22fam_003098	KCZ71112.1								1		S	NA;	NA;
1174	0.510142	Msar22fam_003100	ETA67915.1								1		S	NA;	NA;
1175	0.969771	Msar22fam_003102	ETA69407.1	hsdM	type I restriction enzyme M protein [EC:2.1.1.72]						0	K03427	V	PF02384.16; PF12161.8;	N6_Mtase; HsdM_N;
1176	0.851829	Msar22fam_003104	ETA67964.1								1		S	PF10633.9;	NPCBM_assoc;
1177	0.806737	Msar22fam_003105	ETA67960.1								1			NA;	NA;
1178	0.993938	Msar22fam_003106	AKB23840.1		Transcriptional regulator						1		K	PF13412.6; PF01022.20;	HTH_24; HTH_5;			+
1179	0.516526	Msar22fam_003110	ETA67929.1		Circadian clock protein KaiC						0		T	PF06745.13; PF07088.11;	ATPase; GvpD;
1180	0.869196	Msar22fam_003112	ETA68006.1		circadian clock protein KaiC (EC 2.7.11.1)						0		T	PF03796.15; PF06745.13;	DnaB_C; ATPase;
1181	0.377606	Msar22fam_003114	ETA68233.1		Protein of unknown function (DUF1294)	+		+	+		1		S	PF06961.13;	DUF1294;
1182	0.938908	Msar22fam_003117	AFV24951.1								1		S	NA;	NA;
1183	0.913273	Msar22fam_003118	AFD00289.1	nodJ	lipooligosaccharide transport system permease protein						1	K09694	V	PF12698.7; PF01061.24;	ABC2_membrane_3; ABC2_membrane;
1184	0.503821	Msar22fam_003119	ETA67826.1		CD109 antigen						0	K06530	I	PF00207.22; PF07678.14;	A2M; TED_complement;
1185	0.790573	Msar22fam_003120	ETA67797.1								1		S	NA;	NA;
1186	0.87028	Msar22fam_003122	ETA68320.1		circadian clock protein KaiC (EC 2.7.11.1)						0		T	PF06745.13;	ATPase;
1187	0.891265	Msar22fam_003123	AFC99190.1	trxA	thioredoxin 1						0	K03671	O	PF00085.20; PF13098.6;	Thioredoxin; Thioredoxin_2;
1188	0.425755	Msar22fam_003124	ETA69290.1	eamA	EamA-like transporter family						1		G	PF00892.20;	EamA;
1189	0.464867	Msar22fam_003129	ETA67934.1	fic	filamentation induced by cAMP protein Fic						0		S	PF02661.18;	Fic;
1190	0.918664	Msar22fam_003130	AFD00694.1		Thermophilic metalloprotease (M29)						0		E	PF02073.15;	Peptidase_M29;
1191	0.949238	Msar22fam_003137	AKB24198.1		glycosyl transferase family 2						1		M	PF13641.6; PF00535.26;	Glyco_tranf_2_3; Glycos_transf_2;						+
1192	0.998735	Msar22fam_003141	ETA67443.1		Polysaccharide biosynthesis protein						1		M	PF14667.6; PF01943.17;	Polysacc_synt_C; Polysacc_synt;
1193	0.869875	Msar22fam_003142	ETA67456.1	pseB	UDP-N-acetylglucosamine (GlcNAc) 4,6-dehydratase [EC:4.2.1.115]						0	K15894	M	PF02719.15; PF01370.21;	Polysacc_synt_2; Epimerase;
1194	0.892955	Msar22fam_003150	ETA67471.1	lfaJ	archaeal flagellar protein FlaJ						1	K07333	N	PF00482.23;	T2SSF;
1195	0.892955	Msar22fam_003151	ETA67473.1	lfaH	archaeal flagellar protein FlaH						1	K07331	T	PF06745.13;	ATPase;
1196	0.892955	Msar22fam_003152	ETA67474.1	flaG	archaeal flagellar protein FlaG						1	K07330	N	PF01917.16;	Arch_flagellin;
1197	0.506042	Msar22fam_003153	ETA67475.1	flaF	archaeal flagellar protein FlaF						1	K07329	N	PF01917.16; NA;	Arch_flagellin; NA;
1198	0.405312	Msar22fam_003154	ETA67476.1		flaD-A; archaeal flagellar protein FlaD						0	K07327	N	PF05377.11; PF04659.13;	FlaC_arch; Arch_fla_DE;
1199	0.999173	Msar22fam_003157	ETA66988.1								0		S	NA;	NA;
1200	0.519027	Msar22fam_003159	AKB85873.1		iron complex transport system substrate-binding protein						1	K02016	P	PF01497.18;	Peripla_BP_2;
1201	0.407802	Msar22fam_003162	ETA67581.1		UspA domain protein						0		T	PF00582.26;	Usp;
1202	0.863451	Msar22fam_003163	ETA67583.1		Peptidase U32						0		O	PF01136.19;	Peptidase_U32;
1203	0.869875	Msar22fam_003164	ETA67584.1								0		S	PF17393.2;	DUF5402;
1204	0.900648	Msar22fam_003165	ETA68697.1	xseA	exodeoxyribonuclease VII large subunit [EC:3.1.11.6]						0	K03601	L	PF02601.15; PF13742.6;	Exonuc_VII_L; tRNA_anti_2;
1205	0.900648	Msar22fam_003166	ETA68699.1	xseB	exodeoxyribonuclease VII small subunit [EC:3.1.11.6]						0	K03602	L	PF02609.16;	Exonuc_VII_S;
1206	0.514267	Msar22fam_003167	ETA68319.1	kaiC	circadian clock protein KaiC						1	K08482	T	PF06745.13; PF03796.15;	ATPase; DnaB_C;
1207	0.407802	Msar22fam_003168	ETA68317.1								1			NA;	NA;
1208	0.516526	Msar22fam_003169	ETA68288.1								0		S	NA;	NA;
1209	0.464867	Msar22fam_003171	ETA68275.1								1		S	NA;	NA;
1210	0.464867	Msar22fam_003172	ETA68276.1								1		S	NA;	NA;
1211	0.464867	Msar22fam_003173	ETA68277.1								1		S	NA;	NA;
1212	0.464867	Msar22fam_003174	ETA68278.1								1		S	NA;	NA;
1213	0.464867	Msar22fam_003175	ETA68279.1								1		S	NA;	NA;
1214	0.899732	Msar22fam_003177	ETA68737.1	fwdC	formylmethanofuran dehydrogenase subunit C [EC:1.2.7.12]						0	K00202	C	PF01493.19;	GXGXG;							+
1215	0.8735	Msar22fam_003179	AFC99503.1								0		S	NA;	NA;
1216	0.862399	Msar22fam_003180	ETA67628.1	comE	sulfopyruvate decarboxylase subunit beta [EC:4.1.1.79]						0	K13039	G	PF02775.21;	TPP_enzyme_C;
1217	0.862399	Msar22fam_003181	ETA67629.1	comD	sulfopyruvate decarboxylase subunit alpha [EC:4.1.1.79]						0	K06034	S	PF02776.18;	TPP_enzyme_N;
1218	0.884058	Msar22fam_003182	ETA67630.1		Fe-S cluster domain						0	K06939	S	PF04060.13;	FeS;
1219	0.731026	Msar22fam_003184	AFD00456.1	chlI	magnesium chelatase subunit I [EC:6.6.1.1]						0	K03405	H	PF01078.21; PF17863.1;	Mg_chelatase; AAA_lid_2;
1220	0.735432	Msar22fam_003185	ETA67666.1								1		S	NA;	NA;
1221	0.91786	Msar22fam_003186	AFC99544.1								0		S	PF06745.13;	ATPase;
1222	0.506042	Msar22fam_003188	ETA68572.1								0		S	NA;	NA;
1223	0.882664	Msar22fam_003189	AFC99086.1	acdA	acetate---CoA ligase (ADP-forming) subunit alpha [EC:6.2.1.13]	+	+	+	+	+	0	K01905	C	PF13607.6; PF13549.6;	Succ_CoA_lig; ATP-grasp_5;
1224	0.910289	Msar22fam_003190	AFC99829.1								0	K06873	C	PF13500.6; PF07085.12;	AAA_26; DRTGG;
1225	0.860734	Msar22fam_003191	AFD00381.1		Radical SAM domain protein						0		S	PF12836.7; PF04055.21;	HHH_3; Radical_SAM;
1226	0.912967	Msar22fam_003193	ETA67256.1		Domain of unknown function DUF22						0		S	PF01629.16;	DUF22;
1227	0.912967	Msar22fam_003194	ETA67255.1								0		S	NA;	NA;
1228	0.478428	Msar22fam_003196	ETA67006.1		Mechanosensitive ion channel						1		M	PF00924.18;	MS_channel;
1229	0.460239	Msar22fam_003197	AFV24591.1								1		S	PF10110.9;	GPDPase_memb;
1230	0.923623	Msar22fam_003205	ETA67315.1	codA	cytosine deaminase [EC:3.5.4.1]						0	K01485	F	PF14437.6; PF00383.23;	MafB19-deam; dCMP_cyt_deam_1;
1231	0.478428	Msar22fam_003207	ETA66650.1								1		S	NA;	NA;
1232	0.852076	Msar22fam_003209	AFD00904.1		Required for the formation of a threonylcarbamoyl group on adenosine at position 37 (t(6)A37) in tRNAs that read codons beginning with adenine (By similarity)	+	+	+	+	+	0		L	PF00814.25;	Peptidase_M22;
1233	0.852076	Msar22fam_003210	AFD00903.1		TP53 regulating kinase and related kinases [EC:2.7.11.1]	+	+	+	+	+	0	K08851	T	PF01163.22; PF01636.23;	RIO1; APH;
1234	0.918186	Msar22fam_003211	AFD00066.1		Uncharacterized ArCR, COG1888						0	K09732	S	PF02680.14;	DUF211;
1235	0.989695	Msar22fam_003213	ETA68776.1		SPFH domain band 7						1		O	PF01145.25;	Band_7;
1236	0.503821	Msar22fam_003215	ETA68556.1		transduction histidine kinase						0		T	PF00512.25; PF02518.26;	HisKA; HATPase_c;		+
1237	0.883485	Msar22fam_003221	AFD00963.1	acsA	acetyl-CoA synthetase [EC:6.2.1.1]						0	K01895	I	PF13193.6; PF00501.28;	AMP-binding_C; AMP-binding;
1238	0.877851	Msar22fam_003230	ETA67423.1								0		S	PF17341.2;	DUF5371;
1239	0.478428	Msar22fam_003233	ETA69120.1		In eubacteria ppGpp (guanosine 3'-diphosphate 5-' diphosphate) is a mediator of the stringent response that coordinates a variety of cellular activities in response to changes in nutritional abundance (By similarity)						0		K, T	PF13328.6;	HD_4;
1240	0.796408	Msar22fam_003235	AFD00819.1		Domain of unknown function DUF87						0	K06915	L	PF01935.17; PF09378.10;	DUF87; HAS-barrel;
1241	0.407802	Msar22fam_003238	ETA68530.1		Domain of unknown function (DUF2088)						0		S	PF09861.9;	Lar_N;
1242	0.607161	Msar22fam_003241	ABE51843.1	ftsX	putative ABC transport system permease protein						1	K02004	V	PF02687.21;	FtsX;
1243	0.464867	Msar22fam_003244	ETA67311.1		40-residue yvtn family beta-propeller repeat protein						1		S	NA;	NA;
1244	0.849574	Msar22fam_003245	ETA69037.1		PAS PAC sensor protein						0		T	PF13426.7; PF00072.24; PF00989.25;	PAS_9; Response_reg; PAS;		+
1245	0.920896	Msar22fam_003246	AFD00067.1		VIT family						1		S	PF01988.19;	VIT1;
1246	0.477876	Msar22fam_003248	ETA67124.1	pleD	pleD; two-component system, cell cycle response regulator [EC:2.7.7.65]						0	K02488	T	PF00989.25; PF00072.24;	PAS; Response_reg;
1247	0.581061	Msar22fam_003249	ETA67209.1								0		T	PF06745.13; PF13481.6;	ATPase; AAA_25;
1248	0.912196	Msar22fam_003258	AFC99908.1		Mitochondrial small ribosomal subunit Rsm22						0		Q	PF09243.10;	Rsm22;
1249	0.798129	Msar22fam_003260	ETA68331.1		circadian clock protein, KaiC						0		T	PF06745.13; PF13481.6;	ATPase; AAA_25;
1250	0.594094	Msar22fam_003261	ETA69419.1								0	K06940	S	PF03692.15;	CxxCxxCC;
1251	0.514418	Msar22fam_003262	AFV24908.1	gpgS	glucosyl-3-phosphoglycerate synthase [EC:2.4.1.266]						0	K13693	M	NA;	NA;						+
1252	0.514418	Msar22fam_003263	AFV24904.1		mannosyl-3-phosphoglycerate phosphatase [EC:3.1.3.70]						0	K07026	S	PF08282.12; PF05116.13;	Hydrolase_3; S6PP;
1253	0.514418	Msar22fam_003264	AFV24903.1								0		S	NA;	NA;
1254	0.514418	Msar22fam_003265	AFV24902.1		glucoamylase and related glycosyl						0		G	NA;	NA;
1255	0.574715	Msar22fam_003268	AKB25079.1		Nuclease-related domain						0		L	PF08378.11;	NERD;
1256	0.413545	Msar22fam_003269	ETA68552.1		system sensor kinase						1		T	PF13796.6;	Sensor;		+
1257	0.87152	Msar22fam_003270	ETA68555.1		sensor signal transduction histidine kinase						1		T	PF02743.18; PF00512.25; PF02518.26;	dCache_1; HisKA; HATPase_c;		+
1258	0.633183	Msar22fam_003272	ETA67649.1		succinylglutamate desuccinylase aspartoacylase						0	K06987	S	PF04952.14;	AstE_AspA;
1259	0.601139	Msar22fam_003273	ETA67648.1	rimK	ribosomal protein S6--L-glutamate ligase [EC:6.3.2.-]						0	K05844	H	PF18030.1; PF08443.11;	Rimk_N; RimK;
1260	0.490645	Msar22fam_003274	ETA67647.1		DUF785						0		O	PF05618.11;	Zn_protease;
1261	0.805576	Msar22fam_003276	ETA68059.1								1		S	NA;	NA;
1262	0.478428	Msar22fam_003278	ETA68958.1								0		S	NA;	NA;
1263	0.612997	Msar22fam_003279	AFV24319.1		MscS Mechanosensitive ion channel						1		M	PF00924.18;	MS_channel;
1264	0.376718	Msar22fam_003280	ETA69434.1								1		S	PF09335.11; NA;	SNARE_assoc; NA;
1265	0.390523	Msar22fam_003281	AKB25149.1								1			NA;	NA;
1266	0.407802	Msar22fam_003284	ETA69332.1	SIR2	npdA; NAD-dependent deacetylase [EC:3.5.1.-]						0	K12410	K	PF02146.17;	SIR2;			+
1267	0.533612	Msar22fam_003285	AKB85141.1	fsr	sulfite reductase (coenzyme F420) [EC:1.8.98.3]						0	K21816	C	PF04432.13; PF01077.22;	FrhB_FdhB_C; NIR_SIR;
1268	0.717074	Msar22fam_003295	ETA68142.1	cdd1	Pathogenicity locus	+			+		0		S	PF11731.8;	Cdd1;
1269	0.518767	Msar22fam_003296	AFV24666.1	queG	epoxyqueuosine reductase [EC:1.17.99.6]			+	+		0	K18979	C	NA;	NA;
1270	0.595093	Msar22fam_003298	ETA69195.1		Uncharacterized protein conserved in archaea (DUF2115) / MCR-associated marker 36						0		S	PF09888.9;	DUF2115;								+
1271	0.984317	Msar22fam_003299	AKB75482.1		Glycoside hydrolase 15-related						0		G	PF00723.21;	Glyco_hydro_15;
1272	0.591701	Msar22fam_003300	ETA67181.1		DUF88						0		S	PF12872.7; PF01936.18;	OST-HTH; NYN;
1273	0.464867	Msar22fam_003301	ETA68387.1		40-residue yvtn family beta-propeller repeat protein						1		S	NA;	NA;
1274	0.858925	Msar22fam_003304	ETA68944.1		Transcriptional regulator						0		K	PF13749.6; PF04326.14;	HATPase_c_4; AlbA_2;			+
1275	0.839752	Msar22fam_003306	ETA66686.1		Cysteine-rich domain						0		C	PF13183.6; PF02754.16;	Fer4_8; CCG;
1276	0.503821	Msar22fam_003309	ETA68818.1		Tetratricopeptide repeat						0		S	PF13414.6; PF00515.28;	TPR_11; TPR_1;
1277	0.884058	Msar22fam_003310	ETA68711.1	thrC	threonine synthase [EC:4.2.3.1]						0	K01733	E	PF00291.25; PF14821.6;	PALP; Thr_synth_N;
1278	0.913877	Msar22fam_003311	AFC99788.1								1	K07333	N	PF00482.23;	T2SSF;
1279	0.596536	Msar22fam_003312	AFV22544.1	nucS	Protein of unknown function DUF91						0		L	PF01939.16;	NucS;
1280	0.390523	Msar22fam_003313	AKB25794.1								1		S	NA;	NA;
1281	0.490645	Msar22fam_003316	ETA69455.1								1		S	NA;	NA;
1282	0.593954	Msar22fam_003317	ETA68039.1	cysE	serine O-acetyltransferase [EC:2.3.1.30]						0	K00640	E	PF00132.24;	Hexapep;
1283	0.433539	Msar22fam_003320	AFV22634.1		glycosyl transferase family 2						0		M	NA;	NA;						+
1284	0.490645	Msar22fam_003323	ETA67842.1		asd; aspartate-semialdehyde dehydrogenase [EC:1.2.1.11]						0	K00133	E	PF02774.18; PF01118.24;	Semialdhyde_dhC; Semialdhyde_dh;
1285	0.478428	Msar22fam_003324	ETA68486.1	hxlR	HxlR family transcriptional regulator			+	+		0		K	PF01638.17;	HxlR;			+
1286	0.490645	Msar22fam_003326	ETA66667.1	ubiA	UbiA prenyltransferase family						1		H	PF01040.18;	UbiA;
1287	0.509595	Msar22fam_003331	ETA69223.1		AIG2 family						0		S	PF06094.12;	GGACT;
1288	0.949238	Msar22fam_003333	AKB25257.1		Predicted membrane protein (DUF2178)						1		S	PF09946.9;	DUF2178;
1289	0.924624	Msar22fam_003335	AFC98936.1	fdhD	FdhD protein						0	K02379	C	PF02634.15;	FdhD-NarQ;
1290	0.441163	Msar22fam_003336	ETA69447.1								0			NA;	NA;
1291	0.925101	Msar22fam_003338	AFC99685.1	ablB	beta-lysine N6-acetyltransferase [EC:2.3.1.264]						0	K21935	K	PF13673.7; PF00583.25;	Acetyltransf_10; Acetyltransf_1;
1292	0.507957	Msar22fam_003339	AFV23049.1		Type II secretion system						1	K07333	N	PF00482.23;	T2SSF;
1293	0.507957	Msar22fam_003340	AFV23048.1		Type II secretion system						1	K07333	N	PF00482.23;	T2SSF;
1294	0.533612	Msar22fam_003341	AKB84933.1		SnoaL-like polyketide cyclase						0		S	PF07366.12; PF12680.7;	SnoaL; SnoaL_2;
1295	0.892772	Msar22fam_003342	ETA66657.1	tauE	Sulfite exporter TauE/SafE						1	K07090	S	PF01925.19;	TauE;
1296	0.886141	Msar22fam_003343	ETA69133.1	rhlE	ATP-dependent RNA helicase RhlE [EC:3.6.4.13]						0	K11927	L	PF00271.31; PF00270.29;	Helicase_C; DEAD;
1297	0.999619	Msar22fam_003353	AFC99627.1		exosome complex component RRP41	+	+		+		0	K11600	J	PF03725.15; PF01138.21;	RNase_PH_C; RNase_PH;
1298	0.920123	Msar22fam_003355	AFC99789.1		Circadian clock protein KaiC						0		T	PF06745.13;	ATPase;
1299	0.465236	Msar22fam_003356	ETA69429.1		Alpha beta hydrolase fold protein						1		Q	PF00561.20;	Abhydrolase_1;
1300	0.590358	Msar22fam_003357	ETA69430.1		Radical SAM						0		S	PF04055.21; PF13394.6;	Radical_SAM; Fer4_14;
1301	0.465236	Msar22fam_003358	ETA69431.1								1			NA;	NA;
1302	0.593288	Msar22fam_003361	AFV24819.1		VIT family						0		S	NA;	NA;
1303	0.464867	Msar22fam_003364	ETA66823.1	vanZ	VanZ like family						1		S	PF04892.12;	VanZ;
1304	0.405312	Msar22fam_003365	ETA66733.1								0		K	NA;	NA;
1305	0.41297	Msar22fam_003366	ETA66732.1								1		S	NA;	NA;
1306	0.964423	Msar22fam_003367	ETA66730.1	flaB	archaeal flagellin FlaB						1	K07325	N	PF01917.16;	Arch_flagellin;
1307	0.516526	Msar22fam_003368	ETA66728.1								1		S	NA;	NA;
1308	0.377606	Msar22fam_003371	ETA69344.1	sfsA	sfsA; sugar fermentation stimulation protein A						0	K06206	S	PF17746.1; PF03749.13;	SfsA_N; SfsA;
1309	0.843052	Msar22fam_003372	AKB84786.1		Methyltransferase type 11						0		Q	PF13847.6; PF08241.12;	Methyltransf_31; Methyltransf_11;
1310	0.533612	Msar22fam_003375	AKB84666.1								1		S	PF14522.6; PF09699.10; PF02335.15;	Cytochrome_C7; Paired_CXXCH_1; Cytochrom_C552;
1311	0.640747	Msar22fam_003402	AAZ72053.1		Transposase_27						0		L	PF03400.13; PF06056.12;	DDE_Tnp_IS1; Terminase_5;
1312	0.996718	Msar22fam_003409	AFV24646.1		Predicted metal-binding protein (DUF2284)						0		S	PF10050.9;	DUF2284;
1313	0.997387	Msar22fam_003410	ETA69287.1		Methyltransferase domain						0		Q	PF13649.6; PF08241.12;	Methyltransf_25; Methyltransf_11;
1314	0.880969	Msar22fam_003416	AFC99658.1				+		+		0		S	NA;	NA;
1315	0.916335	Msar22fam_003444	ETA67077.1								1		S	NA;	NA;
1316	0.76165	Msar22fam_003448	ETA68539.1	ftsX	putative ABC transport system permease protein						1	K02004	V	PF02687.21; PF12704.7;	FtsX; MacB_PCD;
1317	0.76165	Msar22fam_003449	ETA68541.1		S-layer domain-like protein						1		M	NA;	NA;
1318	0.475005	Msar22fam_003461	AFC99458.1								0			PF04945.13;	YHS;
1319	0.479461	Msar22fam_003464	ETA69109.1	yfbK	yfbK; Ca-activated chloride channel homolog						1	K07114	S	PF00092.28; PF13519.6;	VWA; VWA_2;
1320	0.479461	Msar22fam_003465	ETA69108.1		Protein of unknown function DUF58						0		S	PF13519.6; PF01882.18;	VWA_2; DUF58;
1321	0.968928	Msar22fam_003470	AFD00910.1	mgtA	Mg2+-importing ATPase [EC:3.6.3.2]						1	K01531	P	PF00122.20;	E1-E2_ATPase;
1322	0.35464	Msar22fam_003479	AFC99719.1		ACR3; arsenite transporter						1	K03325	P	PF01758.16;	SBF;
1323	0.631072	Msar22fam_003480	ETA66887.1								0			NA;	NA;
1324	0.808397	Msar22fam_003487	AFD00863.1	fdoG	formate dehydrogenase major subunit [EC:1.17.1.9]						0	K00123	C	PF01568.21; PF00384.22;	Molydop_binding; Molybdopterin;
1325	0.432014	Msar22fam_003507	AET65055.1				+		+		0		S	NA;	NA;
1326	0.505388	Msar22fam_003510	AKB73988.1		glycosyl transferase group 1						0		M	PF13692.6; PF00534.20;	Glyco_trans_1_4; Glycos_transf_1;						+
1327	0.80987	Msar22fam_003514	ETA67187.1								0		S	PF01965.24;	DJ-1_PfpI;
1328	0.965381	Msar22fam_003525	AFV23649.1	ubiA	geranylgeranylglycerol-phosphate geranylgeranyltransferase [EC:2.5.1.42]						1	K17105	H	PF01040.18;	UbiA;
1329	0.567932	Msar22fam_003533	AKB73869.1	corA	magnesium transporter						1	K03284	P	PF01544.18;	CorA;
1330	0.420194	Msar22fam_003542	AFV22750.1		Glycosyl transferases group 1						0		M	PF13692.6; PF00534.20;	Glyco_trans_1_4; Glycos_transf_1;						+
1331	0.420194	Msar22fam_003543	AFV22755.1		Dehydrogenase						1		M	PF03720.15; PF00984.19;	UDPG_MGDP_dh_C; UDPG_MGDP_dh;
1332	0.810415	Msar22fam_003749	AFD00766.1		Cupin 2, conserved barrel domain protein						0		S	PF07883.11;	Cupin_2;
1333	0.921147	Msar22fam_003763	AFC98877.1	cbiA	septum site-determining protein MinD						0	K03609	D	PF01656.23; PF13614.6;	CbiA; AAA_31;
1334	0.790605	Msar22fam_003788	AFD00870.1								0		S	NA;	NA;
1335	0.427348	Msar22fam_003847	AFD01084.1		Protein of unknown function (DUF504)						0	K09715	S	PF04457.12;	MJ1316;
1336	0.859212	Msar22fam_003945	AFD00224.1	gck	glycerate 2-kinase [EC:2.7.1.165]						0	K11529	G	PF13660.6; PF05161.13;	DUF4147; MOFRL;
1337	0.91927	Msar22fam_004053	AFD01147.1		glutamate synthase						0		E	PF01645.17;	Glu_synthase;
1338	0.322897	Msar22fam_004079	AFD00187.1		dam; DNA adenine methylase [EC:2.1.1.72]		+		+		0	K06223	L	PF02086.15;	MethyltransfD12;
1339	0.607717	Msar22fam_004115	AFD01045.1	metK	S-adenosylmethionine synthetase [EC:2.5.1.6]						0	K00789	H	PF02772.16; PF02773.16;	S-AdoMet_synt_M; S-AdoMet_synt_C;
1340	0.916258	Msar22fam_004116	AFC99918.1		deoxyribonuclease V [EC:3.1.21.7]						0	K05982	L	PF04493.14;	Endonuclease_5;
1341	0.770889	Msar22fam_004155	AFD00419.1	pbuG	putative MFS transporter, AGZA family, xanthine/uracil permease						1	K06901	F	PF00860.20;	Xan_ur_permease;
1342	0.61172	Msar22fam_004184	AFV22290.1		Peptidase S8 and S53 subtilisin kexin sedolisin						1		O	PF05922.16; PF00082.22;	Inhibitor_I9; Peptidase_S8;
1343	0.924211	Msar22fam_004280	ETA68443.1		Ferredoxin thioredoxin reductase catalytic beta chain						0		C	PF02943.15;	FeThRed_B;
1344	0.661646	Msar22fam_004303	AFD00163.1	lysA	diaminopimelate decarboxylase [EC:4.1.1.20]						0	K01586	E	PF00278.22; PF02784.16;	Orn_DAP_Arg_deC; Orn_Arg_deC_N;
1345	0.661646	Msar22fam_004304	AFD00162.1	dapF	diaminopimelate epimerase [EC:5.1.1.7]						0	K01778	E	PF01678.19; PF05544.11;	DAP_epimerase; Pro_racemase;
1346	0.424501	Msar22fam_004313	AKB85948.1		DNA alkylation repair enzyme						0		L	PF08713.11;	DNA_alkylation;
1347	0.894972	Msar22fam_004336	AFV22799.1		AbrB family transcriptional regulator						0		K	PF04014.18;	MazE_antitoxin;			+
1348	0.351909	Msar22fam_004338	ETA69367.1		4Fe-4S ferredoxin, iron-sulfur binding						0		C	PF13187.6; PF13237.6;	Fer4_9; Fer4_10;
1349	0.861881	Msar22fam_004415	AFC99555.1		ABC-2 type transport system ATP-binding protein						0	K01990	V	PF00005.27; PF13304.6;	ABC_tran; AAA_21;
1350	0.809311	Msar22fam_004437	AFC99461.1		NitT/TauT family transport system substrate-binding protein						0	K02051	P	PF13379.6; PF09084.11;	NMT1_2; NMT1;
1351	0.920014	Msar22fam_004482	ETA68272.1								1		S	NA;	NA;
1352	0.751093	Msar22fam_004546	AET63939.1		histone deacetylase						0		B, Q	PF00850.19;	Hist_deacetyl;
1353	0.863642	Msar22fam_004586	AKB75711.1		glycosyl transferase group 1						0		M	PF13439.6; PF13692.6;	Glyco_transf_4; Glyco_trans_1_4;						+
1354	0.370569	Msar22fam_004588	AKB24196.1		glycosyl transferase group 1						0		M	PF13692.6; PF00534.20;	Glyco_trans_1_4; Glycos_transf_1;						+
1355	0.915124	Msar22fam_004637	ETA67613.1					+	+		1			NA;	NA;
1356	0.909857	Msar22fam_004653	AET65409.1								0		S	NA;	NA;
1357	0.870838	Msar22fam_004669	ETA66683.1	panF	sodium/pantothenate symporter						1	K14392	E	PF00474.17;	SSF;
1358	0.882752	Msar22fam_004678	AFV24842.1		Domain of unknown function (DUF389)						1		S	PF04087.14;	DUF389;
1359	0.998886	Msar22fam_004700	ETA67169.1			+	+	+	+	+	0		S	NA;	NA;
1360	0.923944	Msar22fam_004717	ETA66712.1					+	+		0			NA;	NA;
1361	0.954834	Msar22fam_004787	ETA67349.1	cas3	CRISPR-associated endonuclease/helicase Cas3 [EC:3.1.-.- 3.6.4.-]						0	K07012	V	PF00271.31; PF04851.15; PF00270.29;	Helicase_C; ResIII; DEAD;
1362	0.954834	Msar22fam_004788	ETA67348.1	cas5h	CRISPR-associated protein Cas5h						0	K19116	V	PF09704.10;	Cas_Cas5d;
1363	0.954834	Msar22fam_004789	ETA67347.1	csh2	CRISPR-associated protein Csh2						0	K19115	V	PF05107.12;	Cas_Cas7;
1364	0.954834	Msar22fam_004790	ETA67346.1	csh1	CRISPR-associated protein Csh1						0	K19114	V	PF09484.10;	Cas_TM1802;
1365	0.922865	Msar22fam_004850	ETA68981.1		Uncharacterized protein family UPF0016						1		S	PF01169.19;	UPF0016;
1366	0.599421	Msar22fam_004915	CAJ38005.1								1	K09167	S	PF03703.14;	bPH_2;
1367	0.587406	Msar22fam_004932	AFV23648.1								0		O	PF01869.20;	BcrAD_BadFG;
1368	0.488451	Msar22fam_004933	AFV23647.1		2-hydroxyglutaryl-CoA dehydratase subunit D						0		E	PF06050.13;	HGD-D;
1369	0.715324	Msar22fam_004938	AFV23547.1		NADPH-dependent FMN reductase						0		S	PF03358.15; PF02525.17;	FMN_red; Flavodoxin_2;
1370	0.863142	Msar22fam_004951	AFD00361.1								0		K	PF13412.6;	HTH_24;
1371	0.671619	Msar22fam_004993	AET63636.1	yhbS	putative acetyltransferase [EC:2.3.1.-]						0	K03824	K	PF13527.7; PF00583.25;	Acetyltransf_9; Acetyltransf_1;
1372	0.662717	Msar22fam_005001	ETA68273.1								1		S	NA;	NA;
1373	0.93266	Msar22fam_005035	ETA67145.1		Transposase, IS4 family protein						0		L	PF01609.21;	DDE_Tnp_1;
1374	0.997803	Msar22fam_005062	ADE35978.1	feoB	ferrous iron transport protein B						1	K04759	P	PF01926.23; PF02421.18;	MMR_HSR1; FeoB_N;
1375	0.999271	Msar22fam_005097	KCZ71547.1	sdhB	succinate dehydrogenase / fumarate reductase, iron-sulfur subunit [EC:1.3.5.1 1.3.5.4]						0	K00240	C	PF13085.6; PF13183.6;	Fer2_3; Fer4_8;
1376	0.999271	Msar22fam_005098	KCZ71546.1	sdhA	succinate dehydrogenase / fumarate reductase, flavoprotein subunit [EC:1.3.5.1 1.3.5.4]						0	K00239	C	PF02910.20; PF00890.24;	Succ_DH_flav_C; FAD_binding_2;
1377	0.48965	Msar22fam_005100	AFV23231.1	fdhD	fdhD; FdhD protein						0	K02379	C	PF02634.15;	FdhD-NarQ;
1378	0.915829	Msar22fam_005120	KCZ70322.1								0			NA;	NA;
1379	0.514999	Msar22fam_005132	ADE37522.1		putative membrane protein						1	K08981	S	PF03703.14;	bPH_2;
1380	0.368518	Msar22fam_005133	ETA68499.1		mrr; restriction system protein						0	K07448	V	PF13156.6; PF04471.12;	Mrr_cat_2; Mrr_cat;
1381	0.513388	Msar22fam_005134	ETA68842.1								1			NA;	NA;
1382	0.56996	Msar22fam_005135	AKB84090.1								0		S	NA;	NA;
1383	0.975681	Msar22fam_005137	AFV23712.1	cbiL	nickel transport protein						1	K16915	P	NA;	NA;
1384	0.936997	Msar22fam_005139	AFV23714.1	cbiN	cobalt/nickel transport protein						0	K02009	P	PF10670.9; PF18204.1;	DUF4198; PGF-CTERM;
1385	0.89611	Msar22fam_005140	ETA68213.1	ogt	methylated-DNA-[protein]-cysteine S-methyltransferase [EC:2.1.1.63]	+	+	+	+	+	0	K00567	L	PF01035.20;	DNA_binding_1;
1386	0.51101	Msar22fam_005141	ETA68137.1		Protein of unknown function DUF61						0		S	PF01886.16;	DUF61;
1387	0.625384	Msar22fam_005143	AFV25148.1	sufE	cysteine desulfuration protein SufE						0	K02426	S	PF02657.15;	SufE;
1388	0.625384	Msar22fam_005144	AFV25146.1		DUF2260						0		Q	PF10017.9;	Methyltransf_33;
1389	0.625384	Msar22fam_005145	AFV25145.1	ynjE	molybdopterin synthase sulfurtransferase [EC:2.8.1.11]						0	K21028	P	PF00581.20;	Rhodanese;
1390	0.684125	Msar22fam_005150	AFD01047.1			+	+		+		0			NA;	NA;
1391	0.613895	Msar22fam_005153	ETA66958.1								1		S	NA;	NA;
1392	0.514999	Msar22fam_005154	ADE37030.1								1		S	NA;	NA;
1393	0.492229	Msar22fam_005157	ADE37025.1		Protein of unknown function DUF116						0		S	NA;	NA;
1394	0.514999	Msar22fam_005159	ADE37022.1	artB	Archaeosortase B, VPXXXP-CTERM specific						1		S	PF09721.10;	Exosortase_EpsH;
1395	0.514999	Msar22fam_005160	ADE37021.1								1		S	NA;	NA;
1396	0.368518	Msar22fam_005161	ETA67747.1								0		S	PF04250.13; NA;	DUF429; NA;
1397	0.524747	Msar22fam_005162	ETA67288.1								1			NA;	NA;
1398	0.890021	Msar22fam_005163	ETA68268.1								1		S	NA;	NA;
1399	0.886463	Msar22fam_005164	ETA68269.1								1		S	NA;	NA;
1400	0.478101	Msar22fam_005165	ETA68270.1								1		S	NA;	NA;
1401	0.506993	Msar22fam_005166	ETA68283.1								1		S	NA;	NA;
1402	0.368518	Msar22fam_005168	ETA68120.1	mtmB	mtmB; methylamine---corrinoid protein Co-methyltransferase [EC:2.1.1.248]						0	K16176	Q	PF05369.12;	MtmB;
1403	0.949865	Msar22fam_005169	AKB25685.1	betT	choline/glycine/proline betaine transport protein						1	K02168	P	PF02028.17;	BCCT;
1404	0.632787	Msar22fam_005170	ETA67820.1								0		S	NA;	NA;
1405	0.929339	Msar22fam_005177	ETA69469.1		UPF0182 protein						1	K09118	S	PF03699.13;	UPF0182;
1406	0.519422	Msar22fam_005178	AFV23544.1		site-specific DNA-methyltransferase (adenine-specific) [EC:2.1.1.72]						0	K00571	L	PF01555.18;	N6_N4_Mtase;
1407	0.45199	Msar22fam_005179	ETA68719.1		E3.1.3.97; 3',5'-nucleoside bisphosphate phosphatase [EC:3.1.3.97]						0	K07053	S	PF02811.19;	PHP;
1408	0.995824	Msar22fam_005183	ETA68727.1		flavodoxin nitric oxide synthase						0		C	PF12724.7; PF12641.7;	Flavodoxin_5; Flavodoxin_3;
1409	0.63235	Msar22fam_005185	AFV25314.1		Cupin 2, conserved barrel						0		S	PF02311.19; PF07883.11;	AraC_binding; Cupin_2;
1410	0.864439	Msar22fam_005187	AFV24189.1		arsenical-resistance protein						1		P	PF01758.16; PF13593.6;	SBF; SBF_like;
1411	0.508448	Msar22fam_005188	AFV22370.1	uvrD	DNA helicase II / ATP-dependent DNA helicase PcrA [EC:3.6.4.12]						0	K03657	L	PF00580.21; PF13361.6;	UvrD-helicase; UvrD_C;
1412	0.519422	Msar22fam_005193	AFV24244.1		BFD domain protein (2Fe-2S)-binding domain protein						0		C	PF18423.1;	zf_CopZ;
1413	0.519422	Msar22fam_005199	AFV23009.1		DUF88						0		S	PF01936.18;	NYN;
1414	0.488524	Msar22fam_005201	ETA68779.1	livK	livK; branched-chain amino acid transport system substrate-binding protein						0	K01999	E	PF01094.28; PF13458.6;	ANF_receptor; Peripla_BP_6;
1415	0.514999	Msar22fam_005203	ADE36428.1		major facilitator superfamily MFS_1						1		G	PF07690.16; PF00083.24;	MFS_1; Sugar_tr;
1416	0.590969	Msar22fam_005206	ETA66992.1								1		S	NA;	NA;
1417	0.444439	Msar22fam_005207	ETA68951.1		ppk; polyphosphate kinase [EC:2.7.4.1]						0	K00937	P	PF17941.1; PF13090.6;	PP_kinase_C_1; PP_kinase_C;
1418	0.87734	Msar22fam_005209	ADE36229.1	sat	sulfate adenylyltransferase [EC:2.7.7.4]						0	K00958	P	PF01747.17; PF14306.6;	ATP-sulfurylase; PUA_2;
1419	0.886874	Msar22fam_005210	ETA66682.1	cysH	phosphoadenosine phosphosulfate reductase [EC:1.8.4.8 1.8.4.10]						0	K00390	E	PF01507.19;	PAPS_reduct;
1420	0.379988	Msar22fam_005211	KCZ72143.1	pitA	ylnA; sulfate permease						1	K16331	P	PF01384.20;	PHO4;
1421	0.379988	Msar22fam_005212	KCZ72711.1								0			NA;	NA;
1422	0.788839	Msar22fam_005213	ADE36222.1		Uncharacterised ArCR, COG2043						0		S	PF02596.15;	DUF169;
1423	0.422631	Msar22fam_005221	ADE36003.1								0			NA;	NA;
1424	0.600627	Msar22fam_005222	ETA67823.1	xerD	integrase/recombinase XerD						0	K04763	L	PF00589.22;	Phage_integrase;
1425	0.792605	Msar22fam_005224	WP_042686836.1	mntR/feoA	DtxR family transcriptional regulator, Mn-dependent transcriptional regulator						0	K03709	P	PF04023.14; PF02742.15;	FeoA; Fe_dep_repr_C;			+
1426	0.622573	Msar22fam_005225	ETA68758.1		Protein of unknown function (DUF1641)						0		S	PF07849.11;	DUF1641;
1427	0.622573	Msar22fam_005226	ETA68759.1		sulfide:quinone oxidoreductase [EC:1.8.5.4]						0	K17218	S	PF00070.27; PF07992.14;	Pyr_redox; Pyr_redox_2;
1428	0.558	Msar22fam_005227	ETA68261.1								0		S	NA;	NA;
1429	0.955665	Msar22fam_005228	AKB25684.1								0		S	NA;	NA;
1430	0.405262	Msar22fam_005230	ETA68143.1		Nitroreductase family						0		C	PF00881.24;	Nitroreductase;
1431	0.63235	Msar22fam_005231	AFV23645.1		Archaea-specific editing domain of threonyl-tRNA synthetase						0		J	PF08915.11;	tRNA-Thr_ED;
1432	0.578083	Msar22fam_005233	AFV22720.1								1		S	NA;	NA;
1433	0.685907	Msar22fam_005236	KCZ70612.1		glycosyl transferase family 2						1		M	PF13641.6; PF00535.26;	Glyco_tranf_2_3; Glycos_transf_2;						+
1434	0.438647	Msar22fam_005239	ADE35624.1		Glycosyl transferases group 1						0		M	PF13692.6; PF00534.20;	Glyco_trans_1_4; Glycos_transf_1;						+
1435	0.488524	Msar22fam_005240	ETA68258.1		Periplasmic copper-binding protein (NosD)						1		O	PF18560.1; PF05048.13;	Lectin_like; NosD;
1436	0.558	Msar22fam_005242	ETA68065.1								1		S	NA;	NA;
1437	0.514999	Msar22fam_005243	ADE35601.1								1		S	NA;	NA;
1438	0.488524	Msar22fam_005244	ETA66797.1								0			NA;	NA;
1439	0.774618	Msar22fam_005253	AFC98908.1		IS605 OrfB family transposase						0		L	PF01385.19; PF07282.11;	OrfB_IS605; OrfB_Zn_ribbon;
1440	0.925951	Msar22fam_005258	AFV22794.1		transposase, IS605 OrfB family						0		L	PF01385.19; PF07282.11;	OrfB_IS605; OrfB_Zn_ribbon;
1441	0.779235	Msar22fam_005260	AKB24715.1		Protein of unknown function (DUF3179)						0		S	PF11376.8;	DUF3179;
1442	0.956065	Msar22fam_005266	ETA67650.1		NADPH-dependent FMN reductase						0		S	PF03358.15;	FMN_red;
1443	0.846334	Msar22fam_005268	AFV25318.1		Glucose / Sorbosone dehydrogenase						1		C	PF07995.11;	GSDH;
1444	0.473747	Msar22fam_005269	AKB23919.1								0		D	PF06723.13;	MreB_Mbl;
1445	0.506676	Msar22fam_005270	ETA69127.1								0			NA;	NA;
1446	0.473667	Msar22fam_005271	AFV22900.1	pspC	PspC domain						1		K	PF04024.12;	PspC;
1447	0.994399	Msar22fam_005273	AKB24989.1		putative transposase						0	K07496	L	PF12323.8; PF01385.19; PF07282.11;	HTH_OrfB_IS605; OrfB_IS605; OrfB_Zn_ribbon;
1448	0.551372	Msar22fam_005279	ETA68469.1								0		S	NA;	NA;
1449	0.506676	Msar22fam_005282	ETA68418.1		acetyltransferase						0		K	PF13508.7; PF00583.25;	Acetyltransf_7; Acetyltransf_1;
1450	0.640951	Msar22fam_005284	AKB23758.1		hnh endonuclease						0		V	PF01844.23; PF14239.6;	HNH; RRXRR;
1451	0.506676	Msar22fam_005291	ETA68446.1								1			NA;	NA;
1452	0.521897	Msar22fam_005293	ETA67418.1								0		S	NA;	NA;
1453	0.581188	Msar22fam_005296	AFV24621.1								0		S	NA;	NA;
1454	0.970792	Msar22fam_005298	ETA67678.1								1			NA;	NA;
1455	0.738416	Msar22fam_005299	AFC98939.1				+		+		0			NA;	NA;
1456	0.684015	Msar22fam_005300	ETA68038.1	etf1	peptide chain release factor subunit 1						0	K03265	J	PF03464.15; PF18854.1;	eRF1_2; baeRF_family10;
1457	0.473667	Msar22fam_005306	AFV22927.1		Iron-sulfur flavoprotein						0		S	PF02525.17; PF03358.15;	Flavodoxin_2; FMN_red;
1458	0.475826	Msar22fam_005307	ETA69357.1		PAS PAC sensor protein						0		T	PF08447.12; PF13426.7;	PAS_3; PAS_9;		+
1459	0.475826	Msar22fam_005309	ETA67240.1								0		S	NA;	NA;
1460	0.475826	Msar22fam_005310	ETA67239.1								0		S	NA;	NA;
1461	0.475826	Msar22fam_005311	ETA67237.1	cheC	cheC; chemotaxis protein CheC						0	K03410	N	PF13690.6; PF04509.12;	CheX; CheC;				+
1462	0.475826	Msar22fam_005312	ETA67230.1	cheC	cheC; chemotaxis protein CheC						0	K03410	N	PF04509.12;	CheC;
1463	0.584623	Msar22fam_005313	ETA68516.1	mcp	methyl-accepting chemotaxis protein						1	K03406	N	PF02743.18; PF00015.21;	dCache_1; MCPsignal;		+		+
1464	0.475826	Msar22fam_005316	ETA66725.1		GCN5-related N-acetyltransferase						0		K	NA;	NA;
1465	0.475826	Msar22fam_005317	ETA66724.1		Chemotaxis signal transduction system protein F from archaea						0		K	NA;	NA;		+		+
1466	0.475826	Msar22fam_005318	ETA66723.1								0		S	NA;	NA;
1467	0.475826	Msar22fam_005320	ETA66721.1								0		T	PF06745.13; PF13481.6;	ATPase; AAA_25;
1468	0.475826	Msar22fam_005321	ETA66720.1								0		S	NA;	NA;
1469	0.588726	Msar22fam_005322	ETA68399.1					+	+		0			NA;	NA;
1470	0.956244	Msar22fam_005324	AFV22848.1		Radical SAM domain protein						0		L	PF04055.21;	Radical_SAM;
1471	0.473667	Msar22fam_005326	AFV24594.1	xerD	xerD; integrase/recombinase XerD						0	K04763	L	PF00589.22;	Phage_integrase;
1472	0.573374	Msar22fam_005340	ETA68007.1		Integral membrane protein DUF95						1		S	PF01944.17;	SpoIIM;
1473	0.496982	Msar22fam_005341	KCZ71417.1	cysS	CARS; cysteinyl-tRNA synthetase [EC:6.1.1.16]						0	K01883	J	PF09334.11; PF01406.19;	tRNA-synt_1g; tRNA-synt_1e;
1474	0.8765	Msar22fam_005344	ETA67686.1		circadian clock protein, KaiC						0		T	PF13481.6; PF06745.13;	AAA_25; ATPase;
1475	0.546804	Msar22fam_005347	ETA68943.1		Transcriptional regulator						0		K	PF08350.10;	DUF1724;			+
1476	0.715508	Msar22fam_005349	KCZ71389.1		3-demethylubiquinone-9 3-methyltransferase						0		S	PF00903.25; PF06983.13;	Glyoxalase; 3-dmu-9_3-mt;
1477	0.438307	Msar22fam_005350	AFV24106.1		Cell wall-active antibiotics response protein (DUF2154)						1		S	PF09922.9;	DUF2154;
1478	0.603797	Msar22fam_005353	AFV24105.1								1			NA;	NA;
1479	0.77133	Msar22fam_005366	ETA67577.1		Protein of unknown function (DUF2769)						0		G	PF10967.8;	DUF2769;
1480	0.558073	Msar22fam_005371	ETA66759.1								0			NA;	NA;
1481	0.631968	Msar22fam_005373	AFV22826.1		AraC family transcriptional regulator						0	K13652	K	PF06445.15; PF14526.6;	GyrI-like; Cass2;			+
1482	0.586227	Msar22fam_005374	AFV22365.1	dgt	dGTPase [EC:3.1.5.1]						0	K01129	F	PF01966.22; PF13286.6;	HD; HD_assoc;
1483	0.507406	Msar22fam_005378	AFV22846.1		Protein of unknown function DUF45						0	K07043	S	PF01863.17; PF08325.10;	DUF45; WLM;
1484	0.557391	Msar22fam_005379	ETA67796.1		small multi-drug export						1		S	PF06695.11;	Sm_multidrug_ex;
1485	0.608896	Msar22fam_005383	ETA69433.1					+	+		0	K09700	S	NA;	NA;
1486	0.567441	Msar22fam_005386	ETA68792.1	flaB	archaeal flagellin FlaB						1	K07325	N	PF01917.16;	Arch_flagellin;
1487	0.558073	Msar22fam_005387	ETA66750.1								0			NA;	NA;
1488	0.632607	Msar22fam_005388	AKB85672.1		Short-chain dehydrogenase reductase SDR	+			+		0	K07124	I	PF00106.25; PF13561.6;	adh_short; adh_short_C2;
1489	0.632607	Msar22fam_005389	AKB85673.1		aldehyde dehydrogenase (NAD+) [EC:1.2.1.3]						0	K00128	C	PF00171.22;	Aldedh;
1490	0.621673	Msar22fam_005390	AKB85298.1								1			NA;	NA;
1491	0.632607	Msar22fam_005391	AKB85664.1		2-enoate reductase [EC:1.3.1.31]						0	K10797	C	PF00724.20; PF07992.14;	Oxidored_FMN; Pyr_redox_2;
1492	0.632607	Msar22fam_005393	AKB85668.1	paaK	phenylacetate-CoA ligase [EC:6.2.1.30]						0	K01912	H	PF00501.28;	AMP-binding;
1493	0.632607	Msar22fam_005394	AKB85667.1		7,8-dihydro-6-hydroxymethylpterin dimethyltransferase						0	K06937	S	PF04055.21; PF13353.6;	Radical_SAM; Fer4_12;
1494	0.632607	Msar22fam_005395	AKB85666.1								0			NA;	NA;
1495	0.632607	Msar22fam_005396	AKB85665.1	hemE	uroporphyrinogen decarboxylase [EC:4.1.1.37]						0	K01599	H	PF01208.17;	URO-D;
1496	0.631968	Msar22fam_005397	AFV23152.1		pyruvate phosphate dikinase						0		G	PF01326.19;	PPDK_N;	+
1497	0.890023	Msar22fam_005399	KCZ72752.1								0		S	NA;	NA;
1498	0.567441	Msar22fam_005401	ETA68377.1	kaiC	circadian clock protein KaiC						0	K08482	T	PF06745.13; PF13481.6;	ATPase; AAA_25;
1499	0.567441	Msar22fam_005402	ETA69214.1			+		+	+		0			NA;	NA;
1500	0.567441	Msar22fam_005403	ETA68254.1								1			NA;	NA;
1501	0.633474	Msar22fam_005404	ETA67938.1								1		S	NA;	NA;
1502	0.549418	Msar22fam_005405	ETA68005.1								0		S	NA;	NA;
1503	0.603797	Msar22fam_005407	AFV22288.1		HSP20 family protein						0	K13993	O	NA;	NA;
1504	0.757647	Msar22fam_005438	ETA67164.1	apbA	2-dehydropantoate 2-reductase [EC:1.1.1.169]						0	K00077	H	PF02558.16; PF08546.11;	ApbA; ApbA_C;
1505	0.874337	Msar22fam_005439	ETA67195.1		deoxyribodipyrimidine photolyase-related protein						0	K06876	S	PF03441.14; PF04244.13;	FAD_binding_7; DPRP;
1506	0.533307	Msar22fam_005474	AFV24849.1		Transcriptional regulator						0		K	NA;	NA;			+
1507	0.375352	Msar22fam_005480	ETA69448.1								1			NA;	NA;
1508	0.902132	Msar22fam_005504	AFV22792.1		DEXX-box ATPase						0	K06921	S	PF03008.14; PF01637.18;	DUF234; ATPase_2;
1509	0.424819	Msar22fam_005516	ETA67913.1		ABC-type transport system permease protein 2						1		C	PF12679.7; PF12698.7;	ABC2_membrane_2; ABC2_membrane_3;
1510	0.424819	Msar22fam_005517	ETA67912.1		ABC-type transport system permease protein						1		C	NA;	NA;
1511	0.499009	Msar22fam_005776	ETA69284.1		SSV1 integrase						0		S	PF16795.5;	Phage_integr_3;
1512	0.499009	Msar22fam_005794	ETA69130.1								0			NA;	NA;
1513	0.364359	Msar22fam_005835	ETA67783.1								0		S	NA;	NA;
1514	0.729517	Msar22fam_005852	ETA67809.1	hsdM	type I restriction enzyme M protein [EC:2.1.1.72]						0	K03427	V	PF02384.16; PF12161.8;	N6_Mtase; HsdM_N;
1515	0.729517	Msar22fam_005853	ETA67808.1	hsdR	type I restriction enzyme, R subunit [EC:3.1.21.3]						0	K01153	V	PF08463.10; PF04851.15;	EcoEI_R_C; ResIII;
1516	0.364359	Msar22fam_005899	ETA66941.1		Protein of unknown function (DUF1628)						1		S	PF07790.11;	Pilin_N;
1517	0.364359	Msar22fam_005900	ETA66940.1								1			PF07790.11;	Pilin_N;
1518	0.466064	Msar22fam_005915	ETA66681.1	cysD	cysD; sulfate adenylyltransferase subunit 2 [EC:2.7.7.4]						0	K00957		PF01507.19;	PAPS_reduct;
1519	0.96926	Msar22fam_005950	AFV24322.1		Transcriptional regulator						0		K	NA;	NA;			+
1520	0.96926	Msar22fam_005957	AFV22958.1	moxR	MoxR-like ATPase [EC:3.6.3.-]						0	K03924	S	PF17868.1; PF07728.14;	AAA_lid_8; AAA_5;
1521	0.96926	Msar22fam_005958	AFV22957.1		VWA domain containing CoxE-like protein						0		S	PF13519.6; PF05762.14;	VWA_2; VWA_CoxE;
1522	0.589414	Msar22fam_006659	AKB24546.1								0			NA;	NA;

## Sheet: Gained in Mblat
	Posterior probabiliy	Family family	Protein accession number	gene short name	Annotation	Present in GCA009784005	Present in GCA009783635	Present in GCA009776675	Present in a least 1 MAG	Presence in all 3 MAGs	Transmembrane domain	KO	COG category	Pfam profiles	Pfam names	Transduction / PAS sensor	Transcrip regulator	ALPs
1	0.997002	Msar22fam_019364	MBLAb0001		Flg_new/Listeria-Bacteroidetes containing domain						1			PF09479.10;	Flg_new;			+
2	0.997002	Msar22fam_019365	MBLAb0003		monovalent cation:H+ antiporter-2, CPA2 family	+	+		+		1	K03455	P	PF00999.21; PF02080.21;	Na_H_Exchanger; TrkA_C;
3	0.997002	Msar22fam_019366	MBLAb0004		GLUG motif containing protein						1		S	PF07581.12;	Glug;
4	0.987496	Msar22fam_003431	MBLAb0005		ATP-binding cassette, subfamily B, bacterial	+	+	+	+	+	1	K06147	V	PF00664.23; PF00005.27;	ABC_membrane; ABC_tran;
5	0.997002	Msar22fam_019367	MBLAb0006		ATP-binding cassette, subfamily B, bacterial	+	+	+	+	+	1	K06147	V	PF00005.27; PF00664.23;	ABC_tran; ABC_membrane;
6	0.997002	Msar22fam_019368	MBLAb0010	cheY	two-component system, chemotaxis family, chemotaxis protein CheY	+	+		+		0	K03413	T	PF00072.24;	Response_reg;
7	0.997002	Msar22fam_019369	MBLAb0011			+	+		+		0			NA;	NA;
8	0.997002	Msar22fam_019370	MBLAb0018	thpR	RNA 2',3'-cyclic 3'-phosphodiesterase [EC:3.1.4.58]	+	+		+		0	K01975	J	PF02834.16; PF13563.6;	LigT_PEase; 2_5_RNA_ligase2;
9	0.997002	Msar22fam_019371	MBLAb0019			+	+	+	+	+	1			PF07790.11;	Pilin_N;
10	0.997002	Msar22fam_019372	MBLAb0030	cutA	periplasmic divalent cation tolerance protein	+	+	+	+	+	0	K03926	P	PF03091.15;	CutA1;
11	0.997002	Msar22fam_019373	MBLAb0031			+	+	+	+	+	0			PF13600.6; PF13598.6;	DUF4140; DUF4139;
12	0.997002	Msar22fam_019374	MBLAb0033		beta propeller domain protein	+	+		+		1		S	PF09826.9;	Beta_propel;
13	0.997002	Msar22fam_019375	MBLAb0035								0			NA;	NA;
14	0.997002	Msar22fam_019376	MBLAb0038		metalloenzyme domain protein	+	+	+	+	+	1		G	PF00884.23; PF01676.18;	Sulfatase; Metalloenzyme;
15	0.997002	Msar22fam_019377	MBLAb0042	ppnK	NAD+ kinase [EC:2.7.1.23]		+	+	+		0	K00858	H	PF01513.21; PF00459.25;	NAD_kinase; Inositol_P;
16	0.997002	Msar22fam_019378	MBLAb0046	tatC	sec-independent protein translocase protein TatC		+	+	+		1	K03118	U	PF00902.18;	TatC;
17	0.997002	Msar22fam_019379	MBLAb0047		Protein of unknown function (DUF3307)						1		S	PF11750.8;	DUF3307;
18	0.993781	Msar22fam_006780	MBLAb0048	satD			+		+		0		S	PF16264.5;	SatD;
19	0.997002	Msar22fam_019380	MBLAb0051			+	+	+	+	+	0		K	NA;	NA;
20	0.993781	Msar22fam_006781	MBLAb0052			+	+	+	+	+	1			PF13473.6; NA;	Cupredoxin_1; NA;
21	0.993781	Msar22fam_006781	MBLAb0053			+	+		+		1			PF13473.6; NA;	Cupredoxin_1; NA;
22	0.997002	Msar22fam_019381	MBLAb0056		Type II secretion system protein F			+	+		1	K07333	N	PF00482.23;	T2SSF;
23	0.997002	Msar22fam_019382	MBLAb0057		type II secretion system protein E			+	+		0	K07332	N	PF00437.20;	T2SSE;
24	0.997002	Msar22fam_019383	MBLAb0058		Type II secretion system protein F			+	+		1	K07333	N	PF00482.23;	T2SSF;
25	0.962403	Msar22fam_005772	MBLAb0060	tfoX	DNA transformation protein and related proteins						0	K07343	K	PF04994.13; PF11731.8;	TfoX_C; Cdd1;
26	0.997002	Msar22fam_019384	MBLAb0062								1			NA;	NA;
27	0.997002	Msar22fam_019385	MBLAb0063								1			NA;	NA;
28	0.997002	Msar22fam_019386	MBLAb0064			+	+	+	+	+	1			NA;	NA;
29	0.997002	Msar22fam_019387	MBLAb0065								0			NA;	NA;
30	0.997002	Msar22fam_019388	MBLAb0067			+	+		+		1			PF01998.17;	DUF131;
31	0.997002	Msar22fam_019389	MBLAb0069				+		+		0			PF08937.11;	DUF1863;
32	0.997002	Msar22fam_019390	MBLAb0070		B-block binding subunit of TFIIIC	+	+		+		0		K	NA;	NA;
33	0.997002	Msar22fam_019391	MBLAb0074								1			NA;	NA;
34	0.997002	Msar22fam_019392	MBLAb0077	hsdR	type I restriction enzyme, R subunit [EC:3.1.21.3]						0	K01153	V	PF04851.15; PF08463.10;	ResIII; EcoEI_R_C;
35	0.997002	Msar22fam_019393	MBLAb0079	hsdS	type I restriction enzyme, S subunit [EC:3.1.21.3]						0	K01154	V	PF01420.19;	Methylase_S;
36	0.997002	Msar22fam_019394	MBLAb0080								0		S	PF08867.11;	FRG;
37	0.997002	Msar22fam_019395	MBLAb0081								0			PF13589.6;	HATPase_c_3;
38	0.997002	Msar22fam_019396	MBLAb0085				+		+		1			NA;	NA;
39	0.997002	Msar22fam_019397	MBLAb0086								1			NA;	NA;
40	0.997002	Msar22fam_019398	MBLAb0095								0			NA;	NA;
41	0.488703	Msar22fam_002785	MBLAb0100		Uroporphyrinogen decarboxylase	+	+		+		0		H	PF01208.17;	URO-D;
42	0.610163	Msar22fam_002784	MBLAb0101	mtxC	corrinoid protein	+	+		+		0		S	PF02310.19; PF02607.17;	B12-binding; B12-binding_2;
43	0.997002	Msar22fam_019399	MBLAb0102			+	+	+	+	+	1			NA;	NA;
44	0.997002	Msar22fam_019400	MBLAb0103					+	+		0			NA;	NA;
45	0.997002	Msar22fam_019401	MBLAb0107	sdpI							1			PF13630.6;	SdpI;
46	0.997002	Msar22fam_019402	MBLAb0109								1			NA;	NA;
47	0.997002	Msar22fam_019403	MBLAb0112					+	+		1			NA;	NA;
48	0.997002	Msar22fam_019404	MBLAb0113								1		S	NA;	NA;
49	0.997002	Msar22fam_019405	MBLAb0118								1			NA;	NA;
50	0.997002	Msar22fam_019406	MBLAb0119			+	+	+	+	+	1		S	PF06961.13;	DUF1294;
51	0.997002	Msar22fam_019407	MBLAb0127	perR	Fur family transcriptional regulator, peroxide stress response regulator	+	+		+		0	K09825	P	PF01475.19;	FUR;
52	0.997002	Msar22fam_019408	MBLAb0129								0			NA;	NA;
53	0.997002	Msar22fam_019409	MBLAb0130	cstA	carbon starvation protein						1	K06200	T	PF13722.6; PF02554.14;	CstA_5TM; CstA;
54	0.997002	Msar22fam_019410	MBLAb0132								1			NA;	NA;
55	0.997002	Msar22fam_019411	MBLAb0133		mechanosensitive ion channel			+	+		1		M	PF00924.18;	MS_channel;
56	0.997002	Msar22fam_019412	MBLAb0136								1			NA;	NA;
57	0.993894	Msar22fam_006720	MBLAb0138			+	+	+	+	+	0			NA;	NA;
58	0.997002	Msar22fam_019413	MBLAb0139		nucleic acid binding OB-fold tRNA helicase-type	+	+	+	+	+	1		S	NA;	NA;
59	0.997002	Msar22fam_019414	MBLAb0144				+		+		0			NA;	NA;
60	0.997002	Msar22fam_019415	MBLAb0147		U3 small nucleolar ribonucleoprotein protein IMP4	+	+	+	+	+	0	K14561	J	NA;	NA;
61	0.997002	Msar22fam_019416	MBLAb0150		exosome complex component RRP41	+	+		+		0	K11600	J	PF03725.15; PF01138.21;	RNase_PH_C; RNase_PH;
62	0.997002	Msar22fam_019417	MBLAb0151		exosome complex component RRP4	+	+		+		0	K03679	J	PF15985.5; PF14382.6;	KH_6; ECR1_N;
63	0.997002	Msar22fam_019418	MBLAb0152								0			NA;	NA;
64	0.997002	Msar22fam_019419	MBLAb0156		ribonuclease P/MRP protein subunit RPP1 [EC:3.1.26.5]	+	+		+		0	K03539	J	PF01876.16;	RNase_P_p30;
65	0.997002	Msar22fam_019420	MBLAb0159								0			NA;	NA;
66	0.997002	Msar22fam_019421	MBLAb0160								0			NA;	NA;
67	0.997002	Msar22fam_019422	MBLAb0161			+	+	+	+	+	0			NA;	NA;
68	0.997002	Msar22fam_019423	MBLAb0162			+	+	+	+	+	0			NA;	NA;
69	0.997002	Msar22fam_019424	MBLAb0163		DNA-3-methyladenine glycosylase [EC:3.2.2.21]	+	+	+	+	+	1	K03652	L	PF02245.16;	Pur_DNA_glyco;
70	0.997002	Msar22fam_019425	MBLAb0164		4Fe-4S ferredoxin, iron-sulfur binding						0		C	NA;	NA;
71	0.997002	Msar22fam_019426	MBLAb0168								0			NA;	NA;
72	0.997002	Msar22fam_019427	MBLAb0169				+	+	+		1			NA;	NA;
73	0.997002	Msar22fam_019428	MBLAb0170			+			+		0			NA;	NA;
74	0.997002	Msar22fam_019429	MBLAb0176			+	+		+		1			NA;	NA;
75	0.997002	Msar22fam_019430	MBLAb0177								1			NA;	NA;
76	0.997002	Msar22fam_019431	MBLAb0178					+	+		1			NA;	NA;
77	0.997002	Msar22fam_019432	MBLAb0180					+	+		0			NA;	NA;
78	0.997002	Msar22fam_019433	MBLAb0181								1			NA;	NA;
79	0.997002	Msar22fam_019434	MBLAb0185			+	+	+	+	+	0			NA;	NA;
80	0.997002	Msar22fam_019435	MBLAb0189	cobN	cobaltochelatase CobN [EC:6.6.1.2]		+		+		1	K02230	H	PF02514.16;	CobN-Mg_chel;
81	0.997002	Msar22fam_019436	MBLAb0190			+	+	+	+	+	0			NA;	NA;
82	0.997002	Msar22fam_019437	MBLAb0191								0			NA;	NA;
83	0.997002	Msar22fam_019438	MBLAb0194		filamentation induced by cAMP protein fic						0		S	PF02661.18;	Fic;
84	0.997002	Msar22fam_019439	MBLAb0197	cbiL	nickel transport protein						1	K16915	S	NA;	NA;
85	0.997002	Msar22fam_019440	MBLAb0203			+	+	+	+	+	1		S	NA;	NA;
86	0.997002	Msar22fam_019441	MBLAb0207			+	+	+	+	+	1		S	PF07090.11;	GATase1_like;
87	0.997002	Msar22fam_019442	MBLAb0208								1			NA;	NA;
88	0.997002	Msar22fam_019443	MBLAb0210		Carbohydrate binding family 6	+	+	+	+	+	1		M	PF16820.5; PF00801.20;	PKD_3; PKD;
89	0.997002	Msar22fam_019444	MBLAb0212	cbiC	precorrin-8X/cobalt-precorrin-8 methylmutase [EC:5.4.99.61 5.4.99.60]	+	+	+	+	+	0	K06042	H	PF02570.15;	CbiC;
90	0.962403	Msar22fam_005832	MBLAb0214		heavy metal translocating P-type ATPase E1-E2 ATPase	+			+		1		P	PF00702.26; PF00122.20;	Hydrolase; E1-E2_ATPase;
91	0.997002	Msar22fam_019445	MBLAb0217								1			PF05656.14;	DUF805;
92	0.997002	Msar22fam_019446	MBLAb0218			+	+	+	+	+	0			PF02518.26; PF14501.6;	HATPase_c; HATPase_c_5;
93	0.997002	Msar22fam_019447	MBLAb0219	fdhA	Molybdopterin oxidoreductase	+	+	+	+	+	0		C	PF04879.16;	Molybdop_Fe4S4;
94	0.579728	Msar22fam_006020	MBLAb0222	hdrA	heterodisulfide reductase subunit A2 [EC:1.8.7.3 1.8.98.4 1.8.98.5 1.8.98.6]	+	+	+	+	+	0	K03388	C	PF12838.7; PF07992.14;	Fer4_7; Pyr_redox_2;
95	0.997002	Msar22fam_019448	MBLAb0225								1			NA;	NA;
96	0.997002	Msar22fam_019449	MBLAb0227		UPF0173 metal-dependent hydrolase	+	+	+	+	+	0		S	PF12706.7; PF13483.6;	Lactamase_B_2; Lactamase_B_3;
97	0.997002	Msar22fam_019450	MBLAb0231		Predicted transporter (DUF2162)	+	+	+	+	+	1		S	PF09930.9;	DUF2162;
98	0.997002	Msar22fam_019451	MBLAb0234	cobN	cobaltochelatase CobN [EC:6.6.1.2]	+	+	+	+	+	1	K02230	H	PF02514.16;	CobN-Mg_chel;
99	0.997002	Msar22fam_019452	MBLAb0237								1			NA;	NA;
100	0.997002	Msar22fam_019453	MBLAb0238				+		+		1			NA;	NA;
101	0.997002	Msar22fam_019454	MBLAb0239			+	+		+		0			NA;	NA;
102	0.997002	Msar22fam_019455	MBLAb0243			+	+	+	+	+	0			NA;	NA;
103	0.997002	Msar22fam_019456	MBLAb0245			+			+		0			NA;	NA;
104	0.997002	Msar22fam_019457	MBLAb0246								0			PF09394.10;	Inhibitor_I42;
105	0.997002	Msar22fam_019458	MBLAb0250								1			NA;	NA;
106	0.997002	Msar22fam_019459	MBLAb0257	mutY	A/G-specific adenine glycosylase [EC:3.2.2.-]	+	+	+	+	+	0	K03575	L	PF14815.6; PF00730.25;	NUDIX_4; HhH-GPD;
107	0.997002	Msar22fam_019460	MBLAb0258			+	+	+	+	+	0			PF14024.6;	DUF4240;
108	0.997002	Msar22fam_019461	MBLAb0259			+	+	+	+	+	0		S	PF13432.6; PF12895.7;	TPR_16; ANAPC3;
109	0.997002	Msar22fam_019462	MBLAb0266		neurotransmitter:Na+ symporter, NSS family						1	K03308	P	PF00209.18;	SNF;
110	0.997002	Msar22fam_019463	MBLAb0267								1			NA;	NA;
111	0.997002	Msar22fam_019464	MBLAb0277	yoaP	Acetyltransferase (GNAT) family			+	+		0		K	PF14268.6;	YoaP;
112	0.993781	Msar22fam_006782	MBLAb0278			+	+		+		1		M	PF10633.9; NA;	NPCBM_assoc; NA;
113	0.997002	Msar22fam_019465	MBLAb0282								0			PF12833.7; PF00165.23;	HTH_18; HTH_AraC;
114	0.997002	Msar22fam_019466	MBLAb0288		radical sam domain protein						0		C	PF04055.21;	Radical_SAM;
115	0.997002	Msar22fam_019467	MBLAb0289								0			NA;	NA;
116	0.997002	Msar22fam_019468	MBLAb0290								1			NA;	NA;
117	0.997002	Msar22fam_019469	MBLAb0291								0			NA;	NA;
118	0.997002	Msar22fam_019470	MBLAb0292								0			NA;	NA;
119	0.997002	Msar22fam_019471	MBLAb0293								0			NA;	NA;
120	0.997002	Msar22fam_019472	MBLAb0295			+	+		+		1		S	PF01944.17;	SpoIIM;
121	0.997002	Msar22fam_019473	MBLAb0300								0			PF06889.11;	DUF1266;
122	0.997002	Msar22fam_019474	MBLAb0304								0			NA;	NA;
123	0.997002	Msar22fam_019475	MBLAb0305	sbcC	DNA repair protein SbcC/Rad50	+	+		+		0	K03546	L	PF13175.6; PF13476.6;	AAA_15; AAA_23;
124	0.997002	Msar22fam_019476	MBLAb0308								0			NA;	NA;
125	0.997002	Msar22fam_019477	MBLAb0310			+	+	+	+	+	1		S	NA;	NA;
126	0.997002	Msar22fam_019478	MBLAb0311	eutH	ethanolamine transporter						1	K04023		PF04346.12;	EutH;
127	0.997002	Msar22fam_019479	MBLAb0318		Aminotransferase, class V	+	+	+	+	+	0		E	PF00155.21; PF00266.19;	Aminotran_1_2; Aminotran_5;
128	0.997002	Msar22fam_019480	MBLAb0322								1			NA;	NA;
129	0.997002	Msar22fam_019481	MBLAb0324								0			PF02457.16;	DisA_N;
130	0.997002	Msar22fam_019482	MBLAb0325								0			NA;	NA;
131	0.997002	Msar22fam_019483	MBLAb0328			+	+		+		0		S	PF13649.6;	Methyltransf_25;
132	0.997002	Msar22fam_019484	MBLAb0336								1			NA;	NA;
133	0.997002	Msar22fam_019485	MBLAb0339								0			PF10899.8;	AbiGi;
134	0.997002	Msar22fam_019486	MBLAb0340								0			NA;	NA;
135	0.997002	Msar22fam_019487	MBLAb0345	rluD	23S rRNA pseudouridine synthase [EC:5.4.99.23]						0	K06180	J	PF00849.22;	PseudoU_synth_2;
136	0.997002	Msar22fam_019488	MBLAb0346			+	+	+	+	+	1			NA;	NA;
137	0.993781	Msar22fam_006783	MBLAb0348			+	+		+		1			NA;	NA;
138	0.997002	Msar22fam_019489	MBLAb0349								1			NA;	NA;
139	0.997002	Msar22fam_019490	MBLAb0350								0			NA;	NA;
140	0.997002	Msar22fam_019491	MBLAb0351	hxlR	family transcriptional regulator						0		K	PF01638.17;	HxlR;
141	0.633412	Msar22fam_002419	MBLAb0353		flavodoxin						0		C	PF12641.7; PF12682.7;	Flavodoxin_3; Flavodoxin_4;
142	0.997002	Msar22fam_019492	MBLAb0355								0			NA;	NA;
143	0.997002	Msar22fam_019493	MBLAb0357	nmrA	uncharacterized protein						0	K07118	M	PF05368.13; PF13460.6;	NmrA; NAD_binding_10;
144	0.997002	Msar22fam_019494	MBLAb0358								0			PF03793.19; PF00542.19;	PASTA; Ribosomal_L12;
145	0.997002	Msar22fam_019495	MBLAb0359								0			NA;	NA;
146	0.993781	Msar22fam_006784	MBLAb0360			+	+		+		0		S	NA;	NA;
147	0.993781	Msar22fam_006784	MBLAb0361			+	+		+		0		S	NA;	NA;
148	0.997002	Msar22fam_019496	MBLAb0362								0			NA;	NA;
149	0.997002	Msar22fam_019497	MBLAb0363								0			NA;	NA;
150	0.997002	Msar22fam_019498	MBLAb0364								0		S	PF03793.19; PF14229.6;	PASTA; DUF4332;
151	0.997002	Msar22fam_019499	MBLAb0365								0			NA;	NA;
152	0.993781	Msar22fam_006785	MBLAb0366					+	+		0			NA;	NA;
153	0.997002	Msar22fam_019500	MBLAb0367					+	+		0			NA;	NA;
154	0.986964	Msar22fam_003901	MBLAb0369					+	+		1		S	NA;	NA;
155	0.997002	Msar22fam_019501	MBLAb0371								1			NA;	NA;
156	0.997002	Msar22fam_019502	MBLAb0372								0			NA;	NA;
157	0.997002	Msar22fam_019503	MBLAb0374								1		S	NA;	NA;
158	0.997002	Msar22fam_019504	MBLAb0375			+	+		+		1		S	NA;	NA;
159	0.997002	Msar22fam_019505	MBLAb0384								0			PF08974.10;	DUF1877;
160	0.997002	Msar22fam_019506	MBLAb0386								0			NA;	NA;
161	0.997002	Msar22fam_019508	MBLAb0392		Flg_new/Listeria-Bacteroidetes containing domain						1			PF09479.10;	Flg_new;			+
162	0.997002	Msar22fam_019509	MBLAb0393		Flg_new/Listeria-Bacteroidetes containing domain						1			PF09479.10;	Flg_new;			+
163	0.997002	Msar22fam_019510	MBLAb0399		Na solute symporter						1		E	PF00474.17;	SSF;
164	0.997002	Msar22fam_019511	MBLAb0400	nosD		+	+	+	+	+	1		G	PF05048.13; PF13229.6;	NosD; Beta_helix;
165	0.993781	Msar22fam_006785	MBLAb0409					+	+		0			NA;	NA;
166	0.997002	Msar22fam_019512	MBLAb0410					+	+		0			NA;	NA;
167	0.997002	Msar22fam_019513	MBLAb0426		putative protease [EC:3.4.-.-]	+	+	+	+	+	0	K08303	O	PF12392.8; PF01136.19;	DUF3656; Peptidase_U32;
168	0.997002	Msar22fam_019514	MBLAb0429		S-layer-related duplication domain protein	+	+	+	+	+	1		S	PF08308.11; PF07752.11;	PEGA; S-layer;
169	0.997002	Msar22fam_019515	MBLAb0437								1			NA;	NA;
170	0.997002	Msar22fam_019516	MBLAb0438		MscS Mechanosensitive ion channel			+	+		1		M	PF00924.18;	MS_channel;
171	0.997002	Msar22fam_019517	MBLAb0444	cytH		+	+	+	+	+	0		F	PF01928.21; PF05235.14;	CYTH; CHAD;
172	0.997002	Msar22fam_019518	MBLAb0445			+	+	+	+	+	0			NA;	NA;
173	0.997002	Msar22fam_019519	MBLAb0446								1			NA;	NA;
174	0.997002	Msar22fam_019520	MBLAb0452			+	+	+	+	+	1			PF12650.7;	DUF3784;
175	0.997002	Msar22fam_019521	MBLAb0457								0			NA;	NA;
176	0.997002	Msar22fam_019522	MBLAb0472	arsR	transcriptional regulator, ArsR family	+	+	+	+	+	0		K	PF01022.20; PF12840.7;	HTH_5; HTH_20;
177	0.997002	Msar22fam_019523	MBLAb0482								1			NA;	NA;
178	0.997002	Msar22fam_019524	MBLAb0483								0			PF13673.7; PF00583.25;	Acetyltransf_10; Acetyltransf_1;
179	0.997002	Msar22fam_019525	MBLAb0493								1			NA;	NA;
180	0.997002	Msar22fam_019526	MBLAb0494				+		+		0			NA;	NA;
181	0.997002	Msar22fam_019527	MBLAb0497	mutM	formamidopyrimidine-DNA glycosylase [EC:3.2.2.23 4.2.99.18]						0	K10563	L	PF06831.14; PF06827.14;	H2TH; zf-FPG_IleRS;
182	0.997002	Msar22fam_019528	MBLAb0499		HSP20 family protein	+	+	+	+	+	0	K13993	O	PF00011.21; PF17886.1;	HSP20; ArsA_HSP20;
183	0.997002	Msar22fam_019529	MBLAb0502								0			NA;	NA;
184	0.997002	Msar22fam_019530	MBLAb0503		cbs domain-containing protein	+	+	+	+	+	1		P	PF01595.20; PF03471.17;	DUF21; CorC_HlyC;
185	0.997002	Msar22fam_019531	MBLAb0504			+	+	+	+	+	1		S	NA;	NA;
186	0.997002	Msar22fam_019532	MBLAb0505								1			PF11391.8;	DUF2798;
187	0.997002	Msar22fam_019533	MBLAb0506								1			PF11391.8;	DUF2798;
188	0.997002	Msar22fam_019534	MBLAb0509	ecfT	energy-coupling factor transport system permease protein						1	K16785	P	PF02361.16;	CbiQ;
189	0.997002	Msar22fam_019535	MBLAb0513			+		+	+		1		S	NA;	NA;
190	0.997002	Msar22fam_019536	MBLAb0519	ecfA	energy-coupling factor transport system ATP-binding protein [EC:3.6.3.-]	+			+		1	K16786	P	PF00005.27; PF02463.19;	ABC_tran; SMC_N;
191	0.997002	Msar22fam_019537	MBLAb0520	acsL	long-chain acyl-CoA synthetase [EC:6.2.1.3]	+			+		0	K01897	I	PF00501.28;	AMP-binding;
192	0.997002	Msar22fam_019538	MBLAb0524	matE/rfbX	putative flippase / export of O-antigen and teichoic acid	+	+	+	+	+	1		M	PF01943.17; PF14667.6;	Polysacc_synt; Polysacc_synt_C;
193	0.997002	Msar22fam_019539	MBLAb0525	dnaQ	DNA polymerase III subunit epsilon [EC:2.7.7.7]	+	+		+		0	K02342	L	PF00929.24;	RNase_T;
194	0.997002	Msar22fam_019540	MBLAb0526		glutamate dehydrogenase (NADP+) [EC:1.4.1.4]		+	+	+		0	K00262	E	PF00208.21; PF02812.18;	ELFV_dehydrog; ELFV_dehydrog_N;
195	0.997002	Msar22fam_019541	MBLAb0527								1			NA;	NA;
196	0.997002	Msar22fam_019542	MBLAb0528								1			NA;	NA;
197	0.997002	Msar22fam_019543	MBLAb0529								1			PF00413.24;	Peptidase_M10;
198	0.997002	Msar22fam_019544	MBLAb0530								1			NA;	NA;
199	0.997002	Msar22fam_019545	MBLAb0531								1			NA;	NA;
200	0.997002	Msar22fam_019546	MBLAb0532								1			NA;	NA;
201	0.997002	Msar22fam_019547	MBLAb0533								1			NA;	NA;
202	0.997002	Msar22fam_019548	MBLAb0534								1			NA;	NA;
203	0.997002	Msar22fam_019549	MBLAb0544								1			NA;	NA;
204	0.997002	Msar22fam_019550	MBLAb0545	thiE	thiamine-phosphate pyrophosphorylase [EC:2.5.1.3]		+		+		0	K00788	H	PF02581.17;	TMP-TENI;
205	0.997002	Msar22fam_019551	MBLAb0546	thiM	hydroxyethylthiazole kinase [EC:2.7.1.50]		+		+		0	K00878	H	PF02110.15;	HK;
206	0.997002	Msar22fam_019552	MBLAb0547								1			NA;	NA;
207	0.997002	Msar22fam_019553	MBLAb0550	sod2	superoxide dismutase, Fe-Mn family [EC:1.15.1.1]			+	+		0	K04564	P	PF00081.22; PF02777.18;	Sod_Fe_N; Sod_Fe_C;
208	0.997002	Msar22fam_019554	MBLAb0553								1			NA;	NA;
209	0.997002	Msar22fam_019555	MBLAb0554								1			NA;	NA;
210	0.997002	Msar22fam_019556	MBLAb0558		Rhomboid family	+	+	+	+	+	1	K07059	E	PF08551.10; PF01694.22;	DUF1751; Rhomboid;
211	0.997002	Msar22fam_019557	MBLAb0559			+	+	+	+	+	0		S	NA;	NA;
212	0.997002	Msar22fam_019558	MBLAb0565		MFS transporter, DHA3 family, macrolide efflux protein	+	+		+		1	K08217	G	PF05977.13; PF07690.16;	MFS_3; MFS_1;
213	0.997002	Msar22fam_019559	MBLAb0566		GLUG motif containing protein						1		S	PF07581.12;	Glug;
214	0.997002	Msar22fam_019560	MBLAb0567		GLUG motif containing protein						1		S	PF07581.12;	Glug;
215	0.997002	Msar22fam_019561	MBLAb0570								0			PF03496.14;	ADPrib_exo_Tox;
216	0.997002	Msar22fam_019562	MBLAb0571								0			NA;	NA;
217	0.997002	Msar22fam_019563	MBLAb0577								1			NA;	NA;
218	0.997002	Msar22fam_019564	MBLAb0578								0			NA;	NA;
219	0.997002	Msar22fam_019565	MBLAb0579			+	+		+		0			PF06949.11;	DUF1292;
220	0.997002	Msar22fam_019566	MBLAb0580	cobW	cobalamin synthesis protein, P47K	+	+		+		0		S	PF02492.19;	cobW;
221	0.997002	Msar22fam_019567	MBLAb0583			+	+	+	+	+	0		V	NA;	NA;
222	0.997002	Msar22fam_019568	MBLAb0586	glnA	glutamine synthetase [EC:6.3.1.2]	+	+	+	+	+	0	K01915	E	PF00120.24; PF03951.19;	Gln-synt_C; Gln-synt_N;
223	0.997002	Msar22fam_019569	MBLAb0588			+	+	+	+	+	0			NA;	NA;
224	0.997002	Msar22fam_019570	MBLAb0594								0			NA;	NA;
225	0.997002	Msar22fam_019571	MBLAb0595								0			PF03235.14;	DUF262;
226	0.997002	Msar22fam_019572	MBLAb0596								0			NA;	NA;
227	0.962403	Msar22fam_005844	MBLAb0597		Domain of unknown function (DUF3427)			+	+		0		K	PF11907.8; PF04851.15;	DUF3427; ResIII;
228	0.972508	Msar22fam_003900	MBLAb0598		isoprenylcysteine carboxyl methyltransferase			+	+		1		O	PF04140.14; PF04191.13;	ICMT; PEMT;
229	0.488703	Msar22fam_002785	MBLAb0599		Uroporphyrinogen decarboxylase	+	+		+		0		H	PF01208.17;	URO-D;
230	0.993781	Msar22fam_006786	MBLAb0600	eamA	transporter	+	+	+	+	+	1		G	PF00892.20;	EamA;
231	0.993781	Msar22fam_006786	MBLAb0601	eamA	transporter	+	+	+	+	+	1		G	PF00892.20;	EamA;
232	0.997002	Msar22fam_019573	MBLAb0606					+	+		0			NA;	NA;
233	0.997002	Msar22fam_019574	MBLAb0607		Rhodanese-like protein						0		P	PF00581.20;	Rhodanese;
234	0.997002	Msar22fam_019575	MBLAb0608		divergent AAA	+	+	+	+	+	1		S	NA;	NA;
235	0.997002	Msar22fam_019576	MBLAb0609	tlyC	putative hemolysin	+	+	+	+	+	1	K03699	P	PF03471.17; PF01595.20;	CorC_HlyC; DUF21;
236	0.997002	Msar22fam_019577	MBLAb0610			+	+	+	+	+	0			NA;	NA;
237	0.997002	Msar22fam_019578	MBLAb0615	coiA							0			PF06054.11;	CoiA;
238	0.997002	Msar22fam_019579	MBLAb0616			+	+	+	+	+	0			NA;	NA;
239	0.993781	Msar22fam_006787	MBLAb0625	cbiN	cobalt/nickel transport protein						1	K02009		NA;	NA;
240	0.993781	Msar22fam_006787	MBLAb0626								1			NA;	NA;
241	0.997002	Msar22fam_019580	MBLAb0632								0			PF00903.25;	Glyoxalase;
242	0.997002	Msar22fam_019581	MBLAb0638		undecaprenyl-diphosphatase [EC:3.6.1.27]	+	+		+		1	K19302	I	PF01569.21; PF14378.6;	PAP2; PAP2_3;
243	0.997002	Msar22fam_019582	MBLAb0645			+	+	+	+	+	1			NA;	NA;
244	0.997002	Msar22fam_019583	MBLAb0652					+	+		0			NA;	NA;
245	0.997002	Msar22fam_019584	MBLAb0653					+	+		0			PF07927.12;	HicA_toxin;
246	0.997002	Msar22fam_019585	MBLAb0654								0			NA;	NA;
247	0.997002	Msar22fam_019586	MBLAb0656		uncharacterized protein						1	K07052		NA;	NA;
248	0.997002	Msar22fam_019587	MBLAb0658				+	+	+		0			NA;	NA;
249	0.997002	Msar22fam_019588	MBLAb0661								1			PF09900.9;	DUF2127;
250	0.997002	Msar22fam_019589	MBLAb0663								0			PF04383.13;	KilA-N;
251	0.997002	Msar22fam_019590	MBLAb0672					+	+		0			NA;	NA;
252	0.997002	Msar22fam_019591	MBLAb0675		Antibiotic biosynthesis monooxygenase			+	+		0		S	PF03992.16;	ABM;
253	0.997002	Msar22fam_019592	MBLAb0676			+	+		+		1			NA;	NA;
254	0.924764	Msar22fam_006640	MBLAb0678		Acetyltransferase	+	+		+		0		K	PF00583.25; PF13527.7;	Acetyltransf_1; Acetyltransf_9;
255	0.997002	Msar22fam_019593	MBLAb0680	arsR	ArsR family transcriptional regulator, arsenate/arsenite/antimonite-responsive transcriptional repressor	+	+		+		0	K03892	K	PF01022.20; PF12840.7;	HTH_5; HTH_20;
256	0.997002	Msar22fam_019594	MBLAb0682		methyltransferase type		+		+		0		Q	PF13649.6; PF13489.6;	Methyltransf_25; Methyltransf_23;
257	0.997002	Msar22fam_019595	MBLAb0683		uncharacterized protein						1	K09167	S	PF03703.14;	bPH_2;
258	0.997002	Msar22fam_019596	MBLAb0684	yiaC	putative acetyltransferase [EC:2.3.1.-]						0	K03826		PF13673.7; PF13508.7;	Acetyltransf_10; Acetyltransf_7;
259	0.997002	Msar22fam_019597	MBLAb0693			+	+		+		1			NA;	NA;
260	0.997002	Msar22fam_019598	MBLAb0694	grpE	molecular chaperone GrpE	+	+	+	+	+	0	K03687	O	PF01025.19;	GrpE;
261	0.997002	Msar22fam_019599	MBLAb0699		Predicted metal-binding protein (DUF2284)		+	+	+		0		S	PF10050.9;	DUF2284;
262	0.997002	Msar22fam_019600	MBLAb0700				+	+	+		0			PF18731.1;	HEPN_Swt1;
263	0.997002	Msar22fam_019601	MBLAb0703		uncharacterized protein	+	+	+	+	+	1	K06890		PF01027.20;	Bax1-I;
264	0.997002	Msar22fam_019602	MBLAb0705								0			NA;	NA;
265	0.997002	Msar22fam_019603	MBLAb0707								1			NA;	NA;
266	0.993781	Msar22fam_006788	MBLAb0708								1			NA;	NA;
267	0.993781	Msar22fam_006788	MBLAb0709								1			NA;	NA;
268	0.997002	Msar22fam_019604	MBLAb0713		Tetratricopeptide repeat	+		+	+		0		S	PF13432.6; PF00515.28;	TPR_16; TPR_1;
269	0.997002	Msar22fam_019605	MBLAb0714								1			PF14602.6; PF00132.24;	Hexapep_2; Hexapep;
270	0.993781	Msar22fam_006789	MBLAb0716		deoxyribonuclease-1-like protein [EC:3.1.21.-]			+	+		1	K11995	L	NA;	NA;
271	0.993781	Msar22fam_006789	MBLAb0717		deoxyribonuclease-1-like protein [EC:3.1.21.-]			+	+		1	K11995	L	NA;	NA;
272	0.997002	Msar22fam_019606	MBLAb0718				+		+		0			NA;	NA;
273	0.997002	Msar22fam_019607	MBLAb0719			+	+	+	+	+	1			PF04471.12;	Mrr_cat;
274	0.997002	Msar22fam_019608	MBLAb0725	dinD	DNA-damage-inducible protein D	+			+		0	K14623		PF02498.17;	Bro-N;
275	0.997002	Msar22fam_019609	MBLAb0729					+	+		0			NA;	NA;
276	0.997002	Msar22fam_019610	MBLAb0730								1			NA;	NA;
277	0.997002	Msar22fam_019611	MBLAb0735					+	+		0			NA;	NA;
278	0.997002	Msar22fam_019612	MBLAb0737	cfbA	sirohydrochlorin cobalto/nickelchelatase [EC:4.99.1.3 4.99.1.11]	+	+	+	+	+	0	K22011	H	PF01903.17; PF06180.11;	CbiX; CbiK;
279	0.997002	Msar22fam_019613	MBLAb0738	rmuC	DNA recombination protein RmuC	+	+		+		1	K09760		PF02646.16;	RmuC;
280	0.997002	Msar22fam_019614	MBLAb0748								1			NA;	NA;
281	0.997002	Msar22fam_019615	MBLAb0749			+	+		+		1			NA;	NA;
282	0.993781	Msar22fam_006790	MBLAb0750								1		S	PF16316.5;	DUF4956;
283	0.997002	Msar22fam_019616	MBLAb0751	cotH	spore coat assembly protein-like protein						1		M	PF08757.11;	CotH;
284	0.993781	Msar22fam_006791	MBLAb0752								0		S	PF09359.10;	VTC;
285	0.993781	Msar22fam_006791	MBLAb0753		VTC domain						0		S	PF09359.10;	VTC;
286	0.997002	Msar22fam_019617	MBLAb0754								1			NA;	NA;
287	0.993781	Msar22fam_006790	MBLAb0755								1		S	PF16316.5;	DUF4956;
288	0.997002	Msar22fam_019618	MBLAb0756	cotH	spore coat assembly protein-like protein						1		M	PF08757.11;	CotH;
289	0.997002	Msar22fam_019619	MBLAb0760				+		+		1			NA;	NA;
290	0.997002	Msar22fam_019620	MBLAb0761			+	+		+		1		S	NA;	NA;
291	0.993781	Msar22fam_006792	MBLAb0764					+	+		0			NA;	NA;
292	0.993781	Msar22fam_006792	MBLAb0765				+	+	+		0			NA;	NA;
293	0.997002	Msar22fam_019621	MBLAb0766	thiS	sulfur-carrier protein	+	+		+		0	K03636		PF02597.20;	ThiS;
294	0.997002	Msar22fam_019622	MBLAb0770		lysine decarboxylase (EC 4.1.1.18)	+	+	+	+	+	0		E	PF01276.20; PF03711.15;	OKR_DC_1; OKR_DC_1_C;
295	0.997002	Msar22fam_019623	MBLAb0771								1			NA;	NA;
296	0.997002	Msar22fam_019624	MBLAb0772	uppS	tritrans,polycis-undecaprenyl-diphosphate synthase [geranylgeranyl-diphosphate specific] [EC:2.5.1.89]	+	+		+		0	K15888	I	PF01255.19;	Prenyltransf;
297	0.997002	Msar22fam_019625	MBLAb0774		uncharacterized protein	+	+	+	+	+	0	K07129	S	NA;	NA;
298	0.997002	Msar22fam_019626	MBLAb0775		uncharacterized protein	+	+	+	+	+	0	K07129	S	PF13394.6; PF04055.21;	Fer4_14; Radical_SAM;
299	0.997002	Msar22fam_019627	MBLAb0776								0			PF04383.13;	KilA-N;
300	0.997002	Msar22fam_019629	MBLAb0785	queC	7-cyano-7-deazaguanine synthase [EC:6.3.4.20]		+		+		0	K06920	M	PF06508.13; PF02540.17;	QueC; NAD_synthase;
301	0.997002	Msar22fam_019630	MBLAb0789			+	+	+	+	+	0		S	NA;	NA;
302	0.997002	Msar22fam_019631	MBLAb0790								0		S	NA;	NA;
303	0.997002	Msar22fam_019632	MBLAb0793		type III restriction protein res subunit						0		K	PF04851.15; PF00271.31;	ResIII; Helicase_C;
304	0.997002	Msar22fam_019633	MBLAb0795		Flg_new/Listeria-Bacteroidetes containing domain						0			PF09479.10;	Flg_new;			+
305	0.997002	Msar22fam_019634	MBLAb0797								0			NA;	NA;
306	0.997002	Msar22fam_019635	MBLAb0801								0			NA;	NA;
307	0.997002	Msar22fam_019636	MBLAb0802								0			NA;	NA;
308	0.997002	Msar22fam_019638	MBLAb0810	copA	Cu+-exporting ATPase [EC:3.6.3.54]	+	+	+	+	+	0	K17686	S	PF00702.26; PF08282.12;	Hydrolase; Hydrolase_3;
309	0.997002	Msar22fam_019639	MBLAb0811			+	+	+	+	+	1		S	NA;	NA;
310	0.997002	Msar22fam_019640	MBLAb0815								0			PF03496.14;	ADPrib_exo_Tox;
311	0.993781	Msar22fam_006793	MBLAb0816				+		+		0			NA; PF18592.1;	NA; Tho1_MOS11_C;
312	0.997002	Msar22fam_019641	MBLAb0817								0			NA;	NA;
313	0.997002	Msar22fam_019642	MBLAb0818		Flavodoxin						0		C	PF00258.25;	Flavodoxin_1;
314	0.997002	Msar22fam_019643	MBLAb0820								1			NA;	NA;
315	0.997002	Msar22fam_019644	MBLAb0826		Uncharacterised protein family UPF0058	+	+	+	+	+	0		S	PF01893.16;	UPF0058;
316	0.997002	Msar22fam_019645	MBLAb0829		acetylornithine aminotransferase	+	+	+	+	+	0		E	PF00202.21;	Aminotran_3;
317	0.997002	Msar22fam_019646	MBLAb0831			+	+		+		0			NA;	NA;
318	0.997002	Msar22fam_019647	MBLAb0835		S-layer-like domain-containing protein	+		+	+		1		M	NA;	NA;
319	0.997002	Msar22fam_019648	MBLAb0836		S-layer domain-like protein	+		+	+		1		M	PF10633.9;	NPCBM_assoc;
320	0.997002	Msar22fam_019649	MBLAb0838	trmB	Transcriptional regulator						0		K	PF01978.19;	TrmB;
321	0.997002	Msar22fam_019650	MBLAb0844		Permease	+	+	+	+	+	1		S	PF01594.16;	AI-2E_transport;
322	0.993781	Msar22fam_006783	MBLAb0847			+	+		+		1			NA;	NA;
323	0.997002	Msar22fam_019651	MBLAb0848								1			NA;	NA;
324	0.997002	Msar22fam_019652	MBLAb0849								0			NA;	NA;
325	0.997002	Msar22fam_019653	MBLAb0851		uncharacterized protein	+	+	+	+	+	1	K07088	S	PF03547.18;	Mem_trans;
326	0.997002	Msar22fam_019654	MBLAb0854			+	+	+	+	+	0			NA;	NA;
327	0.997002	Msar22fam_019655	MBLAb0855								1			NA;	NA;
328	0.997002	Msar22fam_019656	MBLAb0856	traF	Thioredoxin	+	+		+		0		O	PF13728.6; PF00085.20;	TraF; Thioredoxin;
329	0.997002	Msar22fam_019657	MBLAb0859			+	+		+		0			NA;	NA;
330	0.997002	Msar22fam_019658	MBLAb0863			+	+		+		1			NA;	NA;
331	0.997002	Msar22fam_019659	MBLAb0865		Predicted membrane protein (DUF2207)	+	+		+		1		S	PF09972.9;	DUF2207;
332	0.997002	Msar22fam_019660	MBLAb0869								0		S	PF04266.14;	ASCH;
333	0.997002	Msar22fam_019661	MBLAb0870								0		V	NA;	NA;
[truncated: 271 more rows]
