# Supplementary material for: Comparative genomic analysis of Methanimicrococcus blatticola provides insights into host adaptation in archaea and the evolution of methanogenesis
Source: ISME Commun. 2021 Sep 9;1:47. doi: 10.1038/s43705-021-00050-y (PMC9723798; doi:10.1038/s43705-021-00050-y)
Supplement: Supplementary file 11 — Supplementary Data Set 1. [file 43705_2021_50_MOESM11_ESM.txt]

>NODE_1_length_658541
GATTCAGTCAAAGGTCCGGCCCAAATCTCGTGATTCGTCAAGGTTTCACTGTCATCAATC
ACGTTGTCGAAATAGTATTCAACAGTGATTTCAACGGTTTGAGTGGTATCGCTGACAAGA
TAAACTTCCAAAGTGTCGCCGTTATCAAACGTAGCGGGGAGAGTCGGATTAAACGGAGTT
GTAGAATCCAATACATAACCGGCAAATGTTGTCGGGACATCAGATTCAGTCAAAGGTCCG
GCCCAAATCTCGTGATTCGTCAAGGTTTCACTGTCATCAATCACGTTGTCGAAATAGTAT
TCAACAGTGATTTCAACGGTTTGAGTGGTATCGCTGACAAGATAAACTTCCAAAGTGTCG
CCGTTATCAAACGTAGCGGGGAGAGTCGGATTAAACGGAGTTGTAGAATCCAATACATAA
CCGGCAAATGTTGTCGGGACATCAGATTCAGTCAAAGGTCCGGCCCAAATCTCGTGATTC
GTCAAGGTTTCACTGTCATCAATCACGTTGTCGAAATAGTATTCAACAGTGATTTCAACG
GTTTGAGTGTCATCAGCGTCAAGATAAACATTCAATATACTTTCATCATCCATCCGGGTA
GGAAGCACAGGATCAGTAGAATTCAAAGTATATCCCGAAGGAATAAAAATATTAGATTCA
AGAACTTCAGCAGCCCATACAGTTACCGTTGTATCATAATCACTCAGCGGAGAATCATCT
TCCGCAAGATAATATTTGACATTAATTGAAACTGTATCTGTTCTATTTTCCACCCATTTG
GCCCAAACTTCCTGATTTCCGAGTGTTGAGAGTTGAGACACAGGAGTCGTAAAAGATACG
TCATCGGCGTACCAACCGCCAAAATCATAACCGGGGCGATATCCGGGTTCTTCTAAATCT
AAAACCGGATTTAAATCATTAATATTAAATGATGTTTTACTCGGACTCACGGCATCAAAC
AAATTATGATATGTAATTGTATACTCAATCAAATCCCACTGAGCATACAAATGATAATCA
TGATTTTGTGGCAAAGAGTCGCCGATAGTATAGGTTTCACCTAAGCCGTTGGCCATAGAA
TTCCAATTTAAAAAGGTATACCCTTCGCGCGTAAATAACAAATCCGCATGATTGGGAGCA
AGTACAGTATGACTGGAACCGATCGGAATTTCTATCGATTGATTGATATTTGTTCCATCA
TTCAAATGGTATCTTGCTTCAAATGTCGTCCCGTCTGCAACCCATTTTCCGTATAAATCA
ACAGCTCCTTCCAACTCAGTTGTATTAACATCATAAAATTCTGTTAAAGCCGAATCAGAA
TACCAACCACGGAACACATGAAGTGGGTAATCCGGCTTTTGAGACTCCCAATTAATACAG
CTTGAGATTGTTGCACCATAAGGAACAACTCCCTGTGTAATTTTATAAGTCGGATCCTTC
CAATAAAGGTTAACAAGATAAGGACCGGCATACCCCTTATAAGATAAAATTCGGTGATCA
TTATAATTTTTATTGTCTAACCAATGTCTCGTTCCAAAATTCGTTTCATTGATGGACTCA
TTAATAGTAAGTTCAGGATTGCCATCGGGAGTATCAGAAACAGGAACATAACGTACAACT
GTAATATTGCTGTTTCCATTAATCTGACCGGAACGATTTTCTGCGCTTCTGTCACTGATA
TTTGCTGTAACATTAAATCCGTAATTATCACTTGTATTATGCAACCAATTAGAGGTAGGT
TCACCGATAATATTACCCGTATCTAAATTGTATGTTGCTCCGGAAGCATTATTCCAATAT
CGAATATGTTCCATGTTTGTGACCGTTAATGTGTTGTTATCTCTGACATGCAAACCTTTA
CCCTGCCCTGCATTATAGAATACAACATCTTCTGCGCGATCTATTTTTAAATTTGTAACA
TTTGCTGCAGGCACTGTTTCGTCTGTAATATTCATGCCGGCAACATGCAATAATGCCAAT
TTATCAACAGTTAAATTATTGGTTTTTAAGGCTGTTCCGTTATTATGATTTATAATGTAA
ACATCAGCCCCACGACTAATATCAATATTTTTTGTTTCAACCATTGGATTGGATTTATTT
GTACGTCCGATGATATTCATTGAAGAATTATTATCTAAAAATATACTGCCATTGAATCTT
ACCGCACTTCGATTTGAATCATTTGCAACCGTAACATTTAATGTTGCATTTTCACCGACA
ATTAATGATTCATTAAAACTAATGAAAGGAATAGTGATATTGCGTATATTATTAGAAATA
AGATTTACCGTCGCGTTTTCTTTAATATCAAAATTCTTAATGTTATTAGATGCTTCTGAA
AATGCATGGTCACCCATAAAATTAAATGTGGAATTATCCCCGATTTCCAAATTAACTGTT
GCCGGCACTTTGACAAAAGGAGTATAATAAGTATCTCCGGCACGTGTATTTTCATGAACC
ATCTGCACATCAGAATCGGGTAAAATAGTAATTTTACCGTCACCGTTATTATTCCAGATT
TGGAAAATCGCAACAGAAGTACCCTCAGCATCTCTGTTTCCTTTATATACAGAAATATTT
CCGGACAAATTCACTTTGTTGACTTCTGCAAATTCTCCCCAATATCCTTGAGAAATTGTA
GAACTGCGTGATAAATTTAAATTGATTGTTTGAGCGGTTCCGTTAAAATATTTGTAATTA
ATTTGATCAAAAATACGCGGGTCTTCAATAACAATTTCAGCGTCTTTTATATTAGCGTCA
CCATAAGAATTCCAAATAAGCTGTGGCCCCACATATAATATATTTTCATAATTATAAGTA
ACTCCTTCACGACCTATAGTTGTAAAAAGGCCATACCCGTTACCACCTATTAAAAACGAG
TTTTTCCAATTGACGTCAGTAAGAGGAGCCGCTGAACTTCCGATATCTCCCAATCCGTCA
TCTGTATGTAAACGCATTACATTTAAATAACCGGAAGTAAAAGGCGCGGTATACTGCCAC
TGAACAAATTTATACCAGTGTTCTTCCGAAGTTCCGGGATTTGCAGGGTCTTTTGCGCCG
TCTATTTCTAATGAAGCTTTTTTTCGGTTAACATAAAATGTACCGTAACGCTGATCATCT
TTTTGATTAATATCGGCCCCCAGGCGAATATGTGTAATTTCATTGTTTTCAAATAAATTT
CGCCGGGCTGAGCTTGTTTCATATTTCGACATCAATTCAAACCATCCGATGTTGGTATAC
ACAATTGCTCTGGATGTGTTGAGTGTCTGAGTATCAAAATCATATTCATATTGCCAGTTC
GGAGGTTCATAATAAAACTTCAAAACACCCGTAGAACTGCCAACGGCAATATTTCCGGGG
GCATCTGCTGCTTGCCCGTCAGGATAACTGTCATTTAAAACCCATTGATGGCTATAGGTT
TTAAGCGTATTATCGCTTAAATTGTTTTGATGAGTTGTCGTATCCTTATTAATTTGAGTA
TTATCCAACAAAGTAGCAGGTACAGTAACTTCTCCGCCTGCGTATGAGAGATCCATTGTT
TTAACTTTAACAAATTCTTTCTCCATTGATGCCGGATTTGTAGATGTATTTATTTTATTA
ACAACCTGATAAATTTCAGCTGTCCACCCCAGAGAAAGAGGTCCGAAAAGAGGTTCTGAT
GGTGTTGACGGATCAACATAAGTCAAATAAAAGTCGACAGTGTTTGTTTCTCCGAATATT
ACATTTCCGTCATCAGATAAAGTTGAGTCTGCGGTATAGGAAGACCAAATGACATTCTGA
TTGTTTTTCCCTTCGACATAATCAATTCCGTCACTGTCCATAATCGGATCTATTTCTGCC
GTATCGCCATTTACACCGGTCAATACTTTTGTGCCGATAAGTGTCCATTCACCGTTTTCA
TCAGAATACCAAGAAATTGTGATATCTGAGGTTCCCGGCTGTGCCGCAGCCATTTCTGTC
GTTACAATTGATCCGGTTAATAATATACAGATCATAAAAAGTGAAAATATACGTGTAAAA
ATATCCATTGCGTAATTATTCATTGCGTAAGCCCCATATGTTTTAGTATAGATTATATAA
CAAATCCAATTACCAAATAGTTAAACAATATTTTTTATTATTTAGCCAATATTATAACAT
AATAAATTTTCTTGTTTATAAGTTTTATTCACATTCAAAATAGATTAAGTGAGTTATAAA
ATATAGTATATACACTATATAAAGATATATACAAAGATGAAAATTAGTCATTTTAGTTTA
ATTAAAAACGAAAATTAAAAATATAAAACAAAAAGAAACACCGCGTTAAACAAAACAAAG
ATTGATGGGGTTAACTTTTTTTCTCGAAATATATTTAAGAAAAGGCGGTCTTTGTTCCAC
ATCTTTATATGTCAGTATATAAATTAGTAACAACTTTAATTTGAATCCGATTCGGATTCT
ATTGCTGATTTCAATTAAATTACAAAAAATCACATTAAAATTTTAAAATTATCAAAATTA
TCAAATATTTATCATTCTATCATAAAACCGAGGACAATTTATGCTTCAGGAAATACCGGA
GAAATATGAAACCAAAAAGGTTGAAGAGCAAATCAACCAATTTTGGAATGAAACTGACGC
GTATCATAAAACGCGAGAAGGACGCAAAAACGGGAAAAAATTCTTTTTCGTTGACGGGCC
GCCGTATACAACGGGACATATTCACATGGGAACGGCTTGGAACAAAGTCATTAAAGACTC
TATTTTAAGATACAGATCTATGAACGGCGACGCTGTTACCGACACACCGGGCTGGGATAT
GCACGGCTTGCCGATTGAAGTGAAAGTTGAAGAAAAACTCGGCTTCCAATCTAAAAAAGA
CATCGAAACATTCGGTGTCGGCAATTTTATCCAAGAATGCAAGTCTTTTGCGATTGAAAA
GAAAGGTGACATGACCAACCAATTCAAAGCGCTCGGCATTTGGATGGATTGGGACAATCC
TTACATGACATTAAAAGATGAATACATCGAAGCCGCCTGGTGGGTGATTCAAAAAGCACA
CGAAAAAAGCCTGTTGGAAGAAGGAAAACGTGTCGTCAACTGGTGCCCGCGCTGCGAAAC
CGCAATTGCCGACTCTGAAGTCGAATATATGGACCGCGATGATGATTCCATTTACGTTAA
ATTCCCTGTCAAAGGCGAGCAGGATTTTTATGTCGTCATTTGGACAACAACGCCCTGGAC
CATTCCGTCCAACGTTGCCGCTGCCGTCCATCCGGACGCCGAATACGTGATTGTCAAAGC
AACGCGCGAAGACGGTAAAGTCGAACGCCTTCTCATCGGCAAGGAATCCGTTCCGCTCAT
TATGAAACGCGGAAAATATCCCTCCCATGAAATTCTTGAAACAAAAAAAGGATCCGATCT
TCAGGGTTTGGAATACACAGCGCCGTTGGCTGCCGAAGTTCCGGCACAGGCTGAGATGGC
ACACGCGGTTTATCCGGCCGATTACGTTTCACTCGATAACACCGGCATTGTTCATATTGC
GCCCGGCCATGGTTTGGACGACTTTAATGTCGGCTCCAAATTCGGTTTGCCGATTTTCTG
TCCCGTCGGCTCAAACGGTTCTTACACAAAAGAAGCCGGAAAATATGCCGGCATGAACAT
TCGCGAAGCCAATGACATTATTATTGAAGATTTGAAAAGCAAAGATTTACTGCTTTCCCA
AGGCAAAATCAATCACAGATACGGACACTGCTGGCGCTGTAAAACAGCAATCATCTATTT
AGCGACCGAGCAGTGGTTCTTGGATGTCGGGAAAATTAAAGATGAAATGCTGAACGCGAT
TGACAACGAAATCGAATGGACGCCCGACTGGGCCGGCTCTGCCCGCTTCAGAGACTGGGT
GGCCGACGCCCGCGACTGGTGCATTTCCCGCCAGCGTTACTGGGGCATTCCGGTTCCGAT
TTGGACCTGCCCGGACTGTAAAAAGCGCGCCGTTTTCGGCACGAAACAGGAACTGATTAC
AAAAGCGCAGCTGACCGGTGACATTGAACTTCACCGCCCGTATGTTGACGAAGTCACGCT
TGAGTGTGAATGCGGCGGCAAAATGGTTCGCACCAAAGACGTTTTTGATGTTTGGTTTGA
TTCCGCCGTTGCCTCTTTTGCAACGCTCGGTTTCCCGGGAAGAACGGATTTGTTTGAAGA
AAAATGGCCGGCAGACTTCATTACGGAAGGCCACGACCAAACGCGCGGCTGGTTCTACTC
TCAGCTCGGCGCGTCCATTGCGGCTTTCGGCAAAACACCTTACAAAAGCGTCCTCATGCA
CGGCTTTACCATGGATAAAGACGGTAAAAAGATGTCAAAGAGTCTCGGAAATGTTGTCAC
GCCCGATGAAGTGATTGAAAAATACGGCGCTGACGTGCTTCGCGCTTATTCGCTCTCATC
CAGCGCGCCGTGGGACGATTTGAAATTCGTTTGGGACGACGTTGCAACTGTTAACAGAAC
GGTCAACATCCTTTGGAATGTTTACAAATTCCCGCTCCCTTACATGGTTTTAGACAATTT
CAATCCGCTTGAACATCCCGCAGAATCATTAATCGGCAGCATGCGCGAAGAAGACAAATG
GATTCTCTCCCGCCTGCAATCCACCGTTGCCGAAGTCACGGAAGCCATGGATGAAAAAAC
GCTTCATAAAGCGCTTCGCGGCTTGTTTAACTTTATATTGGAAGATCTTTCCCGCTGGTA
CATCCAGCTGATTCGTCCAAGAACTTGGACAGAAGCAAACGATCCCGACAAATTGGCGGT
TTACGCAACGCTTTACGAAACATATGTGACAATTGCAAAACTTTCAGCGCCGTTTATGCC
GTATTTGTCTGAAACCATGTATCAGAATTTGGTGAAAAACATTGATGAAAACGCGCCGCT
CTCCGTTCACATGAACGATTGGCCGGCTCCCAAAGAAATCTTTGTGAACGCCGAACTTGA
AGAACACATGGAAATTGTCAGAAACGTTGTTGAAGCCTCATCAAACGCCCGCCAAAAAGC
CGGCCGCAAACTCAGATGGCCGATTTCAAGAATTGTGGTCGTCCCGACAGATGAAGCGGT
TGCCGCTGCGCTGACCCACCTGCGCGATGTTTTGCTTGAGCAGACCAACGCGAAAGACGT
TGAAGTTCTCGCTGTCGGCGAAGCCTGGAAAGATTTGGATGTTCAGATGACGCCGAACCA
AAGCGTTCTCGGTCCGACATTTAAGCAGGACGCAAAAAAAGTGTCTGACGCTTTAATCGA
AGCCGGTGCCAAGTCTTTAAAAGAAGTCTTTGACCGCGTCGAAGAAATGGAGCTCTCTCT
TGCCGATGGCACAACCGTTACAATTACGGCGGACATGGTCATTTTTGAAGAACTCATTCC
GGAAGGAATTGCCGGAAGCGATTCAGATTGCGGTATGGTTTACGTTGACGCCAAACTGAC
CAAAGAATTGGAATCCGAAGGCTACACAAGAGAAGTCATTCGCAGAATCCAAGACATGAG
AAAAGAATTGAACCTTGCCGTTGACGATCAAATCACAGCAGCCGTTTTAATTAAAGATCA
GCATGTTTCGGATTTAATCAAAGACATGACAAGTTTAATTGCAACAGAAGTTCGCGCCGG
AGAACTCATTTTGAATCCGGATGCAGCCTCAGGCGATTTGATTAAAGAATGGGATATCGA
AGGCATTCAAATGACCATCGGTATTTCAGGAAAGAAAGCGTAAAGCTTTCTTTTTCATCT
TTTTTTATCATTTTTTCTTTTTCATTTTTTCGTTTTTTGATTAAGTTTCAAAAAAAACCG
AGTTCGTTTGTTTTGTGTTTTGTTTTTAAAAATTGCAGCGGCTCGCGCGCGACGGCTGCC
GACAGCAGCAAGAAGCGAGTAAGGCAGCAGTGCTAAAAAGAAACGAAAAAGAAAAAATAA
AGAATTACAGCAAAAGATACAAAAAAGAATGCTGCCGATTTCGGCAGCTTTTTAACATTT
TTAATTTAATCTAAAATCACACAGCAAAGTGCTCTGACTTTTTCTTTTTCACCGACGACT
GACACAACATCGCCTTCATGGAACGTAAATTTGCCGTCGGGATTCATGATGATATCTTCA
TCGCGCTCAACGCCGACGACGAGACATTCGGATTTGTCGCGAATGGCACAGTCACAAAGC
GGTTTTCCGAGAAGCGGGGAATTGTCTTCAACGACAAACTGCTGAAGAACGACTTCGTCT
TCATTTTTCTTTTCCGGCGCGAGAGAGTGGTCTTCGATTTCTTGTCTGAACGCGTCCATT
TGCTCATCGGTTCCGAGGACGATAATTTTGTCCCACGCGAAAATACGAACATTGCCGCCC
GGGATGTTGTAACGCTGATCACCGCGAATAATTGAAACGATGTTGACGCCGTATTTTGTT
CTGAATCCAAGTTCGGCAAGTGTTTTTCCGATGACCGGTGATTCCGGGTCAACTTCAAAA
GTGTCCATGTGAATATTTTCCATGGATGAAACGTCCACTTCTTTTTTGAGCTTGCTGACA
CTGCGTTCGTTGAGGTTTTCCATAAATCTTTCTTCGAATTTGGTGTACTGCTTTTGAAGT
GTCTGTGACCATAAGGCAAAAGCGATTGCAAAGAGAACGAAAATGGCGATCATACCGATT
CTGGATGTGAATTCCATGAAAATGACGTAGCCGACAATCAAAGCGGCAACGGCAAAGCGC
GCCAATCTTAAGAAAACCAAGTAACCGCTGTTGAAATTCGGATCGTTCCAAAGAGTTTCA
AAGTTTTTGGTTTTTAATTTGCTCATCAAAAGCGCGCTCAGGAAGGGTGCCATAATCAAA
AGCGTGACGACAACGGAAATCAAAGATCCCTGCCAGCCGCCGATATTTTCCCTGAAGAAC
GGTGAAATGTATGTCACGGATAAAATGGCAATCGCCACTAAAACAACGCCGTAAATCATA
ATGACAAAAATATTGGATTTGAGCACTTTTTTCCAGGTATTGTCTTTGTTAATCGCATTT
CTTTTGTTGCCGAAATTGTTGAGATAATTCCGCATTCCGGCCGGTAAAATCTTGTTGAAT
GCTTCATAAGCGCGGTCGGAATACTTAATCATGTACGGTGACGTAAATGTTGTAATCACG
GAAACAGCGATGACAACCGGATACAAGAAATCACTCGTTACTTTCAGACTGAGACCAAGC
GCGGCAATAATAAACGCGAATTCTCCGATTTGCGCAAGCGAGAAACCGGATTGCATGGAG
ACTTTTAAGTTCTGGCCGGAAATCAAAACGCCGAAGCTTGAGAAGAAAGCTTTTCCGAGA
ATGGTGGCAATTGTGATGATGATAATCGGGCCGGCGTAATCAATAAGCACTTGGGGGTTT
AACATCATACCGACGGAGACGAAGAAAACCGCGCCGAACAAATCTTTAATCGGTTTTGTG
ACGTGTTCTATTTTTTCACCGTCGATGGTTTCGGCCAAAATGGAACCCATAATGAAAGCG
CCAAGCGCAGATGAAAATCCGGTTTTGACGGAGAGAACGACCATTCCGAGACACAGACCG
ATTCCGACAATCAAAAGTGTTTCATCGTTCATGTATTTGCGGATGTATTTGAAAACGGTC
GGCAGAATGTAAATGCCGGCAATGAACCAAAGAATCAGGAAGAAAGCCATTTTGGCAATG
CTTTCAATTAATTCGATACCGAGGGAAGATTGTGCTAAAACGATTGCCGGCAGTAAAACC
ATCATTAAAATGGCAATCAGGTCTTCGACAATGAGAACGCCGAAAACGACGTTGGTAAAC
TTTTGTCCTCTGAGTTTTAAGTCTTCAAAGGCTTTGATGATAATGGTTGTTGAGGAAAGC
GCGAGCATTGACCCTAAAAAGAGACTGTCCATGTGATTCCAGCCCATTAAATAACCGACG
GCAAACCCGATAATCAACATTGAAATAACTTCTGTAATGGCGGTAATGGAGGCCGTGCCG
CCGACTTTCATCAGCTTTTTGAAACTGAATTCCAGACCGAGACCGAACAGGAGGAAAATA
ACACCGATATCGGCCCATATGGAAATATTTTCAGAATCGGATATCGACGGTATATATTGC
CCGATACTTTCAGGCAGATAACCGATTAAATACCCGCTGATCAGCAGCCCCGCAACAATA
TATCCCAAAACGAGCGGTTGTTTAAAACGCTTAAAGATAAGCGTAATGACGGCGGCCGAA
ATTAAAATCAATGCTAAATCAGATATGAGCGGCGACAATTCCATTGACATGAGTTTTCCC
CGAAGTTTTCAAATGATGATAAAAATTCAAAAGTTTATTAAGTTTACATTAAAAAATAAA
ATAACGTTTTACATAACAAAACATGGTTTAAATCATTTTTCCTTTTATTAAAAAAAGTTG
CTTTCAGGGTTAACAATTGTTTTTAAAAAGCCCGATTTGATTTTGATAAAATCAGAAAAT
GCGAATAAATTTATTATTTCATTGACAAATCTGAGTGGATTTTTGATTTCAAAGATTGAA
AATAGATGCGGGTTTATTATTTCAAAAATTAAAAAGATGATGCGTCCCGCGCGCGGCGGC
AGCCAAAAAATAAATGAAAAATTAATAAAAAATGAAAAAATTATAAAAATGAATAAAACA
AAATGAAAATGAATGAAAATAAATAAAAATGAATAAAAAGAAATGAAAAAATGAATGAGG
ATATATTAAACCGTCATTCATTCTTTGTTTTTCATTCTTTGTTTTTCATTCTTTGTTTTT
CATTCTTTGTTTTTCATTCTTTGTTTTTTAATTCTCTTTGTTTTCCTTTGAATTTTTCAA
AACTGATCTGGCAATTACCGCTATGCAAACAATTAACAAGAGCAAAATAAAGAAAAGGAA
GGGTGAAAACTTTTCCTTTATAACAGAAAGCTCTTCAATTAAATCTTCGGATTCATAGTC
AATTGGCAGTATATGTTGACCGGCGGATTTTTCAGCCTCGGGATTCATACGTCGTCCTCC
GCCTGAATTTCCTTTCGTTTTTTCAGAGTCTTTTGTTTCTTCTTCTGCCGTATTTTCCGA
TGACGAAATCAAATAGCTTAAATCGCTGACAACGGCTCCTTGCCATGTCAAAACAGGAAG
TTTGTAATTGACATATTCATTTAATTTCCAATCAGATGTACTCCATTCATCCCAAATTTC
ATTGACCGGGAAGGTTTCCCAGAAAGCGACAGACGCAATCGGTTGACCGTTATTCTTTCC
GGCATCTTTTGTTGTGAAACCGTAATCGTTTTTCATTCCGGACCAAGCATAAACATTTTC
GACATTGACTTTGCCAGCTTTCACAATATCGCCGATAACGCGACCGGTTGCATCGCTGCC
GTCGACATGTTCATTTAATGCAAAACTGTTTGAAATGTCAGCAGATTCTAAAATCTGACC
AACTAAGCCGCCTGCTTTACCGCCGGAAGCTGTCACTTCTCCGACAGAATAAGATTTTTC
AATAACTGCGTCTGTCAAAATTGAACCGACAAGACCGCCGGCAATTGTCCCTGCGGATTC
TGTTGAACCAACCGTGTAACTGTTTTGAATTGTTCCGGATTGATGAATTGAACCAACAAG
ACCGCCGGCGGTATTGGATAAAGCTTTGACGTCGGTATTGGTATAACAATTTTCAATCAC
GCTGTTTTCAACAGAGTTGCCGACAAGACCGCCAACAGATGATTCCCCCCGAACAGTACC
GTTTTCAACAGAACAATTTCGAATAACAGTATCTTTCAAGCTGCCGGCCAAAGCACCGAC
ATTCTTTTCGCCCTCAACTGATTTAACAATTAAAGAAACATCAGAAATCACCGCGCCGTC
GACAACGCCGAAGAAACCCATGTTATCACGATCAGACAAAATTCTCAAATTAGAAATTGT
ATATTTGGAGTTTTTGTTCATTCCTGAAAATGTGCCGGTGAAAGGATTATCCGCAGCTCC
GATCGGTTTGAAATGTGAAACCGAATCAAGATCAATATTATCGGCCAAAATGTAATTGGC
ATCCATAGTCCAAAGTTTTTTCACATCGTTGCTGCCATCTTCAGCATAAACGTTCGTACC
GATTTTTTCTAAAGAAGAAGCATTTTGAATGTAAATCCGATTTGTTTTAACCAATAATTC
AGGATAAGAGCCGGCTTCGAAATACCAAGTTTTTTCATAAGGCGTTTCTGAAATGTTCCA
TTTTTGGAATGTGGCAAGCGTTTTCATGTCAGCGGTTTTATGAGGCTCACCGTTTCCGGT
GTCTGCTTTTCCGGAGGTGTTGGTATCGTAGTAACAATCAGTAATAGTCGTTTTTGCGTA
TGATTGACCGATAAAACCGCCAAACGCAGTCCCGGCAGTTACACGTCCTGCAGAATATGA
ATTTTGAATCTCAAGGTCCCATCTGTCGGCAGCGTGCGAGCCGATAAATCCGCCTGTTTT
GGAGTCACCTTCAACATCGCAAATAGAGTAACAATCAGAGATTGAACCTGTCCGCGCGGC
TCCGGTAATACCGCCGACATTAAAATTGCCTTTTACAATTCCTGTTGAAAAACAGCTGTT
TAAAGTAACCGTTCCTGAAGTGCCGATTAATCCCCCGGCGTCACCAATCTGCGATCTATT
TCCTTTATTTGTTACATTTACATTAATTGCATAACAATTTGAGACAGTTGAATTATCAGC
GGACCCGAGTAATCCTCCGATATTTCCGTTCCCGACAATATATCTGTTAAAACCATTATA
AGAAGAATCTTTTACAGTGGAATTGCTCGTCATTCCGATTAAACCGCCGATATATTGATT
ATTAGATTCAATGCTGCCCCTTGCAGATGAATTGATAACATCTGTATAATTAGCCACTGA
GGTAATACCGCCGACAACGCCGTTTGAAATGACGTTTACATTTGAATAACAATCTTCAAT
AACAGATCGAGATGATTTTGGAGATTCAATAACACCAACAAGGCCTGCGACTCCGCCATT
TCCTTTAATTGTCGCATCAGATGTCATTCCCGTAACAGTACAATTTGTTATTGTCACGTC
GTATGTCTTGCCGACTAATGAAGCGAGATATAAAACACTATAATTAGTATCAACAGTAAG
ATTATTAACTTTCAAATTTACGTTTTTAAAAACAGCGGAGTTGGCGTTCCCGAACAAGCC
GTATCCCTGTGTTATTTCACTTTCTGTTTTTTTCTCAAAGGTTACTGAAGGCGCAGAAAA
AGTAATTGTTTTTCCATTGCCGTCAAAAGTTCCCGTGAAATTGGTTTCATAGCTGCCAAT
CGGATTCCAAACAGAATCTTCAATAACAATGTCTGTCGTCAATCTGTAGTTGTCACTGAG
TAAAAAATCACCGGTACCGATTGCTTTTAAATCGTCAACAGTTGAAATATCGTGTGTCGT
TGCGGCCAAGGCAGAGCTGCTCAAAAGTAAGAGCATAAATAAGATCAAACCGGAATAAAA
AACTCCGTTTGAAATTTTCAATATCGTTTTTTCGTTTTTTAATAATGTCATAAATCCACC
ACTGAAGGATTTTTTTGTTTTAGTTTTTATTGTTTCGTTTTTATTGTCGTTTTTATTGTC
GTTTTTATTGTTCATTTTTATTGTTCATTTTTAATGTGATCGCTTTCGCATTCGATTTTA
GAATTATTTAATTTATACAATTTTTACAATCATTTAATTATGAAATAAAAACCGTCTTTG
TGTATTGTTCTTTTATAAACGGCGCGATGCAGAAAGGCAAACCTTACAGAGAGTCTTTTT
TGACGAACGGATTCAAAATGAATAGCGTATTCATGTTGAATTTCAAAGCTGTAAAATTCT
GTCAACCGTTTTTGAGAGCCGGAACAAAACCGATTCAATTTTCGTTTTTAAAAATGATAA
GTTTGAAATTTATTTGATATTTCAATAAAGAGACCATAATATCAAACATTACAGATCACT
TTTGAAAGAACCAATATTTATGTTTAGAAATACCCATATTTATATTTTCATTAATGAAAT
AAATTATCGAAAGTAAAATAGTAGAAACAGATTATACTTGCGCTCGCGCGCGAGCTGCTC
CGACTTTAATTGAAAAAGAAAAACGAATCCCGTATTTCCCGAAACTTAAAATCAAAAAAA
CAAAAAAAGCAAAAAAACAAAAAAATCAAAAAAACAAAAAAAGAAAAATCAACCGACCAA
AGCCGTCGATTTCCCCGCAATATTCTTTTCAACCTGTCTGAATGTTTCATCCAAATTATC
ACTGCTGAATTGGCTGTTGTAAAGCATCGCGTAAAAGCCGCCTTCTGCCATCAATTCATC
ATGATTGCCCTGCTCGATAATCTCGCCGTGATTGATCACCAAAATCAAATCCGCGTTTTT
AACGGTGGAAAGACGATGCGCAATCACAAAACTTGTTCTGCCTTTCATAAGCGTCGTCAT
CGCGTCTTTAATGTGAACTTCCGTGAGCGTGTCAACGTTGCTTGTCGCCTCGTCCAGAAG
CAAAATAACGGGGTCTGATAAGAAAGCGCGGGCAATTGTCAGCATCTGCTTCTGGCCTTC
TGAAATGTTGGACGCGTCTTCGTTGATGACCGTTTCATACCCTTGCGGCAGCTTTTGGAT
GAACGCGTCCGCATACGCCGCTTCTGCCGCGCGAATGACTTCTTCGTCCGTTGCGTCTTC
GCGTCCGTAAGCAATATTTTCGCGAACGGTACCGTTAAAGAGCCACGGCGTTTGAAGAAC
CATGCCGAACATGTTTCTTAAATCATTGCGTTTCATTTGCGTAATGTCTGTTCCGTCAAT
TAAAATCCGGCCGCCGTCGATTTCATAAAACCGCATTAACAAATTCAAAATGGTTGTTTT
TCCGGCGCCGGTCGGGCCGACAATCGCAACGGATTCGCCCGGATAAATATTCAGATTCAA
ATCATGAATGACGGTTTTTCCGGATTCATAACCGAAAGAAACGTGATCGAAAACAACGGC
GCCGTCCGGGTTGACAACAGATATGGCGTCAGCGGAATCAGGCTGCTCTTCTTCTTCATC
CAAAATTTCAAAGACGTGTTCGGCGGCCGCAATTGTTGATTGAATTGTTGTGATCACCGT
TGAAATTTGTGAAATCGGCTGTGTGAACTGTTTGGAATAAAGAATAAACGATTGAACGTT
GCCGATGTTCATTGAGCCTGCCAAAACAAACAGGCAACCGATGATACAAACAAAAACGTA
TCCGATATTTTGAACGGAAAACAAAACCGGCATGGCAATGCCTGAAATAAATTGAGATTT
CCAGCCGACATCATACAAATCATCGTTGATGCCGTCAAACTTTTCAGATGCTTTTTGTTC
GCGATTGAACGCTTTAATGATTTTGTGACCGGTATACATTTCTTCAACATGACCGTTCAT
ATCCGCCATTCGCTCCTGCTGATGCTTAAAGTAAGGCTGAGATTTGTTCACGATCACTTT
TGTCAAAACCGCCGACACCGGCAGAATTAAGAAACAGATGAGCGTCAGCAGCGGATTCAA
ATAAATCATGATGACCAAAATACCGATAATCGTGATGGCTGACGTGATCAGTTGAACAAT
GCCTTGCTGAAGCGTGTTGCTGATTGTGTCCACATCACTTAAAATCCGGCTCATGATTTC
GCCGTGCGTATGCGAATCATAATATTTTAAGCGCAGGCGCGATAATTTTGAGCCGACTTC
AACGCGCAAATCAGAAACGACTTTCTGAGTAATGCCGGCCATAATGTATTGCTGCGCGTA
AGCGAAAAGGGAACTGCCGACATAAAGGCCGAACAGCAGAACCAACAGCGTTGTCACGGC
AGAAAAATTAATTCCCGCAATCCGGCTGTCACTGCCGATAACGCCTTCAAATAAAACATT
GACAATATCACCGATGAGCAGCGGCGCTAAAACCGAGAAGGCCGTGCTTAAAACAGCCAG
AATTAAAACGACGGCGATTCCGATTCGATGCGGTTTCAAATATCCGAGAAGTCGTTTCAG
CGTTTTTTTGAAATTCTGAGGCTTTTCGGTGATGCCTAAGAAACCCGGACCGCCGGGACC
GCCCGGGCCGCCGCGTCTTTGCCGTCCGGTAAATGTTCTGTTCTGTTCTCGTGAAGAGCC
GCTCATTCTGCCGCCTCCGCGCTGCCGTTTTGAGACGCGACAATTTGTCTGTAAACCTCA
CAATTTGCCATCAATTCAGTATCTGTTCCGATTCCGGCAATTTCGCCGTTGTCCAATACA
ATGATTTTGGAAACATTTCGAATAGTTGCGACGCGCTGCGCCACGATTAAAACGGCCGCG
TCTTTGATTTCGGATTGAAGCGCGCTTCTGAGATTGGCGTCTGTCTTATAATCAAGCGCC
GAGAAATTATCATCAAAAATGTAAATTTCAGGTTTTTTAACAATCGCGCGCGCAATCGTC
AGTCTCTGTTTTTGGCCGCCTGAAACATTTGTTCCGCCTTGGGAAATGTATGAATAAATG
CCTTCTTCCATGTTTTCAACAAATTCGGACGCTTGCGCGATTTCAAGTGCTTTCCAAATT
TCTTCTTCGGTTGCGTCATCTTTGCCGTAGCGAAGATTGTCGGCAATCGTTCCCGAAAAA
AGAACGGCCGTTTGCGGAACAAATCCGATTCTTCGGCGCAGATCCGCTTGTTTAATATCA
CGGATATCAAAACCGTCAACGTAAACCGCGCCGTCGGCGACATCATAAAAACGCGGAATT
AAGCTGACAAGAGACGTTTTTCCGGATCCAGTGCCGCCGATGACAGCCGCTGTTTCACCG
CGGTTGATTGAAAAGGAAATGTGTTTCAAAATCATTTTATCGGAATCGGAATAACGAAAT
GAAACGTTTTTAAATTCAACCGCCGGCTGATTTTCATCAACGGTGAAGACAAATTCGGCT
TCATTTTCAGGATCTAAAACCGTTTGTTCCGTGTTCAAAACTTCCAAAATGCGGTCGGCT
GATACTTTTGCGCGCGGAAGAATAACAAAGATAATTGAAATCATGACAACCGACATCATA
ATCATTGTCACGTATTGGATAAACGCCATCATATCCCCGACCGTAAAATTCGCGGATTCG
ATTCTGAAACTTCCGACCCACAAAACGGCAATCGTTGCCAGATTCATTAAGAAAAGCATT
CCGGGAAAAAGAACAGCGGCGATTCTGTTGACTTTTAAGGAAACGGCGGTTAAATCATCA
TTTGCCGCTTCGTATTGGCGTGTTGCCGCTTCTTCTTTATTAAAAGCGCGAATGACGCGA
ACGCCTGTTAACCGCTCCCGAAGAATACGGCTGACACTGTCAAGCTTGCGCTGCATTTCT
TGAACGGCGGGAATAATTTGACGGGAAACGACATATACAAAAAGAATGAGCAGCGGAATG
ACTGCCAGCACCACCAGCGACAATGTGATGTCTTTATTCATCATCAGCAAAATGCTGCCG
AGAAACGTCAGAGGCGCAACGACGACGACACGAAGCATCATCATGATAACGTTTTGAAGT
TGATTGACATCGTTGGTCGTACGCGTGACAAGCGTCGACGTTCCGAATTTGTCAAATTCT
TCCAATGAAAAAGAATCTGTTTTATCAAACAAGTCTTTTCGAAGTAATTTTGCAAATCCG
GCGGAGGTTTTGGATGTGAAATATCCGGCGGCAATGGAGAAAATCATACTGAAAACGGTG
ACGACAAGCATGTAAACACCCATCGTATAGATGTAACTGATATCGCCGCCGACAATGCCG
ATATCAACCATTCGGGCCATTAAATCCGGCAGCAACAGCTGTGTCAAACATTGAAGAAAA
ATTAAAAAGACAGCTGCTGTAATATATAATTTGTAGGGTTTCAAATACCCGAAAAGTTTT
TTCATAAATGTCTTTCCCGATTACAAAATGTAAAATTTAAGATGAAAGATTAAACTATTT
AAATTCTTGTTCCTTTTACAAAGAATATTGGTTTTAATAAGAGGAATTTTATGAATTTTA
CCGAATGGGAGTCGTATTATACAGAAATATTAAACAAATTCGGATTTCCAAAAGAAAAAG
ATGAAAAAACAGCACTCTGGCTTTCAAATGAATTCAAAAAAGTCTGTTCTTTGGAAAACC
GGAATGATAAAATTTTTTCAATATTGGAAGAAAAAATCAGCCGTCGCCCTGTTGTCGTTT
GCGGCAACGCGCCTTCGTTGGAAAAGGAATATATCGCTTTTTTGAAAGAAAAAAGCCGCG
GCAATGAAATTTATATTGCCGCCGATGGCGCAGCAACGGTCTTGCTTCAAAACAACAGGA
TTCCCGACATTATTGTCACGGATTTGGACGGAAAACACCCCAATGACGCGATTAAAGAAA
TTGAAGCGGTTGATAAAGGCGCGCTTCTTTTGGTTCACGCGCACGGCGATAATTTGGACA
AATTAGAGAAATATTTGCCGGCCTTTTCGGATAAAATCAATCAAAACACGATAATTCCGA
CATGCCAATGCCGCCCGCCGGATTATTTATTAAATTTCGGCGGTTTCACAGACGGTGACC
GCTGTGTTTTTCTGGCTGACGCATTTAACGCGGCATCCGTTGTTTTAATCGGTTTTGATT
TTAAGGACCCGAGTGTGCTGCCGTTAAAAAAGAAAAAATTGGAATGCGCTGAAAAGTTGA
TTCAATTAATTCGAGAAAAAGAGCAGAATCCTGAAAAAATTCGATTTTATTCGGAGTTGT
AAATTCGTTTTTTAAAAATAAAAAAAGATGAATGGTTTTGAAAAGAATTATAACCCGAAT
CAACCGCCCGCTAATTTTCGTTCCGAATAAAATGAGGAACGGAAATTTGCGGATTCGTAC
CCGGCCGATACAGCAAAAATCAAATGCGGTTTTTTAATCCTATTACAGTCGTGTTGGGTG
TTATTACGTGTCTGGCTTCGTTGTGTACGTTGTGCCGTGTCGCAGACCGCTTTGCCATTT
GCATCTGCTCTTTTTTATCGTATCCGTTCGCTTGCGCGAACGGGGCTGTTGCTACCTGCC
GTTTGCGTTGCTGTCGCCATCTGCCGTTTGCGTTTCTGTCGCCATCTGCCGTTTGTGTTG
CTGCTGTCACCTGCCGGTCGCATTGCCGGCGCCTGCCCGCAACCGGCAGTGCCGCCGCGC
GCGAGCCGCATCATTTCTTCAAAATAACGAAAACAGAGGGAACCGATTTCATAAAAAAAG
AAAAGAGATGGAAACGATACATTTCTTGTTGAAATCAAAAACAAAAAAAACGTTTTTAAT
ATAGGGGCTCGGTTATAAATATAAATAGAATGGATACTACATCATTTATGCTTAATTCAT
TTTCATTTATTGTTTTATTTTAAGAATTAAACCGGAATTAAAAAATGGATACGCTTGTTA
TTTGTATTGACAGAGACAACGACCTTGGTGAAAAGGCGAAGGTTATCACGCCGGTCATCG
GCCGCGGCGCAAATATTGCTGCTGCCGTCAGTTTGGCGACTGTCGATCCTGAGGATTCCG
ATACCAACACGATTTTCGGCGGCATTCGAATTTTAGATGAACTGCGTAGCCTCGGTGTTG
ACGCCGAAATTGTTTCGTTTGCAGGCGATAAAAATGTCGGCACGATTTCGGATAAAAAAA
TTGCCGAACAATTAGATGAATTCTTAGCGAATCAAGATGCTAAAAGCGCTGTTTTCGTAT
CCGACGGCGCTGAAGACGAATCTTTGGTTCCGCTGGTTCAATCCCGCATTAAAGTGGATT
CGGTTCAAAGAATCGTGGTCATGCAGAGTGAAAACTTGGAAAGCACGTACTACATGATTA
AAAACTTCCTGAAAGACCCGAAACTGCTTCAAACATTTTTCGTCCCGATCGGTTTGGCTT
TAATCATTTACGCGCTTGCGATGGCAACCAGCAATCCGCAGTGGGCCATTATCGGCACAT
TCTTCGTTGTCGGCATTTACATGATCATCAGAGCGTATTCGCTCAACGACAAATTGATTC
TCAGCTGGTCCGAACTCAAAAAATCATTCAATTCGCATCAGCTTTCATTTGTTACAACCC
TTGCCGCCATTTTTTTGTTTATCGTCGGAACGATTAGCGGTTCCATCAGTGTTTGGAATT
TAACCGGCGGCGAAATCAGTTATTACGGTTTCCTTCTGATTGTTTCCTTGTACATCAAAA
AAGCGATTTTATGGTACGCCGGATCAGCCTTTGTTTATTTGCTCGGAAAAATCGTTGACT
GCATTTATGCCAAACAGGAATATCAGAGCTTAGTTGTGGAAATGCTTTTTGTTCTTGCAG
GAACGCTTTTGTTCTGGAGTGCCGGAAGTTACGCTTTATCAACCATAATGCCTGAGCTGG
GATATGTTTTTTCAGTTGCGTATTTCATCTACAGTATTGTTTTAGCTGTCATTATCGGCC
TCGTCGGCATTTATTTCTCGGCCCAAAAAACCGAAGAGCCTGAAGAAGAAAAAATTCAGG
AACCGCCGAAAGAGTCAAAACCGAAAAAACCGGAAACCACAATCATCGTCAAAGACGGAA
CAGAACAGGATGATGACGACGAAGAAACCATCCCGAAGCCGGTAAAAATCAAAATCGGAA
TTCGAAGCAGCAAAGAATAAATCAAAAAACGGTTGCTTCAATTATTTCCATTTTATTTTA
TTATTTTTTACTATTTTTTTGAAAAACGAAATACATTAAATGAATATTTTTAAAAAAGCA
GAGACTGTTTTTTGTAAAAATCAAAGATGTAGCAACGCGTGTGTACGGCGGCGATGGTGA
CAGGACAGAGCAGCAGCAATGCGAACGGCAGGCAGCAGCAACAACGCGAACGGAAGGTAA
CAACAGCAACGCAAACGGGAGGTAACAGCAGCAACGCAAACGGTAGGTAACAGCAGCAAC
GCAAACGGCAGGTAACAGCAGCAACGCAAGCGGTAGGTAACACAGCAATGCAAACGGCAG
GTAACAGTACCCACGTTCGCGCAGCGAACGGCTGTCATAAAAAGAAGCAGATGCAGGCAG
CAAAGCAGACAGTAAAACAGCAAGCACAGTAAAACAGACAGATGCAGAAAAATAAATGAA
TTTGAAAAATGCTTTTCTATTTTTGCTGTATCGGCGGAGTACGAATCCGCAAATTTCCGT
TCCTCACTTCGCTTTGCTCAGATCGGAACGAAAATTAGCGGGTGGTCGTTTGGGATTTGA
AAAAAGAAAAAAACATGGCACGGAAAATAAAAAATGGAAATGAAAATAAAAACGAAAAAA
AGAAGAGAACAAAAAAAGAAAAAAATCTTAAAGAACTTCTTTCCATTTTTCAATATTTTT
CGAACTGATTCCGGTTTCCCGAGCCAATTGAGCGGCATCGGCGCCTGCTAAATCGGCGAG
CGTCATAATGCCTGAGTCATTTAATTTTTGAAGCGAGGCTGTGCCGAGTCCTTTGATGTC
GGAAAGCTCTGTCGGATTGGCGGCTTTGGCTTCTCGTTCGGCTCTGGCAGCGGCTTTTTC
TTTTTTGATGCGTTTGGCGCGTTCGGCGGATGTTTCGGCAACGATGCCGTTTTTCTCGTC
TTCTTCTAACTTTTTCTGCCATTCAATGAAATTGCATTGCGGACAGCCGAGTTCCCACGG
GCGTTTTCCTTCAGTGATGATTTTAATCTTATACATTTGGTGCTCGTCACACATTTTGTC
GGTCACGACAACCTGACCGGTTCTCGGAACGGGGAGGGAGAAGTCACACTCGGGATAGCC
GTTGCAGCCGATGAAGCGCGCGCCTTTCTTGGATTTGCGTATGCTCAAGTCTGATCCGCA
GCGCTGACATTTTCCGACGATTCTGTCTTCGCGCAAACCTGACTGGAGAGATCGCCCGAT
ATCTTCATGATTCTTTTCCAAATCATCAAAAACGCTGTTTAACATTTCTCTGGATTCTTT
CAAAACATCGGATTCCGAAATTTGTCCTTCTGAAATTTTATCCATGTCGGCTTCCAGCTG
TTTGGTCATATCCGGTTTGACAATGGTCGGCGCGTATTGTTCAAGCGTATCAATGACGGA
ATAAGCCATGTTGGTCGGCTGAAGGGGATTGCCGTGAATATAATAACGGGAAACAAGCTT
GTTAATAATATCCGCGCGCGTCGCTTTTGTCCCGATGCCCATGTCATCCATAACACGGAT
TAAGCGGCCCTGACCGTAACGGCTCGGTGGCTGCGTTTCCTTATCAAATAATTCTTTATG
CGTAATTTTTAAAACATCGCCTTCTTCCAAATGCGGCAAAACACGGTCTTCGGGCTTGTT
GTACGGGTAGTACCAACGCCAGCCTTCATTCGTTAAACGGGAGCCGTTGGTCTTGAAATC
TTCGGTGTTGATGTCGATTTCAACTCTCAGCGTATCCCATTCAGCTTCGCCTGCAAATGT
CGCGAAGAAACGGCGCACAACCAATTCATAAATTTTCCACTCATCCTCTTTCATGTCAGA
GCGTTTGGCCGGCGCAACGGGGTGAATCGGCGGGTGAGCCGGGTCTTCTTTTTTGCCCTG
CGTCGGCTTTAAACCGTCTTTATCGGCAATTTTGAGAAGGGCTTTGGCATATTCATCAAA
TTCAGTGCCGACAAACATTTCAATCAAAGATCGAAGTTCCAAGCTTTCCGGATAAATTGT
ACTGTCTGTTCTCGGGTAAGACAAAAAACCGGCTTCATAAAGCGTCTGATACATGCGCTT
GGCATTGTTGACGGAAATGCCGACAGCGTTGGCCGCGACATAGAATTCGGTTGTGTTAAA
CGGAATCGGCGGTTTTTCTTTGCGTTGCTTCGCTTCAATGCTTTTGATTTTAGCGTCGCC
GCCGACAATCACATTAGAATAAACGCGTTCTGCGATTTCTTTTTCAAAAATGCGGTTGGT
GTGGTATTCCGCGATGAATGATTCCTTGGATTTGGTTTCAAGTGTTGCCTCAATTTCCCA
ATATTGAACGGGAATAAAAGCTTCTCTCTCTTTTTCACGCTCGACGATCAGTGCCAATGT
CGGCGACTGAACGCGACCGACAGATAAAAAGAGCTTGCCGAGACGGCCGGCACAAAGTGA
AATGTAGCGAGTGAGTGCCGCGCCCCAAACCAGGTCAATGACTTCGCGGGCGTGACCGGC
ATCCGCCAAATCAAAATTCACGGTTGTCAAATTATCAAACGCGTGTGTGATATCTTTGGG
CGTAATCGCACTGTAAAGCGCGCGATTGAACTTAACGTCAGGATTTACGGACTGGACCAA
TGTCAGCGCTTCTACGCCGATGAGTTCTCCTTCTCGGTCATAGTCAGTTGCAATCGTCAC
GATGTCGGCTTTTTTGCCGAGAACTTTCAGTGCCGTGACAATTTTCTTGTTGGTTGTAAT
CGGTACGATTTCCGCGTCAATTAAATCTCTGGCCGAGTTTTTCTGCCAGTTATTATATTC
ATTCGGAAAATCAATTCCGACAACGTGTCCGCTGAGACCCATGACAATCGTGTGATCATC
ATTATAAGTAAATTCGTATGTCTCAACGCCTAATTTAGGATAGCGGACTTTTTTAACTTT
GTTTTCTGAAAGAATAGCCGCAATACGCTTTGCAGCTGTATCTTTTTCGGTAATAATCAG
ATACATCTAAAACTCCGGTAGAATGAAGAAATTTTTTAATTTTGCCTGCCGTGTCTAAAT
TTAAACACAATTTAAACATATTTTCATTTTGAATGGTTAAATGGAGAACTGTGTTATTTA
TATTTTTTTGAAACTACTTTTCTGCCGGCCCAAATAAAAACGATGGCAGAAGCTTCAGAA
ATTGAAAGAAAATAATTTAAAGAAGAATTTTAAAGAGTGATTAAAAGATTATTGCAGGAA
TAATCAATTCGCTCACGCTGTTTTTAAGAAGAATCTCTAAAATCGAAATTATTGAAAAGT
TAACCGAGGTGTTTTTTAATAATTTCGATTAAATCGGCACTCTTAACGGGTTTGCCGACA
ACTTCTTTGACACCTGCTTTTAAGATGTCATCGCCTTTTGTTGAGGAGAATGAAGTTAAA
GCAACGATGGAGGCTTGAGAATCGTATTTTAAAATTTTCTCTGTTGCCTGAATACCGTCC
GTGTTTGGCATAACGATATCCATAATCACAATGTCGGGGTTGAATTTTTTATAAATCTCG
ACTGCCTTTTCACCATCCTTTGCTTGTTCAACAATATATCCGGAGTTCTGAATAATTTGA
ACAAGAAGGTCACGAAGCAAGTCCTCATCATCAACAACCAGTACTTTTTTTTGCATAATA
GATCACTCTCATAATTAACCAAACTGAATCATACATAAAGGTATGGAAACCGACCATAAC
GACCATACTTTATTATCTCATTTTTTCTCATTTTTTCAAAATGAGGCTATATGATACATA
ACAGTAGGATAGATTATAAAGTATTCGCTAAATCTTTGGTTCATTGAATTGTATTTTAAA
GAGGTGCTCCAATATAAAATAACTTCGTTGACAGCAGTGATAATAATTTTTTGAAAAAAT
AAAAAACAATGTAAATCAAAATAAGATACTTTCAAATATTTTTTGAATAGTAAACGATAT
TTTCAGTGAAAAATGAAAGAAAAATAAACCAAAAAGACGTAAGAATAGGATGATTTGAAT
AAAATTAAAAGAATAAAAGAAAATATAAAAAATAAAAAAGAAAATGTAAAAAAGAAAATG
TAAAAGTAAAAAATAAAAAAATGTAAAAAAAGAAATCATGAAAAAACGTGAAAAATAAAA
ATGTTAAAAAGAACATTGTTAAAACAAAAAATAAAGAAAATAAATAAAGAAAATGGACTG
ATCGGGAATTGAACCCGAGGCCTCTACCATGCCAAGGTAGCGATCTTCCGCTGATCTACC
AGCCCATAACGAATTAAAGATAAGAATTAAATTGAACTGAATTAAGAAATAAATGATGCT
ACTGCCGCTTAAATTCATATTGAATTGTGACGACGTTCGCGGATTAACACAAGGAATAAT
TTCTATAAATAATTGTCGATTTGGATGCAGTGATTCTCTCTCTCGAAAAAGAGAAGAAAC
AATGCATGGCAAAACCTTTAAATATCACAATACATATTAGAGGATTGTTGTCTCACGAGC
ATACAACAAAATCAAATTGGGCCCGTAGCTTAGCCTGGTGGAGCGTTCGGCTGATAACCG
AAAGGTCCTGCGTTCGAATCGCAGCGGGCCCATTTTTGTTTAATTTTTCTTTAATTAAAA
TTTTAAATTATTGAAATTTACCGTTATCGTAAATTTCACAAACTGTTTTTTATGAAAATA
ATTCGGATGAGCTTTGCTTTTTATTTATTTTCTTTGTTTTTTACTTTGTTTTATTTTGTT
TTCTTTGTTTATTACTTTGTTTTACTTTGTTTTATTTTGTTTTCTTTGTTTATTACTTTG
TTTTACTTTGTTTTTTACTTTGTTTTTTTATGATTATTTAAAATCATCAATTGAAAAAAT
GAATGATAATTCAAAACGGAGATCAATAATAAAAATTCAAAATCCGGTTCAAAATAAAAA
ACTGTTTAATAAAGTCGTTAAAATTCTTAAATAAAAAAATATTTAAATAAATAAAACATA
AGAATTAATTGACTGTTTTGACCGTTTAACAATTAATAGAAATTATCCGTTTCGGATATG
ATAAAACAATTAAAATATATTTTGAATTATACCAATAAGTTTAAAATATAATTAATCGGT
TTATCTATTGTTTGAAATTATAAAACGTAAATAATAATAAATTTTGTGCAGTAGCCGCTT
ATGGTTTTCGTATCAAAAATTATTAAGATGATTTCATACAATTATTTCGCGAAATATATA
ATTTCGACCATATTGAGATTTGATTCTAATAACGAATACACATAAATATTATAACTTGAT
ATTTATTAATTGTCCGAAATTTATTTGATGTAAAAATCACCTTAAATTTCAGGAACAAGA
ATCAGATTACATACAAAAAACGCGGCAGTATTTACTGCAAAATAAATAAAAACGTTAAAA
ACGAGTAAAAACGAAATGAGCTTAAATGAGGAACTATAATGAGTGAACAATATATTAGTA
AAGATTCCGAAATGGTAGAATTGCTGAGAAAATTAGACATCAGTCGCCCTGTTGCTAAAA
CATTGGCCTGTTTATCTGACGGAAAAGAATTAACATCTCATTCTATTGAAATGTCATCCG
GTCTCAGACAACCTGAAGTCAGCATTGCCATGCGTTATCTGAAAAACAACAACTGGATTG
AGATCAGAGAAGAAAAGAGAGACAATGGTAAAGGAAGACCTGTAAAATACTACAAGTTAA
CCGTTCCGATGGACAAAATCATTGAAAAGATCGAGGAAAATATTCTCGAAGAAAGAAAAA
TGATTTTGAGAAACATCGAAGAATTAAAGAAAATTTCTTAAATTTTTATTTTTGTCTTTT
TTGATTTTTTTTCATAAAAATACAACATTCTGTTGAAAAATATTATTTTTCTTTGTTTTT
CAAAAATAATCTTTGTTTTAATCATTTTTAAAATAAATTTTTAAATAATTTTGAATAAAA
CGTTTCATTTTTTAAAATATTAATTTAAAATATCAAAAATTAAAAAAATAAAAGCCGAAG
AGCTTGGCTCCTCGGCAAAAGAGAATAAAATCAATTTGTTAAAGATTGAATCGGTGCCGG
GATGCGACCGCCGCGTTTAATGAATTCTTCAGAACTGAAAGCTGAGACATTCATGACAGG
CGCAGCGCCTAAAAGACCGCCGAACTCAACCGAATCGCCTACTTTTTTACCGGCCGCCGG
AATAATGCGAACTGCCGTTGTCTTTTTGTTGATGACGCCGATTGCCATTTCATCTGCAAT
AATTGCAGAAATCGTAGAGGCGGACGTATCGCCCGGAACGGCAATCATATCCAAGCCGAC
CGAACAGACACAAGTCATTGCTTCCAATTTTTCAAGCGAAAGCGCGCCGTCATTCACCGC
GCGAATCATGCCCGCATCTTCGCTGACCGGAATGAAAGCGCCGCTGAGACCGCCGACTGA
TGATGATGCCATCGCACCGCCTTTTTTAACAGCATCGTTTAAAAGAGCCAAGGCGGCGGT
TGTTCCGTGCGTTCCGCAGCGTTCCAACCCCATCGCTTCCAAAATTTCGGCAACACTGTC
ACCGACAGCCGGCGTCGGGGCTAAAGAAATATCAACAACACCGAATTCGACGCCGAGTCT
TTGAGAAACTTCACGAGCCGCCATCTCACCCATTCTTGTGATTTTAAAGGCGGTTTTCTT
GATTTCTTCTGAAATTTCCCCGAGAGACGGGTTTTTAAGCCTTCTGACAGCCGAGTTGAC
GACACCCGGACCGCTGACACCGGCGTTAATGACGCACTCCGCTTCACCGACACCGTGGAA
AGCACCTGCCATGAACGGATTATCATCAGGTGCGTTGGCAAAAACCACCAACTTAGCGCA
GCCGATGCTGTCAGCGTCTGCCGTCAGCTTTGCAGCCTTCTTAATAACATCGCCCATTAA
CGCAACGGCATCCATGTTGATGCCGGCTTTAGAACTGGCCAAATTAATGGAAGAGCAAAC
GCGCTCTGTTTTGGCAAGTGCTTCGGGAATAGATTCAATCAAACGGCGGTCACCGTTTGT
CATTCCTTTTTGAACCAATGCGCTGAAACCACCAATGAAATTGACGCCGACTTCTTTGGC
GGCTTTGTCCAATGTCTGAGCGACAGAAACAAAATCGGGGCTTTGACAGGCTTCGGCCGC
GATTGCGACCGGCGTTACAGAAATGCGTTTATTGATAATCGGAATGCCGTAAAGGTCTTC
AACCGCTTCGGCTGTGCTGACTAAGTTTTCGGCTTTGCCGACGATTTTTTCATAAATATT
CTGATTGAAAATATCAATATCGGGATGAGAACAATCTCTTAAACTGATTCCCATTGTTAC
GGTACGAATGTCTAAATTTTCCATCCGGACCATTTCAATGGTTTCCAAGATTTCTTCAGA
TGTCAAATACATAATAGAAACTCCGAATTAACTATTAAATGCGGTGCATGTATCTGAAAA
CATCTTCGTGCTGAACGCGGATTTCGACTTTGAGATCCTGACCGACTTCAGTCATTTTTT
CCTGGAAATCCTTCAAAATGAAATTTTCATTTTTGACTTCACCGATCATAAGCATCGTAA
AAATGTCTTCCATGAGCGTTTGACGAATATCAATAATATTAACGCTGAAATCGGACATGA
CGCGCGTCACACCGGCAACAATGCCGACCGTATCGACACCGATCACTGTAATAACAAAAC
GATCTGTTTTCATGTTTATTTTCCTGATAAATGTGTAAAAGTAAAGTTACCGCTTACAAA
TTTTGCAATAATAAACACTCAAACGATTTAAAGTATATATCCGTTTTTCAAATAAAAATA
TAATACGTTGATTAATTGTTTTTAATTAAAAATATTTGAATTAGATGAAACTCATTAATT
TTCTAAAATATTGTAATAAATTAAAAAAGAAAAATGATGAATTGAAATAAAAAATAAAAA
ATGAAATTGAAAAAAAGTGAAATTGAAAAAAAGTGAAAAATAAAAAAGAAATGAAAATAA
AAAGATGAAAAATTCGATTAGAATTAATCGAATTTAAATCCTTTATTTTTCTCAATGTGA
GCGACAAGTCCGCCGTCATTGAGAATTGTAATCATCGCATCAGGCAGCGGTGAGAAGGTG
AGTTCAATGCCTTTTGTCACATCTTTAATGAGACCACCGGCGAGATCGACTTCAAGCTGG
TCGCCTTCGTCAATTTGGTCGGTGTCACAGATAAGAACCGGCAATCCGACGTTGATTGCG
TTTCTGTAGAAAATGCGGGCGAATGATTTTGCCAAAACGGCGCTGACGCCGGCCATTTTA
ATAATTGTCGGGGCGTGCTCACGGGAGGAGCCGAGACCGAAATTGTTTCCGGCAACCACG
AAGTCGCCTTTTTGAACTTTTTTGGCGAACTCGGGATCTGCGTCTTCCAAAACGTGTTTG
GCGAGTTCCGGAAGGTTTGTTCTTAAGTGGAACAAACGGCCGGGAGCGATGTGATCGGTG
CTGATGTCGTCGCCGAATTTGAATGATTTGCCTTTCATAATGTCTGCCATTTAAATCACC
TCACGCGGGTCTGCAATCACGCCGGCAATCGCTGTTGCGGCGGCTGTTGCGGGAGAGCCG
AGATAAATGAAGCCTTCCGTGTTGCCCATGCGGCCCTGGAAGTTTCTGTTCTGCGTTGCG
AGACATGCTTCGCCGTCAGCGAGCGCGCCTTCATGAACGCCGACACACGGACCGCAGCCG
GGTGCCATAATAATTGCGCCTGCTTTGATAAATATTTCAATATATCCTTTTTGAACGGCT
TCCAAATAGATTTCTTTAGAAGCAGGAACGATAATCAAGCGCGTGTCAGGGTGTCTGACT
TTGCCTTCCAAAACTTTGGCAGCGATTTCAAGGTCATCAATTCTGCCGTTTGTACAGGTG
CCGATAAAGACCTGATCGATTTTGGTGCCGGCAACTTCGCCGACGGTTGCCGTGTTGTCA
ACAGTGTGCGGTTTTGAAATGGTCGGTTCCAATTTGGAAACATCAATATCAATCACGCGT
TCATAAGTTGCGCCTTCGTCGACTTTGATTTCTTTGAATTTGTCGCCGCGACCGCGTTCT
TCGAGATACGCTTTGGTCGTTGCGTCGGTTTCAAAAAGACCTGCTTTGGCACCGGCTTCG
ACGGCCATGTTGGCCAATGTAAATCTTTGAGACATGGTCATTTTTTCAATGGTTTCGCCG
CGGAATTCAAGCGCTTTGTAGGTTGCGCCGTCAGCACCAATCATGCCGATTAAATGAAGA
ATCAAATCTTTTGCATAAACGCCTTTGGGGAATTCGCCCGTGACGTTGACAAGGAAAGTT
TCGGGAACGCGGAACCAGGTTTTGCCGAGCGCGATACCGACTGCAACGTCAGTGGAACCC
ATGCCGGTTGAAAATGCGCCGAGCGCGCCGGATGTACAGGTGTGGGAATCGGCACCGATT
AAAACGTCTCCCGGATTCACATATGTTTCAACCAAACGCTGGTGGCAGACACCTTCGCCG
GCTTCGGAAAGATGCGCGCCGGTTTTCTTGGAAAATGTTCTGAGAATCACGTGAGCGTTT
GAAAGATCTTTTTGCGGACTGGGCGCGGCGTGGTCAATAAAAAGAACGGTGCGGTCAGGG
TTTGCGGCCTGAACCAAATTCATTTTTTCCAGCTGCTGAACCGCGAGCGGTCCTGTTCCG
TCCTGGACAGCGGTCACATCAACATCAACAAGCGTGATGTCGCCGGCATAAACGTCTTTG
CCGGCACGGCCGCTGATAATTTTTTCAGCTAAAGTTTGCGGTTTTTGTGCCATAATCAAT
CACATTTCAAAAATAATGAACAGATAAAAAGAAAACGAGAGGCAGATAATCGCTCTCAGT
AAGATATTTCTGTTTTGGATAAGAATTGACTTTAAATATAAAATAGTATTGGAAAAGCCG
ACATCGTATCCTTATTTCTCATGTTTTTTAATGTTAAAAAATAAATAAAAAAAGGAGAAG
AGTAAAGTAAAAAGAAACAAAAAAAGAAAAGAGAAGAGTAAAGTAAAAAGAAACAAAAAA
AAGAAAAGAAGAGAAAAAAGAAGAAACGAAGAGAAAAAGGAAAAAAGAGAAAAAAGAAGA
GAAAAGGGAAAAAAGAAAAGGAAAAACTTTTCTTAAAGTCCTTCCAGAATGTGTTTTTCA
CGGTCTACTTTCCGATCCAAAAACGGTTCGACTTTTATAATGACATATGTATCCGCCCCG
AACCGCTGTTTCAAACAGTTTTCAACTTCTTTTTGAATTTCAGCCGCTTCTTTGACGGTT
AAATTCTCATCAATCATAATATGCATATCAATTGCCTTGGAACTGCCGAGCTTACGTGTT
TTCAGCGAATGCATATTCAACACGCCTTCGCAATCCAGAATGATGGTTTTGATTTCTTCA
TTGATTTCCGGGCTGAGAGACGCATCCATCAAATCATTCGTGCTGTTGTAAATGATTTTA
AGGGCGATATAAAGAATGTAAAGTGCCAAAAGAACCGCCATAATCGGATCAAGAATTGCC
CATTTATCGCCGAGCAGAATCGCGGCACCGATGCCGGCTGCAACGCCGACAGAGGAAAAC
GCATCTGTTCTGTGATGCCAGGCATTTACTTCAATCATGTCGCTGCCTAATTTTTTAGCC
ACTCTGTGCGTGTACTGATAGAGCAATTCTTTTGCGATAATAGACAAAAGCGCGACATAA
AATGTAATCATTGCCGGCTTTTCAATCGGCGTTCCTTCAATGAAATCATAAATTGTCCCG
GCGGCTTCAGATAAGATCAGCGCGCCTGCAAGCAGAAGCATGACACCGACAACAACGGAA
GCCAAACTTTCGATTTTTTTGTGACCGAAATTATGACTGTCATCTTCCGGTTTTGCGGAA
ATTCGGATACTGAAGATAACAACGAAATCGCTTAAAAGGTCTGAAAGTGAATGAACACCG
TCGGCAATTAAAGCCGCACTGTTGCCGATAACGCCTGCAATCACTTTGAAAATGGTCAAT
AAGATGTTTACAGCCATTCCGATAATCGTTACACGTAAACCTTCTTTAGATTTGTATTCA
GCATGTTGGAACGGACTCTGCAAATCCTCTAATCCAACGGTCACAGTTTCATGTTTTTTT
CCTGTCAAATATTATTCCCCGTAAAGATTTTTCCGTAAACGGTAAAATTCTTTAATAAAT
AAAAGGGGATTAAAGTATTTAAAAAACAAACAAAATGATTTTAAGACTCTTCAACTCTTT
TGAATATCATCAATTCTTTTGAATAAAATGAATGATTTTAACCGTGCCGAAAGGAAATGA
ATGATAAAAAAAACAAGTGATAATTGATAATGAGTGATAGGGTGATGATTAATAATGAGT
GATAAAATGAGATTGTTTATTGCCGCCCACTTTCCTGAAGAAACAAATCAACGGTTATTA
GAATTCAATAATTTCTTAAAAGAAAACGCAAGAGGAAACTTCACAAAACCTCAAAACCTG
CATATGACGCTCATTTTTCTCGGTGAAACAGATTCCAAAACCGCAGATAAGATTGTAAAA
ATAATGGAAAATACAATCCCAAACCACCCGGTAACCATGAAATTTGAAAAAATCGGGCGA
TTCAAAAGAGGAAATGAATCCCTTGTTTGGGCCGGCGGCGATTCCCAAAAACTTTCGGAA
ATTCATCAACAACTTTCAACTGAATTACAAAATACCGGCATCAATCAAGACTTGAAAAAA
TTCGTCCCCCATGTTACTTTAGGCCGGCGGATTCAATTTAAAACACCGTCGCGCAACGAA
AAAGAAATTGATGAATTCTTGGCATCAATCAACGCCGAATTTGAAACCTCAATTTCCAAG
ATCAGTTTAATGGAAAGCGAATTAACGTCGACCGGTCCGAATTACAAAGAACTTTTCACG
ATTATTTTATAAAACAAAGCGAAACCCGAAACAACCGCCCGCTAATTTACGTTCTGACCG
AAGCAAAGCGGAGGACAGAACGGAAATTTGCGGATTCGTACCCGGCCGATACAGCAAAAA
CGAGGACCTGTTTTTAATGTCAATTATTCGTCTGCATCTGTGTCACTGCATGCATCTGCT
CTTTTTTATGACAGCCGTTCGCTGCGCGAACGTGGTGCTGCTACCTTGCCGTTTCCGTTT
GGTGCTGTTACCTTGCCGTTTCCGTTTGGTGCTGTTACCTTGCCGTTTCCGTTTGGTGCT
GTTACCTTGCCGTTTCCGTTTGGTGCTGCTACCTTTCCGTTTCTGTTCGCTGCTGTTACC
TTTCCGTTTGCAGTTACTGCCATCGCCTTAAACATAAATCACTTTTTTGAACAAAATTTG
ATTATTGGAAGAATCAATCACCGTCAACTCGACGGTTTCTCCTTTTTTCAAAATATCTCG
GGTCGGTTTTTTCGTGCTTGAAGAAATCGGATACATTATAACTGCTGATTTGCTGCTTTC
AATACCGCCGATGAGAAGTGATTCACCGATTCCGAAGGATTCATTTTTGTAATATGATAA
ATCGGCTTCCGATTGATTAAACAAAATTCGAATATTTGACATTTGAAGCGGTGCGCCGCC
GCTGTGTTCCAGTCGAACGGCTTTGTATTGTACGCTTCCGACAGTGACATTTTCAACGCG
GGCGGTTAAGCTGACCGGCTGAGACGGCGCGGTAAATTCGTAGCTGAGAACTTCCGTTGC
CAAGTAACCGGCCATGACGACCGTGATTGCAAGGAGAAGCAGGACGCCGACGACCGGGGA
AATACCGCGGTTGTCGGAGAGAAAATTGAATTTTGAAATTGATTTTTTGGTTTTTTGAAA
TTTCATGATGAAAACCTCAAAAGAACTAAAAATCGAGTACAAATGAATGTTTTTAAATAA
TTTGAAAAAAGATGAAAATTGAAAAATAAATTAATAGATCCCAGATCATTAGAGTGGTCA
AAGGCGTAGTACTTGAAAACAGCATCAAAAGAGTTAAAAATGCGAGGGGTGGGAGTTGAA
CCCACGAATCCCTTCGGAACCGGATCTTAAGTCCGGCGCCTTTGACCACTCGACAACCCT
CGCACGTGGTTTAAAGAATAAAAAACTAAAAAACAATAAAAGCAACGTATAATCATAACG
ATTATATTTAAAGGTTATTCCCGAAGTTCTTTTTACTTTTGAGCAACAGCCGCGCGGTCA
CCGACGCGACCTGACCGTGAGAAATACAGCCGTCACCGGGCGGCAGGTTTTTGTGTGTCA
GCAAATCAATGCCGTTTTCTTTTAACATTTTCGCCAAAACCGAAATGATGTAATCATTGT
TGGCAACGCCGCCGGAAACGCAAACAACACGAATGCCGGAATCACGAACATTTTGCAAAA
CCATTTGGCCGATGCCTTCGGCAAAAGCGTGAACAAACAATGCCGCCAGTTGGTTTGGTG
AAAAACGTGAATCTTCGCCTTTGATAACTTCTGTATAAAGCGCATAAAGCAGCGCAGAAG
TATCAAAAACAAGCCTTCCGCTTTCATCAGACTGTTGAATCGCCGGTTTGAAATAAGACA
AATCAGAAAGCGTCGGAATTTCGGAACCGATTGTTTCCGCTAAAAAAGACAAATCCGCTA
AATCCGATCCGGCTGTCAATTCGGCAACTCCGTGATAAGCGGCAGATTCCAAAAGCATTG
CCGGCTCCCCGTCAAAAGTCCGCTCACCGCAAAGACCGAGAAGCGCGGCGGCAGCATCCA
AAACGCGCCCGGAACTGCTGGAAGCGGCGACGTTAAAGTTATTCTTCAATTGCGATAAAA
CGACTTTCGCCTCATCCGCGCCGCGCGGGAAAAATAAATTCAGCGACAGCAAATCCTCTT
CGGAAAGTGTGCCGTCTGAGATATAAGGATAAAGCATGCCGAAAACCAATCGCGCCGGAA
ACTTCGTTGCCAAGTCGCCGCCTGCCATCGGCTGCGGCGCAAGTGACGAGAGTCTGACAT
AATCCGTGTAAGTGCATTTTAAGATCTCGCCGCCCCAAACAGTTTGATCGTCACCGTAAC
CGACGCCGTCAAGCGCGATTCCGAGAACGGTTGAATCAAGCGGCAAATCATTGTCCGCCA
TCACCGAACAAATATGAGCGTGATGATGCTGAATTTGAATCAATTTCGCCTTTTCTTTTG
AAGCATACTCTTTGGCAAAATGCGTCGTGTTAAAATCGGGATGCATATCGCAGGCGATGA
TTTTCGGGCGAATTCCGGTCAGCTGACGAAGCGTTTCAAAAGCTTCAGCGTGATAAGCAG
CCGTTTGCAAATGTTTCGTGTTGCCGATATATTGAGATAAAAAAATATTGCCGTCTTTTG
CAAACGATAATGTATTATTCATTTCAGCCCCGACGCCGGCAACGCCTTTTGAATGAGAAA
ACGGAAGAACGATCCGTTCGGGAACAAAACCGCGTGAGCGGCGCAAAAAGACAGGCTCGT
CGTTGACAAAACGAATCACCGTGTCATCCGTTCTGTTTTGAATCAAACGATTATGGAAAA
GGAAATAATCAGCGATGTCGGAAAGTTTGGAAAAAGCATCATCATTGTCAATCACCATCG
GCAATCCCGGAAGATTGGCAGATGTCATCACGACAACATCCGTTTTCAAATATTCGAACA
AAACATAATGCGCCGCGGAATAAGGAAGCATCATACCGAGATTATGCAATTTCGGGGCCA
CTGACGGTGCAAGCGCGTAGGAGTCGGATTTGTTGCAAACAACTATCGGTCGGCGCACAT
TTTCAAGAAAAGAAAGTTCTTTTCCGGCTGTACGGCGAATTTGAGTATGATTAGAAGCGA
CAGCCGCGTTTCGAACCATAACGGCAAAAGGCTGCGCCGGTCTTTTTAAGCGATTGCGTA
AAAGACAGACGGCCTCTTCAGAAAATGCATTACAAACCAAATGAAAACCGCCGTCTCCTT
TCAGCGCGACAATAAAACCGTCATCAATCGCTTTTGCCGCTTCCTTTAAAGCGTCATTGC
CGGATGCAAGAACAATCGCTTTTCTGTCGCCTCCAGAATTTTTAGCCTTCCGCCCCGCTT
TTTGTTCAAACGTATGGATCGGACCGCACGTCGGACAGCAGACCGGCTGCGCATGATAGC
GACGGTCATTGACGTCAGTATATTCTTTCAAACACGCCTCACAAAGCGGAAATTCATCCA
TTACTGTATTTTTTCGATCATAAGGAAGTTTGCGAACAGTTGTGTAGCGCGGGCCGCAAT
TGGTACAAACCGTAAACGGATACAAATGACGGCGGTTTTGAGGTGATTGCATATCAGACA
AACACTCCTCACAAACAGCCGTATCCGGCGGAATAATAGAATTTCCGGAAACGCCGGATT
TGCTTTTTAAAATTAGAAAGCCGCCTTCAATCGCGGCTTCGCCTTCCGGCAAATCAGTGA
CATTCAATTCATCAATTCGGGAAAGCGGCGGATTTTTCGTCGTTAAATCCGACAAAAAAG
AATTCAGATTTTCGGTGCTGCCCGCCGCGAGAATTTGAACCATATTTCCGAGATTAATGA
CGGAACCGGAAATGTGATTTTCAACGGCAATCCGATAAACAAACGGACGAAAACCGACGC
CTTGAACGACTCCCTTGACAAGCAATTTTTTGACCGGCATGATGACACCAAGAATCGTTA
GGCAACCAAATCTTTTCGGATTTCTTCAAGCACCAGCGGAATGAGACGATCAATTGCCGC
AGCGACCTCGGGGCTCATTTCGGTTGTTAAATTAACTTCATCCGGATGTTTTTGGATTTC
AACGCCGTAAACGACAATTTCGGGCAAGCCTTGAACTTCGCGGGCAATGCCGAGAACGGT
CGGGACGGAAACGTCGTGTGACGACATCATTTTGCCGACACCCTCGCCGTCTAAAAGGTC
TTCGCCTTTAATTCTTAAAATCGCGCCGAGATTTTGATCGCTTTTCAGCGCGTCAATAAT
GATAATTTTATCAAAGCCTTCCAAAAAACAAAGCATATCCAAACCGGAAACACCCGCGTC
CATAATATCAACTTCAGATAAGCAGGAAAGCGACTCAGCCGGCAAATTCAAAAAACAAGA
ATCAGATAAAGATGCGCCGCCTTCTAATTTATCCTTCATTGCCGTCAGTTTTTCAACCGT
ATGAATACCGACACCATCGTCGCCCATCCATAAATTGCCGCATCCCATGATTCGAATTGT
TTTTGAAAGTGTCATAAAAATCACCGGCGATAGAATGAATAAATTCAGCCTCTCGCGAAT
ATAATTAATCTTTATGAAATGAATTATCAATGTTGTATAAAAGGGCTTCTAATTTCGATA
AAATAAAAAAAAGAAAGCTGCTTCGTTAAAAAAGTAAAACGTGAAAACATAAAAAGTAAA
ACATAAAAAAATAAAACGTAAAAAGTAAACGTAAAAAAATAAAACGTAAAAAGTAAAACG
TAAAAAAGTAAAACATAAAAAAATAAAACGTAAAAAGTAAACGTAAAAAAATAAAACGTA
AAAAGTAAAACGTAAAAAAGTAAAACATAAAAAAATAAAACGTAAAAAAATAAAACGTAA
AAAATAAAACGTAAAAAAGTAAAACGTAAAAAAGTAAAACGTAAAAAAAGAAGAGAAAAG
GAAACAGAGGGTTTCCTTAGATTTTCCTTTTCAATTTCAAATTTTAATGGTGTTCTTCTT
CGTCGATGACCTGAACAACAGGGCTGTCCAAATATTCTTTACCGTCGATGAAAATCGATC
TCCAGTACTTGAACACTTTGGTGTCGAATTCCAAAATGAAAGCGTGGCAAATCAATTCAA
AGATAAAGAAGTATGTCAAAGCCAAGTGCAACCAGCGTGCAAATTCAAGACCGTTCATGT
TCAGAATCGGTGAGATCCAGCCAAAGATAATCGTCAGCCAGTGAGCGATCGGAATACCGA
TGATACTCCAGTCGACCTTGTAAAGAACGATTCCGGTAATGAAGATCAAGAAGATACAAA
GACCTTCAACAACGATGAAAATTTTGAACATCGGGTGAAGCTTGGTCTTGTAGTGACCGG
TTGCTTTGTTGTAGACTGTAAATTCAGGATACTTCTCTTGCTTTCCGAAGAAGTTAAGAA
CCATACCTTTCAAGCGGCGGAAGTCATCTTTGTTGAAGATGTAGCCGTAGTAGAAGTGTT
TGACAACACCCTTTACGCCGCCTTCTTGCCAGCCGTGGGAGAGAATTCCGTAAGGAACCA
AACACCAGTTGGTCAAAATCAAGACGGGAACCATAACCATGTGTAAGACACGTGCGTTGT
GGAACGTCATGATATCCCAGCCGAAGTAAATGTGCAGGCCGGTGAAGATCAAGACCAACA
TGGCGATGGCGTGGAACGTGTGTGTCCAGCGCTCAACCCAGTTGTATCGTTCGACTGTTT
TGGTTTTCTGTGCATTTTCTGACATTTAGAAAACCTCCTCAGAATAATTCGTAATCTCTC
GGAGCATTCTTTCCTGTTGCATCAATGGTGTGAATAGCACAAGCGACACACGGGTCGTAG
GAACGACCGACGTGAAGAATGGCGACAGGGTTTGTGTAATCTGCGCCGCCGACATTGTCA
ACGCCTGAAATCGCATTACCGACAAGAGCTTGTTCAACCGGACTCGGAATTCCGTTTTCA
TCACGCGGGCCGAGGTTCCATGTACTCGGAACAATCGCCTGGTAATTCTTGGTTTTACCG
GATTTATCTGTTGAAATCCAGTGACCGAGCGCGCCTCTGGGTGCTTCCCAGATACCCATG
CCTCTGCCTTCTTTTGCAGCTCTTAAGTCAAGCGGTTCTGCAAATTTCTTTGCGGGGTCA
ATATCGTTGAGGAAGTCAACAATCTTGTGCGCAAGAATTGCGGTTTCCTGCATGCGGGCA
AGAACTCTTGTGTAAACGTTTGCCGGGGACATGCCGTTGTCTGCGAAAGCTTTTGCAAGA
CCTGTAACCAACGGGTCCTGTGCGACAATCATGCGGGCAAGCGGACCGACTTCGGCAGGA
ATGCCGTTGTAACGCGGTGCTTTGAGCCAGCTGTATTTCTCAGTCGGACCTGCTTCGAGG
TTGATTTGTTCTGCCTTGCTGACCGGAACGGTGGTTCCGTCGTACGGGTGTCTGGACGGT
GTGTCGTCTTCATAGAAGGCGCACTGAATACTTTCTGTAATCTTTGTTGTGTCCAAGTCT
TCGAACTTCAAGTTGCCTGAAACGACACCGGATGTCAAGAAGCGTTCACCGGTCGGGCTT
TCGGGGTTGTAACCGTCTTTGGTGCTGTCGTAGAATGAACCGTAAGACAAGAAGCTGATT
TTGCTCGGGTCCTGGTAACCGCCGAGTTTGTCGAGTCTTAAGCTGGCCGGAAGGCCGAGG
ATCTTTTCACCGACAAGTTCGGAACCGAATGCTGCAAAGAATTCAACATCTTTCCAGCCG
TTTTCTCTGGAGAAGTCATTGCCGGAAGACTTGCTGATTAAACTTGCGAGGTGGTCCGTC
ACGAATTTAACGGCTGCGTCAGGTGATTTTGCCTGAGCGGTGTTTAAAATCCATGTGTCA
AGAGGCACACCGAGTGTGTAGTTCTGAACGAATTCCATGACTTTCAAGTAAATTGCTGCG
GACTTGGTAATTTCGCCAAGACCGGGTGTGCATGTGACACCGCCTGCAACGGTAACGGCC
TGGTGGGGCATTTTACCGCCGAAGAGAGCAATTGCTTCCTGGAGTCTTTTCTTTTCGGGA
ATTGCGTTTAAGTAGCTGGTACCGACCGGAATTGCTTTGCCGTCAAGCTTGTAGCTGAGC
GGCGCGAATCTGCCGAGCAATTCGTTCCAGACAGCTTGTCCGGTTGCGCCCAAACTGAGG
GTGGAGCCGGTCAAAACATCTCTGTATCTCGGGTTGGCCAAATCGGGACCGAATAAAATG
TAGATGTGTGTTGCATGACTTGCAATTGTGTTTGCGGCCTGAATGAAGTTTCTGACGGCA
AGCGCGTTCTGCGGAACACTTTCGGCAACGCCGTAGAGGTCGTCAAGCGCATTTGTTGCG
GTCATTGAGTGAGAAATCGGACAGACACCGCAGATTCTGGCAACGTGCATGGATGCGTCT
CTGGGGTCTTTTCCCTGAAGCATACGTTCAAAACCGCGGAAAAGCATACCGCCGCTCTGT
GCGGAGGTGATGAGACCACTGCTGTCAACTTCAGCGGACACTTTCATGTGTCCTTCAATT
CTTGTTAAGGGATCAACTGTAACTTTAACCATTTTTCATCACTTCTCCTTGTTAACTCTG
CGGACAGCGTGTACACCGGCTGCAACAACAGCTGCGCCGATTGCAAGAGCTGCAACGGTT
CCGATGTTGACACCGAACAAAACGCCTGCGCTTTCTCTTTCAACATAGAAAGGCATGGAG
CCGTTGGGGAAAATCGGTTCGACACAAGCGATACACGGGCCGCCGGCCTGCATACAAAGG
CTTGTTCCGTTGTTCCATTTTCTGAGTGCACAGTCTGCGTGGACGTACGGTGCTTTACAG
CCGACTTTCCACAAGCAGCCACCTTCTGCGAATCGTTCGTCAAGAACGCCGCGGTCATAG
AAGCCGCGTCTGGGACAGTTGTCGTGAAGTGTGTTTTGGGGCGGGTAGAAAACTTTGGGT
CTGCCGTCACCGTCTAAAACGCCTTCGAGGTTGTTTAAGTCAATCTTGCCGAGGAGCACT
GCTGCGACGGTTAAGAAGAACCAGTCGGGGTGTGCCGGACATCCGGGAAGGTTGATGACG
GGTTTGTTAATGCCGAGAACAGCGTTCATGCCGCCTTTCTTGTTTTCGGTTTGGTTAACG
CCCATAAAGTCACAGTATTTTTTGACATCGGAGTCTGTTACTGTGATACCGCCGTAAGTT
GCGCATGTACCGAGCGCGATAATTGCATTTGCATTTTTAGCAGCGTCTTCATAGATCTTT
TTGAAGGGATGTGTTCCGATCATATTGATTTTGCCTGTGCCGTCGGGACCGTTTCCGATA
GATCCTTCAACGACAAGGATGTAACCGCCTGCTGCGACGAGTTCTTTCAATAAAATTTCG
CCGTTCAATTCAGAATTACCAACCAACTTGCCGTCAACAAAGATACCCTGCTGCGCCAAA
AGCGTCTCGTGGTAAACCAAGCTGATGTTTAATTCGCTGAGTGCGTCCGCAAATTCCGGG
CTGCTGCCGTTTAATGCGGATTCTGAACAGCCTGTACATTCTGCGCCGTGAAGCCAAAGA
ACTTTTGTCTCAGGGAATGCAGCCAACGCTTCCGTTAACTGGTTTCCGTAGAGTGAAACA
AAAGAGGTTGCTCCGAGGGCAGCCACCGCCTTTAAGAAAGTACGGCGGTCAACCTTGAGA
ATATCAAGGTTCTTGAATTGTTCAATCATATTCAATTTTTCACTAGCCATTTGAAAACCC
TCTACTGTAAACACTATAAAGTAGTAGCATCTGACTATATTCGCTATGGTGTATATAAAC
GTTGCCCACATCTTTAATTAAAAAACATGCAGGATTGAGCCGAAAAATGACAGTTTTAAA
AAACAATTTTCGATATCTCAAACATTATTTCTGAAATTAGAGGAACCAAAACCCCGAAAT
GTGAAAATTTTTCGGCGAACAGAAAAGAGATACCCGAATCAGTCGAACCGACCCATTTAA
ATAAAAAAAGAAATTTTAGAAACATATCGTAATGATAAATGATGATAATAAATAGAGAAA
AAGACGCGTTTAAAATGACAAATCCTAATACGATATGCTCCGAAAATGATGATAAAAAAA
TCATGTCAATAAAACTTCATTTTGAAGCGAATTGCTCTTTCGAAGAACAGGTTTATTAAT
AGGATGAAAGAAAACGACACAATTAATCATATATAATCATAAAATTAAGATAAAAAACAG
AAAAAGAGAGGTTAAAAACATGTGTATTGCAATTCCCGGAAAAATTTCAAAAATTATTGA
CGAAAACAAAGCTGAGGTGGATTTCGGCGGCGTTTACAGAGAGGTGAATTTAGACCTGCT
CGGCGGATCTTCTGAAATAAACGTCGGCGATCACGTTTTGGTTCACGTCGGCTACGCGAT
TTCAATTATTACGGAAGAAGAAGCTCGCTTAACTGCTGAAGCTTTTGATGAATTATTGGC
CGCAAATGAAGCAATGGATCAGGAAGCCGGCATATAACGGGGATAATGATGACGAAAACA
GATCCGTTTGTTAAAAATCCGGTGGAAGTTCAAAAGAAGTTGATTGAATCCATTGCCGCC
TACCCGAAGCCGGCGCGAATTATGCACATTTGCGGCACGCACGAACGCACGATTGCAAAA
TACGGCATCCGCAGTTTACTTCCCGACAGAATTGAAGTTCTCAGCGGCCCGGGATGTCCC
GTTTGTGTCACGCCCGATGATGACATTGACGCCGCCATTCTTTTGGCAAAAAAAGGATTA
ACCGTTGTCACATTCGGCGATATGCTCCGCGTTCCGGGAACAGAAGAAAGTTTGTTTGAC
GCGCGGGCCGAAGGCGCCGATGTGCGTATGGTTTATTCAATTGACGATGCCGTTAAGCTT
GCCGAGGAAAATCCCGAAAAAGAAATCGTTTTCTTCTCAATCGGCTTTGAAACCACTATC
CCGACGACAGCTGCTGCCGTTCGCCGCGGATTGCCTTCCAACTTCTCAATATATACATCA
CTCAAATTAACGCCGCCGGCAATCAATCTGCTTGTTCAGGACATCAATGTTGACGCATTT
ATCGCGCCGGGTCACGTCGCCGTGATTACCGGAACCGTCCCGTACGAAGAATTCGCGGAA
AAAGGATATCCGATTGCCGTTGCCGGATTTGAATCATATGACATTCTTTTGGGCATCAAA
ATGCTTTTGGACCAAATGGAAGCCGGCACATCTAATGTCGAAAACGCCTACATGCGCGCG
GTTAAAACCGAAGGGAATCCGATTGCCATCAAAATGATGAACGATGTTTTTGATATTGTT
GACGTCGAATGGCGCGGGCTTGGGATTATTCCCGAATCGGGTTACCGTTTAAAAGAAAAA
TATCAAGAAAACGACGCGGCCGTCAAATTCAAAAAGATCTATGAAGATGATTTAAACAAA
CTTCGTGAAATCCGCAGCAAGAAGAAGAAGAACTGCATCTGCGCAACCATTCTGACCGGA
AAAGCAACGCCTGCCGATTGCCCGATGTTTGACAAAGCGTGTAAACCGACAAATCCGATC
GGACCGTGCATGGTCAGCGACGAAGGCATGTGCCACAGCTGGTACAAATACTGCCGCGAT
TAACGGAGAGACGAAAATGCATGAATATTCTCTGGCAATGGATTTGATGGAAAGCGTTTT
GACGACAGCCGAAGACAACAACGCGAAAATCGTCAACCGCATCAGCGTAAAAGTCGGCAG
AATCGCCCACGTCAATCCGATGCAATTGGAATTTTGTTTAAAATCCATCGGAGAAGGAAC
CATTGCCGAAAACGCGTCTTATTCATTTGAATATATTGACCCGGAAATTAAATGCGCTTG
CGGTTATTTCGGAAAACCGGATGAGACGGAAGATGACTTGGATATGCTGGAATATCTGGT
CTCTTTGATTTGTCCGCTTTGCGGCAAAAATGTGGAAGTAATCGGCGGAACGGAACTCGT
TGTTGATTCGATTGATATTGATTAATAATAAATAAAACGTAAAACGAACAAAAGAAAATA
AATAAAAAAGAATAAAATAAAAAACAAGAGGGATAAGAAATGTGGAATACTTTTTTGGCA
ACCGGACACATTATTAACATCGGCCATGATGTTTTTAAAGAAAACAGAAAGCTGGCCGAC
AAAAATCGCGAGACGCTTAAAAAATCAGGCGTCTTCTCCGTCAATATTATGGGAGCTATC
GGCTCCGGGAAAACAACATTAATTGAAGAAGCCATCAAAGCGCTCGGCAGCAAATACAAA
GTCGCGGCCATTGCCGGCGATGTAATTGCCGATATGGACGCGTCCCGCTTTGAAAAGCTC
GGCATCAAGACAATTCCGGCCAATACCGGAAAAGAATGCCATTTGGATGCGCACATTGTC
AATGATTTGCTCAAAAAGAATGATTTGAGCGGTTACGATATTTTGTTTATTGAAAACGTC
GGCAATTTGATTTGCCCGACCGACTTTGATCTCGGCGAAGATATGAAAATCGTTGTTGTC
AGTGTCAGCGAAGGAGACGACATCATTTTAAAACATCCCGTCATATTCAAGACATCTGAT
TTGGCAGTCATCAACAAAATTGATATTGCCGAAGCCGTCGGCGTCAATCCTGAAACGATG
GTTCGCGATGTCAAATCATTAAATGATAAAATACCGGTTCTTTTAACCTCAAAAAAGCAG
GAAGAAACCGTTGCCGCATGGGTAAAAACCATTGAAGATGCCATGCTTGAAAAGAAAAAC
GGAAATTAATTAAAAGATTCGGGAAACAAATAAGATGGCAAAAGAAAATAAAATATCAAT
GGAACATGGCGCAGGCGGCCAACAGATGCAGTCGCTGATCGGTGAAATCATTTTAAAGAA
TTTCACGAATACGTCTGCAGGCTCCGTCGGATTAGACGCATTAGATGACGGCGCGACAAT
TGAATTGGACCGCGATTTTTTGAACAATAACAAAAAAGCGGAACTTGTGATGACAACCGA
CAGCCATGTTGTGAAGCCGATTTTCTTCCCGGGCGGCGACATCGGCAAAGTCGCAGTCTG
CGGCGCAATCAACGACTTAGCCGTCATGGGCGCGCGCCCGCTTGCCGTCAGCAGCGGCAT
GATTATTCCCGAAGGCTTCAGCATAACGGATTTGGAAAAAGTGGTTCATTCCATGAATGA
CGCGCTTGTTGAAATCGGCGTTCCGCTGATTACGGGCGATACAAAAACCGTTGAAGGAAC
CGCTTTAGATTCAATAATCATTAATATTGCCGCAATCGGCATCTGCGACGCGCCTGTTCG
CGACTGCGGACTTCAAATCGGCGATAAAATGATTGTTTCCGGCTACATTGCCGATCACGG
CATGGCCCTTTTGACCAAACGCGAAGGGTTTGAATTCAATTCTGATTTGGAATCCGATAC
GGCGCCGCTTTGGAAAATGATTGAACCGCTTTTGGCCGTTCAAACGCAAGCCGGAGAAAG
AGCCGTCACCGCCATGAAAGATCCGACACGCGGCGGTGTTGCCGATTCATTAAATGAAAT
GGCGCAAAAAAGCAATGTCGGCATTCGAATTTATGAAGAAAAGCTCCCGATTCGGGAAGC
TGTCTTTACATCATGTGAAATGCTCGGGTTAGATCCCCTTGAAATTGCCAACGAAGGAAA
AGCCGTTATCGGCGTTCGACCGGAGTGTGCAAAAGCGGTCCTTAAGCTTCTGAAAAGCCA
CCCGTACGGTAAAGACGCGGCAATCATTGGTGAAGTCACGGAGGAAAAACCCGGTAAAGT
GATTTTGATATCGGAACTCGGAAGCACGCGTTACGTCGATGTACCGACCGGTGACCCGAT
TCCGCGTGTTTGTTAAAAGTTTGTTGTATGGAAGAGATGGTTAACATGTCTAAGAGTAAT
AAGAAAAAGAGCAATAAGAGAAATCAATACATCTTTATTTACGCGACATTTCCTGCGAAA
AAGACCGTAATGAAAATTTCGGAAAAATTGATTCAGAAAAAATTGGTTGTTTGTGCAAAT
ATCAGTGAACACGATTCAATATATTCCTGGAATGAACGCGTTTATGAAGAGAAAGAATAC
GCCGTTTTCTTTAAAACAAGAGGCGACAAATGGAAAGCAGCCAGAGAACTCATATTGAAA
GAACATCCGTATGAGACCCCGGTGATTTTAAAACTCAGAATCAGAGGTTACAGCCCCGGT
TTTGAAAAATGGATGAACGACAGTTTAGACAAATAAAATTAAAATTTCAAAAATAAAAAA
ATAGAACCAAATGCCGGAAAAATCCGGCATTTTTTATTAATTTTATAATTTTTCATTTTT
ATTAATTTTTTACAATTACTTTTTACAAATTATTCAATTTGAATTCAATTCATAAATTCA
ATTTTTAAATTTACAAATTTAATTTTGAATTTGATTTTTAATTTAAAAATTCAATTCTTT
TCCTTTGGGATATTTCACGCTGTAAACCAGATTGAAAACTTTTGATTCTCCCGGCTTCAT
ATCGTATTCCCAAGTGACAACGCCGATATCTTCTTTATTAAACGAAAACGGCGTCGATTC
TTTTGACAATTCAACCGTGATTTCTTTGTTGGAAGAAATCGGGTACTGGTCTTTTAAAAC
AATACGACCGGCGACGGTTCTGTTGTTTCGAACCGTCAGGCGGTAAGCGAATTCCTGCTT
CATGTCACTTCCGAACAAGCCTTTGCTGCTGAATTCTTTCATCTTCTCGCGTTTGACGGT
AACGCGTTTGTCTGTTCCGAGCGTCAATGACAGCTTGTCACTCGTCGAGTCGGCATTAAT
GTACGTCTCGCCGATGAAAGTACCGTCATAAGTGACGTTGGCAGTGCCGCTGAGCAAACC
CAAGCTTTCCCAGCCGGCGATTTCTGCAATCAAATAGGTTTCGTAATCCAATTTCGGCGC
GCAGTAATAGATAAATGTCGCTGGCATTTCGCTGCTCTTGAGTTCAATGCTTTGCTCTTT
GCCGTTGCCCGGAATAGAATACGGCAAATCAATTTCATAAGTAACGTTTAACTGATTCTC
GGATTCCGTGACGAAATCTTCCATGCCGCTTTTCAGCGTGATGACATAAGCGCCGGCAGA
TGCGTGAGGACCGAATTTACTGGCAGCCGTTGCCGGATCCAAAAAGACATTTTCTTTTAC
CATGGATTGGTCAATGGAATAGAAATAACCGGAATCAACAATCACGCCGTCAATTACATA
AATCGGTTCAACCGGATTGAAATCGCAGCATTCCTCTTGATACTCCATAACGGCAGAAAC
TTCCGCCATTTTAGAATCATAAGAATAGTCGTTTTGAACCAAACGGGCCGCACTTTTTTG
CATAATTCCCGGCACTGAAACAGGCGGGCGGTACGGTTCAACAAAATTCAAAAACCAAGC
GTTAAAGAGCGGCGCGGTTTTTCCCATGCTCGGAACAGCCGTTGAAAGCGTAATTTTAAC
CTTTTCCCAATCAATGCCTGTTGTTTGGCGAACTTTGGCTTTAGAAATGATTTTAACCGG
ACTGTCGGCGGTGGCCACGTTAATGTCATGATACGGATACCAACCGGCGTTGGACGTGTA
GCACCGAATCATCAAATCACAGTCACAGTCGGCAGGGGCTGAAAGGTTCAGCTTTAATAT
GCCTGACGCTTTTGTATTTTTTGCGGATTCCTGATTGAACTGAGCTGATAAGTCATTGAT
TTTTTCAAGAATCAAATTCGATTTTTCGCGGTCATCAAAAAGCGCGTCTTCCAATTCGAC
GGATTTGGTTTTGAAAAAGTCCAGCGCTTTCATCAATTCATTGATGTCGGCTCCTTTTTT
CGGGCCGGATGTTTTCTTTTCAATGCTTTCGCGAAGCATATTCAGCATTTCCTCATTGAT
ACGAATCGCCGTGTTGACTTTTTCATATTCTTTCTGCTGCGCTTGAATTTCTTCTTTTAA
TTTCTGAGCCGCCTCCCCCAAAGATTCGTCTTTCAGATAATTCACTGAAAATTCAAAAGA
AGAAATAACGACACCGTTTGTCGTTTTGATTTTGATGCTTTTTTGGTCCGTGCTCGGACT
GAAGCCGTCAATATAAACTTCACTGCTGCCTTTTTTGAGAGTCGCTTTTGCTGTATGCAC
CAATTCGGCGCCGTTATAAAAAACAGATGCTTCTTCGACTTTTGATGAGATTGTATAATT
TTCCATAGCTATTGCCTCCAATAATAAATTTATTAAAATATCATATCGCTGCTGTTCACT
TCGGAATCGGTTCATTGCCGACGCAGTCGATTATTTGTGTTTCCGGCATTTCCAACGGAC
AATGATAACGGAAATGCCCTCTTTCTCAATTTCTTTAGAACTCGCTTCAAAAAGCAACTG
CATCTCATTATTTAAAACTTCTCCTGTAGCGGAGACGTCAAAATCAAAGGATTGAATCGT
GGACTGATCGGGAATTGACCCTGTTTGAACGGCGGCGCGGATTAAATTTTCCGGATCATA
AACCGCTTGCCCGCCCGTCATCGCCGCCGCCGAGTTATGCATCACATAAACGAGTTCGGA
AACGCCTTTTTCAGCCGCTTCAATCAAACTGAGCAGACCCGAATGGAAAAAACCGAAGTC
GCCGATAACGGCAATTGATTTTTTGCCGACAGCGCGGCTGACGCCGGAGCCGATACCGAT
GCCGGCTCCGAGCGAGACAGCGGAATCTAAAACAGAGAACGGCGCAACAATGCCGTACAT
GGAACAGCCGATATCGCCTGTCACCGGCAGTTTTGTTTTTTCTTTCAATCGGCCGAGCAT
TTCATAAAAAGCGGGATAAAGACAGCCGTCACAGAAATAAGAATTATCGGCAGGCCGCTT
AAACATTTCAATATTTGTTGAAATCGGAACAGACGGCTGATTTGAATTTTCAATCGCGGA
TAAGATATGCGCTTCGGCCGTGCTGCCAAACGGCAAGTGCCCCGAACGTTTCCCGATGAC
ATTTCCGTAAACCCGAATTTGATCTTCGATAACCGGTTCGGATTCTTCAATGACCAAAAC
CGTTTTGTGTTTTTCCAAAAATTGCCGGATTTGTTCAATCGGAAGCGGGGAAACGACACC
GATTTTTAAAACAGGAATATTCGGCATTGATTTTAAAACGGCGATTGTGCGCGAATAACA
AAATCCTGACGTAATAATCCCGAGAGAATTCTCGCCGCCGGATGCAGCGTTTCCAATCCG
GCAAAAATCGGCGGCGGTTTTTGATAAAACAGAATCGTTGGCGTAATGTGAACGCTGATA
ACGCCCCTTCATTCGATATTGCCAAACATATTTGTCGGTTTTCAGGTCAGCACCCGAATC
GGCAGCCGAAATATCTGCCGCGGCTTTAACTTCCGCTTCATCATTTAAAATTGCCGCCGT
TACACGAACAATAACGGGTGCTTTGATTTTTTCGGATAACTGAAATGACGCCGTCAAAAA
ATTATAAATTTCCTGCGGTGTTGAAGGATCAAAAACAGGCGACCTTGAAAGATTGCCGTA
ATATCGGGAATCCTGGGAGTTCTGCGATCCCGTTACTTCAGGATCGTCGCCGACCAGAAT
AACGAGACCCGCGCCGATGGTGTGAATCATAGATGTCATCAGCGGGTCGGCTAAAACATT
CATGCCGACATGTTTGACAACAACAAGAGACCGTTTTCCTGAAAAAGAAGTTCCGAGTGC
CCATTCAAAAGCGATTTTTTCATTCATGAACCATTCAGAGGTTGATGAAAATTCGGGCGA
CTCCTGAAATGCTGTGACGACATCCGTTGTTGGAGAACCGGGAACGCCGAAGACGGCGCT
GACATGATTGTCGGCAGCGGATTTAAGAACAGCTTGAAGGCCCGATAAAAAGGTCATGAA
AAGAAAAAGGCGGGAGGAGTATATTTAGTTTTTAGTAAAAAAAGAAAAAAGAAAGCCGAA
ATAAATCGGCTTCGTTTAATTAATTTATTTTTTAATTTACTTTGAATTTATGTTTTGATT
TATTTCAAAAATTCATCCGTAAACGGGAGTTTCATGCGTTCCGTAAATCGGTTCATCGTG
TGTCGGGTAAATTGTTCCGTAGTCGGGGTAAACCGGCTGTTCGATCGGAATCACCTGAAC
ACGCTGCCAGTTGGTCATGTTGTAGATGTGGATTTCTTTGTTAGAGAACACATACAGGTA
ATTATCGATGTAAGCGGAGCGGACAACGTAGCTGTCTTTGTGAACATCCTCTTTCATCAG
TTTAATCTGACCGTCTTTGATTTCAAAGACATAGGCGGTGTCTGAGCCGGAAACAATCAT
GAGATTCTTGGCGGCGTTCCATGTAAATCCGTGGTAGTCGTAAACGCTGACATATTCGTC
GGCGTTGAAGTAGAAGACATCCAACTCAACGGGGTTTGCCGGGTCGGAAACGTCGTAGAG
GGAAAGTTTTGTGCGCCAGTCTCTCCAGTCGCCCGTGTAGCCGAAACCGACAAGCAGTGT
GTCGCTGATCGGGTAAATGTAGCTGTAAGTGCCCTGCAATTTCATTTCACCGAGAACGGC
CGGACTTTCCGGATTGCTCAAATCAATCAAGAGGAACGGGTCGCCGTCAGTGTATGTCAT
CAAATAAAGCGTGTTTCCGATGTAGCGTGTTGTTTGAATAGATTCACCGGTTGCGATATT
GTCGAGTGTTCCGACAGTTTCCATTTCAGCGTTCAAGATGTTGACAATGGAACGAAGCGT
GCTTTCTTCGGTTCTGTAATCATCGCCGACGGTTGAAATAACACGGAAGTAGCCGTCTTT
TTCATCCATTGCAAACTTGCCATTGATTCTTCCGGGAACAACGCCTGAAACAACATCAAA
GGTTTCCAAATTGATTTTTGTAATCGTTGTCTTCTCGGCTTCAATGATTAATGCGGAGGA
GTAAGCGTTGTAGTCTTTGTAGAATGAATCATAGAAATTGGTGTATTCATCTTCCGTTAA
GTCGGAAGTGTAATTGCCAATTGCTTCTGAGACAGCCATATACTTAATGCGTGTACTCAA
GTCGTAGCCCATCACCTTTTTGACATATTTCATGGTGTCGGAGGACAAATAGTTTGACCC
GTTTGATTCAACAAAATCCAAAAACATGATTTGAGTGTCGGGATAGTAATAGTTGGTCAA
ATACATGTTGTCGCCGGAGACAAAAATTGTTGTGCTGTAGGAACTGATGAACGCTTTTGT
ATCATCGACATCGCCTGTTTTAACATCCAATTTTGTGACATAATAAGTAATGTCGGCAGC
GGGTCGGATGATCTCAGGACCGTACGGGTAGTAGCAGTCAGCGTAGGCCAATTCTTTGCC
CATGTACATCATCGGGAAAACACCGAAACCGTATTCACTGGCGACAAAATACAATTTGTC
TTCAATGAGGCGGGAGTCAACATAATATCCTTCATAGGATTGTTCCCACATGACTTTCGG
GTTTGACGGGTCGGAAATATCGTAAGCGATGATTTTGCTTTCGTTGTACCCGGTTGCGAT
TGTAATTAAAAGGTCGTCTGCCAAATAGAGGTTGCCGCCTGTTTCTTTAATTTGAGAAAT
AATGGAAGCGGTTTCTGCGGGCATTGCATTAATGACAAGCGTGATTTGATAGGTATCATA
AGTATAGTAAGGATACTTGGAATCGTCGTGAAGCGTAACATTTGTCGGATAGTACAGACC
GGGCGTGTAGTAAATGATTTTGCCGTCTGTTTTGACGATATCGGCTTCATCGACATTGGC
GATTTGAACGTTGGTCTTTGAATAATCAACGCCGCCTGAATTTCCGCCTCCGTCTTCTGT
CATTGCGTCCATTGCCATGGGTTCCGGTGCCGCTTCGGGCGCGACGCCGGATGATTTCGC
ATAATTGGTTGATCCGTAAACGGATCTTCCGGATGTGCTGCCTGTTTCAAGATAATTTTT
CAATTCTTTTTCTGATTTAAACGATGTCATGCCGACATTGTTCAAATCTTTATCATTGTC
GGCTGATAAACAGCCGCCGACAATCACTGCGCCGGCAACGACAAGACATAAAACCAAAAG
GATATGCATTTTTTTCATCATATAAACCTTCATTAAAACTTTCAACGAAATAAGAGTGCA
AATATTGATTGTGAATTATTTAAAATTCATTTTTATGAATTGATAAATTTGTTAATCATA
TAAAATATATTGAATTCAATGTCGGTAAACTTAAATAATAAAATAAGTACAGCGGCATTG
AAGTTGTATTGAAAAAAAGGGTTAGAATCTATTTATATATTTATTAAGCTGCAAACAAAA
TTGCAGTTAACGGACGACTTCTTGAAAAGTATATAGATACCGCCAAAGGGGAAAAATACA
AAATCTAAATCCATACAGACGAAATCCATACAGACGAAATCCATACAGACGAAATCCATA
CAGACGAAATCCATACAGACGAAATCCATACAGACTAAATCTATACAGACCGTTCAAAAT
CCAAACAATTTTAATTGACATCTGCATTCTAACTCAAATATTGAATTCTAAATATTGAAT
CCGCGAATAGCAGGTGATTTATTGCAAACAACAACACAACTTTTGATTCTTGCTTTTTTT
GTTTATTGGGCAATCATTTATTGGCTGAAAAAAAGAGGCACATTGGCGAAATACAACATT
TCGGCGACCGGTCCGATTTTAATGATTGAAACAACCAAAGGTCTTCATTTATTGGATAAA
ATCGCGGCACCGAGATGGTTTTGGCGTTTGTTTGCAAATATCGGCATTATTTTGATGTTT
GCCGGCATGATTTTCATGTTTTCGCTGGTCGTTTTTTCAGATCTTGCTCTTTTTCAGCAG
GCGTTAGACGGCGTTTCGATGGAGCCGAATGAATACACCGAAATCCAAAATATTTTCCTG
ATTCCGGGCGTGAATCAGTTCATTCCGTTGGTTTGGGGAGCCATTGCTTTAATCGTGGCT
GTTTTTATCCATGAGATGATGCATTCCGTTCTCGCCCGCGTCGAAGATATCAAGGTTCAT
TCCGTCGGTTTAATTGTCGCGCTGTTTCCAATCGGCGGATTCGCAAAAATTGATGAAAAA
CAGCTTTACGGCGATGAGTTAGACGTTTTTGATGAAACGGATATTGAATCAGAAAGCGAG
TTTGATGATTTAACGGCAACAATTGAAGAAATACGCGAACATGAGAAGTTGGAAAAAAAG
AGACTGGAAGAGGAACAAAATGCTGAAGAAGTTTTCCCGGTTTCTTCGGTTTCCCCGAAT
TCTGCCGTTTCTGAAACTTTCGGCGACAAGGTCGGCAATAATAAGAAAGAGGAACCGAAA
GCCGCCACTAAAACGCAGCGTTCACGCATTCTGGCAGCAGGCGTCATGTCTAATTTCGTT
GTCGCGCTGATTGCAGGCATTCTTTTCTTCGGCCCCGTTCTCGGTGCAATGGCCCCGATT
GGAACGCTTCAAATCACAGATGCTGATAATCTTGCCGTGTCTTCGGGTTTAACAAAAGAA
ATGGTTGTGGTCAGCATTAACGGTCAAAATGTGACAGATATTGAAACCGTGAATCAGGCA
CTGGCAAATGTGACGCCCGGCGATGCCGTTACGGTTCGCGCGTCTTATGATCGGGTGATT
GAAGAGTATGAAATTGTGACAAACGCGTCTGCCGAGAACATAAATTATGCAGGCATATTA
ATTCAGTCTGTTAATGCGGATTCTCCGGCTGACTCTGCCGGGTTGAAAGCGAATTCCCTC
ATCTTTAAAGTGGATGATGAATACTTAGTCAGCGCAGCAGACTTTTCAACAATTATGGAA
ACAAAGGCGCCGGGGGATACAATTCTCCTTTCGGTTCAAAATTATGATGAAAACGGTGCC
GTTGTCGAAACACAAGAAATTTCGGTGACATTGGCTTCTAATCCGAATGATGAATCCAAG
GCTTACATCGGAATTTATTACACGCCCGGACCGTTCCAAATTTCGCTTTTAGGCATTTCC
GTCGGCGAATTTAACGCAGGCGGTTATTTGGAATACATGAAAACACTCCCGTCTTTGCTT
TATTCATTTGATTTTTCAGAACCGAAAGAATCTGTCATGACGATTTTTTCCGTTTTGCTG
ATTCTGATGATGATGCCGTTTATGAGCATTCTCGGTGACGGATTCGGCGGTTTTTCGGAT
GCGATGATGCAATTCTTCGAACCTGTCGGCTGGGCTGAACCGCTCGGAATCGGCATCTTT
TGGATTGCCAATCTGCTCTATTGGGTAGCCTGGCTGAACTTCTACGTCGGTCTTTTCAAT
TGCCTCCCGGCCATTCCGCTTGACGGCGGTCATTTGTTCCGGACATATTTTGTCAAGATT
GCCGAAAAGCTCAAAATGAATCCTGAAAGAGCAACACGCATGTCTTTCAGAGCCAGCACC
TACTTGTCAGGCTTTATTTTCCTGTCATTCCTGCTGATGTTCATTTGGCCGTATATCGGG
CCGTATGTTCTCAGGCTCTTTAATCTGAATTAATCAAATGAATCAAACAAAATAACGTAA
TTAACGCAATAATAACACAGGCTTATCGGGCAATTGCAAAAACTATAAAATCAAAGACAC
CGTCTTTGAGCCCGATACTTCTGGGCCTATAGGGTAGCGGATATCCTGACGGACTTCGAA
ACATTTGCTTGTGAAGACATCCGTCGACTTGCGTTCGAGTCGCAATAGGCCCGTTTTTTA
TTTTTCTTTTTGTTTTTTATTTTCCTTTTTTTGATTATTTTGAAGCAAGACCCAAACACC
GTTTTTTCGAAAAATGAATGAAAAAACAAAACAACCACCCGCTAATTTTCGATTTTGAAT
GGAGCGAAGCGAAATGAAAAATCGGAAATTTGCGGATTCGTGCCTGGCCGATACAGCAAA
ACTGAACCACTGCTTTACAATAAAATGTGCGTGTGCGGCACTTTTACATGCATCAGCTCT
TTTTTATGGCAGCCGTTCGCTGCGCGAACGTGGGCACTGTTACCTACCATTCACTTTTGC
TGTTGTTACCTACCATTTGTGTTCGCTGCTGCTACCTACCGTTCGCATTCGCTGCTGCTG
CCTACCGTTCGCATTCGCTGCTGCTACCTACCATTCGCATTCGCTGCTGCTACCTACCGT
TTGCATTCGCTGCTGCTACCTACCGTTCGCATTCGCTGCTGCTACCTACCGTTTGCATTC
GCTGCTGCCACCTACCGTTTGCGTTCGCTGTTGCCGCCTCACCGTTTGGTACACCAACCG
CTGCCGCTCGCGCGAATCGCCCGGCTTTAAAAATATTACAAAAACTGCCCCGCGTTTATA
ATAAATGAAAAACCCGGAATGTAAACCAGAAATTAATGAATAATAGATAAACAAAAAAGA
GAAAGTAAAACGGCAAAAGCCGTTTTAAAATTCAAATAATTGAAAAAATTGAAAATGATT
AGTGGCTGCCGCCTTCGCCTTTGACAATATCAACAATTGTGATTTCAAAGACAAGCGTTT
CGCCGGCAAGTTCGGAATTGAAGTCGATGACGATTGTTGTTTGTGTGATTTCTGTAACGA
TACCTTCAACAACAGCACCGGTTCCGGTAACCAACATCAATTTATCGCCGACTTCGGGTG
TTGATCCGAGGCTTTCGATAACATCAGTTTTGTTGTATGTCACGACCATGTCAGGATTGT
ACGGATAAGCGTCTTCAGGCGAAATGGTCACGATTTTGGTTTCGTGAGATTCCATGCCGA
TAACACCGTTTTCAAATCCTTTTATAACTTGGTGACTGCCGACAACAAATGTCAAAGGTT
CTCTGCCGTCTTCCCCCTGATTGGAGTCAAAAACGGTCCCATCTACACGTTTCCCGACAT
AATGAACAGAAACGGTGTCGCCCTCTTGTACGCCGTGGTCAGAACTGATCGCCGGTCCCG
GATAAAGGACAACTGCAATAATTGAGAAGAGCAAAAGGACGGCAAACAAACCGCCTACAA
TTGCCAACATTGGATTTACTTTTTTTGCCATATGTATAACCCGATATGATTATTAATAAA
TTTTAATTAATTTATAACTCTGTAAATCATAAATCATAGAATCATGAGTAATAAACATGA
TAAATCAAAAACACCGTCAAACACGATGAGTTTGAAAAATGTTTGTAAAAACCGAAATAA
GATAAACAAATTTCAGACATTCCTGCGTTTGTATGAAGTACAAAACAATAACAGGTATCA
ATTGATTATGAAAAGAATCCTTTATTTAAAAAAGTTACCTTTGGAAAAATTGATTTTCGC
TGTTTCAAACGGTTTTAAAAAACGGAATATATAAATAAAACAGATTGAATTTATCAATAC
ATAATTATAAAATTTACGAGAATCAGAGAATTCAACAGAATTTTTACAAAATAAAAACTG
AGAGGGTAAAAAATGGAAGAACAAACCGGAAAAGAAATTGTAAAAAGTATCGGCGACAAA
ATGGGTTTTACACCCCACGTTCTTGAAACTTTAGCAGAGATTGATGAAGATTTTGTCAAG
CGTTACGGCCGCTGTGACGGCAGACTTTTGACAGACGGCGTTCTCCCCGCAAAAACAAAA
ATTTTAATGGCGCTTGCAGTTGTCGCTTCCAAGCAATGTGAATCATGCGTGATGTCACAG
ATGAGAAGCGCCATTCACAACGGCGCCACCAAAGAAGAAATCATGGAAACAATGGAAGTG
ATTTCCATCACATCCGGCGCGCCTGCCGTTGCCGCCTGCCGTGAAGCTTTAAAAGTGCTT
CTTCTGGAAAGCAAAACAGAAGGCGGCAATTGTCAAAGAGATTAAACAAAATTAAAACAA
AATGAAAAGATGATAAAAATGAAATTTCATCTTTCTTTTTATATTTTTGAAAAACCACTT
TTTTTATAAAAATAATAAATGCCGCCGATTCCTGCAATATTAATGACCGCAATCAGCAGG
TAATAAATCGGTTTCATGTATTTTGATGAAATTTTGGAATCGGATTGCGGAAGAACGTTT
GAAATCGGCAAAAGGGAATCGGATGATTTGATTAAATAATCTGATAAATCAATTGATGTA
TCAGACGTTATTTGAAATCTGATCTCAGACTGAACATATTTCATTTTTGAATCGGCCGTA
TCCCATTTCAGCAAATAACTTCCCGGTGTCAGTCCGGCGATTGAATATTGTGAAAAAACG
GCGTTTCGATTAAATCCCAAAGAATTGAAAACTTCAGATTCGCCGTCTCCTGTCAGTTGA
AACAAACGAATTTGAACAGGCTCAGGCGCTTGAAGATAAAAAGCCGCTTTTTCTTTCGCC
GGCAGAACTTTTCCTTTTGAAAATCGCGGATGTGTTTGAATATTGAATAAAGACAGCAAA
GTCGGCGCAATGTCTTCCTGCCCTGTTTGTTCATAATAAACAACATTTTTCTGAATTGAA
TTTCCGTAAACGATAAACGGAATATTCAAAGATTCTTTGGTTTTGGAATATTTGGTTGAA
CTGTGCCCGCCGCCTTTTTTGTTCTGTTCTTCAAAAGCCATGCCGTGATCGGCCGTCAAT
AAAAAGAAAAGATTATTGCGGCGGCATTTTTCAAATAATTTCTCCAAATCTTTGTCCAAT
TTTTCAACAGCATCCAAATAAGCAAAATAGCCGCGGTAATGCCCGGTTGAATCGACGGCG
CCGACGCTGATGACAAGAATAAATTTTTGCCCGGGATATTTTTCCATCACGGATAAAACT
TCGCAAGCGGTATCCAATCCCCAGCGATTGTAACCGGCATACTTCTCACTGGTGTCTTTT
GTATTAATGTAGGACAAAGCGCGGTTTTTCTGAAAATTAAAAACGGAAACGATGTCATTG
ATAACAGCTTGATTCGAGCCGTTAAATGAATTTTGCTGAATTGTAAAATCCATATTGTTG
ACCGAGTTTGTTTTATCATAAATGATGACATCGAATTTGCTGCGCATCGATTCGAAATCC
CCGCGCTGCATGATTCCGATACATAAAAATCCCTCCTCCCTCAAAACATCCATAACCGTT
GACTCCGCGTACCCGACAATTTCCGCATCCGCTGAAGGATTTCCGGTAACAAGAACAGAA
TGACCTTTTTCAGTAACAGGAACAGGAACTTTCATTTGAGAAATTCGGAACCCGCGATCC
CAAATATTCGGCAAAACGGAAAGAGAAGCTTTTTGAACAGATTCGCCGGAAAGTGTTTCG
CCCTTTAATTCGGGAAACAGATAATATGAACCGAGCCCGTCAACGATTAAATAAACAGCC
CCGTCGGGTAAAGTATTATTTTCATTGAGATTTGTGTAAAACGTATTATTCTGAGGCTGA
CCGGAATCGGCCGCAAAAGCAGGGACGGAAAACGAAAAAAGAATCGAAAGAAGCAAAACG
CATAAAATGAAAGATTTGATTGATGGTTTGATTGATAGTTTGATTGATGTCATGAATGGG
ACAAAATGCCTGAAACATAATTAATTGCCGAAATTTTCGAAACAGAAAGCTTTAAATCAA
AACTAAAATGTATTTTTCCGACATAGGACTGTCCCTCATGAAAATTAATCCCCGCTGCAC
TTATTGTCTTTTATCGCGCGTTCATTACCAATGCAATCTCGTCACAGACGATGCCGATTT
GATTCATAAAGTTATGAAAGAATGTATTTCTGCTTTAGGTGATGAATATGACCCGTCACG
AACATCAACGCACATCGGAACCGCAGTTCATCGCCGCTGTTTTGAAGTTCTTGAAAATCA
CGACCCGTATAAAGAAGTAAAGGAAATGAACACCAAAACGGCTTTGGAACTTCTCCCGTC
TGTTCAAAAAATCATATACGGGGAAAATGAAAAAGGAGAAGCTTACACTGTTGAAAACAG
TCCGCAGCCGTTGGAAGAAACGTTTGAAAAAGCCGTTTTGGCCGCGGTCATCGGGAATTA
TTTTGATTTCGGCGTTATGGGGCTTGACGCTTCCGACGAGGATTTCAAACTGAAATTTGT
TTCATTTTTTGAAAAAGGATTGGACATCAATGACACAAAAGAAATGATGAACCGACTCCA
AAAAGTTGTTTATATCACCGACAATTGCGGCGAAATCGTTTATGACCGCGAGGTTTTGAA
AGTCATTAAACACATTCAGCGTCTTCAATATGAAAACGAAAAAAACGAAAAGAAAAACGC
TGAAGCTGTCCTCCCGGAATTAATTTTGGTTGTGAGAGGTGAGCCGATTTTGACGGATGC
GACAAGAGCAGATGCGGACGAGTTGGACATGGCATCCGTCGCTGACCGTATCTTAACAAC
GGGATCAAACGCAATCGGTGTCATACTTGAAGAAACACCGTCAGAAACAATAAAAGCAAT
GGAAGAAGCAACAATCGTCATCAGCAAAGGCATGGCGAATTATGAAAGCTTATCGGATGA
GAAGTCTATTCGGCCGATTGCCTATCTGTTGAGATCAAAATGTGAAGCGATTGCCGAATC
GTTGGGTGTTGAGATGGGAGAGTCCATTGCAAAGCTGGAAATCGAATAAAAAAATGAAAA
TCAAACCGGATAAGATAAAAACAAAATAAAAACAATAAATGAAAACAGTAAAAATCCGAT
TTGCAACAATTATAAATAAACTATCCGCCTTGGTTTTAAAAACCGTGTTTTTGGTTTGTT
CGAATTTTTGAAATAAAAATTATTATTAAACTCATTATTAAAATTATCAAAATTATTAGA
ATTATTATTTTAAAAGAAGCAGGTACAGATGGACATGTCTAAAGTTAAAGTCGCTATTAA
CGGATACGGCACAATCGGCAAACGCGTTGCTGATGCTGTTGCGCTCCAGGATGATATGGA
AATAATCGGGATTTCAAAAACTCGCCCGAACTTTGAAGCCAAAACGGCTGCAATGAAAGG
ATACAACATTTATGCGCCTGCCGACAAAATTGATTCATTTAAGAATGACGGATATACAAT
TGCCGGTTCCATTGAAGACATGGTAAAAGCAGCCGACATCGTTGTTGACTGCACGCCCGG
AAAAATCGGCGTCTCCAACAAAGCGCTCTACGAAAAAGAAGGCGTGAAAGCCATTTGGCA
GGGCGGTGAAAGCAAGGACATCGCACCGATTTCATTTAATTCGGAAGCAAATTATGCCGA
TGCCATCGGTGCCGATTACGTTCGTGTCGTTTCCTGCAACACAACAGGCCTTTGCCGCGT
GATTTATCCGTTGGATCAAAAATACGGCGTTGAAAAAGTCCGCGTCACCATTGTCAGAAG
AGGCGGCGACCCGGGAGACATCAAAAGCGGCCCGATTGACGCGCTTGTTTTAGACCCGAT
TAAATTACCGTCACACCACGGACCGGACGTTAAAACCATCATGCCTCATATCAATATTAC
ATCGGCGGCAATCAAAGCCCCGACTTCTTTTATGCACCTTCACGTCCTGAATATTCAATT
GAAAACGGAATGCAGCGCAGAAGACGTGAAAAACTTATTCGCATCCCGCCCGCGCATCAG
AATGATTGCCGACGGCATTTCCGCAACGGCGCAGATCATTGAATTTGGCCGCGATTTGGG
GAGACCGAGAAACGACATGTGGGAAAACTGCGTTTTCAGAGATTCCGTCTCTGTCGACGA
CGGCGAACTTTACTTCTTCCAAGCCATTCATCAGGAATCAGATGTTATTCCCGAAAATGT
TGATGCCATTCGCGCAATGATGTCACTTGAAAAGGATAATTTGAAATCCATTGAAAAGAC
AAACAAATCAATGGGCATCGGCTTTAAATGCTGATAATAAAAGAACAAAAAGCTAAAAGG
ATAAAAAGCTAAAAAAACAAAAGCTAAAAGATAAAAATCAATGCCTCTCCCGTGAAACAA
TCATGTCTGTTGAAATTGTCATTCAAAATGATTGGGCGGAAAAATATCGCCCGAAAACGT
TTAAAGATTTAATCGGCAACAAAAAAGCCATTCATGAGCTTCGCCTGTGGGCGGAAGAAT
GGGAAAAAGGCGTTCCCGAGAAAAAAGCTGTCATTCTTTACGGGACGGCAGGCATCGGCA
AGACATCTTCCGCTGCGGTTTTAGCGGCTGAGATGGGATGGGAATACGTCGAGATGAATG
CCGGTGATCAGAGAACGGCAGACGTGATTGAACGCATTGCGGGAATGGCATCCAAAACGA
CCACGCTTTTCAGCCACGAAGTCGATGAAGACGGGAAAAAATCATCCGGCAGAAGACTGA
TTGTTTTGGACGAAGCGGATAATCTGCACGGCACGTATGACAAAGGCGGCAGCAAAGCAA
TTGCTGACGTGATTGATAAAACAACGCAGCCGATTTTGTTGATTGCCAATGATGTTTACG
GCATCACGCAAACGATTCGCTCCAAATCTATGGAAATCGAATTTTCAAGAATTCAAACGC
GATCTCTTGTTCCGGTTTTGACAAAGATTTGTCAAAATGAAGGCATAACAGCCGCTGAAA
GCGCGATTTTGAAAATCGCCGAGAATGCAGGCGGTGACGTCAGAAGCGCAATTAATGATT
TGCAGGCAGTAACTGTCGGCAAAACGGAAATTGCCGATGAGGACATTGTCATCTCAGGCA
GAGACGTGAAAGAAACGATTTTTAAGGCTCTTGTGAAGGTCTTTAAGGGACATCACCGCT
CTGACGCTTTAGACGCGGTCAAAACGCTTGATGAAACGCCTGAAGACTTGATTTTATGGG
TGGATGAAAATCTGCCGATTCAGTTCCCGAATCAGAGTTCCGACGGGAAATCCGCAAACG
GCATCAATCCGGATGTTGCAAACGGATATCAGGTTCTCTCAAAAGCAGATTTATACCTCG
GGCGCGTGCGCCGCCGTCAAACTTACAGAATGTGGCGCTATGCCGGTTTTATGACAACAG
TCGGCCCGATGTCTGTTCGTTCCAAAGACTATTCAGGATTTATCAAATATACGTCGCCGT
CGAAATGGAAAAGGATGGGGCAATCGCGTTCCGTTCGCAATATGCGTGACAACATCGCCG
TTAAAATTTCGGCGCGTCACGGCAAATCCATGCGTGTCTCCCGTAATGAAATTATTCCGT
ATTACCGGAAATTGATGGAAAATGAAGAATACGCCATTGCGCTTGCCGGTGAATCTGATT
TTGACATGGATGAATTGGTTTATCTGTTAAAAGCAAAATCCGCGACGAAGAAAGTTCAGT
CGGTTTATGAAAAATCCCGCTTTATCGCCGATGCTAAACGACCGGCAGAACCGGAATTCT
TTAAAACGCCGGAATCGGAAAAAAGAAGCACGGTGGCAGCGGCAGATAAAAATCAATTGA
CACTTGAAGAAATCACGAAGAAAAGTGAAGAAAAGAAAGCGGAAGAAGAACAAGCTGCCG
CAAAAACAGAAGAAAAACCGAAAAACCAAAAGAGTTTATTCGATTTTTGATTTTTTTCTT
TCATTTTATTTTTGATTTTTGAAAAACGATGATTCTTTTTTATTTTTTTTGAAAAACGAT
GGTTCATTTTTATTCTTTTTTAAAAAATGATGCTGCTCGCGCGCGGAGGCCGCATCATTT
TCGGCATAAACTCTCAAATTTCAATTAACTCAACTTTTTACGAACCGTATCGTAGAAACA
CGCGTCGGAGAACTTAACGAATCTGCCGGGATAACGCGCGCGCTTGATTGTAATCGTGTC
GTTTTCATTGACATGAATAAAATCTTCCGGCCGCTCTGTTTCAATTTCAGGCGGCGTAAC
AACTTTACCGTCTGTCACGACAACGATTTCTTTATTCGGCATTTTGACGCGGACCGTGAT
TTCGCTGTCAAACGGAACAACCCACGGGCGCGACGAGAGTTTAAACGGTGCAATCGGAAC
GATTAAAATCGCATCGACTTCGGGCGTGACAATCGGACCGCCGGCACTCATCGCATAGGC
GGTTGACCCGGTCGGCGTTGCAAAAACAATGCCGTCGGCACGAATTTCCCCGAGAAGACG
GCGGTTGACCAAAATTTCATAAGTAATCATTTTGGCCGGATAAGCGGATGTCGCAACGAC
TTCATTGATCGCGTTTCCGATAAATTTGCCGTTAATTGAAAGATCCAGACGCGGGCGTTC
GTCGTACATGAAACCCGAAATGGCTGTCTCAATTGCCTGAATTGCGTCTTCGGGGTCAAC
GTCTGCCAAAAAACCGAGTGTTCCCATGTTGATTCCAAGAATCGGGATAGGGTCGGGCAT
TTTAGACATATTCCTGAGAATCGTGCCGTCGCCGCCGAGTGAAATGACAAAATCAACGCC
GATGTCTTTCATTTTCCCGACAGCGATGCCGCGCTCTTCCATGTTCAAGTATTTCGCAGG
AGAGGAGGAAAGATAAATTTCAACGCGGTCTTTGAATGTGTCAACGATTTTTCGAATCAT
TTCAAGTGCTGCTTCGCTGTCACATCGAGAAACGATTGCGATTTTTTTGACGGTTCCCTG
ATAGTAATACCAATCGCCGCGGCAATCAATTTCGGGGAATGTAATTAAATTGAGAATTTC
CTGATGAACCGCCCCGTTTGAAGCGACCAGATTCACGGGCTTGATGTGATTGTCCGGCAA
AAAAACCTTATTGCCGACACCGTCTGTCACAATGCCGCCGGCTTCTTTGACAATCAATTG
GCCGGCACCGATATCAATCAACCGCAATGTGCGGCGAACATCAATAAAAGCGTCGATTTT
GCCGGCCGCGACATAACACAATTCAAGCGCGACGCTTCCGAGAACACGCACTTTTTGAAC
GCGGGAGCAGAGTTTGGCAGCGCGGTCTGTGTTTTGGCGGTACCCGTAAGCACTGATTGT
TAACTCGCGAACGGTTGATGCTTTGGATGAAGTAATCTTTTTGCCGTTCATGTAAGCGCC
TTTTCCGGCCTCGGCGTAAAACTCATCTCCATTGGCTAAATTGCAGACGTAACCGAAATA
AATGCCTGTTAAATCGGGTTTGGAAAAAGCGATAGAAACGCTGTAAAACGGAATATCATG
AATCGCGTTTGTTGTCCCGTCCAGCGGATCAACAATAACTGCAAACTCAAGATTATTGAC
ATCGCCGATAATTGTTTCGCCGAGCTCTTCGCTGATGATGCGAACCGAGCGGCCGGATTC
TTTGAAGCGTTTAATCATAGCGTCTTCGGCCGCCAAATCGATACGTTTTGTATCGGTCCC
GTCGGCACCGATAAACATAAACTCATCCGCCTCATTCGTGCCTTCCAAAAATGAAATAGC
AGCGCGGATATCCGCATAAACGGCGCGGCAAAGTTCCAACAATTCGGGATTCGGAGAAGA
ATTTTCAGACATAATAATCATTTAAACAATAAAGTAAAGATATGAAATATGAATGAAAAT
TCGTTCTTTGCTTTAAATAAATGCCGTTTTACAGAAAATGAAAAAAAGATTTAAAGAAAA
ATAAAAACTCAAAACAACAATTTGATAGAATAAAAAAAGCAAAAGCAGTAATTTGAAAAA
TAAAAAAAGCAAAAACAACGATTTGATAAAATAGAAAAAGCAAAAGCAGCAATTTGAAAA
ATAAGAAAAAGCAAAAACAACGATTTGATAAAATAGAAAAAGCAAAGCAACGGTTTGATA
AAATAATAAAAAGACGGAACAACCGACTCCAACGCGAGTTTCATGAGCGAAGCGAATGAA
AGGAGGCGTTGGAGATTCTTCCCATCCGTTGATAAAAACAACATAAACTGAGGACATTAT
AGACGAGAACTTGCCAAAGAATTTACCGTCTCAAACTCGGCTGAAACGATTTTTTCAACG
GCGGAGAATAAGCCGCATTTTTCAATTTTTGCTCGCTGTCGCTCACAAAAACCGAAAATT
GCGGTCGTTCATGAACTTTTCTTCAATTCAGACAAAACGAAACAACGATTTTATTATTTT
AAAAACCTGAACGCCCGATAAAAACCCAAAACAAAATACCGTTTTATTTAAAGGTTTAAC
CGGCGTTCGTTTTTTCATTCATTTTCGGGAAAAACGATGTTTCGGCTTTCCCAAGAGAAA
TGAAAAAACAAAACAACCACCTCCAACGACGCGTTTCCAAGCGAAGCGAGGAAAGAAGGA
GTTGGAGATTCGCCCCCATCATTTACGGTAAATAACAAAATCAATTTTTCTTCCGGAGTA
ATTTTATCGGGTTAGTTGGGTTTAGAGACGGCGGGGTAAGAATCCGCATTTTTCAATTTT
TGCTCGCTATCGCTCACAAAAACCGAAAAATGCGGTCGTTCGTGGACTTTTCTTTAATTT
AAAATGAAATCAAACATCTGTTTTCATTTATTTTTGAAACCCGAACGCCGTCTAAACCCA
AAAACAAAAACAATCCGATTTTTATTTGGGGCTTAATCGGCGTTCGTTTTTTATTAATTT
TCGGAAAAAATGATGTTTCGATTTAACTCAAATGAATGGAAATACAAAGTACCGCCTTCA
ACGATGCGTTTCCGAGCGAAGCGAGGAAAGAAGGAGTTGGAGATTCGGACTCATTCGTTG
AATAAACAACATAAACAGACTATTGAGAGTTAAAGTCAACAGTACCTATTTTTTAAAACG
CAGGGGAGTAAAAAACAGAAGAACAAAAATAAAGAAAAATAATAAAAAAGAAGAACAAAA
GAAATCAGTTTTCTTTGTTCATTTTGGCGCTGATTTCATCAAGGAGTTGGTCGTCGGTTT
TGCCGGCGGTGTCAATTCCCTGTTCTTTGGCCATTGTTTGAATTTTTGATTCTTTAACTT
CGGGCGTTGTGTCTTTTAAACTCTTTTCAAATTCCTGATAAGAAATTTCGGCTTCCTTTT
GCGCTTTCTTAAATTCGCCGGCAGATTTACCTGCGGAGCGGGCAAGTTCGGGAAGTTTGG
ATGCTCCGAAAAGCAAAACAATCACTGCAACAATAAGAATAATTTCTCCGGTTCCTGGTG
TCCACATTATTTTTAACCTCTCTCAATTTTTAATTAAATAAACCAAACGGCACATTACTT
AACTGTAATTACTTAACTTGTACTTTGTCAATGAATAATAATCATATAAATTTATTGTTC
AGCATTTTTTTCAATTTGATAATATTTAAGCCTCTTCCTTTGAATTTTCGATTGCGTCAG
CACCGTCATTCATTTTAGCGGAAATCAAAACCAATAACTCATCTGCGGTTTTTCCTTCCG
TTTGAATACCGGCATCTTCTGCCATTTTTAAAATTTTTTCATTCAAAGCTGCTGATTCTT
GTTTTTTCTTCTCGGCGATTTCACGATTCAATTCATCAAAACCACTGAGATCAAATTCGG
CCGCCTTCTGAGCCGTTTTAAATTCCCCCAACGCACCGCCGACGGCACGCGCTAACTCGG
GGAGTTTGTTCGGGCCGAATAAAACCAGAACAATAATTAAAACGAAAACAACTTCGCCGA
ATCCGAGTGACAACATAGTAAATTTACATTCAGATTAATGCTTATAAAGATTTTCATTGT
CTGTCATTATTTTTTGTTTTAAATAATCAGATAATAAATAATAACAGCACCCACTTAAAC
AAACTTCAGCAGAATTAAGCTGAATTCAAAAAGAATGACAAGCGCAACGCCGGCAATTAA
TTGAGAAACCATCGTCGGATCAGGCGCAACCAAAAAAGCGAATCCGATTAAACTGCCGTA
AACAACCAATCTGCCTTTACGAAGCGTTTTCTCTTCAACGATTCCCATACGAACAACGGA
AACCATCAAAAGCGGAATCTGAAAAACCAAGCCGAATCCCAAGACCAGTGAAATAATCGT
ATTGAACGTTTCACCGAGACCGATTTGAGCAACAGCTGTTTGATCGGAATAGAACAAGAC
ATAATTCAAAAACAGCGGCAGAACGATAAAATACGCCAACGCTGACCCCAATATAAATAA
TATGAATGACAGCGGCACAACTTTAATCAAAAATTTGCGCTCATTTTTATAAAGCCCGCG
GGACATGAATTTAAACAGCTCATACATCAAAAGCGGGAAAAAGATACAAATTGCTGCCGC
GATTGATAATTTCAAACGAACCATCAAATATTCCGTCGGGGAATAAATCGACATAATCAC
GCTTTCCGGAATGAGTTTATCCCAAAGATACGCGACAACATCGCCCGAAAACGGGTAGAA
CAAAACAGCACCGATCAGCAATGCTGCGCCGGCGATGATAATGCGGTTGCGAAGTTCTTT
GAGGTGACCGACAACATGTTCTTCATAATCGCCTTCCGGCCTTTTCTTACCCGATTCCTG
CGGCGGAAGAACTTCCGGAGAAGATGCAGCCGTGGCCGTTGAAGAGTTGGAGGAATTACT
TGAAGGATTAGGATTACTTGAAGGATTGGTATCAATTGAATGAATGGCATCATTTGAATG
AATGGCATCATTTGAATGATTGGTATCATTTGAATGATTATTACCCTCATTTGCTCCCGA
AGTCATGTCATATCCCCATTATGAATTTAAAAACAGATGTTTTAATTTTGGTTAATAAAA
ACACGGTAAGATTTAAACATAACCATTAAAACTGACAAAATCCGAAAAAAAGACATAACC
TTTTTATTTAACGCCATTATTCAACTCACGGGTAAGTTTTAAAAACCCGTATGGTGTGAT
AAAAATCACCTTTAATAGTTTTAAATTTGTTTTCAAAACAGACTAAATCAGGATTGTGAT
ATTATCGTTGAGCTGTCAGAAGGAATCCAGTTTCTTTTCAAATTTTTAGAATCCATCAAA
AAGAAACTGATTATTTTATTCGCTGTTTTTTTGGTTGCTGCCGTAATAGCATACCCGGTA
ACGGACTTTATCATCAGCGATGCCATTGACCGCAGCTTACCGCATAATGTCAATAACCCG
TTAAAAGAAAGTTTTGACCAGCTTTTGGTTGTTTATGACGGACCATTTACCGTTGATGAT
TTGAATATCACGGAATTGCTGAACGATCCCGATAAAAAAATTATGCTTTACACGTCTCCC
GTAAATGTATCGGAGGCGGAAAACGTTGTTCAGAACGTCATCATTGAAAATACGGAAAAA
ATATCCGCATTAGATATTCTGTCACTTTATATTCTCGGTGAAAGCGAATACACGCTCAGC
GAAGTTTTAGACTTAATCATACAGGGCGGAACGGAAGAGTTAACAATTGAAAATCTGTCA
AACTCATCCGAAGTTGTCATTTGGCAGGTAACCCCGTATGAAAAAGACATCACAAAAATA
AGTACGGTTGAAGAAATCGGAAAAGATTTTGAAAACATTACAGGCCGCGAACCGATGTTT
ACAATCGCGCATGTTGAAAAAGAAGAAAAAAGTGATTCAAGCAACCCGATTGTCGTTTAT
ACAAAACCGCTTGAAGTGCCGCTCTTAAAATTGAAAATGTCAATCATCATCGCAATTATT
GTGATGTTGCCAATCCTGTTCTACATGACCGGAAAAGAAATAACGAAATATGTCGACACC
AAAAAACTGAATTTAAAGGATAAAATTCCGTTCAAAAGAAAGTGGTTGATATTAATCGTT
ATCGTCATGTTTATTTCATTTATCATCGGCGCGCTTTACTCTTATCTTTTCATGGCACCG
CTGTTCATTCAATTCCTTTATATCAGCGCAGCCGCCTCAGGCGCACAGGCAACTTATTCG
ATTTATGAATTTGTCAGTTTTATCGCACTGATGACATTAATCTTCGGTTTCATCTTTGAA
TTCCCATTAGTGACATTTATACTAAACCGTCTCGGAATCGTTCAAAAAAGAATGCTGACA
AAATACAGAAAACATGCTTACGTCTTATTTATCATACTGGCCGCCGTCATTACGCCGCCG
GATGTGATCAGCCAGATTATCGTTGCCATTCCGATGATTTTCTTCTATGAAATCAGCATT
ATCATTGTCAAAATATTCGGCAGAAAAGACCCGCCGATCGGAACAAATCTGATTTAAAGA
AGATTGAGTGCTAAGCCGAAAATTAAGCCTGAAAAAATTCAGGCAAAAACGACAAAGATA
ATGAAATAGACAATAAGCGTTGCCAACACGCTGTAAAGTGTGCCGATTAAGAAATATTCG
GCAAACATTTTATTTTTTGAGATTTGATCATATCGCGCAATGGATTTAGCCGTCATCACC
AACCCCAATGCTGCATATTGGCCGATGCCGATAAAAATGCCCATTAAAAAGCGTTCCAGA
TTTCCGATGGTTGCGCCTGCGCCGGCAATAGACTCGATTTCATCACCGTTTTCATTTGTT
TTTTGAACCGGCTGATATTTTTCGAAAATCTTTTTAAAACAGATATTAACCGGCTTCACA
ATGATAACTGCAAAAAGAGCGTATTTGAAAAACATATAAATTTCAGGAGAAAGGTTAACC
GACCCGGCAAGCTCGGAGAGAATAACAGCGGCAATGACAACGATAATTAAATGAAGCGTC
TGATCCGCAAGATAAATGATTCTTTTAAATTCTCCGTTTGAGTTGAATTTCCGGTTACTC
AATTTAGATCCTCCATCGGCGAATTCATATTTTCCGTCATTTGACTCAGACTCATTGCGA
CCGACTGTCATTTCAAAAACGCATTTGATAAGATCAATAACAGCATGAGAAAGAACAGTG
AGTACAACAATTCCGATTGTGATTACATTTAGAAATCCAAGAAACGCCAATCCAACCAGG
AGGAGAACAAACGGAACGGCATAAAGACCGGAGTGGATAAGCGTATTCTGAATGCTGTTT
TCTTTAGATTGTGCCATTTTGTTTGTCTGCAGATAATAATCGCCGATAAAATGACACAGA
AGAAGCATAACCAAATAAAAAGAAAATGAAATTGTTAACATTATTTGTTTCCCCAATGAT
TTTGAAGTGTTGCGCACACTGATTTTTTCAAACGCAGATAATTGTAATATCCCGTACTTT
GAATTTTAGAATTAACTGTTTGGACGGTAATATTTAATAAACTTGCCAAATTTTTTTGAG
GGATTGCTGTATCATATCCGAAATTTAAAACGCTTTGCTTAACCAGTTCCCGCTGCGTAT
TTCTCCATTTACTTTCCGTAAAATCACAAAGTCTTAAACTTTCATTTACAACGTCCATAA
AATCGGTTTTTTCGGTTGCTTCAATCAAAATTTTTGACTTTTTATAATCGTTATGATTGT
GAATCGAATTGATTGCGTTTCGCGCGCACCAATAAGCCGGGCCGTCCGCGCCCGTACTGG
AGGAAAAATTAATTTCCGTATCAATTCCACCGATTCCGATTCCGAAACGAACTTCCACCG
GATCCAGCATAAATTTTATTTTATCTGTGATTTCAAGCAAATGATCCGCTTTTTTCAAAA
GTCCTTGGAATTCATCTCCCAACGTAACAACAAAAGCAGAAGCGAGATCTCCTTCATATT
CAGAATTAATAGATGAAATAACATCTTTCAAATGTCTTTGAAACTTGTTTCTGTCTTTTA
TTTTTCGAGAAGATATGATGTCCCCGATAACGGCAAAATAAATCATTAAAATCCCTGATT
CCTATTTTTAGATTTGACTAAAGTTTAGAGTTAATTAAGTAATAAATTACTGATTTTCAA
AATATAAGTAGTTTATTACTTAAAATTAAAAATTCAGTAATTTATTACTTAATTTGAAAA
ATCAAAAAATGAAACAGAAAAATGAAACAGAAAAAATGAAACAGGAAAGATAAAACAGGA
AAGATAAAACAGGAAATATGAAAAGGAATCAGTAATAAAATACTGATTTCAAAGATATAA
GCAGAATATTACTTAAATCAAAAATATAAGTAAAATATAAGCAGAATTTTACTTAAACCA
AAAAAAGTAAAAAAGAATTAATTGTCGGAAATTGCCGAAACCACCGTCTCGCCGAACTCT
GCGGCACATTCCGGTCCGTTTGCCGTAACAATTTTTCCGTCTTTAACAACTGCTTTTCCT
TTTAAATCAGCACCGGCTTTTTTCATTTCAGCAATCGCATCGTCTGCCGGGAAAATGGAA
GCCGCTTTTCCTTCTAAAAGACCGGCTTTTGCCAAAACAACAGGCGAAATACAGATTGCG
GAAACGACTTTTTCGGATTCAAAAGCCTTGTTTAAAAGTGCGTGAAGCTTTGAGTTATCC
CAAAGAAAAACTTTGGAGCCGCCGCCGCCGGAAATGACGATTGCATCATACTCATCTGCC
AATGCGTCATCAATTAAAATATCAACATCAACTTCGCCGCCTAAAGCACCTGTTGCTTTC
CCGAGACGCGTTGACCCGACGGTTACTTGATAGCCTTTCTGTTCAAAAACTGTACGCGGT
TCAAAAAATTCCTCATCTCTGAAACGTTCCGGCGCAACAATCATTAAAATTTTCTTTGAC
TCCATTTGATTCACCTTTTAATTATTCAAATAATCATCTTTCAATCATTTTTTCATTCCG
AGCAAAACGCCCATTTGTACCGGCAACACTCTTCCGATTGAGGAAACGATTCCGGGACCG
TCCGTTTTTTCTTTACAAATAATAACACATTCCGTTAAACCGATTTTTTCGACGCCGTAA
ACATCGCGTCCGTGCCCTTTCCTTTGAAGTGCCGCTTTCACTTGAGAACGTGTCGCGCCG
TTGACAAAAATACGATCCGTTGATGTTTTCTTCCAAGACCACCATTGATCAATCTGCTCT
TTTGTAAAAGCGGCAGTTCCATCCGGTAAAACATGAACCGTAACAGGAAGATATGGAATC
ATGCCGAACCGAGCGGCGATTTGACCGGCGGTGCCTGCCCCGAGCTGTTCAAGAGATTCC
GTCGTAATCGGAAGTTCAAAACCGATGTTCACCAAAATTTGATCAGGATTTATTGTTTGA
ATAAAACCCTTGTATGCGGTTTCGGAATCGGAATCTGATTCGAAAGCAATTTCTTTCTTG
GTGACGGGTTTTCCGAATTCTTTGTAAAGCAGATTTTCGCAAACCTCAGCATCTTCGCCA
TCTAAAGAAACATGAAAACGTTTGTTTTGAACAGTGACGCTGCAAGAGACTTCCAGTCCT
TTAAACTCGGCATCCGTGAATGCTTTAAAAGATTGGACGGCGTTTTCTTCGGGAATATAA
ACAGGCTGCAGTAATTCAATTTTCATAAAAATCATTTGAAATTTTAAAATAATTCATCAA
TAAGCATTATCATAAGCATAATCATTAATAAACACAATCAAGTTCGGATTTAACTTATTC
TTTTCCTTACTCTTTTCCTTACGCGTCTCCTGACTCTTTTCCTTATTCCTTTCCCAAATA
AAAAGAATATTGCATTTCCGCCGCGCGGTAAGCAGCTTGCAGTTCTGCCGCGGATTCATC
GGCCAGATCTAACTTTTCAATTTCGGAGCCGATGAGTTTGAGTTCGCGGTCAAACGGACC
GAGACGTCTGAGAAAAGTTGTTTTATCAGACTCGTTTTCAATCAATTCATCATAAACTTC
TTTGATTCGAAGACCGAAAAGTTTGATTCTGTCAGCGGTTGAAAGCGGACCGTCCGGAAT
TTTAATTTTTGAACCCGATTTTTCTTTTGAATCGGATTTGATATTAGATTTAGCATCAGA
TTTTGCCGCCGAACCGGATTGTTCAATGCGTTCCGTTAAAAAAGAAGCGTCAGCCTCTGT
ATCAAACTCAGCCGTTTCGGTTTTGCGGGTCGGCTCATATCCTTCAGGATAATTAAATAC
GTCATCGGATTGGCAAATATCAAAAGCCTCCGAGAGTTTTTGCGCGAAAGCATAGCCTTT
GGGCGTTAATTTTAAAAAACGGCTCCGTCCTTCAAAAACAGAAGACAGAAAACCGATGCT
TTCCAATCGTTTTATAATTTTATTGGTATGCGCAAAGGTGGATTCAATGTTTGCCGCCAC
TTCGGAAATATAAGTCACTTCTTTCTGATAGATAAAAAGAAAAGCTGAAACCGTTTTCTC
CTGAAACAAAAACTTTTCATCGGCACTAAATTTCATGAATATCCTCGCAAACCGCTGTTA
AAACAAATATAACACAGAATACAGGTTGAGAAATAAAAACATACCGTTCTTTTAATTATT
TTTTCAAAAAAAACGTCAACATCATTTTCAATCAAATTAAATAAAATCCGAAACAACCAT
CCGCTAATTTTCGTTCCCGGGCGGTGCGAAGCAGCGAACCGGATTTCGATCTGAGCAAAG
CGAAGAGAGGAACGGAAATTTGCGGATTCGTACTCATCGGATACAGCAAAAACTTAAAAC
TGATTTTTCAAGTTAATTTATTTTCACTTCATCTTTCTTACTTTACTGTGCCAACTTGCT
GTCTATTTTGCTGCGTGCATCTGCTCTTTCTTATCACACCCGTTCGCTTCGTGAACGTGG
CCACCCCTGAGTTTGTGCTTTTCTGCAGTGTTTGCCGGGTCGCTTGTTTGCCATCCGCTT
GCTCGCGTTCGCCTGCTCGCCTCTGCCGCCTGCTCTCTGCCGCCTGCTCATACGCTTGCC
GCTGCAATATTCATCGCTCGCGCCGCGCCTGAACAGAACCCGAATTTAAAAATAACAAAA
TTGACACTCCGGATTTAAAAATTCTAAAAAAGCAAAGCGTGGTCTTTTCGATAGAAATCA
GAAGAAATCGGGAAGAAACGAAATAGGAAGAAAACAGAAAAATTGAACGAAAAAAGAAAG
GATCAATCTGAAATTGAAAAATCAATTTCGGATTGATAAATTCATTAAAGTTTAAATCAG
AATTATGCGACAGTCACTGTCAAGACAGGGGCTGCGTCTCCGAAGGGCTCGCCTGTGTAG
TAGTTGAGCAAGTCGATCTTGTAGGTACCTGCTTCGTTGAATGTGAGTGTTGCAGAGTAT
CTGGGGTTGAGATCGAAGTCTTCAAAGGCACCGCTTTCAGAGTGGAAAGTGTGTCTGAAG
TTTCTGGTTTCAGTGTTCATGAATCTGACAGTTTCGCCTTTGCTGACGCTTAAGGAAGTT
GTGCTGAACTTCTGGTCTTTGGTTGTCACGAAATAGGTGGGCTCGGCATCTCCGGATTCG
CCCAAAACAACTGTAACAGAGCCGGCAGACGGGGTGTTGTTGGTTGTGTTGTTGCCTTCA
GACGGAACAGTGGTGTTGTTGGTTGTATTGTTGGTCGTGTTGTTGGTTGTGTTGTTGGTT
GCGTTGTCGTCATCGCCGCCGAGACAGCCGGAGAAGCCGACTGCTGCGAAAAGCATAACT
AAAACAACGAGACCCATCAATAATTTAGTTGTTTTCATATGATCCCTCTTTGTTTAAATT
TAGTTTAATTTACAGATAAAAACAAGCATTACTGCTTATTGAAATTAAAGAATAATTAAA
ATTGAAAAATCAAAATTAATTAACCCTTATAAATTTGAATTGTGTTGTGATTAAATTACA
TTGCTGTTAACATTTCTCTGTTACATTGATGCTATATTGCGTTAACATTGTTGTTGACGG
TTACGTTACCGTCACGGTTAAGACAATCGGCGCATCGCCGTGAGGCTCGCCGGTGTAATA
GTTAATCATATCAATTTTGTAAGTTCCCGGCTGGTTAAATGTCAAATAGGCAAAATAACC
CGGAATAAGATCAAAATCTTCAAAGGCATTTTCCTCTGATTGGAAAATGTGTCTGAAATT
GCGTTCTTCACGGCTCCAAAGCCTGACTGCGTCACCGGTGCTGATACTGACAGAAGTTGA
AGAATATCTTTTGTTCTTAATTGTAATCAACACGGAGTTATCGCCATCAAAAGTCGTTGA
AACATTAACTTTTTCAGTCGGTTCAACAACAGGAGGAGCGACATCTTCAGACGGCGTTTC
ATCGACAGGTGGCGTAATGTTTTCCGGCGGTGTTACGTTTTCCGAAGGCGTTGCATTATC
ATCATTTCCTCCGAGACAGCCGGAGAATCCGACTGCTGTGAAGAGCAAAATCAAAACAGC
AAAAATCATTAATGTTTTGGATTTAACCATTCGATTCCTCTTTTAAATTGGATTTAATAT
TGAATTTAAATTTTAGATTTAAATTATTTAAATTAAAAGATAAACGCGAACAATTTATTG
ATAACTTTACATGAATGTGTTAAAATTCAACCCCTTTAAAGATGAGAATTAAAACAATAT
AGAATCAATAAACCGTAAGTTAAAAAATAAATGGAAGACAGATATATAAATATTTTCAAC
AGACAAAGACAATTTCATAGCAGAACGGCATCTTTTGAAATATCGGACTTCGACAATTGC
TATGAAAAAAACTCTTAATAAGATATTTTTATGATTGATTTTTTAAAATGTCTAAAATAA
TTTCAACTGAAGCGTCCGTTTTAAATGAAGTCCCGGAAAAATGCGTTCGTGTTGCGATAT
AGCCGGCTTTTCGAACAGATTCTAAAAACGGTTCCATCGGCGGCGCTGAAATTTTCAGCA
TTTCACACAATAAATGCTGGTCATAAAAGAACGGAATGTCGGCTTCATCGCGGCAAACCG
TCAGCAGTTTAATCGCTTCTTCTTTTTTATTGAGCGGCAAAGAATTCAATTTGGAAATCA
CGTCGTTGCAGAAATCTTTGTCTTTAAAAGTTCCCAGCCAAAGCGGTCCCGACATTTTGC
GTTTCCCGCCGCAAACCGGACATTCTTCATTCATGAAAACGGCAAGACCGTTTTTTGTTT
CCATGTTTTTGCATTGCGGGCACCAGGCAATAAAACCCAGCTCTTTCAATGTTTTATCAG
CGTTGCCCGCGCCGTTTAATATTTCAGCATAAACGCGAACATAATGACGTGTTGCATGAG
AAAATAACGGCCGAATTCCTTTATCAAATTTAGAAGCTGCGCGGGCGATACTTCCGATTA
AGATGCGAAGTCCCATTTCGCTGTGAAATTCATTATTCAGCGGAACAGCCGCATATTTTC
GCATTCCTGATTTGAGATGCGCGCCGCACAACGGTGCCGTATCGGTTGCAGTTACACCGA
GGAAAAAAGAAGCGGACGAAACGGCGGAATCTAAAAAGGGAGCAGGCGTTCCAAACGGGT
CAATGTCAACAATTGCGAATTTTTGCCCGTGAAGAAGTTTGTCAGCGCCCATACACGTTG
CCGTCACGGTTTCTTGAAGATTATTGTAATCGATATTTTTTTGAATTAATGAGACAGCCT
CTTCTTTCCAATCATTGAGAACAGCGGCAATCCCGACTTCTTTTGAGACACGGAGGCCGC
GGATTCCGGAAGCGGAAAATGCATCAGCGTATGTGATTTGAGATTTATCAAACCCTTTTC
GTTCGGCCAATTTTTTGGCATAAACGGAAGTTACCGCCACATTAATATCCCGATTCATTT
CCATGGCGGGATTGTAAAAAACAGAAGCGGACGCTGACGGAACATCGGGATCATTGTCAG
TCGGAACATAAACTTCCGTTTGCCCTTCTTTGATTAAGCGGTACGTTTCTGTCATTAGAT
TCACTCGCGGAAATAAATATTAAATTTCGTTGTGATTTTTCTTTTTTATTTTTCTTTTTT
ATTCTTCAAATATTTTCTTGGCAAACCATTCGGGATCGAATTTCAGCAAATCATCGTATT
CCTGACCGACACCGAAGAACAGAATCGGTTTTTGCGTGATGTATGCGATTGAGATGGCTG
CGCCGCCTTTGGAGTCGGCGTCCAGTTTGGTCAAAATCGTGCCGTTAATCGGAACGGCAT
CATTAAACTGGGACGCGCGCTCAACGGCATCGTTTCCGGCGGTTGCTTCATCAACAAAGA
TGATGAGATCGGGTGTGCTGACGCGGCAGATTTTTTCAAGCTGCGCCATCAAATTGACGT
TTGTGTGCATTCTTCCGGCGGTGTCGGAAAGCAAAACATCGGATTTGTGGGCTTTTGCGT
ATTGAAGCGCGTCATAAATGACGGCTGCCGGGTCGGATCCTTCCTGGTGCTTAATCACTT
TAATACCCAAACGGTCGGCATGAATTTGAATTTGATCAATCGCGCCGGCACGGAATGTGT
CGCCGGCTGCAATTGTTATGGAATACCCGTTCTTTTGAAGACGGTTCGCAATTTTTGCGA
TGCTCGTTGTTTTTCCGGTGCCGTTGATACCGACGAAAGCGATATGAACGGTTTGTCCGC
GGCGCGCTTCCATGAATTCATCAAAATCAAAAACATTGGCGGACATAACTTCCAAAATCG
CATTCTTGAGTGCTTCTTCGACAATGCTTCCCGTGTTTTTGCCGAGACGTTTTCTGGTGC
CGCTGAGCTGCTCGCGGACAGACGCGACAATCGCATCGGTGACGGAGAGCGCCAAATCGC
TTTCAAGAAGAGCGATTTCAAGTTCCATGAGCGGTCCTTCCAAATCATCGTCATCCAAAA
TGACCTCACGGTCAAAAATCAACGCCTTGGCTTTTCCGAAAAAGCCGGTTTTCTCTTTTT
TCTGTTCGGCTTGCTCTGATTCAGAGGAGACGGAATCAACAGAAACGACAGAGGAGTCAA
CAGAAGAAATGGCAGAAAAGTCAGCAGAAGAGTCGGCAGTTGCCATCGGTTGCTCCTCAG
CTTGTTCCTTGACTTGCACCTCAGCCTGTTCTTTGATTTGCTCCTCAGCTTGTTCCTTGA
CTTGCGTCTCAACCTGTTCCTTGGTTTGCGCTTCAGTTTGTCCTTTGTCCCCGATTGTTC
CTTCAACCATGACTTCAATGGTGTCATCTTTTGTTTCGGCAACGGCTTCGAGTTCTTTTT
CCTCAAGAACCTCTGCGATTTCTTCTGCCGCGGCCTTCGCCCCTTCGACACTCATGTCGC
CATCGGTTTTGACAACAACTTCTTCTTCGACAATAACCTCGGGCTCTTCGAGCTCAACGG
CTTTTTCCTCAACCGTTTTGTCCAAAGATTTTGTGAAGCTTGCCAGTTTTTCCTTTAATT
TTCCGAACAAGAAATAATCTCCTGAAATTGATTACGTAATATTGAATTTATATGAAGTAA
AGAGAAAACGAATATAAATAAATGTGAGTCGGAAGAAAACAAATTAAGACGAAACGGTTC
GAAATAAACTGAAAAACTCAAGTATAAATCAAAAATTAATCGAAACCCCAAATAAAAATC
AAAATGAATGGAAACCCCAAATAAAAATCAAAATGAATAGAAACCCCAAATAAAAATCAA
AAATGAATGGAAACCCCAAATAAAAATCAAAAATGAATTGAATCTCAAATACAAATCAAA
AATGGATTAATCCCTCAAATACGACCGCTAATTCCGAATTTTGGTCTGAGCGAAGCGAAG
AACAAAATCGGAATTTGCGGCTGTTCAAAGAAAGAGATGGCATAAACAGAAAACGCAGTT
TACTCAATCGGCCTGCTGCTTTGATCTTGGTTGCTGCTTCTGTCTTGGCTTCTATTGTAG
CGGTTGGTGCTGCCATTGAAACTGTCAGTGCTACTGCATGCATCTGCTTCTTATCACACC
CGTTCGCTTGCGCGAACGGAGCCGCTGCGACCTTACTGCTACCTTGCCGTTATCTTACTG
TTACCTTGCCGTTTCCGTTCGTTGCCACCGTCGCCGCGCGCGAATTGCATCATTTATTCA
AAATTATTTCAAAACCGAAACAGGTTTTCAAAAAAATGAAAAAAACATCACAAATCCTCT
TTTTCATTAATAATTTCCAAAATCAGCAAAAAGAAAATTCCTAAAAACGGAACAAGCTGA
TACGCAAGCACCTTCATTTGTTCGGTTTGCGGTCCGGAAAGCGGTGTCATTGTGAAAAAT
AAAATCATAAAGAAAAGCGGCATCGCTAAGAAAACGGTGATATAAATTTCAGAAAGCATA
TCAAGGGTTTGAAAATATTTTTCTTTTCGCTGCAAAGCGAGACTTTGATATTCGTGCTTT
TTGGAAATGATGAATTTTTGAAAACTGCCGCCGGAAATCATTGTGTTTTTGGAACTGAGG
ATGAAATCAGAAAACATCGGAGAGGATGTTTCTTCCGACAGTTTTTGAAGTGCTGACGGG
TAATCCCGCCCGAAATAATTGACTGAAACGGCGATTGTTTTCATTTCATCAGAAAGGTCC
CGATAAACAGACCTGATTCTTTTTTGAGACATGGAAATGAAGATATTTTCAATTGAAACG
CCGGCAATTGACATTGCCGCCATATAATTAACGGCAAACGGCAACTGCTGTTCAATTTTG
AGTTTTCGGTCATATGCTTTAAAAAAAGGAAGCAGGATAAGAAATAATCCGGCAAGAATA
ATTGAAAAGACAGTGAAAATACAAATCAGAACAGTCGCGACTCTTGTTTGTTCTTCATCA
ATTCGATTGGCGATGTTTAATGAAAAGACGGCGATTTCAAGAAAAAATCCGGTGCTTGCA
ATTAAAAAGGAAATAAACAGAATAAAAGAAAGGTAAAGAACAGCCGGAAAAGACATTCTG
CTTTTTTTCAAATTTTGATTTAAAAATGACAAATTCATTTTTTCGGCGGCTTTGCCGAAT
AAACGATATGAAAAGAAAGCGGCGCGATCAAATAAAGAATAAAAATCGGGAATCATTTCG
TTTCACCGCTTGTCTGTGATTGAAGTTCTGAAACTCTGCGATTAAATTCGTCTTTCAATT
TTTCAAACGTCCAGCCTCTTCGAATTCCGGTTTTTTCCAAAACCGCCGATTTTTCCAAAT
TGATTTTTTCATTCGGCCGATTCAGATTAAAAATTTCCTGCGTGAGAATTTCCGATGTTT
GAGGGTCGGTTTCTAAAATTTCATAAATGGAAAGACATTTTTTAGAGAAACGACCCTCAT
CTTCCGTTTGCGCTAAAATGACCAGCACATCCAATGTTTGAATCATAACGCGCGGCACGT
TCATCGGCGGATTTTCAAGGCGGTGAATCAGCGTGTCAACCGATTCGGCATGCATCGTTG
AAATTGTTGTGTGTCCGGTTGACATGGCCTGAAAAAGAACATACGCTTCCGACCCGCGGA
TTTCACCGACTAAAATATATTCGGGACGCTGCCGAAGAGACGCTTTGAGCAAATCATATA
GCGTAATCTCGCCGACCGCTTTTTCCTCCGAAGATTTTTGTTTCTCCCTTGAAACGCCTG
AAATCCAATTCAAATGCGGCAGATTAATTTCCCGCGTATCTTCAATGGAAACGATTTTTT
TGTCAATCGGAATAAAACGGCAAACGGCGTTTAAAGACGTTGTTTTCCCGCAGGCGGTGC
CGCCGGCAAACATCATGTTCATGTTCGACTCGACGCAAAGCCAAAGATAAGCCATCATTT
CCGCAGTAAACGTTCCGTTTTGTATCAATTCAAAAGGCGTAAACGGCGTTTCATTGAATC
TTCGAATTGTAAATGTGCTCCCTTTTGTCGTGATTTCGCTGCCGAGCGTCAGTTGAGCGC
GCGACCCGTCCGGAAGAACGGCGTCTGCCATCGGCTCGGCGACTGAAATCTGCCTCCCCG
ACCGTTGCGCCATTTTTCGAACCAAACCGTTCGTTTCATCAGCGGACAAAACGATATTGG
TTTGAATCGACCCGTAATGCCTGTGAAAAACATAAATCGGCAGATTGCCGCCACTACATG
AAATGTCTTCAATATTTGAGTCTTCCAAAAACGGCTGAACTTTTCCAAATCCCTGAAAAT
CTCGCAGAATGTAATAATTCAAAATATCAAAGTCGTCATCAGAAAGACGAATGGAATATG
TTTTCAGCAACCGAATAATCGTTTTTTGAAGCGCGAATCCATCGCCCTTGTCACCACCAC
TGCCATCGTTACCACCACCACCACAGGCACCACTGCCACTGACATTACCGCAACCACCAC
CATCGCCCCCAACGCCATTATCACCATCATCCGTTTCTTTTTCAAATAAATCGGGATTGA
AAGAATCCTCCAAAAGTGACAGGATTTTTTGAAAAAGAAGAAATTTTCCCGGACTGATTT
CAGGCTCAGACAAATGATAATGAATTCGGCCGGATTCCGTTTTCAAGATAAAAACCGAAA
CGTGCGGTTTGATTAATTCATAAGAATGAAGCAATTGGTCCATAACAGGACTTAAAATTT
AGAATAATAAAGCTGCCGATTTTGAAAAAATGAAAAAGTATATCAAGCGAATGTTTGATT
TCAAACATGTGATGAAATGAATCAAAAATTAAATCCGGATGATGACGATTCCATTTTAAG
AAAAATGAAAAGGAGAGAGGATTACGGTTTTTATATTGATTTCTTAAAAAACCCGTTTTA
TTATTTTGAACAAAATCCTCCTCTGTCATTTATTCCGGGATTTTTGTTCGCTTTCATTGT
CTTGACAGCCATTCAAATTGTTTTAACAACTCAGGAATCAGCCGAATATTTTCATCTCAT
TTCAACATTTCAATCTGTTGAAACAACGCTGCTTTTGACGGCATTCGCTTTCTTTTTACC
GTTCATTTATTTTGAAGAAAAACATCAAAAAAAGATTGAAACCGCTGAAGAAAAATTGCC
CGGTTTTTTACATGGATTATCTGATTTAATCGCAGGCGGTTTAACACTTCAGGAAGCTTT
AACGGAATTTTCAAAGAAAACAAACAAAAATAATCCACTGAATAAAACAAACCAGTCGGA
TAAAACAAACCAGTCGGATAAAACAAATCGGTCGGATAAAACAAATCCGCAGGATGCAAA
ATCAAAAAAGAATACGAATGAATCATTTTTTGAAAATGAAATCAATCTGATCGGGTTAAA
GATGAAATCCGGCATTCCTTTTGACACTTGCCTTGAAAGTTTCGGAAAACGGTATGATTC
AAAACTGATTCAAAGAGCGGCATCGGTGATTTCCGCTGCTGAAAAATCAGGCGGTTTGAT
GCATTTATCAATTGATGCCGCCGTTTTTGATATTCGGGAAGCGGTCAACCTGAAAAAAGA
AAGGGATTCGAAACAATCCGTTTACGGTATCGTTTTATTCATTTCATTCTTATTGTTTAT
CGGCATAGCCGTTCTTCTGATTCTGCAATTCAACTCCATGAACATGCTTACAACACAAGC
AAACACCTTTGAAACCGCTTACGAATCGTCAATACTAATTTATCGAATGCTTTTGATTCA
AGCATTCTTTTCAGGTCTCATGATCGGCAAATTAAAAAAAGGAAAAACCGCCGCCGGTTT
AAAATACACATTCCTAATGTTGTTTGCCGTTTGGATTTCATTTACAGCAGGCGGCGTTTT
TGATATTGTTTGAAAGAAGGATTACAACAATCTTTTTATACCTTAAATCTCTCTTTTGCT
GTGCAATTCGAGATTTTCTTGGATTCAGCAACTGTTTTACAATTTCGTTTTTCAATTGCT
CCGATAGTGTAGTGGCCAATCATTCAGGACTCTCACTCCTGTAACTCGGGTTCGAATCCC
GGTCGGAGCATTTTATTTAATTATTTTCTTTTTGAAGTTCTTCAATCAGTTTTTTTTCGA
TTTCCAAAACATTTGGGAAAATAATATTCACACCTTTTTTATGAAGCTTTAAAACTTCAC
GGGCATTTTTCTGAATATGACGTTTAATAGTTCTTCTAAAACGGGGTCGTTAAGATTTAT
ATCCAAATACTTTCCGGAAATATATTTTTCAATACAAGGAAACATATTTTGGATTAAAAA
AACTCTGTTCTGCCCCAAAACTTTTCCAAATAAAATCGTATTGCAGTTATTATGTTTTTC
GATTTTTCGTTGGTGAATTGTTTCGTATTTTTGAACCCTTGAAGAAATCGGAATAAACCA
AAGGATTTCTTTATTTTCTGAATCCTAAAAACATAAATATTGAGGTCTTCCATTAACAAA
ATCATTTTCAAAGTATTTGTTTTTCATTAAATTTTTATCCGGAAATTTTTCAAAAAAACG
ATTTGTAATGAAATAAAAGGAATTCGTTGATAATTTCATTTAATCACACCAATAATTGGA
AAGAAGCACCGTAAAGATTGTTTTTAAAATAATAACCGGCAATTTATTAGAGGTCCGCCG
CCGGCGGAGCGGAGATACATTTCGCATCCGAAACAAATTGTTTCAGCTTTGTAGATTATA
CAAAGGATTTAACGGAATGAACCCGTTATTTTCAAAAACGATTCATGTCTATAAATATCT
TTTTTAATATTTCAAAAAAAGATTCATTCACTCAAAATAAAAATAAAAAAGAATGTAAAA
ACAAAAAAGGAATGCAGAAAAGACAACTGCTTTTCTGCAATTTTAAAAAAATTAAACAAA
TTTCGCTCTCTTCGACATATATTTCGGCAGCGCCAAGCCTCTGTAAGGCATACCAGCGAT
TTCTTTGCCGATTCTGTCGTTGAGTTCTTCAACCGTCATTTCTTGCTGGAACGGCTTGTT
CGGCTGGGATTCGGCGCGGATTGTCACGGTCAATTTGCCGGTCTCGGCTTCTTTGTCGCC
GATTACGACGGTGTACGGAATCCATTCGGTTCCGGCTTCTCTGACTTTTTTGCCGAGCGT
GAGTTCACGGTCATCATAATCAACACGGTATTTGATGGCGGACGCAACATTTTCAGCGAA
TTCGGTGTGCTTTTCGGAGACCGGAATCACACGAACCTGAGTCGGTGAGAGCCAAACGGG
GAGGGTTGTGATTTCTCCTTTGGCGCTGCCCATAGCGGCTTTTTCCAAAAGGCCGTAAAT
GCAGCGTTCAATGGCACCGCTCGGAGAGCAGTGAAGAACGGTCGGGCGTTTGATTTCGCC
GTCGGAATCCGTATAGGTAATGTCGTAGCGCTCCGCGTTTTCAACGTCGATCTGAACGGT
TGAGAGTGCGCTGGCTTTGTCGGAAGTGTCGACAAAGTTAAATTCGAATTTCAGGACGAA
ATAGAAGAAGCGAGTGTCCCACATTTCAATAAGGACCGGCTTGTTGACTTTTTGAACCAT
CTTTTCGATGAGTTCTTTGTTTTCGTTATAGAAATCCTTGGTAAAGCGAATGGCAATTTC
AAAATCATCGAGATCGATTCCGATGTTGTTTAAAACATCAATACAGAATTCGTACTGCTC
AAAGAATTGTTCTTTGGCTTCATCCATGTCGCGGCAAAGCGTGTGCATGTCCGGCATTGT
GAATGCGCGCAGACGGCGAAGGCCGACCAATTCCCCGCGCTGCTCCTTTCTGAAGCTGTA
GCGGGTCATTTCAATCATTTTAAGCGGCATGTTTCTGTAAGAAATCGTCATGTCGTGATT
CATCAAGAACTGACCGAAACAGGCGGCGAATCTGAGGAACATATGTCTTTTGTCAGATTC
AATGGAATATTGTCTTGCCGGGAACCGATCCAAGTATTTTTTCAATGTCGGATGGTTCAT
GTCATACATAATCGGCGTTTCGACTTCCATCGCACCGAAATCCGTTACACTTCTTTCAAT
GACGTAATTTTCAAGAAGTGATTTCATGAGACGGCCTTTCGGATAATATCTCATGTTGCC
GGAGTCCGATCCGGGCTCATAATCCGCAAGCTCAAGCCGTTTCATAAGCTCAACATGCGG
CGGCGGCGCATTGACCGCTCTGTTTTTGGAAACTTCGTAGTTGACGAATTTCTGAAGTTT
TTCATTGTTTTTCAAATCAAAAGAATCGACATCATGCATCACGCCTGACGGATCCATGAT
TTTGAAATACGATTTGGCAACGCTTTCTGCTTTGAGCGCTTCGGAAACAACATCGCCGTC
TTCGGAAAGCTGAACGGTTGAGCCGCAGGCACCGTCTTTGAGTGCGGCAACGCTTCCGGA
GCCGCCGACACCGCTTGCGCTTTCCGCCGCTTCATCCACACAAATGTGTTTGGAAAGCTC
GGAGAGCGGGTGCCCTTTGCAGCTGATTTGAAACGCTTTGTACCAGCCGAACGGCGCGCG
TTTGACAGTGAGTCCGTCCTCTTCGAGTGCTGCCGCGATTCCTTTCAAAACGGAAACGCC
GACATCGGGAGCGGAAAGGCTGGAACTGAGGTGAGCGTACGGATAAACCATCACTTTGTC
AGACTTCACCTGCTCCAATGTGTTTTTAATCTGTGCGACAGCGGCTGCCACCGTGCCGTC
AGAGTTTGCTTCATCGCATTTTTCCACTGCGATGAACGCCGTTAACGCCTCTTCGAGACG
TCCGGACTTCATGTCGTCGCTGATTTCCTCAGCGATTTTCGTTTTCTTTTTGGTTTCATA
CTCGATGTAATCCGAGTGTATGAGAAGCATTTGCATAAAAATTAACACCTGATTTTGAAT
TTTCAAATATTCTTTTTAAGTCTTAAAGATGGAAATTGAATGCAGTTCAATTATTTAAAT
ATTAACCGAAGAAAAAATCAGTTACAAGGTTCTCGGTTGTTAAAACGGAGGTCAAATTTC
AGATTTAATTTAAAAAATGAGGTCGGGTTTCCAATCAATTTTTAAAAATGATGCGACTCG
CGCGCAGCGGACCGTAGTCGACAACAACCACAGGCAATGCAGCCCCGTTCATGCAAGTGA
ATGAGTGTGATAAAAAGAAAAATCAAAGATTTTTATGAAATTCCTTGAGTTCCGCCTTCG
TCTCTTCCGGCAAATTATGCCATCTGACGCCTTGAATCGCGCCTTCCAATCCGCACAGCA
TAGACAGGCAGGCTCCCGGATCGCGCTCGCGCAGACGCAAAAGCGCCTCTTTGCTGCCGA
CAGCACGCAGTTGATCGGGCGTTTCGATGCCGGCTTCTCTGAGACGCTCGGCTGCGACTT
TGCCGATGTTGGGCATATCTTCAAGCTTTTCGTATTGCGTATTTTGCGTTTGAATTTTAT
TTTTAGAATAACAATCTGCCATTTTCAGCACCTTTCACAAATATTATGCCAACCGCTCTT
ATTATCGCCATCATTTCCGTTGCCGTCATTCTCACTGCTTTTGCCGTAAATTTTTACCGG
CAGATTTGTCCATAATTCTTCACGGGTTTTATTTTCGGTCAACGCTTGAATCACTTCCGG
CGCCGGATTTGGATAAACCGTATGAAAATCTTCTTCGCCGAATTCGGGACGGACAACAAA
GGCGATTTTTTCATCATTCGGATTCAACGAAAAACGGGCGTCAATGCCTGCTTTGTTCCC
GCGCGGGTCTAAACGAACCCAGATGTCCGTTTCTTTAACATAAACACCGCAAAGGCCGTG
AAAAATCAGAAACGGTGCCGTTTCATCATCTAAAATCAGTTTTTGATAGCAGAAGCCCGT
CGGAATTCCGTTGAGCCGGTAAAGCGCTGCTAATAAATGAGATTTGGCAAAACAGATGCC
ATGTTTTTCTTTCAAAACTTCCGACGCTTTCAGCGTAACGATTTGTTCGCTGATGTTAGC
CGAATGAGAAATTTCGTCGCGGACAAATTCATAGATTCGTTTCATCAAATCGATTTTATC
GACAGATTGAGTGTTCAGCCTGTCGGAAACCGCCATAATATCCGAATCAGAAAAGTCAAT
GATTTCCGTTTCCGCCAAATAATCAGATAAATTTTCGGATTCGGGAATCAATTTCATTTC
AATCACAATTTTCATTCTTTCTTAAGGCTGTTTCCGTAAATGGAAGACGACATATTTTTC
GGCTCGTCTTTGGATTTTTGATTTTCCGGCTCTTTGGGTTTTTGATTATTTTTCCAAGAG
TAAACCAAATAGATGAGCGCGGCAATGATGACGGGAGAAATCCAAAGAATAAAATTGCCG
ATGAATGAAACCAAAAGGTAACCGATTTCATGAATGTTTTGAACGAAATACGCGGTGTAA
ATCGTCAATCCTGCGGCTGCTAAAAGAGAAAGGATGAATCCGGCATAAAGCACGGTTTTG
GCTTTCTCCGGTTTTTTTCGGGCGGAATAGAAAATTTCCGCAACGACAAGAAAGATAAAC
CAAATCAAAAACAAATAACTGAAAGCCGTTAATATCGGATCTTCAACAATCATTTTTCAG
CCCCGGTTATTTCTTTTTGACATTTTTCGGCTTCGGCAGGTTTTTCGGCGTGAAATACAA
GGAATGAACGGCTGCCAGCATAATTGTGATAATGTTAATTCGGATGAAATACGAAAAAAC
CGTCACGATCCGCCCGCCTTCGGGAAACTCAGTAAAGAAGAACGCGTAAATCGAAAACAG
AATCGAGAAGAGAAGCGGAACCGCGATGAGAATGAAACTCTCTTTTTGTTTTCCTTTTCG
TCCCAAAAAAACCTGAACGGCAATCAAAATAACAGCCGCTGCGAGCAAAAGCCCGATTTG
ATTCCATGTTAAAGCAATATCCATTAAAATTCACCAATCCCTTATCCTTTTTACATCCTT
CTGCCGTGATACAAAATATAAATTCCCGCTAAAATCACCGTCGGCACATTCATTGCCACG
AACACCTGAACCCACAGATAAATCATGCTGACAAAATTCGGCGGCGGCGAATATAAATGA
ACGCCAATGACGGCCAAAATTGAAATAATAAATGTCAGCGCCGGCAAAATCAAACCGGTT
TTTCGGTTTTCGCGCTTGCAAAGAAAAACCTGAAGCGAGAAAAGCAGAATTAAAATAAAG
ATGAGTGCGATGATGCGGTACATAACTGATTTCCTTTCATTTTTTCAAATCAAGATGTAG
AAAAATACTCAAAAGTAGTATTAAAAGTCATCCGATTGATAAAAATCAGCGTTTCTTTCC
CGCCGGCAAAAAAGACGCGTCACGCGCTGCCAATTTCTTGCTTTCATTGGCTGAGATCTT
TTTGGGAGCACCTGCCGAAAGCTGCTTTGTTTTGCTGCCTGTCACTTGCTTGGTGCTGCT
GCCTGCCACTTGCTTGGTGGTGCTTCCGGCAACTTGCTTGGTGCTGCTGCCTGCCACTTG
TTTCGTGCCGCTTCCTGCTACCTGCTTGGTACCGTTTGCTGAGACTTGTTTGGTGCCGTT
TGCTGCAACCGCCTTTGGCGTCACTTTGCCGGCCGGAAGCTGTGCCGCGCCGCCTGCGAT
CTGCTTTTTCGGCGTGCTTGTTCGGCTTCCCGGAAGCTGCGGTGTGCGAACGGTAAAAAC
CGGACCTTCTTTTTTCGGTTGGAGCTGAGGCTGCGCTTTTTGTTTCTCAACCTTTCCGAT
TTCAATTATTTTAAACGGGAAACCGGCACCGTCACGGAATTCCGTAATTTTGGTGATAAA
AAAGTGTTCTTTCACTGCGAAAAGAACCAATTCCATTTTGTCGCCGAGCTCATACGGGGT
TTGCATATCCCGAACAACGATTGTAAAATTTTGAAAAGGCTATCCGCTGAATATGATATC
GTGAAAGACACGGCCGTCCTTCTTGATTAAATTAATTCGGATATCCCCGTTTCTGAAATT
AATCATATTTTACGCTCTGTTTTTAACAAACGATAGAATAACAAGAATATTAAGAATGAG
ATTATAATATTTATAATGTCTTCACTCTACCTTGTTATACGAACAAACTACAGTAAAAAT
AATTTTAAACTGTGTTAAAAAGATTCATTCTTTTCAATATCAATATTCAATTCTTCCGCC
AGTTTAATCATCTTCGGCGGCAGCTGTTCCCAGCGCCAGAAACCGTGCTTGACATACGCG
TCCGAGACGCCCGCTTTTTTCGCCCAATTTGTCAAATATGTTTCCCAGCGGTCCGCAAGC
TCCGGATGAATCTCTTTCATGCGTTCATATTCCGCTTGGAACGCTGCAGGACACATCCAG
CACCCGATACGCTCTAATCCGTTATCGTAAAGCGAATTGTACGGCAATTTGCGCCAGTGA
ATGTACAGCCAAACTTCAATCGCGCGCCAATCGCGAATCGGGAAAATATTGAGCTGTCCT
TCCACATTCGGATTGATGTCCATCGTCGGGATTTTAGAGCGCATAAACGATTCCTGCCGA
CGCTTGCCGTCCAAAGACAAATGCGGCTTGCCGTCGCCGAGGCGGTTGCTTGAATTGAGT
TTGCAAACTTTACAGCACCAACGGGAATCTTTTGTCGGATGATTCTGAACTTTAAGCGTT
TTCCAGAAGTCATCGCCGGCACTCATTTCTTCAAAAGGAATATTTCGGCTTTCACAATAA
GAACGCGCGAATTCAACCGTTTCGGGATAATCAATGCCCGTGTTCAAGAAAACAGCCGTA
AACGGACGGTGAACCAGTGCCGAGGCCGCCAAATCCAAAACAACAAGACTGTCTTTGCCG
CCGCTGAAAGACACAAAGACGGGCTTTTCTTTATTGTCTTTTAAATTCACGGCACCTTTA
ATCGTATTCATGGCGTCCTTGCCGAGTGCTTTGATATAATCCTTATTCGCAGCGACAACA
TCATCCATTGTCGGCATTTTATCAGATAAAGCAAATGAAGAAGGATCGTCTGATGTAATG
CTTTTCACTTTCAAAATCTGAGCCGCTTTAATTTCCGCATCCGATTTCGTTGACATTGCC
GAAGAGGCGCTTTCATTCTCCTTTTTCACGCGGTAAAAATCTTCGCTGTCGGCATGAGAA
ATACCGTACCCGGTTAAATTGCCGCTGACAATCAAGACCGTCTCGCCCTTTTTAATGCCA
GAAGGGAATTCTTCAATCAAATCATAAGTCACATTTTTACCGTTCAAATGCGCTTTTGCT
TTTCCGATTTTAACAACGCGCTCGGCAGAAGCGAAATTGTAGGGTTCGTTAAAGAACAGC
TTTGATCCTTCAAGCGTCGGCTCAAAAACGAAATCCAAAATTTTCAAATCAAACCGAAGC
ATCCCGACAACACGACCGTCAGCGATAATTTCCATCGTTTGGTCGTCGCCCGGAATTTTA
TTCAAAAGAAGAACGCGGTTTTTCAGCGGATTGCATGAAAACAGATCCAACAAATGCTTT
TCAATCAAATCATAATCGTACCCTTGCGCAAAACGCACGTCTGCGGGCTGTGACAGCGTG
ATTTTGTCGCCGTTTGATCCGCAAACGCCGCATTTTTCACCGATGAGCGGCAGATTACAC
TCACGGCACCAGAATATGAAATCATTATCGTAATGAACGCGGTTGCTGCCGCCTTTCTTA
AAATCTTTTTTGCTTGACTCGGAAAGCTTGCCGAGATCTTTGGCGCTGTAACCGTCAGTA
TATTTCTTGCCGGATGAGTGACTGCCGCCCGATTTGTTATTGACGCCTGATTTGTTACTG
CCGTCGGACCGGCTACTATTGCCGGATTGATTATTGCCGCCGCTCTTTGCATATTTCGGA
GCTTCTTTTCCGGCTTTTTGCCCCTTTTGTTCTCCGCGGCCTTTAACGCGGTAATTATCT
TTTGAATTTTTCTGCATCGGCGGTCTTCTTGACATATTTTCACCGTTCTGTGGATTTATG
AAATTGGAATGTATTTCTGCTATTAAAGGCGAACTATTCGGGAAAGCAAAATCCATGAAA
TTAAAACAATTAAAAAGAAAGCCAACGCATATTTGAATGCGTTTTTATCAAACCGAAATC
CGCCGTTTCCGAAAATAATCGGAATCGGACCGATCATGATCATGCCGCTCGTTTTTGAGC
GCGGTTCGTCGTCAAAATTAGGATTATTACGTTTTTCATTGAAATCAGAATCGCCTTCGT
AATCATTGTGACAATTCATATAATCATCATGACAATTCGTAGAATCATCATTACAATTAT
CATTACAATTATAATCAGAATCGTTCGGATAAGTTTCGAATCCGGCCGAGTTCATTCTTC
GCTTTGCCTGTAAATTCAATCCGATTGTCAATAGAATTGAAAAGATGATTGAAAGAAGGA
TTGAAACAATCAGCCCCGGCCAAAAGAAATATACATTCACGTCTGCCATTTTTCCTCAAG
TTTGATAGGATGATTTAATTTATGATTGTTTTGCAAAGAAATGTTATTATAGACTAAAAC
CGTCATGTGTTACACTATGTCAGAAAATGACTTTGAAAATACTCAAAATTCACACAATTC
CGTTTCAATAGAGAAATCGACTGACCCGGAGCAGCTGTCTTTGGAAAACAAAGAGTTGCA
TGAAAAGATTAAAGCGTTGACGGAAGAAGTTTCCACTGCTCAAATTGAGAACGGGGAATT
GAAAGCAAATGTTCTGAAAATGACGCAAATCATTGAAGACCACCGCTGGGAAATCCGCCG
CCTCAAAAATCAAATCGAAGACCTGACGAAAACACCGTTTTTCATCGCCACAGTCATGGA
AATCTTTGATGATGAAGTGCTTATCAAATTGCACGGTAACAATCAGGAAATTTTAACGCA
CAAAGCACCCGACTTTGAAGACGATTTGGAACCGGGAATGCGTGTTGCGGTCAACGGCGC
AGCTTATGTGATTATGGACATTCTCAGCCAATCAACAGATGTCCGCGCCCAGGTGATGGA
ACTCATTCAGTCGCCGAATATCAGTTACGATCAAGTCGGCGGTCTCAGTGACGTCATTCA
GGAAGTCATTGAAACAGTCGAGCTTCCGCTCACGCAGCCGGAACTGTTTGAGAAAATCGG
CATTGAACCGCCTTCCGGCGTTCTTCTTTACGGAAGCCCCGGAACCGGCAAAACTTTGAT
TGCCAAAGCCGTCGCGACGCAAGCGAATGCGACGTTTATTCGTATGTCCGGATCCGACCT
TGTTCAGAAATTCGTCGGCGAAGGCGCCCGTCTTGTCAAAGATATCTTTGCGATGGCACG
CTCAAAGGCACCGACCATTCTTTTCATTGACGAGATTGATGCAGTCGGCGGCACACGAAC
ATTTGACGGCACCAGCGGCTCGGCTGAAGTGAACCGAACAATGCTTCAACTGCTCGCCGA
GATGGACGGCTTTGACGGTCGCGGTGACGTTAAGATTATGGCAGCGACCAACAGAAAGGA
TCTGCTCGACCCCGCGCTTCTCCGCCCCGGTCGTTTTGACCGCGCGATTGAAGTGCCGAT
GCCTGAAGAACAGGCCCGCCTTGAAATCCTTCAAATTCACACAAGAAAAATGAATTTGGG
ACAAGATGTTGATTTGGAAAAACTTGCCAAAGAAACGGCAGGATTCAGCGGTGCCGATTT
GAACGCTGTTGCCCGCGAAGCCGGCATTTTTGTACTCAGAAGACGCGGCGACACCATAAC
AATGCAAGATTTAAAAGACGCGGTCAAGAAAGTTAAAAAAGACGAAGAAGAAAACAAATT
GAACGCGCCGAATGATATGTTTGCTTAATGCAAATGTATCAACTTCTTTTATTTCCTTTT
TTATTTCAAAATGTGATTTGTTTTTCTATTTTTAAAAAATCGTGACTCGTTTTTTAATTT
TTTAAGGTCTGTGCGGCTCGCGCGCGGCGGCTGACCGGCAGCAGCAAACAGCAGCAGCAA
TGCAAACGGATAAAGTAGCAACAACGCAAACAGTAAGGTAGCCGCGGCTCCGTTCGCGCA
AGCGAACGGGTGTGATAAGAAAGAGCAGATGCACGCAGCAAAACAGACAGCAAGTTGGCA
CAGTAAAGTAAGAAAGATGAGGTGAAAATAAATTAACTTGAAAAATCAGTTTTAAGTTTT
TGCTGTATCCGATGAGTACGAATCCGCAAATTTCCGTTCCTCTCTTCGCTTTGCTCAGAT
CGAAATCCGATTCGCTGCTTCGCACCGCCCGGGAACGAAAATTAGCGGGTGGTAGTTTGG
AGTTTCCATAAATATTATTGAGAAACGGTTTCCGATGAATTTGTTTTTTGAGAGCGAGAA
ATCCAATCGTAATACAAAAAGAAACTGACGATACCGCCTTTATGTGTTACTTTCAGGGCT
TCAGGCCATTCTTTATCGCTGATTTTATCGCATTCGGCCCAAAATTCGGCTTTTCTTTGG
CGCTCTTCTTCAATCCATTTTTCTAAATTTTCCGCGCCGTTGTCTTTGATGTAATCATAA
ATTTTGACGAAGTCGGCTTTGGCTTTCATTTCTTTAGAAGAAATGCGGCGTTTTAATGCT
CCGGGAAGAACGACGGCGCCTTGATTGAGCGTTGTTTTGCCGTCTTTGTGTTCAAAATAG
AAAAGCTCAAACGGGTTTTTGCCGAGAAGCTCTTTGCCGGTTTTTTTAACATCTTCGGCG
TTGTTGAGATAAACTGCGAGAAAAGCGTTTCCGCGATTGAAACTCTCTTTGATTGCATGA
AGAACTTTTTCATCTTCAAAAGTGTGTTTGCCGATGAAAACGATTGTAATATCGGTTTCA
TTTAAAAGTCCTGAAAGATCGGTGATTTCTGCATTTTGAAAAGAGTCGGGCGAACAGAGA
TTTGAAAGGTTTGAACCATTTGAAACTTTTGAGCCGTTTGAAACATTTAAGCTGTTTGAA
ATATCATCCGATTGTGAATTAAAAATGTCGGAGACTCTTTGAAAATCATCGGAATCAAAA
CAAATAAACGCTTTTTCAATCATATACCATCACCCAAACCGTCTTTCTGAAACAGCTTTC
GCTGTGTGATGAGAAAACAAAAAATAAAAAATGATGCTCCAGTCGGGATTTGAACCCGAG
TCTTCGGCTCGAAAGGCCGGAATGATTGGCCGAGCTACACTACTGGAGCATATTGGATAT
GCCATTCGTTTTTTATTTAAAGAGGTTCACGCTTCCTTATTTTAGGGCTTGTGAACAGAG
CATAACAAGGAATCGCTGGTATATATACATTTTGGTTATTCCGTCCGCGATTCCTTTTTT
ATTTAAATAAGAATCAATTGAATGATTTATAAAAATAAAAATTAACGAGAACAAAATAAA
CAAAAAAAGAAATTGTTTTGAGAAACGTTTACACGTTAATCAAAAACAAGATCTCCATCA
TCTTCATCGGCAAATTCATACTCGCCGGCTTCCATTTCTTCAAGGAATTCGGGCGGCATT
TCAACTTCGCCGTGTTCGGGTTCTGCCGCATCGCTGTTGTAACCCATCGCCGCATAAAGC
TGCTCAGGAGTTTCATGGAGATTCATAATCCAAAACGTTAATGCGGGACAATATTCGGGA
CGACACTCGCCAATGCAACCGGTGCACGGGGAGAACATGCCCTTCACCATCAAAACATCG
TAATTTCTTTTGCGTTCTTCGGCGACCGTCTTTAAAAGATAAGTCTTCGTTCCGCCGGAA
ACGGCTTCTTCACGAATAATCTGATCCGAATCCAGCAATTTTTTCAAAATGCGGGAACAT
TTGCGGCTGTCAATACTCAGCTGTTTCCAAATTTCATTCTGATAAACACCGCCGGGCGTA
TCTTTAATCAAATTGTAAACACGCGTTTCAATGTCAGCACCGTCATCAGATTCCGCAGCT
TCGGCTTCCTTATCCTTTTTGCTTTTTCGGCCGGGCTTTTTCGCCGGAGCAGCCGTTTCA
CCGATATCAGAATCAACCGCAACGTTGTCAGCTTCAGCGTCATCCGCTTTTGCCTTGCGC
GTGTATTTGCGCTTGGGCGCAGGCTCTTCCACTTCAACAGCTTCTGTCGCCGGTTCGGCT
TCCTCTGCCGTCTTGGACTTGCGCGTTGTTGAAGCTCTTGTTTTTTTGACAGGTTCTTCT
TCGGCCGGAACGGTTTCTGCAGCTTTAGGCTTTCTTCCGCGTGTCTTCTTGACAGGCTCT
TCTGCAATTACTTCCGGCTCATCTTGAGCGGCTGCCGCTTTGGTTGCGGCGGTTTTCGTT
GCAGCGGTTTTCGTTGCAGTAGCTTTAGTTACAGTAGCTTTAGTTGCAGTAGCTTTGGTT
GCAGTCGTTTTGGCGGCTGTTGTTTTGGATGTTGCGGTCTTTTTTGCAGGTGCCGTTCTT
TTAGCGGGCGCCTTTGCCTCTTCGGCCTCAACCACGACAGCTTCCGCTTCCTCGCTTTTG
GTACTCTTTTTCTTTGTACTCTCTTTTTTAACAGTTGTGCTCATGATGTTCTCCTTTGAA
GATTTAGCTTAAGTATTCGGAAAAAACCGACAGCTAAAGAGAGCTTGAGAGTTTATTCAT
CGACCGGCGTAATCAAAATGATATTATTGCCTCTCAAAACGACTGACTTGAGTGATCTTT
CCTTTTGGCCGTTGACGATTTCAAAGGTGTCAACCAAATGGAGATTCATGTAGTCATCTA
CCGTACTGAGTGTTCCTTCAAGGAGGTTGGTGTCGCCTTTCATTTCAACAAGAACACGTG
ATCCGACAATTTTCTGAACTTTTTTATTTGGGAACAAAATAATCCCTCTCTTTTTGACTT
GGATAAAAATCGATTCAATGCGAAAATCTGAAATTTTTCTCAAAATATAAATTTTAAAAA
AAGAATTTAGATTCCGGCATTTAAAATTGCATTTATTGCATATAAATGTTTATAGATGAA
GCATAAATGAAGCATAGACGAGGCACAAATAAAGCGGATACGTTTAAGCGTATCCGTCCA
ACACGGTGCTGTCGCTGTCTGCCGTTCCTTTGGAATTTGCTTTCGGAACGGATTGACCTT
TAATCTCACCGAATTTGCTTTCATAATCTTTGACATTTTGCGTGAGCCAGCGGGCAAGTT
CTTTGGCCGCCACCGGAGAGAGAATGACTTCTGTTCCGATTTTGCGCTGAATTTTTTTAA
CGCCGTTTCTCTGACCGAGCTCCGGATCATCATTGTAGAAACTGACTCTGAAATCGTAGA
TGTTGTTGACACCGATTGCGCCGATGGCGTAAAAACGCTTAAAGTCTTCCTCTTTGGAAA
CTTCAATTACAATTTCAATCGGCTGTCCGGGTTGTGCCGGCACATTTTGAGGAGTATTTT
CGTCCGTCATGATATCGCCTGTTTTTATGAATTCGAATAAGTTGATTGAATGATTTTACA
TTATTTAAGTATGTTTCATATATTCTCTATATATTACGTTTTTTGACAAATATTTCGGTG
ATTTGTTTCAACAATTCAATCATTTCAACAATTCAATAATTCAGCAATTGTAACCGTTTC
AATGACTTTATTGTTTTCAGCCGCGTATTTTCACGCGCAATTCTTTCGCTTCTTTTGCCA
ACCCGTCTTTCTTCATTGTTTTGGCAATCAGCTCCACCGCTTCCAAATTTCGAACAGCGT
CTTCCAAATAGGAAAAAACGTCACCGACATAAGCCGTAATACCGTATTCGGATTCAAGTT
CCCGAATGATTGCAATCGGCTCAAGTCCTTTCATTCGAAGCAACAGAATTCTTTCAGAAA
ACTTCCGCTCGGCACAGCCGCAGTACGGCGATTCCTTGCAGGAACAGACAAACATATCGC
TTGCGAAATTGAGAAGCAGTTTCTGATATTTCGGGCTGACTTCCCTTAAAACAGCACCGT
CAAAGATAATATCTAAAAACGCCCCTTGGAAAACACGAGACGGCAGATTCATTCGAAGAT
CTTTGGAAATCTGTTCGGCATATTTGAACGTCGCGCCCGAGAAAAATTCTAAATTCGTAA
TGATGCGAAGCGCTGAAATATTCGCTTTGATGGAATCCGTAATCATGAATGTTTTTGAAA
CCGACAGGAAATGCGCCGACGCAATTTGTCCGAGTTCTGTTTGAGTCACATTTTGTCCTT
TGAGTTCAATGAAACGATATTTCTGAAGCTTGAGCAGCATTATATTTTCATTGATTGACC
CGAACATTGTTGACAATATTTTCATTAAATCCGATTTGGAAGACGTGACTGAAACAGAAG
CTAACAACTCTTCCAATTGATTTTCTTCATTATAATCGAAATCGTCATCTAAAAGTGTTC
CTTTCAAAAGCCCGACCGCGATGTCTTCTTCGGATTCCTTAGTTCCCGACGAATATGATT
TCCCGGGAACCGGCATTAAAACAACAACGCCGCGATCATGGTAATCCGGACGTCCGGCAC
GGCCGCTCATCTGCAAGAAATCCTGAACGGTCAGCCAATCAATGCCCATTGCCAAGGATT
CAAAAATAACTTGCGACGCCGGAAAATCAACGCCTGCCGCAAGTGCCGCTGTTGTGACGA
CAGCCGGAATTTCGCCTTTTCCGAATTTTGTTTCAACGATTTTTCGCTCGCGCTGATTCA
ATCCGGCATGATAATAAGCAGACGGCATCGACAGTGAATTTGAAAGGGTTTGGCAATTGG
CGCGTGAGTTTGTGAAAATAATCGTTTGCCCGCGATGTCCTTTGGATGACTTTTGATTCC
ATTCGTCTTGAATCAGCTGTGTCATCAAACGGTTTTTTTCATGTTCCTGAACAAAAACCA
AATGACGGTCAATCGGAACGGGGCGATGTTCGTAAAGAACGAGATTCGCGCCGAGTTTTT
CGGCAAAATAATTCGGATTGCCGACGGTTGCGGAAAGATAAATGAATTGCGCGTCCGGCA
CTGTGTAACGCAGTCGTGCGATGAGACCGTCTAAGCGATGGCCGCGTTCGGTGTCGGTGA
GCATATGAACCTCGTCAATGACGACCGTTCCGACCTGACCGAGCGCATCAGCGTTGCCGA
GGCGGAGAAGATGGTCGATTCCTTCGTATGTGCCGACAATGATATCGGAATCGAGCGTCT
TTTTCATGAACGTTGTTTCTTTGGTTTTAATCATCTCGGCGCCGATTCGAATGGATGTTT
TGAGTCCGATTTCGTTGTAGCGCGTTGTGAATTGATCGTATTTCTGGTTGGCAAGCGCAA
CGAGCGGAACGAGGTAAAGCATTTTTCCTTTTTTGGAAAGAACGTTTTCAACGCCTGCGA
TTTCGCCGATGAGCGTTTTTCCGGTGGCTGTCGCTGAGACGATCATTAAATTCTGATGTT
TCAAAAGACCGGCATCAACGGCCAGCGACTGAACAGGCATGAGGTCTTTTGATTTTTTGA
GAAGCAGATCTTTTAACCGTTTGTGAATCGGAAGCGATTTAATCGGCGTTTTCTTTTCGT
CTTTGGAAGAGACGACCGTATCGTATTTTGTTGTCGCGTCATCTAAATGATCGGCGTTGA
GCATGGAAAGCGTTTTGTCAAAATCTTTGGTGCGGTCCATGACGCGGTCAAAGAAATCCA
TCGTGGAATCACCCATATGATGCTTAGAATTGCGAAGCGCTTTTTTGAGCTCGTCTTTTG
CGCAATCGGGGCAGATGAATTCTTTGCCGTATTTGACGGATGATTTGTTGAGAAAATTGA
AGCGTTTTTGAAGGAGGCAATGGCGGCAGATTTCAACGACATCGAATTTCGCCTGATACG
CTTTGAACATATCTTCAAGTTCGCCGCGGTTTTTGGCCGACGTTTCTTTTGAAACCATAA
TCCGGTTTGCCTTTTTCAAAAGTTCGATAAAATCCTTTGTCGGGTAATATTCTTCATCGG
TGAGCACTTTTCCGTTTTTCTTCAAAACCCGAATTTTATGCGGGCGGAATCCGGCTGTAT
TTTGTTTCAGCTCCAGCTCCCCAACCCACAAGGGCTCCCGTTTTTTGTCAACAATGACCA
TGACCGTGAAAGTTTTTCCCTTCCCGGCAAAAAGGATCCATAACATTTGATATCTCAAAA
GCGGAAGGGGTTTAAATATTTTTCATAGTTGAAAACCGAGAAACGGATTTTAAAAGATTT
GAAAACCATAGCAAAACTTTTGAAATTTAAAAACGAGGGATGCATTTTTTGAATTTGTAA
ATACCCATGAGGCTCGCGCGCGGCGGTGCGGCAGCAAAACGGAAACGGTAAGGTGGCGAC
AGCAAAACGGAAACGGTAAGGTGGCGACAGCAAAACGGAAACGGTAGGTAACAGCAGTAA
CGCGAACAGAAGGTAGCAGCAGGAACGCGAACAGAAGGTAGCAGCAGGAACGCGAACAGA
AGGTAGCAGCAGGAACGCGAACAGAAGATAGCAGCAGGAACGCGAACAGAAGGTAACAGC
AGTAACGTGAACAGAAGGTAGCAGCAGTAACGCAAACAGAAGGTAGCAGCAGTAACGCAA
ACAGAAGGTAGCAGCAGTAACGCAAACAGAAGGTAGCAGCAGTAACGCAAACAGAAGGTA
GCAGCAGTAACGCGAACAGAAGGTAGCAGCGGTAATGCGAACGGAAGGTAGCAGTGTCCA
CGTTCGCGAAGCGAACGGCTGCCATTAAAATGAGCAGATGCACGCAACGATGCAGACCCA
CATGGAAATAAGATTTGACACTAACTCCGCTTCTTAGTTTTTGCTGTATCGGCTGAGTAC
GAATCCGCAAATTTCCATTCCTCACTTCGCTTTGCTCAGCTCGGAATGAAAATTAGCGGT
GGTTGAAGGGGGTTTAAAATTAAAAAGAAAACGGAAAATTAAACCTTTCCCGCTTTCAAA
ATTTCACACACATTTTCGACTTCTTCTCTAAACTCCTTGTCGGAAAAACCTAAAAGATTT
GCTAAATACATGGCACCCCCAGCGCCGGCGCCTTCTTTGATTGTTCCTGTATCGTATCTT
TGGATTCCGGGAAGTCTTGATTTGCCGAAACCCGGGTCGGAAATGTAAGCCTTGAAACCG
AGGTCTTTGGAAAGATCACCGAAGTTGGCGGTTTCGTCTTCCATGACGTATCTCGTGGTT
GCCAAATCTACGTTTTTGAGGTTGACGCCCATGTGTTTCGCGACAGCGTAGACGGCGGCC
ATTTGTGTTCCGCCGGCCATGATAATATTCATATCAGGATCGTAGTCTTTGAATCCTGCA
ACAATTCCTGCAACGGCAGGCATCATGGGATCGCCGAGGAGTTCGACGGCTCTGAGCGGG
TCGTCTCTGAGACTGCCGACAATGATGTTGTTCTTTTTCATCGCGTCGCTGACGACTTGG
CATTTCAGCTCAACGGGATTGATGTCGGCGCTGCTGCTGACGCGGGCGTTGTAGCCGAGC
GCGATGAGAACGCCCATTGCAGTCGTTGTGCCACCGGGCGTGCTTTCGCCGATAATCGGG
TGGTCGGTGGTCGGCGCGAGTTCGTATCCGATTTTTCGGCCGCTTTCAAAAATCGCTTTC
GGATCGTGAACGGCGATTCCGGTGGTGATGTCTTCGCCGACAGCTGCGTCGGTGGTGTAC
ATCGGAATGGAATCATCCGGCAGAATCATTAAACCGGCATTGACGAAGGCGTAGGGAACT
TTTGTCAGATTGAGAGCGGAGCGTGTAATCACAGCGGGCGTCGGCGTATCGTAAGGCGGT
GTCATGGGCATCACGGGAACGCTGATAATGTTTCCGGTGTGCATCAATTCACTGTCGCCG
GCCGGCGTGTAAACGGTTAATTCCGCCGTTTTTCCGGCAGCCGAAAGACCGGGAATCTGC
GATGTTTTCGTGTTTGATAAAACGCAGACATAAAGCGGCTTTTCAGCTTTGCATTCGGGT
TTTGGTGTCGTCCAACTCATTCTAATCATCCCCATTCATTCAAAAACAATCTGCAATCAT
AATTCTGATAAAATAAACAAGTAATAAACAAGTGGAATGTAATAAGGGGATTTTTGAATA
TTAACCCTCCGTTAAATAAATTTGAAAAAAATGAAAGTTTAATTGATTTGAAAATTGATT
TGAATAAAGAATTTGCTATTTTATTGTTATTTTATTGTTATCCCTTTATTTTTCTTTCAA
CATTTTTACACTCAATTATTTCGATAGTGGTCGACACATACTGTGTAAAAAATAACTTTT
TTTGATTGATGCCGACGATTTCAGAAAAAATGCGAAAATTTATGTTGAAGAAGTATGATT
TGTTTGATTTATATCATTCATTTCATTATTTCATTATTCTTAATTTCAACATTTCCTTTT
TTCACCCGGCGGCTGAATTATGACGGAAGAAACTGCAGAATACATGGCTTCAAAGAAACT
GAAGAAGCAAAAAATTGATTATTCGCTTTATCTCGTGACCGACAGGTCATTCTGCCCGCC
TGATAAATTCCTGCATCAAATCGAACAAGCCGTTCTCGGCGGTGTTTCAATCGTTCAGTT
GAGAGAAAAAGACGCCTCTTCATTGGAATTTTATAATCGTGCGGTTGAAGTTTCAAATTT
GTTGAAAAATATGTGCAGTGTCAGCGGCTTGAAGATTCCTTTTTTGATTAATGACCGGCT
TGATATTGCATTGGCTGTTGATTGCGACGGTTTGCATATCGGACAGGAAGATTTACCTGT
TTCTGTTTGCCGGCGGTTGTTGGGGCCGGATAAGATTCTCGGAGTTTCCGCGGGGTCCGT
TGAAGAAGCGGTTTTGGCTGAGAAGGAGGGGGCAGATTATTTGGGTGTTGTCGCTTTTTC
GACGGGGACGAAGCCGGAAGCTGTTGAAGTTTCTTTAGAGATGTTTAAAGAGATTCGAGA
GGCTGTTTCTATTCCTATAGTGGCGATTGGGGGGATAAATTTGGAGACTATTTCTTTATT
GTCTGGTTTAAGGATTGATGGGGTTGCTGTTGTGTCGGCGATAATGGGAAGTGAAGATGC
TAAGGAAGCGGCTGAGAAATTAAGTAACTTAATCGAATCATTCTGAATTTATTATATTTA
TCCCCTGAGTCTGTTATTTTTTAAAGACGAAGACAATTTGTTTAAATATTACATCTTTTC
TTTTATACCATAGAAATAAATTAATTTCAAAGAGATATCATTTTTATTTTGAGGTATTTG
CATATGAAAAGTAATTTCAGCTTTTTGGAAAAGGATTGGCCTGAGCTTGCTAAAATCGGA
CAACTGGCTGAACGAAATCTCTATGATGATACTAATACGGCTCTTTTAAAAATGGGCATT
TTTTCAGAGAAACTTGTCCAATACATTTTAGCAATGGAACATATTCGAGAACCGGAAGGA
TATGAAAATACTGCTGCAAATCGAATTTCCATACTTAAAAGAAGCGGTTTACTGCCTCGC
GAGATTTCCGATATTCTTCATGTTTTGAGACAAAAGAGAAATGATGCAGCTCATGACAAT
TATGAATCAGAAACAGCTGCTCAAGCAATGCTTCAATTCACATATCAAATATCGGTTTGG
TTTTATCAAACGTATAAAACATTTGCTTTTAAGCCGGACCCGTTTTTTTTACCGGAAAAT
GAACAAGTTTCAATTGAAGAATTGAAAAAACAAACAGAATTAGCAGAACAAAGGACTCAA
TATTTAGAGCAGGAGCTTGAGAAACTCCAATCAATCAAATTGCCGACAAACATTGAAGAA
AGAATTAAGATTTCAACTGAAAGTGCTCAGCTTATTCACAAAACCGAAAAACAAACACGT
ATTTTAATTGACGAACAATTAAGAGATGCAGGATGGGAAGCTGATTCGGAAGAATTGACA
TATGCAAAGGGTGTTCGTCCGCAATCAAATAAAAATATAGCTATTGCGGAATGGCCGACT
GATTCGTCGGTCAGCAAAAGCGGATACGCAGATTATGCTTTATTTATAGGTCTTCAATTG
GTCGGAATTATTGAAGCTAAAAAAGAGTCTAAAGATGTGTCATCGGATTTAGATTATCAA
TGTAAAGAGTACGCTCAAAATATTAAGAAAGAGCATGAAGAATATGTGTGTTGGCAATCC
GATAAGTATCGTGTTCCTTTCCTGTTTGCAACAAATGGCAGACCGTATCTGAAACAACTT
TCAACGAAATCAGGGATTTGGTTTTTAGATGTTCGCCGTGAATCAAATGCTCCAAAAGCA
CTTCCGAATTGGTTCTCACCTCTAAACATAAAAGAGATGCTGGAAACAAATATTTCCGAA
GCAAATGAAAAAATGAAGACGGAAGATGAAAGATACTTAACCGACCCGAACGGGTTGAAC
TTGAGACCTTATCAGGTTGAAGCGGTTGAAGCTTCGGAAAAAGCAATTATTGAGGGGAAG
CAGTCGATTCTTCTTTCAATGGCCACGGGAACAGGAAAAACGCGTACCGTTCTTGGAATT
ATGTATAAAATGCTCAAGAATAAAAGATTTAAGAGGATTTTGTTTTTGGTTGATCGTAAT
CCGCTTGGTGAACAAGCCATGGATACATTTCAAGAAGTGAGATTGGAGGAGTTTACGACT
TTAGATAGCATATATAATATCAACCCCCTGGGTCTTAAAAGTGGTATGATTGAACCTGAA
GTGAAAGTTCAGATTTCAACGGTTCAAAGCCTTGTTCAACGCATATTGATTGCAGATGAA
CCGACAGTTTTTCCGGGCGATTTTGATTTGATTATTGTTGATGAAGCTCATCGCGGTTAC
ATTTTAGATAAAGAAATGGATGAAGATGAGTTGGTATTTAAAAACCATAAAGATTACATC
AGTAAATACAGAACAGTTTTGGAGTATTTTGATGCTGTCAAAATTGCATTAACGGCGACG
CCTGCACTTCATACAACAGAAATATTCGGATCTCCCGTATTTAATTACGGTTATCGCCAA
GCCGTTATTGAAGGATATTTGATTCCTTATGATCCGCCTATTAATGTAAATACGGAACTA
AATACCCAAGGAATTCATTATAAAAAAGGAGAAATTCTTCCGAAAATTGATGCTGTTACA
GGAGAACTCTTAAATAGTGATGAGTTAGAAGATGATGTTGATTTTGAAGTTGAGAAATTT
AATAAAGATGTCATTACTGAAAGTTTCAATCGTACTGTTCTTTACAATATTGCTGATGAA
TATTTAGATTTTTCAAGCGATGAAAAAACTTTGATTTTTGCAACCAATGATGCTCATGCT
GATCTGATTGTTCAAATTTTGAAAGAATATTGCAGTGAGAGAAATTTCAGCCATGAATCG
GTTATGAAGATTACCGGAGCAACCGGCGGCGGTGACTCTAAGAAAACTCTCAAAGCAATT
AAACGCTTTAAGAATGAAAAATATCCGAATGTTGCTGTGACAGTTGATCTTTTGACAACA
GGCATTGATGTCCCGTCTATCTGTAATTTAGTTTTCTTGCGCCGTGTGCGCTCTCGTGTT
TTATATGAACAGATGTTGGGACGCGCAACACGCAGATGTGATGAAATCGGAAAAACCAGT
TTCAAGATTTTTGATGCTGTCGGCATTTATGATGCATTGAACAGTGTCAGTACGATGAAG
CCGATTTCCTCGAATCCTCATGCGACGATTGAGCAATTGATTCAAGAATTAGACGGCATT
CATGACGAGAGGGTTCTTCGAAATCAGATTCAAGAAATTGCTGCGAAATTGCAGAGAAGT
AAGCGGACAATTTCTGATGAGAACTTGGAGAAATTCAGAATAAAAACAGATGGGTTGATG
CCGGATGATATCATCAAGGGTTTACTTCAGCCGGATGTTTCAAAGTCGTATCAGTTCATT
CAGGAAAATTATGATTTTTTGATTTTGCTTGAAAAAAGTAAAGAAACAAAACAGCGTTAT
ATTGCAGTCTCCGATAAACCTGATTCCTTCCTTTCATTTACTCACGGTTATGGGAAAAAT
CAAAAACAGCCGCAGGATTATTTAGAGGAGTTTAAAGAGTTTATTGATATTCATAAGGAT
AAAATTCCAGCTTTGATGATTGTTTGTACACAGCCGGCTTCCTTAAAGCGGGATGATTTG
AAAAAGCTTCAATTGATTTTGGAAGAGAATCAATTTTCGGAACATGAATTGAACGCTGCT
TGGAAAGAAATGACAAATGCAGACATTACGGCTGATATTATCAGCTTCATTCGAAAGGAA
GCACTTGGCATTGAGCTTGTTGATCATAATGATCGGATTCAAAGAGCATTTCAGGAACTC
AAACAGAAACACACTTTCAACAAGAGGCAAGAGAATCTTTTGAATAAAATTGAAAAGCAT
TTGCTTCATGAGAGTGTTTTGGATGCTCAAACGTTTGACGAAGCTCCGACTTTTAAATCT
TCCGGAGGGTTCAAAATGGCCGATAGTGTTTTTGGCGGTCAGTTGAACCAAATCATTTTT
GACTTGAACAGTCTTATGTACGGGATGAAGGGACTCTAATGAATAATCAGGAAATTGTTG
CGAAATTGTGGAATTTGTGTAATGTCCTCAGAGATGACGGTATTACTTACCACCAGTATG
TTACTGAATTGACTTACATTCTTTTTTTGAAAATGGCAAAAGAGACGGGAAGTGAATCCA
ATATTCCCGAAGCTTACCGCTGGAATCAGCTTGTTTCTAAGGAAGGAATTGAGCTGAAAA
GATTCTATAATGAACTTTTAACCAACCTCGGTGACAAGAGTACCGGAAAAATTCAGCAAA
TTTATGCGGGTTCTCGTTCCAACATTGAAGAACCCAAAAATCTTGAAAAAATCATCAAAA
CAATCGATCAATTGGATTGGTATTCCGCCAAGGAAGAGGGGTTGGGTAATCTTTATGAAG
GTCTTTTGGAAAAGAACGCCAATGAAAAGAAATCCGGTGCCGGCCAATATTTCACGCCGC
GTGTTTTGATTGATGTGATGGTTGAACTGATTGATCCCAAACCGGGAGAACGCTGTAATG
ACCCGGCCTGCGGAACTTTCGGGTTTATGATTGCTGCTGACAGGCATATCAAAAATAAAA
CGGATGATTTGGCTGACTTGCCCCAAGACCAACAGGAATTCCAAGTTAAAGAAGCTTTTA
CCGGTGCGGAACTTGTTCATGAAACGCATCGTTTGGCTTTGATGAATGCTCAATTGCATG
ATATTGAAGGCGAGATTTATTTAATTGATACTTTATCAAGCGCCGGTGAAAATTTAAAGA
ATTTTGATGTTGTTTTGACCAATCCGCCATTCGGGACAAAGAAAGGCGGCGAGCGCGCAA
CCCGAACGGACTTATCATATTTGACAAGCAACAAGCAACTTAACTTTTTACAACACATTT
ACCGCAGTTTAAAGAAAGACGGCAAAGCCAGAGCCGCCGTTGTTCTTCCCGATAATGTTC
TTTTCGCCGACAATGATGGTGCTTCCATTCGTGCCGACTTAATGGACAAATGCAATCTTC
ATACAATTTTAAGACTTCCGACCGGCATTTTCTATTCCCAGGGCGTTAAGACGAATGTTT
TATTCTTCACCCGCGAGCCGACCGAAAAAAACAACACAAAAGGTGTTTGGTTCTATGATT
TGCGAACAAACATGCAATCTTTCGGCAAAACAAGCCCATTAAAACATGACCATTTTGAAA
ACTTCATCAAAGCTTACACCGCCGAAGACAGAACAAAAATCGAAGATGAGCGTTTTTCAT
ATTTTACACGTGAACAAATTAAAGAGAAGAAAGAAAGTCTTGATCTCGGCCTGATTCGTG
ATGATTCCGTTTTAGATTATGATGATCTTCCTAACCCGATTGAAAGCGGTGAAGAAATCA
TCGCAGATTTGGAAGAAGCCATTAATTTGATTCAAAGTGTTGTGAAAGAACTGAAGTCGT
TGGAAGGGAAGAACCAATGAATTCTAAAGAGGTGAAAAATATTCCAAGCAATTGGACTAT
TACGAATTTGGGTTCTATTGCAAAATGGGGTTCAGGAGGAACACCATCTCGTAAAAATCC
TGAATTTTATTCTGGAACTATTCCATGGATTAAAACAGGAGAACTTTCAGATTCATTTAT
TTATGATAGTGAAGAGAAAATAAATCAAGACGCAATAGATAAATCAAGTGCAAAACTTTT
TCCCAAAAACTCTGTATTAATTGCAATGTATGGTGCAACCATTGGGAAATGTGCAATATT
AGGAGTGGAAGCTACAACAAATCAGGCTTGTGCTGCCGCGATTGTGAATGATAACATTTA
CTACAAATATTTATTTCATTATCTTGTTTCACAAAAAGACGCTTTTTTAAAAAAGGGAAA
AGGTGGAGCTCAACCAAATATTTCACAAGAAATTCTTAAAGCTCATCCAATACCAATCCC
CCCCTTTCCTGAACAACAAAGAATTGTTGACCGGATTGAAAGTTTATTTGAAAAACTCGA
CCAAGCGAAAAAACTCGCTCAAAAAGCTCTTGATCAATTTGAAGAAAGGAAAGCTGCCAT
TCTTCATAAGGCTTTTACAGGAGAGTTGACGAGGGAATGGAGAAAAAATCACAACTTTGT
TTGTGATTTCTCAACATCGTTTGACAATGATGTAATTCTTTTTGAAATTCCTGATTGTTG
GATTTGGACTACATTTGGAGAGATAACAACAATAATTGGTGGAGGAACCCCTCCTTCAAA
TGTAGATGAATATTATGAAAATGGTACAATTCCGTGGATTTCCCCTTCAGATTTATCAAA
CTACAAATCAAAATATATCTCCAAAGGAAAAAAGAATATTACTGAACTGGGTTTATCAAA
AAGTTCTGCTCGTTTAATGCCAAAAGGAACAGTTTTATTGTCTTCTCGTGCACCGATTGG
ATATGTTGCAATTGCTGAAAATGAATTATGTACAAATCAGGGATTTAAGAGTTTTTTGCC
CAACTTTCATTATCTTCCCCTTTATTTGTATTATTACTTGATTTTTATGGGAGAAAGATT
AGAATCATATGCTAGTGGAACAACATTCTTGGAATTATCTGGGAAAAGAATTTCTCAAAT
TGGATTCCCGGTTCCACCTATAGAAGAACAAGAAAGAATTGTTTCAATTTTGGATGAAAT
CTTTACATTCGAAGACCAGTCTAATGAACTAATTGATGTAATTGAACAGATAGATTTAAT
TAAAAAATCGATACTTGCTCGCGCTTTTAGAGGGGAACTTGGAACAAATAACCCCAATGA
AGAAAAAATGAACATTTAATCTGGAAGTGAATCTTTGAATATTGATGTAGATGAGAAAAA
ATTTGAAGTCAATAATTTAAAGGAATATTTGGATGCAGTTTCAAAATTTCAAGAGAAAAA
GAATTGGCAAGGCAGCAATGTTGAGTTTTTCTTTAGAGGTCAAGCAAATTCAAAGTGGGC
TATTGCACCCAGTATATTTAGAGAAGATAATCTGAGCATAGAATATAGAATGATCAGAGA
AGCAATTCAACGAACCCCTTCTTTATCAAAAACTGATTTTATGGACTTAGATAATTTAAC
AGTTCTTCAACACTACGGACTTAGTACAAGAATTTTAGATTTGACATTGAATCCTTTAAT
CGCATTATATTTTGCTTGTCAGCCTTCAGAATCAATTGAAAAAATAGACTCAAATCGAAT
TTTGAATGCACCCCCAGAGGATGATTCAATATATTATGCAAAAGTGAAAAAAGATAATGG
AGTTGTTTATGGTGCATGGGATAGGGGAGTTTATTATAATGCACCTGAAGTCAATTTTGT
TGTAAATTTATGTGAACTTGGTCTTGACGAACTTGTTCCTGAAAAGATATTGAAAATATT
TGACAAACATTTCGGCTATTTTAAAGAAAGTGGAATGGAAGTGAATGAACGATATTACCA
AATGTTTTCTTTTCTTCAAAACAGTAAATTTATTTTATCGAGTTATAATAATGAGCGTCT
TGTCTCCCAAAGCGGTGCGTTTTTATTTCCGGGATTTGAAGTCGAAGTAGATAATTCTAA
TTATTCAAAATCCAGAATCAGCCCGGGAATCAGAGATTTAAGAATTGATTTTCAAGAAAT
GTTTATAATTCCTTTTGATAAAAAAGAGTCAATATTGAAAGAACTCGACAGATTGAATAT
CAACGAAGCATCTGTATTTCCAGAACTGGAACATAAATTAAAATATATAAAATACAAAAA
TCAATCGTTAAAAGATGATGTTTCCTTTTATCCAATGTTCCATCACTGTGTCATTAAAGA
TTTTTCTCATTATAGCGGATACAGATGTCCAAAAAACATTAACCTTGCTTCTGGTATGAC
AGGAGTTAGTGGAAAAATGATTTCATTGGTTTCAACACCCGATGAAAAATTCAATGCCAA
AATGGATTTCCCTTCAAGAAATGAAAAAATTGAAAAACACATGAATTACATTATATTAAA
TGAGATTGCCCTTGTTTCTAATAGAAACTATTATTCTAAAGTAATAAAAGAACTCTTCAT
AAATAAAGAAGAAAACTGGTATGAAGACACCACGGAAATAATTAAACTAAAAAAACAAAT
TGAAGAGATTTTGATTAGTTGTGGTTATGCTTTAGAAATCCGTCAGCAAAAAGCTGAAAA
CATCATATTAAACATTATAACTTCATTTAAAACAGTTCCATTAGATTAATAATTTCACCT
TGCTTGAATTTCTTTTATAAAAGTAAGATATATCTTTTTAATAATGAAGCCCATAAGTTC
TATTAAAAAATCAAAGGAACATATTATGCAAAATACTATAAAGATTTCAGATGGACAAAT
ACCTGCAAATTTAGAAGGAATTGTTCGAAATCTACCTCTCCGGAAAACTGAAGCGTTATT
ACCCGTTTATGAGGCTGTTGTTAATTCAATTCAGGCTATTGATGAAAGAAAAGATTTGGA
GATGGCAGATGGAAACATTTCTGTAATAATTAATAGGGGATTGCATAAAAATTTGAATGG
TGAAAAAGACGATACAATTGTAGGTTTTGAAATTCGAGATAATGGATGCGGTTTCGATGA
AATAAATTATCAATCTTTTTTAAATTTGCACAGTCCTCATAAATGGGAAATTGGAGGAAA
AGGCATTGGACGATTTACTTGGCTAAAAGTATTTGAAAAGGTTGAGATTGAAAGTGTTTT
TTTAGAAAAAGGTCAAAAATTTAAAAGAATAATTACATTTACAACAAAAGGAATTGTTGG
TCAGGAACCAGTAAAAACAGAAGAGGATATCCAAACTTGTGTGAAACTAATTGGATTTAA
AAATGAATATAGACAGCAAGAAAGTGCATTTCGAACAACTGAAAAAATTGCACAACGCAT
ATTAGAGCACTGTTTGTCTTATTACGTTGGAGATAATTATCCACATATTCATACAATTAG
CGAAGAAGTTTCAAAAGATTTAACATCCATGTTTAATGAATTAAAAAATGGGATCAGAGA
AGAAAATTTTAAACTGGCAAATATTGATTTTAAACTAATTCATGTAATTATGTTTAATAC
AGTTCAAGATTTGAATAAATCAATATTATGCGCACACAATAGAGCAGTTTCATCTCATAA
AATTGATTTTTTAGAAAAGACATCATTGTCTTTTGCAGGTAAAAAATGTTATTATTCGGC
ATATATTTTAAGTGATTATTTAGATGAGAATGTTGAGTCTGATAGATTGAATTTTAGAAT
ACCTTCAATACGTGATTTAGACACGGAAACATTCCCAGTTACAAGAGAGATGATTTTAAA
AGAGGTTGAAAAACATTCTCGTCTTCACTTAAAAGAATATACAGAACAAGCTGAAAAAAC
TAAAAAAGATAAATTAAACCAATATTTTTTGCAGAATCCTCATTTCAAATTTGTATACAA
ATATTACTCAAAAGAAATACTTGATGAAATAAATCCGGAATCATCCGAAGAAAAAATTAA
TGACGTTTTATACAAGTATAAAGGAAAAGCTGAATACGAGAAGAGAAAAGAAGTTGAAAA
GATACTTAAAACAAATAAACGTGAAGTTTTAAAGCAAAAAAACGAGGAGATTTTTAAACA
ATTGGATGAGCTACAAAAGGACAACTTAACCAGTTATGTTATTCATCGTAAATTGATCCT
CGATTTATTTGAAAAATCATTAGAATTAAATGATGATGGCAAATATCCTTTTGAAAGAGA
AATACACGATATAATATTCCCTCGGAAAACAGATTCTGAAAAAATAGATTATGATGATCA
TAATTTATGGTTAATTGATGAATCTCTTACATTCCATAGTTATGCTGCTTCAGATATGAA
ATTAAAGAATATATCCGATTCAGACAGCGATAATCGACCAGATGTAATAATTTTTTCAGA
AGTTAACGAAAATAATTCAAATATTTGCAATTCGGTTTCAATAATTGAACTAAAGAGATC
ACAAACAGATGATAGAGATATTGTTAATCAATTATACACCTATATTGAAAATATTCAAAA
CTGCACAATAAAAAGAGAAAATGGAAGGGACATCAAAACAACTGATTCTACAAAATTTTT
CTGTTATGCTCTTTGTGATCCGGATGATAAAATAAAACAAACATTGAAAAGACATAAATT
TAAAGAAATGTACAATGGGGCAGGATATTATTTATTCCACGAAGATTACAATGCATACAT
GGAAGTCTTATCTTATGATTGGATAAGTGTAAACGCAAAACAAAGATTGAAAATTTACTT
TGAGAAATTGGGAATATAATTTATAGAAAGTATCAATTCAATAAACTTAACAGCCACAAT
AATCCCAAAATAATCGGCTGATGCCCCAAATAAATCAAAAGAGAATGCCTCCCAATCCAA
GAAATCCCCTTCAAAACCGGAGGCTCATTTTTCAAAAAAGACAATAATCCTCGCCGTTCT
CCTTTCGGATATAACCATGCCCCCGCAGCAACCCCGATCAAAACAACCCCGAACCAAGGA
AACAGCGGCTCATAATCCAACGCATAAAACCCGTAAGGATGAATTCCCAAAGGAACTGTC
CAAATCGGCCCGCTCATTTTTTCAACAATCTTTGAAGCCAAAATCACCGCGATTCCGAAA
ATAAACGGGAGAAGCCATGCCGACTTTTCTTTATATTTTCCCGAAATTTGCGCCTCTTTT
GTAAAACTTAACAGAAAAGGCACGGCGAGAATTGTTGAAATTCCGATCAAATGAAGAACG
CCGAAAAGAATCGCGCCGTCATGCGGATAAATCCAAGTAACCGCCGTGATGATCAATCCG
ACGGCAAAAATGAAGGTGCCTCTTTTGATGAGTTTTTTCGTTAAAGTTTCGGCATCTTTT
GTTTTGGATGCGGAAAGAGCAAGCGAAACGCCGGCGATGAAAATGAACATGATTGTGATG
GGAAAACCGTAGAGCTGCTGCGGCCAAAACCAAGCGGGCATTTCCCGAATTCCGAAATAT
TCGAGGTCGAAAAGGAAATGATAAATGACCATGAGAAAGACGGCGATTCCCCGGAAAACG
TCGAGTTCGTAGAATCTGGGCGAAGAGGCGGATGAAGACACAGTTGAATTTTTGGAGATT
GGGAGGATGTTCACGATTGCAAATCCGATTGAAATATTACGATTGAAATTCTATATGTGA
TATTATTTTTGATATTATATATCTTGTTTTTTTGATTGAATTAAAATTTAAAAACATATT
TGAATGAAGACATCTAAGATTAAGCACTTGAAATTCACCGAAAATAAAATTAAAAAATAA
AAGAGAAAACAATGTCGGAAAAGTCAAAAAAGCTTCAAATCAAAAACAGTACGGCAGAAT
TTTTAATTTTCACATCACAGTCCGGCAGCGGAGCGATTGAAGTTCGTGTTGAAGATGAAA
CGGTTTGGCTTTCTCAAAAATTGATGGCGGAATTATTTGAAGTTGAAACTCACACAATTA
ATGAACATCTGAAAAATATCTACAAAACAGAAGAACTGAATGAAGAGGCAACTATTCGGA
ATTTCCGAATAGTTCAAAATGAAAACGGTCGAGCCGTTTCAAGAGCAATCAAATTCTACA
ATTTAGATGTAATCATCGCTGTCGGCTTCAAAGTCAACAATACCCGTGCCGTTCAATTCC
GCCAATGGGCAATTACAATTCTTCGAGATTATTCACTCAAGGGATATGTCTTGGACAAAG
AACGCATGAAAAACGGCAGTTTCCTAAACGAAAACTATTATGACCAACTTCTGGAAGAGA
TCCGCGAAATCAGAGCAAGCGAACGCCGCTTTTACCAAAAAATCACGGATATTTACGCAA
CGGCTATGGATTATAATCCGGATGCACCGACAACGAAGACCTTTTTCGCAGCCGTTCAAA
ATAAACTTCATTATGCTGTTCACAGTCAAACCGCGGCCGAGCTCATTATGAACCGGGCTG
ACAGCGAAAAAGAACACATGGGATTATCGACTTGGAAAAATGCGCCCGACGGAAAAATAA
TTCGCAGTGACGTAACTGTCGCAAAAAATTATCTGACCGCCTGCGAATCTAAAGAAATGA
ACCAAATTGTTTCCATGTATTTGGATTATGCCGAGCTGCAGGCCAAAAAGAAGATCCCGA
TGACAATGCAAGATTGGGCGGAAAAGTTGAACGCTTTCCTTCAATTCAACGAACAGGAAA
TTTTAGAAGACAGCGGCAAAGTCACCGCCGAAATCGCTCGCGCTTTTGCAGAAAGTGAAT
TTGAAAAATATCGTATTATTCAGGATCGTGAGTATGAAAGCGATTTCGACCGAATGGTTA
GAGAAGCGGGCGAGAATTATTTAGTTTGAACCATAATTTAAACTCAATTAATTTTATACT
TTGATAACCGAAGAAACTTGAATATTTCTAACATGATTTATTTCAAAACAATCATCAGCC
CATACAAATCCGACTCAGGCTTCGGCGGATTCAAAACATCCCCCTTCAAAATCTTTTCTT
CAGGATAACCTAATTCTTCCAAAGAATAAACATCCGCTTTAACAGAAAATTCCTTCAAAA
CCTCACAAACCTCACTCGCCCCGAACTTCTCATCCGGCAGCAAAAACACATTCTTCCCGA
GCCGAATTTCACGAATCAATTCATCCTTGGCGGAATCAATTTCTTTTCTTCCGTGCGCCG
TCACGCATGAAAAATTCGTCAGATTTACTTTCAAACGGGCGCAGGCTACTTGAAATGAAG
AGATTCCGGGAATCACAATATCATTATCAGTTGCAAATTTACCGAGTCCCGAAAACATCG
GATCGCCGGTTGACAAAATGACGGCGTCAGCCGGCAGAAAATGAATATTTTTGTAATCTT
TGATTGTATCAATCGGCGTATTTTCCGGGATGTAAGGCTTCGCCAATTCCAAAGCGCGGC
CTGAGCCGTAAACGACTGATGCTTTTTGAATCGCTTCAATTCCTTCCGCGGTCAGCATTT
TAGGACCGACACCGACACCGACAACAATCATTTATTTTCCTCGCCAGATTCATTTTCATG
GGTTTCGTTTTCACGGATTTCATTTTCAGGATTTTCGTTTTCATCTGATTCATCTTCACT
TGATTCGTCTTCATCAACTTTTTCCCAAATAATTTCAACTTCGTCCTCGACTGTATCGTC
TTCATCTTTATACTCATTTTCATTTCGAGCGTAAAAGATTGCAAAAGCAACGATCAACAA
ACCGCCGACGATTAAAACGAGCTGACCTCTTAAACTTAAGACATCGGTTGAACCGGAAAA
TAAAAGAAAAATGCCGAAAAACGTCGATATAAAACCCAATGCTGCAAGAATAAACGCCGG
TATTGCTCTTTTCATATCCATAATAATCACTCGGTTCATAACACGTTTCAAGCATTTTTA
TTTGTTTCCTCTCGCCCGTAAATACAGAGAGGAGCAATCAATAATACGCCGACAATCATC
CAAAAGAATTGATTATAAGAAGTTGAGATTGAATTGATGTCAGCTGTTGACAATAAAATA
TAACCGTTCCAAATGATCAGAATAAAGCCGACAACGGCAAGAAATTGCAATATTCTTAAG
GGATCCATGAAAATCACTCAATTTTTCATCAAATAATCAAATTCGCCCTTGCTGTCCATC
AAAACAAGACCTTCTCGATCAATGACAACAATGCGGGCGCCTTTTCCTTTTTTGACGCAC
ATGTCAAACGCCTGCTTCAAAAGCGGATTCCCGGGATCTTTTTCAATCACTTCAACAACC
GTTGCAAAACCGCTGTCTTTGAGCATATCGGGATTTCCCCACTTCAAAACAAGCCCCGGA
AGACCGCAAACGACAATTTCTTCAGCGGAGACGGCAGCGTCAATGCCTTCAGAAATCCGG
CTGCCGACCATCACAATTTCATAGCCCGGAAAAAGCATGCTTGATGTCGCCATCCCCTGG
CGGCCGGTTGTCAAAACCACTTTCTTGGCGTTTTGAATCAAAACATCTTTCATTTCACCG
AGATGATCGTTCCACGGCTCAACGAAACCGGTGGTTCCGAGAATCGAAATGCCGCCGACA
ATTCCGATTTTTTCATTCAGCGTTTTTTTGCTGAGCGCGACGCCATCGGGAATGTAAATG
CTGACAATGATTGCGGATTCTTTTTTCACGCAAATTTCATTGAATAAACCGACTTCCTGA
AGCGCTTCTTTGACAGATTCGCGAATCTGAGCCAACGGTTTCGGGTTGATCGCATATTCG
CCGACACGCGTCTCAAAGCCGGCGCGCTGAATAATTCCGACACCGATGCCGCCGGTAACA
AAAATATTATCAACGGCTTTTGCTTTTTCCGCCGAAAATTCGGAATCCTTCGGATTTACT
TTTTGGACTTTGGCGCAAAAAAGAACATCGCGCGTGATATCGGATTCGTGATCATTGTAA
ACTTTTCGAACGCCGGCATCGCCGTCTTTTGCGGATTCAACCGGCATCTCGGCACGCAAA
CCGATTGTTGTCGGAACCGAGATAATTGTTCCGTTTGAAAGCGTTTTGCCGAGTGACAGC
GTTGCTGCTTTGGCGGCGGCGGCGGCCGTTGTTCCCGTCGTGAAGCCGCGCTTTAAGAAA
GATCCGTCGCTTAAAACAACAATTAACCCGCGGCTGACCAAATCTTCGACTTCCGCTCTC
GGAAGCGTTGATTTTGCAAGCCATTCTTCGGGAATTTCAAAATCGTTGACGGGATCTTTC
ATAATAATCGCACGACTCTTAAATTATTTTAACAAATTATTAAATAATCTTAAAAATAAA
AAAGTGAAGTAAACCGGAGTTTACTGTTTCTTCTTTTCATTGGCAATCGCAATGATTTCA
TTGACACAGGCAACCGCCATCGGCGTTCCGCCGCGAGTTCCGACGCAAGTAATCGACGGA
ATGGGAATTTCCATGTCTCTGACAATTTCCTTAGACTCGGCGGCATTGACAAAACCGACC
GGTGTCGCAACGATTAAAGCCGGTCTGAGACCGCGTTCAATGAGTCTTGAAACGGTAATT
GCGGCAGAAGGAGCGTTGCCGATTGCAATAATTGCGCCGTTTAATCTGTCGCGCGCTGCC
AAATAACCGGCAGACGTTCTTGTGATGCCGTATTTTTTGGCGATTTCAGCGTCTTTGTCT
CCATCCAAAACACAAATGATTTCGGAATCGTGGCCGATCTTGGTAATGCCGGCTTTCACC
ATGCTGATGTCGGTAAAAATCGGCGCGCCTTTTTCAATTGCAACGACTCCGGCTGCAATC
GGATCATGACGGAATTCCATGATGTCGGCAACGGAAATGTCGCCGGTTGCCACAGCGCAG
CGCTGACGGATCCGGTCTTCAGGCGTTTTGTTGCCGACCACGCCTTCAATGTACGTGCGG
CTTTTCATGTAAATGGTTTTAGCTTCATCCGTTCCCGCGCCGAAATCTTTGCAGGAATCT
GCAAAAGCCTGATCAATCTCAATCGTTACAACGGCCAACTCGTCTAAAGTACCGTAGTTT
TTATTTGCATCTGTCATAATTTGCCCCGTGTTTTACTCTGTTAATTATTGATAATAATTA
TTGATAAGTTTAATCTCACGGCTCAGTATTCATACTTTCGGTGGTAACCGCGCGGCGTGA
TAATTCTGTCACCGTTGGGACTGTTCCAAATACGTGAGTCGCTGTTGCAGACAAGAATCG
CCGTTCTCATGTCCACCCAATCATTGTATTTCAAAACTTCACCAAGCGTTGTCACGATAT
ATTCCTGTTCGTCACCGCGAAGCGCGTTCTTCACCAAACCAACCGGAACGGAATCGTCAC
GGTTTTTGCGGATAATTTCAATCGCGCGCTCAAAATTGGATGTTCTTTGGCGGCTCTTGG
GGTTGTAAAGAGAAATAATAAAGTCCGCACCGGCTGCAGCGGCGAGTCTCTTTTCAATCA
CTTCCCACGGCGTGAGCAAATCGCTTAAACTGATTGTTGCCGCGTCAACGACAACGGGCG
CGCCGAGAACGCTGGCCGCTGCAAGCATCGCCGTGACGCCCGGAACGACTTCAATGTCGA
CATCCAAATTGTTGCTCTCGGCAACCTCAATCACAATGCCTGCCATGCCGTAAACGTTCG
CGTCGCCGCCGCTGACCATAACAGCGACATGGTTTTCTGCAAGCTTCACCGCTTCTTTGG
CGCGGTCTACTTCTTTGCCCATGCTGCTGCGGTAAATATTCTGCGTCGTCAGCAAATCTT
CAATCTGATCCAAATACGTGTCATTTCCGAGAACATAATCGGCATTTAAAATAACGTCTC
TCGCATGCACTGTCAATTGCTCGACCGAACCCGGACCGATTCCGACAATGTATAACTTTC
CTTTCTTTTCATTCTGCAACGGCAATTGTAACTCTCCCGTAAACTTTTTTCTTTGAAATT
AATTTTTTATGATTTGATAAAGCTAAAGCGGCGGGCTCAGCCACGCCTTTGAGACCGAAT
CTTCCGGCCTGCGATTCCGACTCGGGATTCGTTTCATTCAAAACATCATCCGGCAAAAAC
CGGATTTCTTTTCCCATTGATTGAATCGCTTGAATCAATCCTTCCTCATCCGCTTTCAGC
GTCGAAGAAGCAAACCGGTCAATGTCTGACAAAGACAAATTCAAATCGGACAGCATCAAA
TTGACAGCGTCAAGAACTTCCTGCGCTGTTACACCGCGGCGGGCACCGATTCCGACAATC
ATTTCATCACACACGATATTCACTGATTTCGTATTATAATTTTCATTCTTTTTTGACCGC
GTCAATTTCATCCAAAGTCGCTGTTGTCCCGTCTTTTCTCTTTACGAGAACAGAAACATT
CTCATCGACCACAATGATTTTCGGGCCTTTCACTTCCAAAACCTCGACTTCTTGGTCCAA
AAGCGCGCAATTCACTTCAATCGTAGACTTGCGGTTTCGAACATCACACCCGAGTTTTTC
TGCAATTCCTTCAACGGACGGTTTTTGATGGACCTCCGTTGCTGTCGTAATCACGGGAAC
CGCGCCGAGTTCGGCGATTCTGCGCGCGATCTCGTTGCCGCCGTGATGGCCGCCGAGAAC
GGGAATTGCGAAATTCAATCCGGAATCAACGACAATCAAAGCCGGATCTTCCCATTTGCT
GCCGAGATACGGCGCGATTTCGCGAACGGCGATTCCGCTTGCAAAAACCGCGACAACGGC
GTTATAAACTGAAAAAATGTCTTTGAAAATAGCTTTTTCATACAAAACGACCTCCCCGTT
CAGATGATCGGCCAATTTTTGAGCAACGTCTTTGTTCCGCTCAAACGTGACAACAGCAAT
TTTCAAATCCATATTCAATCACAAATCAGTCTATACTATTAGTCCAAAGGACCCTGTTTC
ACGCCGTACAAATATGATTTGGCATAATTTTTCGGATCGACAACGTCGCCGATAATAATC
ATCGCGGACCTCTTAATGCCGGCAGCCTTCACTTTTTGAGCGATATCGTCAACCGTTCCG
CGAATAACTTCCTCATTTTCCCAGGACGCGTGGAAAACAACGGCAGCCGGTGTGTCTCTC
GGACATCTGACCTTTGCCATAATTTCTTCAATCTTTTGCGTTCCCAAGAAAATAGCCATG
GTACAGCCCATTTCCGAAAATTCCGGAATCTGGTCTTTTTCAAGCGTTGTTCCGGCAGGT
CTTGTAATAATTAAAGAATCAGACACATTGTTCAGCGTAAACTGTGTCTCAAGCGCTGCT
GCCACCGCAAACACGGAAGATACGCCCGGTACGCGCTCAGCGGTGATGCCGACCTTTTTC
AGCTCTTCCGTCTGCTCGACAATGGAGCCGTAAAGCGCAGGGTCGCCGCTGTGAAGCCGG
ACAACTGTTTTGCCCGCATTCACCGCGTTCACCGTCAATTCCGTTGTTTCGTCAAGCGTT
AAACCGTAACTGTCAACACATTCGCCTTTTGTGTATTCCAAAACTTTCGGATTCACCAAC
GAACCGGCATAAATGACCAAATCGGCTGCCTCAAGGAGTTCTTTTCCTTTGACCGTAATG
AGTTTTTCATCGCCCGGACCGGCGCCGACAATATAAATTTTCTTTTCGCTCATCTTCATC
GCCTCATTTTTTTCCGTAAACGATGCTGAAATAGTTTCCTTCTTCTGGAATGTTTTCTTT
GCCCTTGATAATGATTTCCTTATCGGAGAACAAACGCTCGGCGAAGATGAATTCCGTATA
TCCTTCTTTTTCAAAGCGTTTGATAATTTCCTGCGGGTGGCGGGCTTTTAAGTGAATCAA
ATAATTGATGTCGGAAACGCCGTCATGCACTTCAAAAGAGGTTTCAACAGCAGTGCCCAT
TCTGGCCGCGCAGGATGTAATTGAGCTGATGCCGGGAACGGTTTCCACTTCAACATCAGG
CGCAACATCAGCCATGACTTTTTTCATGTGCGTGAATGTTGAGAAAAAGTTCGGATCACC
GATTAAACAGAAAGCGACATCGCCTTTTCGGGCGTATTCGGCAACGTTTTCCGCGTTTGC
CGTCCAGATTTCTTTGAGCTTTTGCTCATCATGAATCATGGGAAAATCCAAAATTTCAGG
CTCTTCCGTGACATACGGGCGAACAAGTTCAGCCGCCATTTCTCCCGGAACAAACACTTT
AACACTTTCTTTCAAAATTCTGACCGCTTTCAGCGTCAACAATTCCGGATCCCCCGGACC
TAATCCGATACCGTATAACATTTGGTTTTCACCTTTTCAAAAATTGATATAATTCGTATA
AATGTAATAAATCGTAATAAAATCTTGTGCCTTTTTTCACATTTTATTTTATATGTTTCA
TTGTTTATTCATTGCTTTTGCTTTCCCGACATGATATAAACCGGATTTTCAGGTTTAAAA
TACGTCTCGCCCGTCAGCTCTTCGCTTCGGGAAGCAATAATGTGAACCGTCTCGTCATAA
ATGCCGCGCTTTTTCATATGTTCAATGACCCGGACAACCGTTTCAATGCGAACGGCGTTG
ACAATAATAGAGCGCGCGCCCTTTTCAATCAAAGCGTCCAAAACGGCGGTAATATTTTTG
GTGCCGCCGACAAAAGCGCAGTCAACCTTTTCTAAGTTTGAAATGACTTCGGAAGATTCG
CCGGAAATAACTTCCGCGTTCTCGATTCCGAAATTTTTAAAATTCTGCGTCGCCGCGTCA
ACAGCGACATCGCGCGCATCCATCGCATAAATTTTAAGATTTTTCGCAAGGCGCGTGGCT
TCAATGGAAATCAAACCGGTACCGCAGCCGACATCGGCAAAAACGTCTCCGTCTTTGATA
TCCAATTTAAAAAGAGAAACTGCAATAATTTCCGGTTTCGTCGGTCCCCCCGAAACACCG
ATCAATTCAGGCATATTTTCATAAACTCCGTTCTTTTTGAAATCTATTTTTGAAACCTAT
AATCCTTTTAATTTGTTTTATAGCTTTTCCTTAATTTTTGGAAGCCATGTCTAATTTTAA
GATTTTGTCAAGTAAAATTGTGCGGTTTACTTTTGAGACAGAAAATCGGAAATCAAAATA
CAAAATTTTGAAAGTTTTCTCAAATCATCACCAAGAGACAGCAGATTCGTGATTTCAAAA
CAGATGTATGTTATCTTTGTAGATTCCATATTAAATCCGAATCTGAGCGGTTTATATCCA
ATCAGTCGCATATTATGCTCTGTATTTCAAGCCGATTTATAATTTTGTCATATTATTATC
GGGACTTTGCGCCCGCGTTATTAAATAAAATTGTTTTCGGCATTTGTTTGGGTTAGCAGT
TTGAACTGCATGTAATTTTTATTTCAAGTAAAGGAGTTATAATCACTATGCACATTATGG
AAGGTATGCTTCCGGTCGGATGGGCTGCTTTTTGGTGGGGATTAACCGCAATCATATTGG
TTGCCGGCATCATTCAACTGAACAAAGTCGTTCGTAAAAACCGTGAAGTTTTGCCGCTTT
TAGCCGTATCAGGCGCCTTTATCTTTGTATTGTCCAGTTTGAAACTTCCCTCTGTAACAG
GATCATCCTCCCACCCGACCGGCACGGGTTTGTCATCCTTTACATTCGGTCCGCTCATTA
CAGCCGTTTTATCCGCAATCGTTTTGCTTTTCCAAGCACTTTTGCTGGCCCACGGCGGCA
TTACAACGCTCGGTGCAAACTGTTTCTCAATGGGTTTCTTCGGTCCGCTTTTGGCATATG
CGCTCTATAAAGCTTTACAGAAAACCAAATTAAACATTTATTACACGGTTTTCTTAGCCG
CTTTTGTTGCCGATTTGGGAACATATGTTGTGACCGCTTTACAGCTTGCGCTTGCCAGTG
TCATGAACAGCCCGCTTGCAATCTCTGCGCTGATTGAAAACTTCTCCGGATTCCTTTCGG
CTTCTGCCGGATTCTTAGGAGTTTTTGCCGTGACGCAGGTTCCGCTTGCCATTCTTGAAG
GTTTGATCATTGTTGTCGCATTCAAGTACATTGCAAAACTCAAAGGTGACTTCCTCCTCA
AAACCGATGCAATTTCTGAGGAACAGCTCACAAAAATCAATTCCTGAGGTACCGACATGT
CATCTATAAAAGTTGAATACATTTTAATTGCAGCACTCGTTATTTTCGCTGTGTTTTTCG
TTTGGCAAACCACTTGGTCTGACTCCGAATTCGGCGGCGCTGACGGAGAAGCAGAAGAAT
TGATTTATGAATTAAATCCGGATTATGAACCCTGGTGGGAACCGTTCTGGGAACCGCCGG
GAGGAGAGACTGAAAGCTTGCTCTTCTGTCTGCAAGGCGCAATCGGTGCTTTAATCATCG
GTATATTCTTCGGATATTATTACGCAATGAACAAATTTAAAAAGCAAAATGCGAAAGCTT
AATTCAAATTAAGCTTCCATTTTTATTTATTTGCGTTAGCAACATTTATTGGCACATTTT
TACCATTCGTTTCTTTTAATGAATTGGTTTTTAACATGCATTATGTTTTTACATGAATTT
GCGATTACATGAATTGGTTTTTACATGAATTGATTTTTACATGAATTTGTATTTACACGA
GTTTGGATTCTGATATATGATTTCATTTGTTTTTAATTTTATTTCATTTGTTTTTAATTT
TATTTCATTTGTTTTTAATTTTGGTACAGTTCACTTGATTTAATCCGGAATCATGCACAA
ATTTTAATACTGTCGTTTCTCATATTCATGTAAACTATTATTGTCTTAAATTGTTTAAAA
ACGGATTTTATCGGAACGGATTATTAACGGAATGAAAGATCTATGAGAAATCTGGATGAT
ATTGCACTTCTCAGTCCGCTGAGACGCAAAAATACAACATTGAAAGTGCTGTTGGTTATT
TTTGCTCTCCTTGCCGGCCTGTTTTCATCGTCCCCGATACTTCCGATATTCATCATGGTT
TGCATGATTTTTGCAACGCTTGTTTTCGGCAAAATCCCGCCGGCGCTTTACTTCAAATTA
TTTCTCTCGGTGCTCGGCTTTGTTGCCGTCAGTTGCGTTCTTTTTGCGTTTGTTTCAACC
GGGAAAGGAGATGAAATTCTGTTAGCGATTCCGATTTTCAGATGGACGCTGACAATCACT
CAAGAGAGTGCCAATTATGCCGTTTTGATTTTTACACGTTCATTGAGCGGCATTGCCAGC
TTGTTTTTCTTATCCATGACAACCCCGATGCTTGAATTATTCTCTTATTTCAAGCGGTTT
TCATTCCTTGATGTTTTTATGGAACTTGTCATGCTGATTTACCGCTACATCTTTGTCTTC
TTGGAATTGCTTTTAAGCATTCAATCCGCGCAATCCATGCGTTTCGGCTATCGCAACTTT
AAAACAAGCCTTCGGTCTGCGGGAATGTTAGTCGGCAGTCTTTTCATTCAAACATTGGAA
CAAGGCGACCGCCTTTACCTGTCTATGAATTCCAGATGCTATGACGGCAAACTGCCTTAT
TACGATGCCAAATACAAAATTCTGTATTCAGACGCGCTGGTATCAATGATTTTCGTTGCG
GCTGTTGCAACTGTTTATATTTACACGCGAGGAATCCAATTCTTTTGATAATGATTAATT
TATTGATGTTTATTGAGTGTGTTGATTATTTTGATTTAATTTGATTGATCTTCGGAGCTT
CACTATGATTTTAGAAACAAAAAACTTAGAATTCAGTTATCCCGACGGAACAAAAGCAGT
CGATGACATTTCGATTACAATTCCCCAAGGAAAGAAAGTTTCTTTCGTCGGCAAGAACGG
CTCCGGGAAATCCACTTTATTTTTATTGCTCAACGGCACGCTCAAACCCAAAAAAGGCAA
AGTTCTTTTCGGCGGCAAAGAAGTCGATTATTCATCATCCGGGCTTCGCGAACTCCGAAA
AAAAGTAGGGATCGTGTTTCAAAATTCAGATGACCAACTTTTTGCGCCCACGGTTTATCA
GGATATCGCGTTCGGTCCGCTGAATCTCGGCTATTCCAAAGAAGAAATTGACCGCGTCGT
CAATCAAATGCTGGACCATTTCGGACTTCAGGCGCTCAAAGACAAGCCACCACATCATCT
CAGCGGCGGGCAGAAGAAGCGCGTCGCGATTGCCGGCGTTCTTGCAATGGACCCGGACAT
CATTATATTGGATGAGCCGCTTTCCAATTTAGATCCGGTCGGTGCCGATGAGATTTTAGA
TATTCTCAATGAATTAAACGACCTCGGCAAAACAATCATTATTTCAACCCACGATGTTGA
TTTGGCTTACAAATGGTCGGATTATGTTTTACTGCTTTCTTCCGGAAAATTAGTGAATGA
AGGAACATCGGGATACGTCTTTTCAAACGATGAAGAGGTCCGTAATTCCGCCTTGAAGAG
CCCGTTTATTTTAGACGTTTACCGCGAATTGGAAAAGCGGTGGCTTGCGACCGGAAATGC
ACAGCCCAAAGACATCCCCGAACTGGTTCAGCTTTTGCATTCCGTTGATTTGATGCGCGT
TGACATCAGCCCGGAAGTTGCTGTCGGCGAATGCGTGAATTTGGGCGTTCTTTTCGGCGA
TTACACAAAAGAAGGATTGTATGAAGCCGTCAATTCCCGCGTTTTGTTCAAGAGCGATGA
CGGAACCGCCGTTGTCGAGCTCAAGCGCCGCGTTCTCAAGCCGGGCGCGATTCACGTTTA
CAACATGGACGAATTTGACAAAGCCGAATTCGATAAGATTGTTGATGAATATGATATCAA
TTTCATCGGCGCAATGGGTAAAAAAAGCAAAGACATTGCCGAAAACAACGGCATTGACGT
TGTTTGTAATTCAGGTGTCATTGACAAATCCATATTGAATGCGATTACCGGAAGCCGATG
CCTGATATTGACAAGCTCGGGAATGGTTTCCCATACGGCAAAACGCATTCGCGAATATAT
TCAAAACAGCGGTATTCGTTTGATTTTCAGTCCCGTCGGAAAAGGCGCACTTGATATTAA
TGAAGAAAACACACAAGATCAAACGGATGGATTAATCGAAGTTGAATAATCAAGGTTAAA
GAACAGAGGCTGAAGAATCGGGATTGAAGAATCGAGGCCGAACACTCAGGTTTGATTGGA
TTGTTTCAGATAAATGACTGAAACATATGAAACATATTCTTCAATGATTTTGAATATTTC
CCGATTCACTTTTTTTGAGACTATATATAAAATTTCATTTTTATAACTGCCCACCGTGAA
TTCTTTTAAATTACAACAGGTTCATTATATATAGTAATCAGCGGCATATATTTTATTGCA
GGAAAGTGTGCCTGCAAAAATGTTTTTGGCAGTTTATCTGCCGATTGTGTGTGTTTAATT
CCAATGTAACTACGAGTAGACGACATTAGATACATTAAATATGATTATGGAGGATAGAAT
AATGGTTTCAGAAATGACTCCGACGCGGCGCGTTCTTGCTGCCGTTCTCGGCGGTCGTGT
TGATTACGTGCCGCCTGCAAATCCGCTTGCTCAGACAACTGCCGAACTCATGGACGCTGT
CGGCGCAAGTTGGCCTAAAGCGCACCGCGACCCGAAAATGATGGCTGATTTAGCGGCCGC
GCCTTACGAGATTTGCGGCATTGAAGCGGCCAGGCCGCAATTTGATATTTCATTAGAAGC
GGAAGTCTTGGGATGTCCGCTTGATTGGAACAAGCCGGACCGCCCGCCGGTTGCCGCGCA
TGCCTATACAGACCCGAAAGATGTGACATGGGATCCGAATTTTGCAAAGAACAGCCGTGC
TGCGGTTGTGCTTGAAGCAATTTCCATTCTGCGTGAAAGATATGCGGGAATGCTCCCGAT
TATTCCGGTGATTACCGCGCCGTTTACGGTTGCGGGACACATTGCGGGCGTTGAAAATCT
TGTTCGATGGACACGAACGGACCCGGAAAAGGCGCACGCTTTCATTGAAGCGGCAACGGA
TTTTGTGATTGAATACGGCAAACTTCAAGTGGCTGCCGGCGCGCATATTTTATTCCCGGC
CGACCCGTCGGCGTCGGGTGATTTGATTTCCGGAGAAACGTACGAAGAATTCGTGCTTCC
CGCCCATCAGAGAATGGCTCGCGAAATCAGCGCGCCGAAGATTCTTCACATGTGCGGTAA
TACGAGCAAGCTTTTGCCGTATGTGAAAAAGAGCGGCATGGATTGTTTTTCGTTTGACAA
TGTTCCTGTTTGGTACTGTCGTCAGATTCTCGGCAACAGCATATCGATTCTCGGCAGTTT
GGATGTCATTGATTTGATGCCCAACGGAACGCCGGAAGATGTTTACAACAGAACGAAAGA
ATGTATTTTCCAGGGAACTGATGTTGTCGGAACGGCTTGTGATGTTTCTTTCGGCACGTC
CATTGAGAATTTGAAAGCCTATGTTCAGGCTTGCCGCGAAACGCCGGTCCCGCAATCGGA
TGACGTGGAAGCAATTATTCGTGAGATGGGCGTCGGTATCGGAAAACTTGAAAAGAGCAA
AGGGAAAACAATTGATGAAGTCAACGGGAGGTTTTTCTGATGATTCGGCACATTGATACG
GCCGCCGCCGAGATTTTTGAATTTAAAGAAAAAAATCCGTAGCGTTACAAGGAATTGCTT
GAAGTCGGCATTCGAATCGGTTTCGGCGAATATCCTGACGCGGAAAAGAAAACGGCTTTG
AAACCGGAGCAGGTTCGTGAAAAATATCTTCCCAAAAATGCTGATTACGCCGCTTTGACG
GATGCCGTGATTGAAGGCGAAGTCAAGGAAGCACAGAAATTAACGGCCGCGCTTTTGGAA
AAAGGAACTGATCCGACCGGAATTGTCGTAGACGCGCTGATGCCGGGCATTCAAACCGTT
TGTGAAATTTATGACAACGGTGACGCATTTGTTCCGGAAGTTCTATTGGCAAACGACGCG
CTTGTCGCAGGCGTTGCACTCTGCCAGGACCGGCTCGGTGACATCCCGTCTGCCGGCCGC
GTGGCTTCTCTTGTGATTGAAGGTGATGTTCACGACATCGGCAAAAACATTGTCGCAGCC
ATTCTTCGCGCCAACGGTTTTGAAGTCATTGACATGGGGCGCGACGTTTTAGTAGAAGAC
GTTGTCAACCTTGTCAAGAATGAAAAAATCGACTTGGTCACAGGCACATCCCTGATGAGC
ACGACCAAAGAAGGACTCAGAACGCTGGCAAAAGAAATTGCATTTTCAGGCGTTCCGGTT
GCCTGCGGCGGTGCTGCCGTTGACACTCACTTTACAGAATCATTCGACAACTCAATTTAC
GGCAAAAGCCCGCTTGACGCCGTGAAAATTGCTCAGGCAGTTGTTTCCGGCAAGAATTGG
GAAGAAGTGAGAAAGGAAGTGAAATAAAAGTGAAACAAAAATAAGATAGAATGAAAATCG
GCAGACAGGAGCCGGAAGAAATAAAGAATTCTAAAAGATTCAGGACTATAAATAAAAAAC
AACATTTTCAATCCAAAAAAAACGAAACATCCGTTTTTCTGAAAATAAAACGGATGTTTA
CTCTTTTTTATCTTATTTAAAATGAAGAAATTCTTTTTAAAAATAAAAGAAACTTCGAAT
ACGACCGCAATTTTCGATTTCATGAGCGAAGCGAATGAAATTGAAAAATGCGGATTATTA
CCACGCCGTTGCCAACTCAGTTTTAGCCGAATCTTAATTGGAGTAAAATATCTCAGCTGT
TGGAGTTTATTTGAACGGAGAGGTACGAATCTCCAACTCCTTCTTTCACTCGCTACGCTC
GTGAAACGCGTCGTTGGAGGCGGTTGCTTTGATTTTTCGATTATTTATCAACTCAAAACA
TCTCTTTTTTCAAAATGAAATGAAAAACGAATGCCGGTTAAATCATGAAAATTTCCTTCA
CTTTTTTGTTTTGGTTTTAACCGGCATTCGGGTTTATCGAAAATTATTGAAAAACGATGT
TTGGTTATTGAAATTTAAAAAACTAAAATGAACAATCAAAAAACAAAAATAAAAAAATAG
AAAAGAAAAAACAAAAAGATCAACGAAGAGTTATTTCTTCGTTGAATTTTTGAATTGCTT
TACGTCACCCATACAAATGATTGGACGATTTTGATTTGCGTTTCCGTGTCCAAGTAGGAC
AATTCTACGCGATCTCCGACGTTGAGTAAAACAATGCGCGGATCAAGGTTTGCGGACATC
GAATAATATGTTTGGTCGCCGCTGATCTTGATGTAATAGTTGGAATTGCCGTCAATTACC
GCGATGCGGATATCTTCAACGGTTCCATTGACCTTTGTTTCATCAGACGGAATTTCAATA
CCGGTTGAACCGAGTTTTCTGACATAATCTTCTTCGGTTTGTTTGAGCGTTTCGCCCGTT
CCGACAATCTGATACTGTTCCACGTTGACCATCGCGTATTGCTTGACAAGATTGGAATTG
TCTTTCATCGCCATGAAATATGTCGGCTGACCGTGAACGTTTAAGAGCAGCGGGAAGGTG
GAGACGTATCTCAAATGCTGAAGCGCGCCTTCTGCCGAATTCATAGCCGAATATTCATGA
GCGCCGGCAATCTGGTAATACTTGGATTCCTTGGTACGCTGATTGATCCAAACGAAACCG
ACATTGGATTCATCGCCGCCGACAGAAGTGATACCGGTATACATGTAAACGTCATCATTC
ATCGCGAGATAATTGTAGCCGTCCGTTGTCATGGTAACGCTGCGCTGGCCGAAAATTGAA
TTTAAGAACCCGCCGCCGTAGGCACCGTAATAATCATATTGCTGAATCAAAAGTTCCGCG
CGGTAAACATTGTCCACCCATCCCGGAATATCTTCAGGCGCGTAATATGCGTGCTCACCG
GTCACGGCGTCCACCATCACAATGCCTTCAATATCAGCGCCACCGAACAATCCGATTCTT
TTAACGACTTTTGGGCAGATCCAATACGGGTGACCGCCTTCATCAATCTCCATCACCGGT
CTTTCAAACATGTATGTCGGATAATTAACGCGGATGTAACGGTCAATATTTCTGAAGAAC
AATTCGGATTGGGAATATTTGATGCCGTTGCCTTCGCCCATGCGGACAACCTGCGCTTCC
TGCGTGACCATGTCAACGGTAATGTAAGCCGGAATGCCCTCGCCGACATTGTTAAACCAT
TTGAAGAAGTCGCCGTACAAAAGCGGCGTAATTCGGACAGGGCGTCCTTGGTAATTGATT
TGCGTGTAATCCGTCGCCACCTCGAACTGCGATACCATGTCCGCCAGATCACCCATTTTC
CTATCGCCGAGACGCTGAGCGGAAGCGCGGTCAAGCCACGGAATTTGGTCAAAAGAAAGT
TCATCGATGTCTTCTTCGAAATTTCCGGTTTCAATATCAATAAGCTTGGTATAAGAATCC
GCGTAAAAAATCGGACTTGAAATGACCGTTCCGACAATCACAATCGCGAAGAGAAGACCC
GCGATGTAAAGCGGTGTTTTTTGACGGGATTGTGTTCTTTTGGCAAGATAAGGATCATTT
TCAACATTTGAATAATCATTGTCTGACTCGGTCGTGAAAATCACGCGGCCGTTTTCATCA
ACGGTGCGCTTGACATTCATATTCGGCATGCCGAGAAGCGTGTAAATTGCGAAGTAAGCA
ATGACGATCGTAATTAAAAAGAAATAAAAGTCAGTTGAACGAAGGTTCAGCGCGGGCAGA
GTGAAATAAAAAGAAAACGCCGCAACAATTACCGTCAAGATCAAGCTGACAAGAATTCGT
GTCTGCTGATTCATCTTTTTCATAATTTGTACTCCGATTCTGTAATCGATATGGAAATCG
AATGAATAAAGGAAGTTAGTTACAGATATACGCTGTTATACTTCGGATATAATAAAAATG
AATGCTTTGGAATACGTGAATGCTGATTTGCCGTTAGTTAATTTACCATTAGCGGATTTT
CCATTAGTTGATTTGCCATTAGTTGATTTGCCATTAGTTGATTTGCCATTAGTTGATTTG
TCATTAGCTGATTTGTCATTAGCTGATTTGTCATTACATTGTCATCATTGTCATTAGAAT
TTGGAGATTTCAAGCGTATTATTTAGATATATAACCGTATTGCATTGAGTTTTAATACGA
AAATGAAGTAATATTTTCGTGAGGACGAATGTCTTTAATTTGCGGTTTTCCGTGGAATTG
GAAATGTTGTCCCGATTTGGATTTCCATAGAAATCCGACTACTGTTATACTATTATTAAT
GAAAACGAATTGAGCTGATACAAGATGCGCGCCTCTCAACGATCAAATTCCAAAAAGAAT
TTTGATGATAATCCTTATTTTGAAGGTTCGGGCACCGAATTCGCCCGCGAGGTTGTTTTA
AAACCGGCAGGGTATCCTCTCATCGGCCTCATAGATGATGATCCGTTCATTGATGACACG
GATTTGTTTGAGGCCTACATCCGCGATCAGTGGGAAGGATGGGAAGTCGAGACCGGTATG
TATCTTTTCGACCGCGAATTGTTCAAAGGATTCGCTTACCGTGTCGTCTCGGTCGAACCT
GAAGGATTTGCAATCGGCCCCGAAACGAAAGTGCTGATTGCGCCCTCGACCGCAAAGCCC
GAATTTGTTGAAAACGCCCCGAAGACATGCATTTCGTTTGATGAAATCATCGGGCAAAAT
GCGGCAAAAAAGAAATGCCGTTTGATTGAAAAATATCTGGCAGAACCGGAAACATTCGGC
AAATGGGCACCGCGAAATGTTTTGTTCCACGGCCCGTCCGGAACCGGCAAAACGATGCTT
GCCAAAGCACTCGCCTGCAAGGCGGATGTTCCGCTGATTCCCGTGAAAGCGACGCAGCTG
ATCGGCGAATTTGTCGGCGAAGGCGCGCGCCAGATTCATGATTTATACGAGCGTGCTGAA
GAAATGGCGCCGTGTATCATTTTCATTGATGAAATTGACGCGATTGCGCTTGACCGCAAA
TTCCAGGAACTGCGCGGCGACGTTGTTGAAATCGTTAACGCGCTCATCACCGAAATGGAC
GGATTGTCGGAACGCACCGGCGTGTGTACAATCGGATCCACCAACAGAATCCAATCGCTG
GACTCTGCTGTCAGAAGTCGCTTTGAAGAAGAAATCGGATTCATTCTGCCCAACGCGGAT
GAAGTCGAGCAGATTCTTCAAACCAATTTGGAAACATTCCCGCTGCCTGTCGACCCGACG
TTCAGCGTGAAGCGTTTTGCCAAAGAAGCGACCGGATTTTCCGGCAGAGATTTGGTTCAC
AAAGTTCTCAAAACCGCCCTTCACCGCGCAATTATTGAAGATGAAAAATACGTGAAAACG
GAATATTTCACAAACGCGCTTGGCGAATTGAAAAAGAACGGATCCGGTGACGACTGCCAG
CAATTCTACGCCTGAGGGGCGCAGATAAATCTGACCGTCATTCTTTTTATTTCGGAATTT
GTTATATTATGAAAATTTGTCATATTTATGAAAATTGCCATATTTATGAAAATTGTCATA
TAAGATTTATCAGATAATGAATTATCAAAAAACAAAAAGGAATTATTATGGAAGCTGATG
TTGAAATATTAGAAACGGACCGCTTTGACTGCCAAGTCGTCAACGTGATTAAAACCATGA
CGTACCAAGGCATAACAATCGAAGAACCGCTCTCCAAAGGCCGCGTTTACTTCGGCAAAG
TTCCGGCGGACATTGACATTGAAGTCGGCGACGTGCTGTTCATCGGCGCAAAACCGCTCG
GCGAAGAAAAGAATCAGGGCAGCATGGAAGTCTATCTTTATGACGAAGAAGACAACCGAT
TGGACTGGACTTTGATTTACTGATTTTTTATTTTTCTTTCTTCATTCTTTTTCACTTTTA
TTTTTTCGTTTTTTATTTTCATTCTTCATTGAAGACTTTCTTTTTAAATTTTTAAAACCC
GATAGGTGAATTTATATTTTTGAAAACCGGTGCGGCTCGCGCGGCGGCGAGCACAGCGGC
TGGGCGGCGGCAGGATGCAAACAGTAAGGTAGCAGCAACAATGCAAACAGTAAGGTAACA
GTGCCACGTTCGCGCAAGCGAACGGATGTGATAAAAGAGAGCAGATGCAAGCAGCAACGC
AGACCCAAGCAACAACGCAGACCCAAACAACAACACAGACCCAAGCAACAACGCAGACCC
AAACAACAACGCAGACCCAAGCAGCAACGCAGACCCAAGCAGCCGAACAAATGCTGACAA
AATGATTTTCCTGAAAAACCATGTTTTATTTTTGCTGTATCGGCCGGGTACGAATCCGCA
AATTTCCGATTCCTCACTCAGCTTCGCTTCGCTCGGAATCGAAAATTAGCGGGCGGTTGT
TTTGGATTTTCGTTGAGATTTTGAAAACCTGAATCCGAAATCAAAAGAAGATAAGAAAGA
AAAGAAATTGAAAAAAACGAAAAGAAATTGATTGAATCAGAGATATTCTCTCGGATCAAC
AATTTCTCCTTTGATTGCTGCTGCCGCGACGCTTGCGGGCGATGCCAGATAAATGAATCC
GCCTTTGCCCATTCTGCCTTTGAAGTTGCGGTTGGCGGTTGAGATGCAATTTTCGCCTTC
GGCAATAATTCCCTGATGCGCGCCGAGACACGGACCGCAGCCGGGGGTGATGAAACTGAC
GCCTGCTTTGAGGAGGGTTTCATAAATGCCGGTTTGAACGGCTTCTAAGAGAATTGTTCT
TGACGCGGGCGCGGCGATTGTTCGGACGGTGACCTTTTTGCCTTTTAAGATGTCGGCGGC
AATTGCCAAGTCTTCTAAACGGCCGTTGGTGCAAGTTCCGAGAAATGCCTGATCAATGTG
CGTTCCGGCAACTTTGCCGACGGGAACGACGTTGTCCACTTCATGCGGGCAGGCAATCTG
GGGTTCGATGTCGTCGGCGTGATAATTGACTTCCTTGCAATAAGTTGCGTCAGCATCCGC
ATAAATCGGTTCAAAATCGGCTTGTGAGCGGTTTTCCAAATATTCAAATGTTTTCTTATC
CGGCGGGACAATGCCGGCTTTTGCGCCCATCTCAATTGCCATATTACAAAGCGTCATTCG
GCCGGAAATCGAGAGATCCGTAATCGCGTCGCCGTAAAATTCAACGGCTTTATAGGTGGC
ACCGGCAATTCCGGTTTTGCCGATCAGGTAAAGCGTCAGGTCTTTGGCATAAACGCCTTT
ACCCAATTTACCGTCCACGGTCATTTTGATGGTTTCAGGCACTTTGAACCAAAGCTTCCC
GGTTGCGAAAATTTCAGACATATCGGTTGCACCGACGCCTGTTCCGAATGCGCCGAACGC
ACCGTAAGTACAAGAATGAGAGTCGGCGCCGACAATTAATTTGCCGGGCATTGCAAATCC
CTGCTCAGGCAGAACCTGATGACAGATTCCCTCGCCGCCTTCATAAAAATGAGAAATGTT
CTGCTCTTTCACCCATTCTCGGATATCCTTTTGCAAACCGGCGGCGACATCTGTGCTTGC
CGGAATGAGATGGTCAAACGGAATCACAATTCGATTAGCGTCCCAAACTTTTTGTGCGCC
CATTTCCCTGAAAGATTTGACGGCTAAAATGCTCGTTCCGTCATGCGCCATTGCATAATC
CACATTTGCCGAAACAAAATCATTCGCTTTCACGTCGATTCCGGCCGCGCGGCTGAAAAT
ATTTTCACTGATTGTTCCCATAAAAATGCCTTTTGTTTTTGAATTCAAATTGACGGTTAA
AATTTATTTTTCGTTTATTTCGTTTAATTTCTATGCTTTCGTCATCAAATCAATAAAAAA
GTATTGTTGATTCGGCTTCAAAATTAGATATATAAAATAGATATGAAAAAGAAAGATAAA
AAGAAAGATAAAAAGAAAGATAAAAAGAAAGATAAAAAGAAAGATAAAAAGAGATAAAAG
AAGGAATTTATAGAAAAAGCGCATTGAGACCGCGTATGAACTTTCTTTATATTATAACGA
TCTTTCTCCTCCCCGTAATGATGATCGGGATGGGATTTTTATGGCGCAAAAACGGCCCGA
AGCAAATAAACAGCCTTTACGGATATCGGACAACGCAATCAATGACAAGCCGCGAAACCT
GGGATTTCGCGCACATTTACGCCGGGAAAATTTATCTTCGGACGGGAATCGTCTTCTTCA
TTTTAACGCTGTTAATATGCATTTACTTTTGGTCAGCCGATGATGATACCGCAGGAATTG
TCAGCGTTATTGTCATGACGATTCAGCTGATCATTTTTATTTTAACTATTCCGATAACGG
AATCCGCGTTGAAGAAGAATTTTGATAAAAACGGCAAAAGAAACCCGGAAAATCATTTGA
AAAATAATTCAAAATGAAACATCCATTTTTTTCAATAGAATGAAAAACGAACGCCCCTTT
TCTCTTCTTTTTTCAATAAAACCGGCGTTCAGGCTTTTAAATTTTCATTAAACCGATGTT
TACTTCTTAATTGATTCTCAAGACTTTTAAAACAAAGTTGATTTCGAAAACAAATTAAAA
AAGTATATATATTTGGAAAGCTAACTTTCCTTTTGTAAAGTATACTTTCCATATATTTCA
AAACAATTTCCTGAATCAAAACCGGGAGAAAGAAAATGAAAAACAGATTAGAAGAGCTTC
GAAAACAAAAAGGAATTAATCAAGAAGAACTCGCGGCCGCTTTGGAAGTTTCCAGGCAGA
CCATCGGCTCCCTTGAAAACGGACGCTATAATCCGTCCATTATCCTCGCGTTTAAAATTG
CGCAGTATTTTGAAACGGATATTGAAAGCGTCTTCATTTATGAGGAGGAAAAAAATGACT
GAATATATTGAACAAAAAAGAAAAAACGCTTTAAGATCATACATCATCAGCATTCCGCTT
TTATTAATCATTGGCATTGCCTTCATTTTTACCGGAATAACTTTTCCGGATAAATTTGTC
CATTCCGATATGATTTTTTCAATCGGAATCGGATTAATTTTTGCGGATATTGTTGTGTTT
GTAAAATATTTGTATTGGAAAAAGAACAGAGAAGCGCATGAAAAATTGCTTCAGGATGAA
AAAATAAAATTTTCAGATGAAAGAAAGATAATGCTCCGCCAAAAATCAGGTCAGGTCGCT
TACCAATGGACACTGGTCGGTTTGTTTATCCTGAATATGATTTTTACCTTTGCCGGCATT
GATATGGCAATCATTCTCGCACTTTGGATTTTTATTGCCGCCGATTTTGTATTCGGAATC
GTTTTATTCCAATATTATTCCAAAAAAATGTAACGGAAAAGACATTCATGTCTTTTCTTT
TTGAATTTCCGAAATCATGTCTTTTCAGATTGAATTTTTAAACCGAATTAAGGATTTTAT
TTCAAAACCTCGTTCGGATCTTCCAAACAAAAAGATGCCGCATCATACTGGCGGACTTTA
CTTAAAATGAAATCACCGACTTCTTTCGTTGAATATTTACCGCCGAGATCAGGCGTCACG
ATTTTATCATGAATCGCAGCGGCAACGGCGCGGTTGACCAAACATGCCTCCCTCTTTTTT
CCCATCCAATCAAACATCATTTTCAAACTGAGAATCGCAGCGATCGGATTGGCAACCCCT
TTTCCCGCGATATCAGGCGCGCTGCCGTGAACAGGCTCAAAAAAGGCTTGATTGTCACCG
ATGTTCGCGCTCGGCGCCAATCCGATGCTTCCGAGAAGAACAGCACCGAGGTCGCTCAAA
ATGTCGCCGAAAAGATTTGTCGTCACAACAACATCGTATTTTTCGGGAGACATAATCAAA
TCATAAGCAAAAATATCCACCAATTTATCCGAAACGGCAATGCCTTTTGACTCTGCCGTT
TGCCGACAGGTATCTAAAAAGAGTTTATCGGATTTTAAAACATTGGATTTATGAACAACA
GTCAACCGGTTTTCGCGCTCCGCCGCCAAACCGCAGGCAAATGAAGCAATTCTTTCAGAC
GCTTTTTGAGTGATGACGCGCGTCGTTGTCGATTTATCGGCACCAATCTCTTCAATTCCG
GAATAAAGGCCCTCGGTATTTTCGCGGACAATAATAATGTTGACATCCGCTTCATTTCGA
TCTTTAATTTTTAAAAGCTCGTAAATTCCCGGAATCGGAAGAATCGGGCGGATATTGGCG
TAAAGGTTCAATTCTTTTCGAATTCTCAAAAGAACGCTTTTGTAAGACGGGTCGTTGACG
GTTGTAATCGCGCCGAACAGGATGGTATCGCACGATTTTAAAAGAGAAATATCATCGTCA
GTGATGGCGGAACCTGTTCGTTCCCATTTTCCGAAACCGACTTCAACGGGAACTTTTTCA
ATCCCCCAATCATAAGTTTCGTTGAAATAATCCAAAATCGCAACCGCTTCGGGAATGACT
TCTTTTCCGATACCGTCGCCCTCAATGATTGCCGTTCTCATACCATCACCAAATTATCAC
GAATCAGTTTGCATTTTGTTTTTTGCGGTGTTCAACAAGCCCGCCGTCATTCAAAATATC
CAATAAAAAGTCGGGCAGTTTTCCGGTAGGATATTCACGAACGGCCGAACCGTCTTTAGG
ATTGACGCGAACAATGCCGCAGTCCAAATCAACTTCAATCAAATCGCCGTCTTCAGCCTC
AACATCGGCTTCAATAATCAAAAGTCCGATGTTTATCGCGTTTCTGAAAAAGATGCGGGC
GAAGTATTTTGCGATAATGCATGAAACACCGGCATATTTGAGCGCGAGCGGGGCTTGCTC
ACGAGAAGAGCCGCAACCGAAATTGTCACCGGCAACAATCACATCACCTTTTTGAACATT
TTTCGCGAAGTCGGGGGCAATGCCTTCCATTGCGTGATCGGCAAAGACCTGCATGTCTGT
CGTTCGGAGATATTTGCCGGGAATAATTGCGTCCGTATCAATATCGTTGCCGAATTTCCA
AGCTTTTCCTTTGAATGATTTTTCCATACAATCACAATTCATTTTTAAAAAATTTCAAAT
TAATCAATAATCAAATATTCAGAATATTTTCAATTCTTTTGAATCATAAAAATATTTCCC
AAAAATATTTCCTAAAAAGAAAAATCAGCCGTTCATCGGCGCACAGCTTTTTTCCGTTAA
TATCATGTAAAAACGCGTCACCCAAATGTTCATTGCCGCTGTCAAAAAGAGCGAAATAAT
CAAATGAATGAAAAAATTGGAATAAAAGGAAATCCCGAGATAATTCAGCGCGGCCATCAC
AAGAACGCTGATAAAAGTAATCAGCATCTCAATGATTGTGATTAAAAAAACGAATGATGA
AACGCGAATCGGTCTTTTTCTCAATAATTTAAATGAAGTGCGGTAGCTTTTGAAGACTTT
CATGTTATCAATTACAATAATGTAAGAAACAAAATAAAACATAAAAGAAACAAGCAGCAA
GTAAAGGGAAGAGGCTAAAATAGCAATAAATACGGGTGCAGCCAGTGCATCAACCATCGG
CAGAAGCAAAGTCGGATCCGTTTTCAAAGCGTTTATAACATATTCCGTTCCGTATTCCGA
GCTTCCGATAATATTCAAAACAGGCGTCCAAAAAAACGCCGAAACCATACGAAGCATCAT
AATGAAAAAAGATGCCCAAATCAATCTCAGCGTAAATTTTTTCCCGTAGGAAAAAAGATG
TCTGGAATCCGTGTAACCGGTTTCAAGAACTTCTTTGGCCATGCCGATTGAGCCTGCCGT
TGTAAACGAGGACAGAAGAATCATTAAAAGGAAAAAGAGAATGGAAAGCAAGGAAAACGT
GCTGATTCCGAGATTCATTTTTAAATCCGCAATAATAAAAAATCCGAAAAGAAAGGCCAA
AAAAATCGCGATTGTATAATACGCGATTCCCGGAACAAATAAGACAGGATGCTTTTTCAA
TAATTTCAAGCCGTTGACAATTGTGATAAAAGCATTTTCAGACATATCTTTTCCCATGAA
ATGAATTCAAAAATATAAAAATAAAAAAAGAATATGAGAAAAATTAGTCTCTTTTCTCAT
CTTCCCAAGAAGTTGTTGTTTCTTCATAAACTTCTTCTGAAACAACATTTCCGTCCGCAT
CCAAAATACCTTGTTCGATTCTGGAATATTCGCTGTATTCTTCAGCCGGTTCTTCATCTG
TTTTTTCTTCAACCAAGCTGTAATACATTCTGACACACCAGACAGTCTGAAGACCGGTTA
ATACCGAAACAACAATAACGTTGATTAATGTCCCGACTATAAAGCCGACAAGCGGAATGA
ATCCTAAAATGGTGACGACGATATTCATGACAAACGAAACACCGAATGAAATGGCAAATA
AAACCAAAGCGAAAAGGAAAACTTCACCTTTATTTTCCATAAAGAGGTTATAAGATTTTT
TGATACTGCCGATGACACCACAATTCTCGAGAATCAGCGCGTATGTTGTGAAATAAAGAA
TTAATGACAAAGCGAAGACAATAACGATAACGGCAAGCACAGAAATGAAACCGATTAAGA
TCGCAAGCGCAATAGATCCTGCCGCGATTAATGCTATGATTAAAATGATGAGAAAGCCGA
ATACAATTCCAAGCGGAACACCGACAATAATACCAATGACTATTGTAAGCAAAAGAAGCT
TTAAGAAATATTTAGCACCATATGAGAAAAAGTCTCTGAGAGAAGTTTCTCCTGTAAGAG
TGGCTTCTTTACTCATTCCTGTTAAACCGGCCTCAATAAAAACGGCAAAAATGACAAAGA
TGAATAAACCGATATAAGTAATCGCTAAAAAGCGCGCGAAATTAAAAGATTCGTCAAACA
TTGTGTCGTAAATGCTCGGGTCAACATAGCCGGCAGAGCCCATTAATGAAAAAACGGTTG
ACATATCGGGGAAAAGCGAGAAAAAGACAGCAATAAGATAGATGTAAACTAAAATATTCA
GCAAAATGCCGGGCGCAAGCAAAATGGGATTTGCTTTAAAATCTTCCCAGCCTTTGGAAA
TAACTGTGCCTATTGAATCAGCCATAAATGTAACTCCATATTGTTTTAATAAAAATAATA
ATAGCCGTTATTGAAAAAATACAATTTCGGTATGGAATTTAACATTTGTTAATATAAATA
ATAAACTGATGAAAAATAAAGAAAAATAATGAGGGTAAACAATGCCGGAAGGAAAAAATC
AAGAAAAGGAATCTGTATATGTCATTGCACATTGCCTCTTAAATTCCCTGACGCGTGTCA
AAGGAATACGCCGCCCTGAGCCGTTTGACACAACAAATAAAAAAGTGATTCAATTACCCT
GCCCGGAATTGATTTATGCCGGACCTGAACGCGGCAGAAAAACGAAAGAAGATTATGATA
CGCCGGATTACCGCGCCCTTTGTTTGGAATTGTTTCTTCCGTATGCCGATATGATTGAAA
AACTTTCAAAAGACGGGCATGAAATAAAAATAACGGGTGTACCGAAAAGTCCGTCTTGCG
GTGTTTTAACAACAACCGTTCAAACTTCGGCAGAATCGGAGAGTTCATCCGAGAACGGAA
TTGTTGAATCAAAAGGCATTTTAATTGAAGAAATCGAAAAAGAACTCATTCGCCGGCATG
TTTCTTTTGAAATGAGCGAATGATTTTTTTCGAAACGGTATTTTTAAAGCGATATTTCGA
AACGGTATATAATTTTATTGTTTTTTGTTTTTTGAAAGCGGTTATATTTTCAGGCAGAAT
ACTTTGGCAGTATGATGAAAACTGAAATTCGAATGAAAGATCTGCCGTCCATGGAACGCC
CGAGAGAACGATTGTTAAAATGCGGCGCAGATGCGTTGTCTGACGCGGAATTGCTTGCAA
TCATCCTCGGAACGGGGACGAAAGGAATGAACATCGTCACGATTTGTCAACATGTATTTC
AAAATATGTCGCTTAAAAAATTAAGCAGAAGCCCGGCTGCGGAACTGATGAAAATTCCCG
GAATCGGACAATCCAAAGCGTGTCAGATTATTTCTGTTTTTGAACTGTCACGGAGACTCG
AAACATACACGGAAGAGCCGAAAAGAAAAATAAAAGAGCCGGAAGACATTTACAAATATA
TTTATCCGAAAATTCGGGAGGAGAAACAGGAAAAATTCATGATTCTCTGTTTGGATACAA
AAAATCAAATCATTTCTGATGTGACGATTTTTGTCGGCGGACTCGATTTCAGCATTGTTC
AGCCGCGCGAGATATTTAAATCAGCACTGCTGGAATCTGCCGCCTCTATTATATTAATTC
ATAATCACCCGTCAGGCGACCCAACGCCGAGTCGTGAAGACATCATTATTACAAACAGGG
TCATTGAAAGCGGCAAACTTCTCGGCGTTCATGTCTGGGATCATTTGATAATCGGAGACG
GCTGTTACATTAGTTTAAAAGAAAAGGAATACATTTGATTCTATTATCCATTAAATCCGA
ATTCGGTGAAGACAATGCATCGGATTACACAGGATTGAACGAAATATCACGGTATAAAAT
CGTCCCAAAAAGGATAAAATCACACCAAAGAGACTTGGAAAAACAATAAAATTGCCTTAA
AGTACAATCTGAAAATAAAAAAAGACTCTTGTCACCGCATCATTTATAACAGACCGATTC
TTTTACAAAAAGAAACATTCGGCAGAGGTATATTTTGATGAAAGACCCGTATACAGTCCC
TTATAAGGGCATATATGCAATATGCGATGAAAACGGACAAAAAGCTGAGATCATCGAACG
TCCCGATTGCCACGGCGGCGCCGCTTGGTCTTTGCATCATTATGCAAAATCGCCCGCCGT
AACAAATGCCGAATCGGTCGGCGAATATATTCGATATTCTGTAAAAACAGGTCCGTCGAC
GCTTGAACTTAAATCATCCGTTGCGGCGGCCGGAATTGAATCGGTCATTTGTGACGAATC
AAAAAATGAAGTTCAAATCACATACATGGGAATCGGCGGCGGCGGAGTTGGCGCAACCAA
ATGCCGCGCTTATGCCGACGGTGTTTTAAGATTTGAGATTTCTGAATCGGGCGGCGGAAA
AACCGCGACCGGTAAAATATTTGTGCCGAAACGAACGCGTGTTTTAATTGCGATTGATGA
CACGGATTCGTGCGATGAAGGCGCGACTTGGACATTAACGCACAACATTGCCAAAGCGGT
CAGCTGCAATGACGCGATTTATCTGTCCCAAGCATTGGTTCAGCTTTATCCGGTGCCTGA
AAAAACACAAAATTGCATGTCGGCGGTTTTGGAATTCGGCTGCACAACGGAAGCCGCAAA
AGAAAAACTCATTGCCGATGTGAAAGAACTTCTTTTAAAATACAGTGTCAGCGAAAATAC
GGGAATGCTTGTATACACAGGTTTTGAGGTCACCGATGAATTGAAAGAATACAGTCATTG
GGGACGAACCATGCGTGTTTCCCGCGAAAAAATGTTGGATGTTGCCGAAAAAAACAATGT
TGAAATCATTTTAGACGGCAACGGTATTATCGGCGCAATGGCCGCTTTTGCCTGGTTTGC
AAAACCGATTGATTCTGTTAAACCTGAATTTGACATAAATTCAATTTAAAATAAGAAATA
AAAAAACAGCGGCAAACTTCCAAAATTAAAGTTTGGCGCTGACTGTTGCGCTTTGGCAAC
GGCAACTCTTTTTACAATCATCTTCCTTCTGATTTGAAAGAACAGAAGACAAAGCCGCTA
TAATTTCAATAACCGTTTTCTGATTCTTTTCAACGCCGACTTTTACTTCATCAGCCGTGA
CCATATTTTGGCTGAGCCCGGCCGCCGGATTTGTGATGACGCAAAGTGAAGCGTAACAAA
GTCCCGCCTCTTTTGCCAAGATTACCTCAGGAACGCCCGTCATGCCAACAACATCCGCAA
AATGCGCAAACATTTGAATCTCTGCTTTTGTCTCAAAACGAGGGCCTTCCGTACACAAAT
AGATGCCTTCGGAATAAGAAATGGATTGAGATTCTAAAATTTGATACAGTTTATTTCGAA
GATCGGCGCAATACGGATCTGTCATATCAACATGAACCGTTTCATCATTATGAAAAGTGC
CGACCCGATTTTGAGTCATATCAATGAAATCGTTTGGAATGAAAAACGGAAAATCCAAAA
AGGAATTCGGCGCAGCATGTGTTTTATTCTTCAATACGCTATCGGTTTCAAAATTTCCGG
CAAGCGGCACCTCCCGCATCAACCCGACAGAATTAACGGACAACACCGGAACACCGATTT
GACGCGCAGCATCAACCAGTGCCCGGAAATTGATTTGATGCGGCGGAACATGCCTTTTTC
CTTGATGCCGTGAAATGAATGCGATATCGAAATTGTCACCGGCCTGAAGAACTGAAACAG
AAACCGGGCCGTAAGGCGTATTTATCTCACAAAGTTTTGCGCCTTCTTCAGATAAAACAC
CATAACCGACACCGGCAATAATGGTTAAAACAACATTTTTGAATAATTTCAAAATATCAT
CCCGTTTAATTTAATTTTAATTATGATATAAAATAAACGGCTTTCTATTTTAAAGATACT
GATTCGAAAAAAAGAAAAAAAGAAAATGATGAAAAAGTAAACAAAAGACAAACGAAGACC
AATGAAAACAAACAAAAATAACGAAGATCAATGAAGACAAACAAAAAAACGAAAAACAAT
GAAAGACAAACAAAAAAATAAACAAAAAGAAAAATGAAGGGAGAAGAAAATGAATAAATC
AAATTCTTCTGCGGATATAAGTCCACATAAACAGACCGGATGTCAGAACAACCAAGATAG
AGAAGACTGACAAATGTCCCTGAACTGTTGTGATTATATCTTCGATAACAGTAACCGGAG
TCGTAATTGTATTGCCGAATCCGTTCTTTTCATCTTTTACGGATTCTTTCGGAGGAACAA
CAACTGCTTCGCCGAAAGATTGGCCGCCTGAATTTTGAGTGGTTTCCGGCGGTTTGACAG
GCTTGGACAAAACAACGGCAAACGGTGAAAAACCGGATGTGCTTGTCGTGATGTTATAAC
AGTTGACACCATTGATTTTACCGTCTTCAACGAGGTCAATTGTTAATTGCTCAACTGTTT
TTTCTCCGTCGACCTCAATAACGTGCAATACTTCCAATCTGTTTAAATCAATATTTGATC
CGTCGATTACGGTCGGAATGGAAAATGTCAAAGTAACCATTTGATTATTTTCTTTTAAGA
GATCATTGATTTCAGCACTGTTGCTTTCAAAGCCGATATCCATCACCGATAAAATATTTG
TTTCCGGTGTAAGGAGGTCGGAAGAATCTTCAATACCATCAAATACATCCGTATTCAAAG
TTGCAAGAACCAATGAATTATCTTCTAATTTTTCCTGAAGAATGGTCGGGAAAATCATTG
CCGACAGCAGAGGTTTCTTAATTTCTGTTTCTTCGTCGACAAGGTCAAGTACCCCATCAT
CATCAATTTCTGTTGATACGGATTGAGATAAGCGTTTGAATGTAAAAGCGTATGCTTTGT
CCTTGAAACTGATTTCCGTATCATCTTCACTCACAACCTCACTCACAGCCTCTGTATCAA
CTTCATCTTTCAAAGTGACAACGGGATAAAATTGTACAGACAGATTTCGTTCATTTAATA
AATCGTTGTTTAAAGCAGATGAGTTAAACGAAATGAAGTGGGAATATTCCATAATGTCTT
CAGGATTTGCAGCCGGATAGAGGTCATTATAAGTCTGCAAATAATTCGAGGCTTTCTTTT
CAGAATCGCCGATTGAAACAGCCCAATCAAAGTCAGTCTTGCATGCGGAATAAGAAGTTC
CCGTGGCTATTAAATCATTACTTTTGATTTTTTTACCTGTATAAGTTGAAATTTTAAATT
TGTCGTGTTCAGAACAAATGAAAATGCTATTCAAATCAAACTCCTGCAAATCAGATAAAT
TCAAAATGAATTCTGATTCATAATCATTCAGAGAAACGGGAGATTTCAAAAACTCGAGTT
CTTCTGCATCGGCATCATACCAATAGATAGAACGAAGACGTCCCTGATCATAAGAGTAAA
TGACAGTATTATTGAGAAGTTCCTGTTTTAAATCAGGATAAACGGCTTTATCCGAGAAAA
CGGAATCGTATTCGACAAAATAATAAAGCTTTATAGTGTAATCATGTGAATAACTGCTTT
TAATCGGATAGACAATGATATCGTAACCTGTTTTATCCGACTTGAATATTTTTTCAACTC
TGAATGTGATTTCAGTATCAACGTGATTTTTTGAACCATCCAAATATCCGCATAAGTAAA
TCGTAAAGTCTTCAGAGGGTTTGCCCGGACTTGTCATCAAACCCAAATTGAAGTCTGAGA
CATTAAATTGGATATATGTCGTTTGATTCTTTTCATCTACAGAAGAATTGAATTTAGAAA
GATTCAAAGCTTCTTTTTCTTTGCCCTTACCATTAAATTCACGAACAGGATAGCTGGTAG
TATCAAAATTATTGACAATTGTGACCGTGTCACCGTTAATGTAAATTGTTTCGTTGTAAT
CCAATATTTGTGCATTATTTTCGTCAAAAAAATTTTCAAATACCGGACTAACTGAGGACG
ATCCTGCGCAGAAAGACATCAGGAGTAAAAGAAGTGTAAAAACTAATATTGGTACCCTTA
ATTTCATTTTACTTACCGGCCAGTTAATTTTAGAAATAATTGTAATTGTAGTCGTACGAG
ATACATTTTGTTGTTAATATAGTTCAAACATAATATTCAAATGTATATAAAGTTTGTTGA
AAATATATCAAACGGGGTGTTTCATACGGATAATATCCCTGTAGTAGAAAGAACTACTTA
TTGTAATATTATATAATTAAAAGGAATTAATTCAAGATGAAAATAATTCCGATAAATGCA
ATGATATGAATTAATATGAATAACGGAACCGCCCATGTAAAGGGTTTCTTCTGTGTTTTA
TGTCTGAAAACCAACATTCCGGCATAAGCACCGAACGGACCGAAAAACGCCAAGATAAGA
AGCGTTTTCTCAGGTGTGCGCCATTTATCCATAGAAGCTTTCGCTTTATCAAAACCATAT
GCACCAAAGGCAACAATATTTAAAACCAAATATATTGCTGCTAAAATCGTTATGTTCGAG
AGGATTTCCACCATGAATAATAGACAAGCAGCTCATATATATAATTGATGCCTGACTTCT
ATAAAGAAGATTTTGCAATAAGAAATTTAAACTCATATAAAGAATAAGTCGTCATAATTT
AAATTATAAATATCTAATTTAAAAATATAAAATAAAAATATAAACAAAACAAAAAAATAA
ATTTTAAATTCCTTTTAGAAGTAAAAAAGAGGAATATGAAATCGATTTTAAAAATAAAAA
AAGAAAATCCGCTTATAAGCGGATGTATTCACCGGCATCGCCGAGTTCTTCTTCAATTCT
GAGCAACTGATTGTATTTTGCGGTTCTTTCGCCGCGTGCAGGTGCTCCTGTTTTAATCAT
GTCCGCGCCGAGGGCGACAGCCAAATCGGAAATGGTTGTGTCTTCCGTTTCTGCAGATCT
GTGACTGACGAATAATGACAGGCCGTTTCGGGTGGCCAATGTCGCCGCGTCGATGGCTTC
GGAAAGTGATCCGATTTGATTCACTTTCAAAAGAAGACCGCTTGCCGCATTTGTTGAGAT
GCCTTTTGCGATTCTTTCAGGATTTGTCACAAACAAATCATCACCGACGATGATTGTTTC
CCAAAGTTCGCTTGTTAAGTTTTCGAAATCATCGAAAGAATCTTCATAGAACGGATCTTC
AATGGATAAAATCGGGTAACTGTTGACCAAATCAATATAATAAGCCGTTAATTCTTCAGA
AGACATTGCTTCGCCGTCAACTTTGTAATTTTCCCCGTCAAAGAATTCGGAAGCGGCTGC
ATCCAAACCGATTTTAATTTCTTCATCAGAATAACCGGCGCGGTCAATCGCAATCATTAA
TGCGTCCAATGCTTCGGTTGTTTTTTCCATTTTCGGAGCGTAACCGCCTTCATACCCGAC
ATTGGTTGAAGACGCGCCGTAAGATTCATTCAAATATTTACCGAGCGCGTGATACGTTTC
CGCGCCCATTTGCATTGCTTCGGCAAAAGTTTCAGCGCCGACGGGCTGAATCATAAATTC
CTGAATCGCTAAATCATTGCCGGCATGCTTGCCGCCGTTGAGAACATTTAATGTCGGAAC
GGGAAGTGTAAACGTGTTTGCGCCGCCGAGATATCTGTAAAGCGGCAATTTGGACTCGTT
TGCGGCCGCTTTGGCAACCGCCATTGAAACGCCTAAAACGGCATTTGCGCCGAGAACAGC
TTTGTTATCAGTGCCGTCCATTTCAATCATCGTCATATCAATTTCACGCTGCATTCTGCA
ATCGTATCCGACCAGAATTTCAGAAATGCGGGAAACATTTTCAACAGCTTTTAAAACGCC
TTTGCCGTTGTAGCGTTCTGAATTGCCGTCACGAAGCTCCAACGCTTCATGCGTTCCGGT
GGATGCGCCTGACGGAACACTTGCGCGGCCGAAACCATTTGCAGTAATAACATCAACTTC
AACAGTCGGGTTGCCGCGGGAATCTAAAATTTCACGCGCTTTGATATTGCGGATTAAAAA
GCGATCCGCGTCGTTGTATCCTAAAATTTTCATAAGAGATCACACAAAAAATGATTTTGT
CTTTAGAAAGAGCATTTTACTAATAAATATGTTGTCTGATTTTAAAAATCAATATCATTC
GGGCAAATAAGAGAGATAATCCGACCGCAGCGACCGCATCTGAACTCATCCCCGATCCGG
TCAAGATCAGCTGTTGATTCGCCGAATGAATAAATTCGATTAATCAAAAGAGATCGGCAT
TCCGGACAGTATGTATTTTGGAAATCAGAAATCGTATTCCCGATATAAACGTAATTCAGC
CCGACATTCATATAAATTGACCGCAGCCGCTCAAGTATTGCGCTTGATGTCGACTTGATA
TCTTCCATTTGATGATGCGGCAAAAAAGCATTGAGATGAACAGGTGTTTCGGCCCCGAGA
TTTTGAATAATCCATGAAGCCGCCGATTCCGCTTCTTCGATTCCGTCATTTTGTCCGGGA
ATAATCAAAGTAACAATTTCAATATACAACCCGAGTTCTTTGGCTTTCAAAATTGATTCA
AGAACAGGATTCAAATGCGCCGAGCAGATTTCGGAATAAAAGTTTTCGGTGAAACTTTTC
AAATCAACGCGATAAGCATCTACATACGGTGCCAGTTTTTCAAGTGCTTCAGGCGTCATG
TATCCGTTTGTCACCAAAATGACAGAAAGGCCGTTTTCTTTTGCCAAAACCGCGGTATCG
TAAACGAATTCAAACCAAACTGCCGGTTCATTATAAGTGAATGAAATTGATTTTGTATCC
AAAAGCAGCGCACGTTGAATCACTTCATCCGGCGTGACGACTTCACCGAAGCGGCTGAGG
CCGAGGTCTGAAAACATCGCTTTGTAAACAGATTCATCGGGCATTGAAATCGCATGATTC
TGACAGTGCCGGCAATGGAAATTGCAACCGAATGTGCCGAGCGAATAGGTCGTTGTTCCC
GGCAAAAAATGATACAACGGCTTTTTTTCAATGGGATCAATAGCCTCCGATGAAATATAA
CCGTAATTTAACGCATAAAGCGTTCCGCCGACATTTTTTCGAACGCGGCAAAATCCGGTT
TTATCGGGAGCGATTGTGCAGCGTCTGGCACAAACGCCGCAGCGGACATCACCCGACAGC
AGCGTTTCAAAAAGCATCGCTTCTTTCAATCCGGAAACCATTTTTCAAACCCCATTATTT
ATTTTATTCATTTATTTTATTCATTTATTTCATTCATTTATTTTATTCATTTCTTTCATT
TCGTTTTTCGGAATAAGTTCGGCTTCTAAAATATCATAAAAACCGCGATTGCCGTACCAG
CGGCTGTTTGTTTTAACCGGATTTATTTTTTTCTTGAAAAATGAAGCGTCTAAAACGGCT
GTTTCATATTCCCCGCCTTCACCTGCGATATGAAGATATTTTGTTTGATGCAGTTTTATC
AGGTCGGCAAGCGCCTGACGGTTCAGCGGCCGCCCGAGCCACGCCTCACCCAAGCCGTCC
GCCGCAACAGCCGCAAATCGGATTTCCATTCCCGAATCAATCATTTCTGTCAAAAGAGAA
ATCGGATCGGCTTTCCAAAGCGGTGAGAAGGAAGCGATATTGAGAGAATCACAAATATTT
TGAACGCGGCTGCGCTGATATTCCGATTCGATTGCGCCGGAACAAACGCCTTTTGCGCCG
TAAATTGAAACCGCATCAGAAAGCGCGGCTTTCATTTCATTCAGTTCTTCTTCTTTGATG
CCTGATGTGGATTGGGAAATCAAAGGGATATCGGCGGCATCAGCCATTAATTGAACCAAA
TCCGTGTTGACGGAATGAAACATATAAGATTCTTTATTTTCGGGAACGAGACAGACAAAA
CAAACAATTTCATGACCGTCTTCAATCATTTTTTGAACCGCGAAAACGGAATCTTTACCG
CCGGAAACCAATGCCGCAATTTTCATAAAAACGCCTGTAATGTATTAATTGACCATTTAT
TTTTTCAATTCTAAATCAGATATCGGAAAATGAGCAGAGTAGCGTTCTTTCATTTTGCCC
CAGTCGGGCAGATTGGTTTGGCAGCCGACTTTTTCAACAACAAAAGATGCGACAACGCTG
CCGATTTGGCAACAAATTTCCGGCGGATATCCTTTAACAAACGCCGTTAAAAAACCGGCC
TTGTAAGCGTCCCCGGCACCGGTCGGGTCGACAGATTCAGCCAAAACGGCCTTTATTTTC
GTTTCTTTGGATTGGATGCATTTTCCATTGGCGATTTCATTTTCATAGAGTATGCTGCCT
TCTTTGTCATAAGTAACAACAATCATACCGATCATGTTTTTGAGTTCGTCGAATGATTTG
CCGGAAATTTCCATGACGAGGCGAATTTCATGGCGATTGACAAATAAAATGTCGGTGTTT
TTCAGAATCGTGTTCAGCGGATCTTTTTGATACGTGACCAAATCCTGACCGGGGTCAAAA
GAAACAAAATCAGCGGCTTGAGCCATTTCCGCGTTGAAGAAACAATCCGCGGTCACCATA
TGAACAAACGAAACATGCGGCGGCTTCATTTCGCAAAGTTTTGCCGCAGCGCCCCAGTAA
AAATAAGTGGTTTGGTTGGAGCAGCTGTCTGTAATGACAAACGCTTTTGAAAGCGAACGA
TCCGGAATATGATAGAGTTTAGAGAGATCAACACCGAATTTCGTTAACTCCTTGTCATAT
CCGATTTGAGAAAAATCATTGCCGACGGGAGAGATCAGCTCGACATCACCGCCAAGGCAG
GCAATCGCCGCTGCCACATTTGCTGCGCCGCCGCCGAAATATTCCCGGCAATCCGCGACA
GGAGAAGAAGCGTTCGGGCCCGCCATTTTTTCAACAGCCAGCAGATAATCAACAGAAGTA
TGACCGGTAACTGAAATTCTTTGACTCATTCATTCACCTGATTTAAAAAATAAAAATAGA
ATATAAAAAAGAAATGAAAAATAAAAAATAAAAATTATTCATCGTCGTTGTCAGATTCAT
ATTCGGCGCGCTTTTCAAAACGCCCGTTGCGGTCGCCGCTGCTGCGGTGTTCGCTGCGGT
CGCGGCGTTCATTGCGGTCACGACGCTCGCCCCTGTCACGGCGTTCACCGTCAGTGCTTC
TCTTCGGGCTCGGCGGGCGGGCACTGTCGGAGACAAATTCATCGACTTCAACAACTTTCA
GCGGAACGTCGCGAAGTGCTTTTCCGATGACGGATGTCGCAATGCGGGAGGCGTGTTCTT
CAGTTTCAGCTTCATAAACTTTCATTTGGAAAAGCAAGCCGACCAAAGCCGTATCAGCGA
CAACGTAAACGCTCATAAATTCTTCATCACAGGCCGCACAGCCCATGGTCCCGACATCGA
CGCCGACAAACTCCAATTTCGGATTTAAGCGTTTTCCTGCTTCGGAAATTGCAATCCCGA
TTGCGTCTTCACCGGTTGCAACATCTTTCACAAGCCAGGCCCCTTCTAAAAATACATTAT
AATTCGGCATCTTCATCGTCTCCCATTGATTTTAATCTTCATGTTGATCAGCAATCAGCT
GAATAAATTAATAAATTAATTTGAATCCATTAAATGAATGATAAGTATTAAAGTTGAATT
GTCTGAAAATTTTTCGCGTGTTCGTCAGATTGTAAACAAGATATCATCGTCAACATCAAA
AACACCGAGCTTCGCGCCGGCATCCAGCCAAGCGTGACCGTAACTGAAAGACGCCAATGC
GTTGACATAATCTTCCTGCTGCAAAAAGTGAAGACCGTCTTTGTGGTAAGAATCCGCCAT
CGTTTTATAATCTTGGGCAACCGCCCTCATATGCGATGCTTCAATTGAAGAAGGAATGGC
TTTTTCAAGCGCGGCGGCTAAAAGTTTTTCGTAACGCAATGTTTTTTCATAAAGATCTGC
CGGCATTTTCTGTTCTCCGATATTATGATTCATTTGAAAATTCCTGAAGCAAACGAGCCG
GCGCGCCTGCCAATTTAACAAGCGCTTCCGCTTCAATAAAATGAAGGTTGCCCGGAATAA
TTAAAATTTGAAGCGGGCCGCCCAATTCAAAAGCGTCCGCATTGTTTGCATAATTCGCTT
TGACGCAGACATCGGCTGAGCCGGCGCGCGCAATACCGACCGCAATCCTGTTTTTCATCA
CGCCTTCCTGCCTTTTTTCTTCGACTTCCAAAAGCAGCGCGAGCCCTTGCTGAACGGTCA
TGTATCCGTGTTCACTGTTAATGTCTAAAAAAACAAGCGTATGCAATCCGTTTTCCTGAT
TAAATTTAATTGTATCATACGGCGTTTCCGTCACAACACGATTTCCGCGGCTGCTGACAT
AAGGAAAAGGAATGCTGACGGATTTTCCGAAGCGATAATTTTGAAGCCCGGATAAACCGA
AAACGGCGGATGTGATTGAAGCACCGTGAATCATGCGGGTGTCAATGCCCATATCTTTGG
CGCGGATTCGAAGATCAACGTGCGTGGTTGATGCCATTGTATCGCCGCCGGTCAAAAAAA
CGATGTTTTGGGTTTTGGCATTTTCAAGCCAATCAGGATTCTGCTCGACATCTTCGCGCA
TTAAGCGGATAATCGGTTTCCCGTAAAGCTCTTCCATCTTTTCAATCGTCGTCCCCATTA
AATAAGAGGTATAAAATTCCAAATAAACCAAATCCGCCGATTGAACGGCCTCAAGACCCT
TTAATGAAATATCTTGTTCATCAAAAAGGCCCAACCCGATGAAAGTAAGCATATCTGCTT
CATTGAACGGATGATATTTAACCATTTGGAGAAAGAACTTGAACAGGCTATGAAATAGAT
TTAAATACAACTTATTAGAATTTACTACTATTAGCATAATTTTATCTAAAAAAAATTCAA
AAAGAAATTACTAATAAGAAATGTTGTAAAAAAAAGTATATATATTAGGTAGTTAACATT
CTATTATTGTTTTTTTAATATAATTGATTTTTGACCTTATAAAAAAATCAATGTATATTA
AAAAAACAGTTCAAATAAAAACAAAAACGAAAAACATTTTTTATAAATTACAGGGTAAAA
GCATGATAAAAAGAAATACTGTCCAAAAGATGAAGATTATGGAATATCTGATGAGTACAA
AGTCGCACCCGACGGCGGAAGCCGTTTATGCGGAGGTCTCAAAAGAGATTCCAACAATCA
GTTTGTCAACAGTTTACCGCAACTTAAACACAATGGCTGAAGACGGCGAAATTTTAAAAT
TTGAAGTCGGCAATGAAGCCCATTTTGATGCGGATATCAGCTTCCACCACCACGTATATT
GTAAGGTCTGCAAAAACGTTTTTGATCTGCATGACAGAGAAATTGCAAACTATATTGCAG
AAAATGCAAATATTCCGAACTTTAAGGTGGAAAGCACAAACTTAATTTTCGTCGGCAGAT
GTTGCGACTGCGTTGCGCCGGAAGAAACCGTACAAAGCGTACAGTCTCCGGCAGAAATGT
ACGGCGGATTGAATTATTAAATTCATTCCGCTTATTTTTTATTTTTTAATTGGCAGTTTC
CCCGAATATCGTAGATGCTGTCATTTTCATTAAATCAATAAAAACAAATTAAAAAACATA
AAAAACAAGTTATAAAACAAAAACGAATAAAACAATACAGAGAAGTGGATTACAATGACG
AAAACAGAAGAAAATTTAAAAGCGGCCTTTATCGGTGAAAGCCAGGCCAGAAATAAATAT
GATTATTTTGCAAAAGCTGCCAAAGAAGAAGGATATCCTTTTATTGCAAAAGTCTTTGAA
GAAACAGCGCTCAACGAAATGCAGCACGCAAAAGATGAATTCAAAAAACTTAACGGCATC
GGCGACACTGCGGCAAACTTAAAAGCAGCCATGGACGGCGAAGAATACGAAACCACCACC
ATGTATCCCGAATTTGCGGATGTCGCAGATGAAGAAGGTTTCCCCGAAATTGCCAGAATG
TTCCGCCAGATTGCAAAAGTCGAAGAACATCACAGACAAAGATATGAAAAACTCTTAGAA
CAGCTCCAAAACGGCACGCTTTACAAAAGAGATGAACCGATTCACTGGAAATGCATGAAA
TGCGGCTACGTCCACTACGGCAAAGAACCGCCGGCAAAATGTCCGTCCTGCCAGCACCCG
ACAGAATACTTTGAACCGGAAGACATTTTCTAACCGTTCTAACCGATTTGAAATAAAAAT
AATGTCAGAATAAAATTCTGACTTTTTTTACTTTTTTAATTTATTACATTTCGTTTCGTA
TTTTTTATTTTTTAAAAACTGACACTTTATTTTATAGCATTTTTTTGAAAAGCGGAGCGG
CTCGTTCAAAAAATAAATACAATAATTAATGACGGAAAAAATAAATAAAAACAAAAAGAT
GAAATAAAAAAGAAAAACGATTGATTTTTGAAAAGAGGGTGGTTTGAATATCTGAAAGTT
TGATAAAAACGGATGGAACGGAGCTCCCATTAAATCCGCTGCAATACCGGCATACGGCAA
GTTTGGACACCAAGGAAACAAACCCGTTATTGAAACGCCTTTTAAAGCCATACCGCCGTT
ATTTTGATATTTTTGAAAATTATGATTTATTTGGAACAAAAATTCCGGCGATGGCTGCTT
TTCATTCTCGCGGCGAAAAATATGTTCTGACAAAAAAAGCGAAATTGTGGGGCGTTGAAT
GTCATGAATATGTTTTCTTTTTTCAAACCGAAAAACTGACAGCGGATGCTTTTGATGAAA
TGGCGGAATTGCTTAAAAAGGCGGAAACCGAATTTGTAAAACCGCATGATGAGCATATGT
ATACGCATTTGACAGCAATTATTTCAGCAGAAAAAACGGATTCTGAAGCTGAAAAGATGC
TGTGCGCATTCAAATCGAGGAAAAATTATCTATTTTCACTACACGGTTGGTCAGATATTC
GAATGGTTTTGATTGAAACCGCTGAAACGAAAAAAGACTCAGAAGACACTGAATCATTTC
ACATTGCATCAAATAAAAATGGCAGAGAAACAGCAAAACTGCTTATGAGCGAATTAACGG
AGCAGAAAAAATGAATTCGATACTCCTGATGATCGGGTCTTTTTTAATATTACTGGCCGC
CTACGTTTTTTACGGTTCTTGGCTTGCGAAGAAATGGGGCGTTGATCCGACACGTCCGAC
ACCGGCACATACAATGACGGACGGCGTGGATTACATTCCGACCAAACCGTCCGTTCTTTT
GGGACATCATTTTGCTTCGATTGCAGGCGCCGGTCCGATTAACGGTCCGATTCAGGCGGC
GATTTTCGGCTGGCTCCCGGTTGCGCTTTGGGTTTTAATCGGCGGCATTTTTATCGGCGC
GGTTCAGGATTTTTCATCTATTTTCGCTTCGATTCGGCATGACGGGAAATCAATCGGTCA
TATTATCGAACTTTATTTGGGCAAAACCGGTAAAAAGATGTTTTTGGCTTTTGCCTGGCT
GACGCTTGTTTTGGTGGTGGCGGCATTTGCCGATATTGTCGGCAGTACATTTGTCGGCTT
CGCGGCGGACGGGACTCAAATTGCATCAAACGCAACTGCTGCGGCAACTTCTGTTTATTT
CGTGTTTTTCGCAATTCTTTACGGTTTTTTAATTCACAGACGGAATCCGAGTCCTTTTAT
TTCAATTGCTGTTGCGATTCTTTTTATTATTTTCAGCATTGCTCTCGGATTTTTCCTGCC
GGTTTATTTGTCTAAAACGACTTGGATGATTGTGATTATTATTTACATTTTTATTGCGGC
AATTACACCGGTTTGGATTTTGCTTCAGCCACGTGATTATTTGAATTCGTTTTTGCTTTA
CGCAATGATTATTGCCGCTTTTATCGGCATTTTGGTAACGAATCCTGTAATTGGTCTTCC
GGTTTTTACAGGATGGAATGTGAATGGTCAATGGTTGTTTCCGGCCCTTTTCATTACGAT
TGCCTGCGGCGCGATTTCGGGTTTTCATAGTTTGGTCGGTTCGGGAACGACATCTAAGCA
GCTGAACAATGAAAAAGACGCGAAACTGATCGGCTACGGCGGCATGCTGATTGAATGCGG
TCTGGCGATTATCGCGCTGATTGCGGTCGGCGCGCTTTATGTCAACGGTGAAATGCCGGC
AGGAACACCGCCTGTTGTTTTTGCAAACGCGATCGCGTCTTTTGTCGGCAACATCGGAAT
CCCGACAGATATTGCTTATGTGTTAATTACACTGGCGATCGCTTCTTTTTCACTGACATC
ACTGGATACGGCAACGCGTCTCGGCCGGTATATGTTCCAGGAGTTTTTCTCAGATATTGA
AGTGGAAGGCGAAATCAGAAGCGATTGTGTTTCCGAGCGCGTGTCAAAAAAGAAAACGAT
ATACGCTTTTTTATCTGACAAATATGTCGCAACCGCCGTAACGATTATCGCCGGCGGTTT
GCTTGCAATCAGCGGTTATCAAAATATTTGGCCGCTTTTCGGCTCTGCCAATCAGCTTTT
GGCAGCACTTGCTTTAATGGCGGTTGCCATTTGGCTCGGCAATATCGGCAAAAATAACAA
GATGTTTTACATCCCGATGCTGTTTATGTTTGCAGCGACACTGACAGCACTTGCGATTTC
CATGTATCAGAATTTCATTATATTGTACGCAGGGAACGGGCAATTGCAGGTAAACGGTTT
GCAGTTGGTTGTCGCTGTTTTCCTTTTCATTCTGGCCGTTATTTTAGCGGTTCAGGGAAT
TCAAAAGATATGGCGGCAGCGGAAAAATGCAGTTGTTTGATTTTTGAATTTGGGGTGTGT
TTTCGTTTGGTGTGCTCGTGCGCGCGTTTGAGCCGTTCCGATTTTTCAAAATTAGGATAA
AACGAGGAACGGTTTTAAGAAATTGATAAGTTTAACCCATTAATCTATTTTAAACAAAGA
TGAAAGAAAAAACGGGCAATGAAAGAAAAGAGAAAAAGAAAAGAAACGCCGTATTAAAGC
GGCGCTCTGTTATCGATCACGCGTTTGGCTTTGCCGCCGGTTCTTTCAATGCTTCCGAAT
TCCAGCAAATCGACACCGGTGCGTATGGAAAGAACATTCATCAAATCGCTGACAACGCGC
TGCTGAATGCGTTCGAGTTTGATGATATCATCTGTGAACGCATCTTTTTCGAGTTCAACC
TGAACCGTCATTTCATCCAAATTCTTGGAATTCCGGGTGAGGACGATTTGGAATTGATTC
GTTACTTCCGGAATCTTGGAAATAACATCCTGAACCTGTGTCGGGAAAACGTTGATGCCG
CGAACGATAATCATGTCATCGGCGCGTCCGATCATGCGTGATACACGCGTGGAGCAGCGG
CCACATTCACATTCGGGTTCAAGCAATTTTGTAATATCGCCGGTGCGGTAGCGAATATTG
ATTAAACCTTCTTTGGTCAGCGATGTCAAAACAAGTTCTCCTTTTTCGCCCTCGGAAACC
TGTTCGCCGTTTTCATCCAAAACTTCGACCAAAAAGTGATCATCCCAAATATGCATGCCG
TCCTGGCAGGGACATTCAAAAGCAATGCCGGGACCAAACATTTCAGAAAGACCGTATGAG
TCATACGCTTTGATTTCAAGCATGTCTTCAATCGTTTTTCTCATATTTTCAGACCACGGT
TCGGCGCCGAGACAGCCTGTTTTCAGTTTCAGTTTGTCAACAAGATTGTTGTCCACTGCC
GTTTCCGCCAAATAGAGAGCGTAAGACGGTGTGCAGTGAAGCGCGGTGACACCGAAGTCA
ACCATCATTTCAAGCTGGCGAAGCGTGTTGCCTGTGCCGGCCGGGATGGCGGTTGCGCCG
AGCGTTTCAATGCCGTTGTGAATGCCAAGGCCGCCGGTAAATAAGCCGTAGTTAACTGAA
TTTTGGAAAATATCTTTGTGAGACAGGCCGACCATTGTAAAATTGCGGGCCAAAAGATTT
CCCCAATTTTCGATATCGCCTCTTGTGTAGCCGACAACTTTGGGTTTTCCGGTTGTTCCG
GAGGAGGAGTGAATGCGAATAATATCGTCCATCGGCACCGCGAACATGCCGAACGGATAG
TTGTCGGTAAAATCGGTTCGAAGCGTGTGCGGCAATTTCGGAACATCCGCAAGGGACCGA
ATATCGTCCGGTTTAACGCCAAGCTCATCGAATTTGCGTCTGTAAAACGGAACATTCTGA
TAGACCGTTTTCACGGATTTTTTAAGGCGCTTGAATTGGAGAGCATCCATCTCCTTTCGA
TTCATGGTTTCAATTTTCGGATCCCAGTATTTCATAATGACACTTGCTTTTGTTTTTATT
AAAATTATAAATTCAGATTGAATGTGTTAATGTAAAGCATGATAAGAACTGTCATGGTAT
ATAAAACAAAGGGTAAAACCGTTTCAAGATTCATAAACAAAATAGAATAAAGGAAAAAGA
AGGAAAGGAAAAAAGGGAAAAGAAGAAAAGAAAAAAGGGAAAAAAGAAAGATGGAAATAT
AGGGAAATAAAAAAGAAAATGGAAAATAAAAATAAAATGAGATCGGAATAACCGATTTCA
TTAAAATCTCATTTAAAGATGGGAAGAAATATCTGTTTTATCATCTCTTGAAAAGACGTA
ATGCGGAAGCGGCGTTGAAACGTCGGGGTCATCATAGAATCTTTTTTGAATGGCTTCGCG
AATCGCATATTCTGCCGGAACGGCGTTGTCTCTGTCATCGACCCAAAAGTCAAGCAGCAT
AATGACGCCAAGCGGCGTGACATCGGAGACGCGGGCGCGAACGTCAGCTGAGAAATTCAC
GTGTTTGCGCTCTAAAATTTCGCGGGATAAAACATATTGGTTTTTGCGGGCTTCTTCTAA
CATAATTTCACGGGCGCGGTCAATGTTTGAGTTGTGAGAAATCGGGATGGTGCAAGACCA
GCGGACAAGTGTATCATCATATGTCCAGTTGATAACGGTTTCTTTGTTCAGCGAACTGTT
CGGAATTAAAATATAACGGTTGTCGGCGGTCAAGATTGTTGTCTGTCTTAAATTGACATC
CGTGACGCGCCCGTAATTTGTGCCGACCGTAATTAGGTCACCGACACGGAATGGTTGGAA
AAAGACAAGCGCGATTCCGGAAATGATGTTGCCGAATGTATCCTGAGCGGCAATACCGAG
GACTAAACCGAGAATGCCGACACTGGCCAAAAGAGTTGAAGACAAGGCATGGAGCCCCGG
AATCGTGTAAAAAATAAGGATAAAACCGATGATGTATACAAATCCGACAGAGATATGCTT
CAACATCGTGAATTTTGTCGGGTCCATTCGCATTCCTTTTTGGAATTTGCCGGAATATTT
GGTAATGCGGTTGTCAACGATTTTTGCGACAAAAATGGTCACCATCAGAATGATTAATGA
AAAAATAAGTTCGGGCAGATTGTCAACAAAATATGCAACCATATTATCGACTGTCTGTTC
AAAACGCTCCAATAAATTAATATCAACAAGTAATGCCATATTTTCCACCTTTAAAATATA
TTTGAATGTAAACCTGTTATAGGATAATCCAGTATTAAGTTATTTTTATAAATATTTAAT
AGGACGTTTAACAAAAGAATTAACGTTTGGCAAAAGAGTTAGACAACCAAATTAAGGTTG
AGTCGTCTCCGAATAGTAAAAAATGAAATAAAAGAAAAAAAATAAAAAATTAAAAAAGAG
ATTTTATTCGTCTCTGAGTTCAACATCGATTTCCATCAGATCTTCTGCCACGCTCACGTT
TTCGAATTCGCTTTTTGCATCGGCCAAAACGCTTTCTTCTTCATCGGTCAGGCGCGGGCT
GAGATGCGTGAGAATCAGTTTTCGGATGTTGTATTTTTTGGCCATTTTGGCGGCACCTTT
GGCGGTTGAGTGACCGTATTCGTAGGCTTGTTGTTCCATTTCCGATGTGAATGTCGCTTC
ATGGATGACAAGATCGGCACCTTCAGATTCGTAGAAGAAAACATCGGTTTCACGGGTGTC
GCCGCTGTAAGCAATCTTTCGGCCGGGACGCATCGGACCGACAACATCTTTTGAATAAAC
GACGGTGCCGTTTTTGAGCGTGACATTTTCGCCGCGATGGAGTTTGGCAAAATTCGGGCC
GGGCTCAACGCCGAGTTCGATTGCTTTTTCACGGTTGAACCGACCCGGCCTCATTTCTTC
TTCAAGAATAAAACCGAGCGCAGGTCGATCGTGGTCGGCGCGAACGGCTTTAATGATGTA
ACCGTTGCGCTGAACAATATCTCCCGGTGCGAGTGTTTTTAAAATAATTTGATATTGAAG
TTTGTGGGTGCCGAGTTTTTCAAAGGCTTCCATGACTTCAAAAAGCCCGTCGGGTCCGTA
GATTTCAAGTTTCTCTTCGCGGTCAAAAAATCCCATCGTCTGAAGAAGACCGGGAAGTCC
CAAAATGTGATCGCCATGATAATGAGACAAAAAAATCGCGCTGATTTTGACGAGGCCTGT
TTTTGCTGTCATCATCTGCCGCTGAGAGCCTTCGCCGCAGTCAAAAAGCAAAAGCTCACC
TTCTCTGTTGACCATGATGCCGGCCGGATTTCTCTCTTTGGAAGGCAGCGCGCCGCCCGT
TCCGAGAAACGTAATTTTAAGCATGGAAAATCAAAAGGTCTTTAATTATTTAAAATATGA
GTTTCAATTTAAAAATTCAAATACTCAAAATCAAATTTAATATCAGGATTTTCAACGGGG
ATTATGATGGCAACAAAGAAAGAAACAAAAACAGAAGCTGAATCGAAAATGAAAACAAAA
GTGGAGACGAAAACAAAAACAGTCTCAAAAACGCCGGCGACACAGTCGAAGTCGGCAAAA
AAGAAAATAGAAGAAACACCGAGACCCGCCGCTTTCAAAAAATCAGCGGGAAAGCCCGAC
ACAAAGACGCCGCGTCAAACAGTCACGGAAATGCCTGTCGTGAAACGCACAATTCAACCA
ATCCCGCTTTTCGAGCTTCCGAAGTTTCCGATTTCAAAAAAGCCGGACAACCGTCCGAAT
TTTAACGCGATTTGGGAAATTTTGCAGCAGCTCTACCCGAAACCGGATGTTGAGCTGGAC
TTTGAAACGCCGTTTGAAGTCTTGGCCGCAACAATTCTGTCAGCCCAATGCACCGACCGT
CAAGTCAATACGGTCACGAAAGTGCTGTTTAAAAAATACAAAACGATTGAAGACTACGCC
ACCGCCGACCCCGACGAATTCGGAAAACTCATTTATTCAACCGGCTTTTTCAATTCAAAA
ACAAAACACGTCATCGGCAGCGCCAATATGATTTTAAAAGATTTCGGCGGCATTGTTCCT
GAAACGATGGAAGAACTGACCAAACTGCCCGGCGTCGGCCGAAAGACAGCAAACATCGTC
CTCTCCCGCGGTTTCGGTATCAATGACGGAATCGCCGTTGACACGCATGTCAAAAGACTG
ACCAATAAAATCGGATTCACCGAACATGAAGATCCTGAAAAAATTGAACAAGATTTAATG
AAATTGGCAAAAAGGGAAGAGTATGACGACTTGTCGCTGACATTGATTTTCCACGGACGG
CGCGTTTGCGACGCAAAAAAACCGAGATGTGATGTTTGTGCGATTCAGGATATGTGTCCG
TCGGCTTTTGTTTGAGGAGAAAGATTATGAAAGCATATAGATTATTGATTGAGATAATGT
TTTTTGTTTGTTTATCTTCTTTTTTTATTTCATATTGTTTGTATAAACAACAGAATTCAT
TCTGGTTAACAGTTCTGTTAGGAATATTTGCTAGTGGATTTGTTCTATTAATTGATGGAA
TAATTAACTTTTTAGTAATAAGACGTAAAACGCTATCTCAGATTTATATAAAATTCAATG
AATTTTATTGGATACAACGAGATTTTTTAATTTATTCGTCAACAGCTGGTGGTGGAAAAT
TAAAACCTGTAAAAATTTTGAAAATAAATCCAAAAATTTTTGAACCGAATAATGTTAGAA
ATAATATATATGAATTAAAAAAAATGGGGTATGAGTTAAATGAATTATTTAAAAATATTG
AATCATTCAAATTTGAAAAAATAAATAAAATCCTTAAAGAAATTGAAGATTTATTAAGTA
TCTTCCAAAAGAAATTAGATGAAAAAGATGAATATATTAAACTCTGTCATGTAACATACC
CCACCCTTTCCGATGAATATATAAATGAAATGAGATCCTTTTATGAAGATGGAACAGAAG
ACCTTGAAATAATATTATGTAAATTAGAAGACCTTGCCGAAAAATATTTACAAATCCCAA
AAATAATTGAGAATGTGGAGCATGATGAAATATAAAAAACTTCTAATTTTCATAGAAGTT
GCATTAATCTCAAATTATTTCTTATTCTCTTTCGCCGCTTTCACCAACTCAGTAAAAACC
GGTTCCGCTCTTTGGGGTCTGGATTTAAACTGCGGGTGATAAAGCGTGCCGATGAAGAAT
TTTTTATCCGGCAATTCGATGATTTGTTTCATGCCGTTGATTTCGCCGGAGAAGACGAGA
CCTTTTTCTTCGAGAACTTTAACGAATTCGTTATTGACTTCGTATCTGTTTCTGAATCTT
TCGGAAATCGCGTCTTTGCCGTAAATTTTACGGGCGAGGGTTCCTTCTTTGACGGCAACT
TCGTATTCGCCGACTTTCATAATGCCGCGGAAACCGGATATATCGCATTCCTTGGTCGTC
ACGTCAATGACAGGGTATTCTGTTCCGATATCCAATTCCGTTGTGTTGGCACCTTTCAGA
CCAGCAACGTTTTCAGCGAAATCAATGACTGCGGCCTGCATGCCGAATCCGATTCCGAGG
AACGGGATGTCGTTTTCACGCGCGAATTTCACGGTTTTAACAATGCCGTCGGAACCGCGT
TCACCAAAAGCCCCGGGAACGATGAGACCGTCATAATTTTTCAAACTTTTAAGAACGGAC
GGGTCAGATTCGACTTTTTCCGAACTGACGAGTTCAACAGACGCTTTAATTCCTGCGGCG
GTTGATCCGTGTTTGACCGCTTCAAAAACACTGATGTAAGAGTCCGGCAAATCTGTGTAT
TTTCCGACGATGGCTAATTTGACGGCTTCAGAATCCGGCAAATCGGCGACCTTCGCCATT
TGATCAACCATTTCATCCCAGTCGGTTGCCGGCGGATTTTCGGGCGGCTGTAAATTAAGC
GCTTTGATTAAATGGTCGGTCAACCCGTCTTTATCGAGAATTCTCGGAAGTTCATACAAA
TTTCTCACATTGTAAGCACTGATAACACATTCTTCAGGAACGTCGCAGAAAAGAGCCGTT
TTCTCTTTCGTTTCCTTTTTCAGCGGAAGCGTGGAACGGCCGACAATATAATCAGGAGAA
AGACCCAGCGTTCTCATTTCTTTAACAGAGTGCTGTGTCGGTTTTGTTTTCTGCTCGCCC
TGCGTGTCATCAAAGAAAAGCGTGACGTGAACGAATTTCATATTTCCGGCAGGCTCTTCA
TTTTTCATCTGGCGGATGGCTTCCATGTAAAACATACTTTCATAGTCACCGACAGTGCCG
CCGATTTCAATGATACAAACATCTGCGCCGCTTCTTTTCGCTGCGGTTCTGAGTTTGTTT
TTAATTTCATTCGTGATATGCGGAATAATCTGAACGGTTTTTCCGAGGAATTCACCGCGG
CGCTCACGGTCAAGAACAGTGGAATAAACATTGCCGGTCGTGATGTCGTGGTCGGCCGTT
AAATCAATGTCCAAGAAACGTTCATAGTTGCCGAGGTCCAAATCAACTTCGCCGCCGTCA
TTCAAAACACAAATTTCACCGTGCTGAAGCGGCGTCATGATTCCTGCGTTGACATTCAAA
TAAGGATCAATTTTGACAGCCGTCACTTTGTAACCTCTGTTTTTCAGGTTTCTTCCGATT
GATGCTGTGGTAATCCCTTTACCGAGACCGCTAATTACTCCGCCCGTAACAACAATGTAT
TTCATATTTTGAATTCCTGCTTTAGTTTGATCCTGAATTTTTCAGCCCGAATGAATTGAA
ATCAAGGATTGAAAATCAACAATTGAGTAATCAATGATTGAATAATCAAGAAATTGATTA
CAACCCGAGCCGATATTTTTTTGAGTGCGCTTGTGATTGTTTTCGATTAAACGGAATCTG
TCAAAATGTCAATTCCAATCGAAAATCATCGCGATTAACTTAAATTTAAAGATAGTAGGG
TGGTCGTATAAATAATTAATGTTTAACAAAAAAATAAAATAAGTATCCTTAATCCGTTTT
CGAATTTATAATCAGGAATTGAAATAAAATCTGAATATTTCGATAAAAAGATAAATCAAA
AATGAAAAAGAAAAATCGAAAAGGAAAAGAAAAATCAAAAATGAAAAATAAAAAGCGAAA
AGGAAAAGAAAAATCAAAAATGAAAAAGAAAAGCGAAAAGAAAACAAAAATGAAAAAGAA
AATTAAAAGAATAAAACAAAATAAAAAGCAAAGGATTTCTCCTTTGCCGATTGACTTTTA
GAAACAGAAATCAGAATTTCATAGACGGGGAAAAGGAATTACAACAATAGTCATCAAAGA
CTTCATCTTCCACTTCCGCCAATTTTTTCTTATAATCTTTTGATTTCGGGTCGTATTTTT
TCATTTTTTCCTTAACTTCAGCGTTCATTTGGTCAAGAATTTTTTGACTGAACCCTTCCG
TATTTTCTGCCGTGAACATGGTTCATCATCTATAGATTAAATTAATTCGATTTTCGATGT
AATTTCCCCGTACATTGAAAACCGCTGAAGCCGGCGACGTACGCCGCAAACGGCAATGTG
AATATCAGATTCAATTCATAATAAAATGAAAATAAATCTCCGGTCAACGCTTTCGTTCAC
CTGAATAGTTATTTTCTTTAATACGATATATATTTGATGATAACCCCGATCAATTCAAAA
TATGAAAATCGTTTTCATTTTTCAAAACAATTTCAAGTGAACCGTTGTACTCCTCAACCG
ACCCTTTGACACCGATTCGGCGGTCAACATCGACTTTTGAATAAATGGCAGACGCGCCGG
ATGATTTCGGAATAAAAACAGGCAGAACGGTATGATCATCACATTCCATTTGAACAATCA
AATGCTCGCCCTTAAAAGTCATTTTTTTACTCATTACCAACCCTTCCGCATAAACCGTTT
TTCCGACATCCGCCACCGTCGGAATAACAGCGTTTTCGCCGGCAGATGTCCAAGACGCAT
GGTCAGCCGAAATGACGGCATACAGTAGAAAAACGGTTGAAAAAGCCATTAAAAATAAAA
TAATCACAATTTTGTTTTCAGTTTTCATTATAATTCCTCAGCATCAAAATAAACACCGAG
CGGATATAATTTATGAAATTTTCAAAAACGAAAAGATTAAATGACCGGATTAAAAGCAAC
GCCGCTTTCTCAAAACAAATTGAAAATGAATGAGAATATGGAAAAAATGGAAAATAAATT
GAAAAAACGGAAAATAAATTGAAAAAAACGGAAAATAAATTGAAAAATATTATAATGATT
ATTAGTAAAAACTCTATTTTTAATCATTATAGTTACAAACATTTTCAATATCAAAAGAGA
TTGTTTTACCAGATAATACATATTCGTATTTTTATAAATATAACTTATTCGGCATAAAAT
CGATACAAAAATATTATATATCACTGAATTTTTCAATTTATTGTTGACAAAAATAAAAAG
ATGAAGTTCTTTGGAAAATTGTCAAAAATCAAATTCAGTAACCAAATTATAGAATATAGA
ATTTGATTGTAAACCTAAATTAAGCCTAAATTAAACCTAAATTAAAACTGAGTATAGAAA
AAATTGAAACAAAACCTTTAGACAAAATTTAGCAAATCCCCAAAATCCCCAAAAAATCTG
ATTGATTGTCGCATTACAATTCGGAATGCGGCAGCAATCCGATTGTGCATCGCCGATCAA
ACACCAAAACCAAAATTCAAATTATTTCAAAAAATAAAAGGTGAAAACTTTTGGCAATAG
ACAGCGGTTCAACAGCTTTTCTGCTTATTTGTACAGCTCTTGTAACACTTATGGTACCTG
CTTTAGGTCTTTTTTACGGCGGATTGGTTCGTAAAAAAAATATCATTTCAATGGTCTTCC
TCAGCTTTCTGGCGCTTTCGATTGTCAGCATTCAGTGGGTTCTCTTCGGATATTCCCTCT
CATTCGGACCGGACATCGGCGGCCTCATCGGCGGCTTGGATTATGCCGGACTAATCGGAA
TCGGCATGGAAGATACAATCGTTGAAGGCATTCCCGACATTCTTTTCATTGCTTTTCAAA
TGATTTTTGCAGGCCTTTCCCTTGCAATTATCACATCCGGTTTCGCCGAACGCGTGAAAC
TGGCGTCATTCATTGTTTTCGGTCTTCTTTGGACCACACTCGTTTATGACCCGCTGGCGC
ACTGGGCGTGGGGCGGCGGCTGGGCACACGCGCTTGGTGCATTGGACTTTGCCGGCGGAA
CGGTAGTTCACATCAGCGCCGGTTTCGGCGCGCTTGCAGCAGCCTTTGTCATCGGCAAAC
GTTCCGGCTTCGGCGAAACAAAAATGGTTTCTGCACCCCAAAATATTCCACTGACCCTTC
TCGGAGCAGGTCTTCTGTGGGTCGGCTGGTTCGGCTTTAACGGCGGATCAGCACTTGCCG
CGGACGGAATTGCAGCACTTGCCGTCATGAACACGGCACTTGCCGCCGCTTCGGGCGCAC
TGATCTGGATGATTGTCAGTTCCATCAAAAGTAAACCCAGTGCCGTCGGTCTGGTTTCAG
GAGCGTTGGCAGGTCTTGTCGGCATCACACCCGCTGCCGGATATGTCGAAATATTTCCGG
CAATCATCATCGGCGGCATTGCCTCCCTCGTTTGTTATTACGCTTTAATATTCCGCGTCA
AAAAAGGATGGGATGAAAGTTTGGATGCCTGGGCCATTCACGGTGTCGGCGGTCTTTGGG
GCGCGATTGCAACCGGCATTTTCGCCTCTTCCGCGCTGGCCGGTGTCGGCGGTCTGATTG
AAGGCAACTTTATGCAGTTTGCCGTCAATGCGGGAGATGCGATTATCGCTGTTGTTTTCT
CATTCATCATGACATACATCATCGCGCTTGCCGTCAAAAAAGTAATGGGACTTCGCGTCT
CTGAAATCGAAGAAGATCTCGGACTGGACATTTCCAACCACGGAGAACGCGCTTAATAAA
ATTTAAACGGTGAAAAATATGAAAATGATTATGGCAGTAATCCGCCCCGAAAAATTCGAC
GCGGTCAAACAGGCACTGGCTGACAAAGGCTATTTCGGCATGACCGTCACGGAAGTTTCC
GGGCGCGGTGAACAAAGAGGCGTTTGCCTGCAATACAGAGGAAAACCGATTCATGTTGAT
GTGATTCAAAAAACGGAAATTCAACTCACGACATGCGATGAAAAAGCGGATGAAGTAATT
GACATTATTCGAACAACCGCCTGCTCCGGAAGAATCGGAGACGGCCGCATTTTTGTCGTC
CCCGTTGAAAAAGCAATCACCATCAGAACCGGTGAAGTATTTTACTGAACCCCGACTGAA
TATGATTAAAATGAAAGAAAAACATATTTCTTTCATTTTTCCTCCATTTTTCTTTTCATT
TTTCTTTCATTTTTTCATTTTTTCATTTTTCTTTCATTTTTTTCATTTTTCTTTCATTTT
TTACTCGATTCTTACTTCATATTTTTATGGTGCTGCCGCCGCGCGCGAGCCGCTCCGCTT
TTCAAGAAATCAATAAAATGAACACTTTTTTTAAAAATCAATAAAATGAACACTGTTTTT
TAAAATCAATAAAATGAACACTGTTTTTTAAAATCAATAAAAATGAAAACGGTCTTTTAG
AATCAGAATCAACAAAACAGACCATGTTTTTTAAAAAATAAAAAAGAGAACGGAATTATT
CACAATCCGTTCCGTCAATCGATAAAGCCTGATGCGGGCACATGCCGACACAAAGACCGC
ACCGAATGCATTTTTGAGTATCCATCGTCAAGCTCCAGTCTTCGGCGTATCCGAAAACTT
TAGACGGACAAACGGAAATGCAGGCGCCGCAATCAACGCATTCTTTTTCATCCCGGCAGA
TCAGCGTATCCAACAGCTGAACCGCGACCCCGCGGGATTCAAATTCATCTTTGATGGCTT
CATAACTTTTGTCAATGACTTCAATAATGATTTCGCCGCCTTTTGAATCCACGTGAGAGG
AAACAATACTGACAAGAATGCCTGTTTTGATAATCACTTCGGATAAAATCGGTGATTTTA
CACGCTCTTCTGGAAAACTGATTTTAAGTTTCATTCATGCTTCCCCCTTGTGAAAAGTTT
GCTGATGTGCTCGCTTGTTAACATGCCGATTACATTTTGATTGCTGTCAATGACAGGAAT
TGCGGAAATCTTGAATTCCGTCAGTCTTTTGGCAACCACATCAATGGTTTCATCAGGTGA
ACAGGTAATCACGTTTTTTGTCATACAAGCGTTGACCGTATCGGTGTTCCCGTCCGCGAC
CGCCTTTGAGATGTCCCACGATGTAATGATGCCGACAAGTTTACCGTTTGAAAGAACGGA
AACATGATTGCGCTCATTCTGTTTCATGAGTCCGGCCGCTTCAATGATGCCGGCAGACTC
ATCCACCGTAATGACTTTTTCGCCCATGACATCGCGAACGACAGGTGTCTTGTTCGTTTC
TTTCATGGGTTTGGTCGATTGTTTCGGCGGCAGCGTTGTCGTATTTGCGCCGAGCAGGAA
AGTGCCCGCAACAATGCGGCGCTTTAACTCTTCTGCCACGTCACGGGATTTCTTGAAGCT
GGACATACAGGATGTCGTAACATCTTTTCCGTTGAGCGAAATGCTGCCCGAGCGAAGTTC
TTCATAGTTGGCATTTCTGACAACCGGACGATCACGCTTGCCGATACTGTAATCTTTAAT
ACTGACTTCAATATCTTTATCGCGGACAGCTGTTGCCTGTGCCATTTCGGCATCCAAGAT
CGGAATCGGAATACCGATGCCCAGGAACAGAGAGGTTCCGTAACCTTCGAAACTGGCGGC
ATTGACATATTCTTTTGTCATTTCTTTGAGATTTGCCGTTGTCATGAGAGTTCCGTAGCC
GGACGCTGTTGAACATTGCGTTCCTTCGCCGACAACCGTACCCTCGGCACCGCCCATAAA
AATTTTGGTGCCCGCGCCGATGGTTCTGTAAGTCGGATCATTGGAAAGCGGCGACAAAAT
GCCGGCACCGGAATACGTCACATTTTTGAAATCCGGGAGCAGTTCGCCCATGTAAGTATG
AATAATTTTCTTCGATCCGTTCGTTGCGGCATCGTATCTCTGGTAAACATTTCTCGGATT
CACCATGATTGCCTGATTCAAATCATCCAGCGTAATCGTCGTCGTTAACTCCTTTCTCGG
ATAACAGTCCGTTCCGTAGGACTGGGCAACGACTTCAACTTCTTTGCCGCAGATCAAATC
TTCAATGACGTGTGCGCCGCCATATTTAATGCCGAGCTTTTCAGACACTTGCGTTGCGCC
CAAGTAGGAATCAACGGCAGCGATGCCGCTGTACGCTTCAACGTCATTCATGAACATTTT
CGTAATTTTAATCGGGATTTCGGAGTGACCGAAGTTGAGGAAAACGCCTGAAGAACACAT
AGCGCCGAAAGTCCCCGTGGTCACCACGTCAACTTCTTTAGCCGCCTTTTCGGCACCGAT
ATTATCTACAATGTCAGACATTTCTTCAGCTGTCACGACACAGACATTACCGGATGCGAT
TTTTTCATTGATTTCAGCAATCGTTTTCGCCATTTATTCGTCTCCTTTTCAAGAAAACCG
CATCAGCGATTTCCGTTATAAGATATGTATGTTTGATTTGATTTTTATTTAGTATTAAAA
CCTGATTCGCCCGACCTTTTATGAAAATAATTCCATGAAAATGATTTCATGATAATGATT
TCATGAAAATGATTCTATGAAAATAATTCCATGAAAATGATTCCATGAAAGATGATTCAT
ACAAGACGGAATCAGAATGTAAAAGCTATTCATTTATTACGCTTTTGATTATAAATTCTG
CTACCGAAACTGCCACATTCAAAGATTTTAAGAATCTCATAAGTTTTTTTAAGAGACTCT
TATTGAAATATTGACAAATGCAAATATTTTACAAATGTTCATAAATTTGAATGATTTGTG
CAGTAACAATTAGAACATACAAAAGTATATAAATTTTTCACTGAAATATAACTGACAGTA
ATATTTTCGAATAAAACAATGCAATATACAGGTAGCTCGGAAATATAAAAATCTTTTAAA
AATAATATCGAATAGACCACTCATATTAAATAAAATGTTGCAGTTATACTTTTTTAGAAT
TCAAAGAAATGGGAATTATATCATTAAAACAGGCGATTATGATGGAAAAGAGTCAAAAAT
ATCCCGATGTAACATTGCTGAACCCGGAAGGAGCGGTTATTGATACATATACCAAACGAT
ATCTTGAACTCGGTCACCGCTTCTATGATTTATTCAAACATGATTTGAAGAACTATCAAA
ATGCTATTTTTATGGCGCTTGATCTTTACCAATTAAAGAAGGAAGACAAATATCTTTCAA
TGGTTGAAGAAGCCTCTCAAAAGAGTTTAGAGCATATTGAAGCCATTAAAGAGATTGAGC
CTTTTGTTTACAGCGGCGGAAATCTCGGCTTTTATTCCTTTTACGCTTGTATGAACCGAA
TTATTTCAAAATACCCGGACAGAGAAATTGAAATAAACGGCAATGATATCTGTGTTTTTG
CAGATTCCGCTTTTCCGAAATTATTTGATTTGATGTTTCAAATTACATTGGATAATGAAA
CCAAACACAAGATATCATTTACAACTTCCGAATTTCAAGAAGACGGATTGAAAAAATGCA
ACGTTAAAGTAGAAATTCACAACTTCTCAATTCCCGGAAATGCGCTTGAAACTATTTTAA
ATGAAGATACGAACAGCGTGACCGGCGATAGGATGAGTCTGTCTTTTTATGTTGCGAAAA
TGATTCTTTACCGTTACTCCGGCAATTTGAAACTGACGGAATCAACAAAAGATAAAACTG
TTTTGTCGGTCACATTTTTGAGTGCCGACAATCCCGTCTTCAATTCAAACCGGTAAACGC
TCGGATAATCTTTTATTTCATGCCGAACATTGCTTTTCAAGGTGACACCTTTGACGCGCG
TTTTGGCAACAGGAACTTTTGACATTTTACATCCGGGACATCTTTATTTTTTGGAGCAGG
CAAAAATGCTCGGCGATGAACTTTATGTCATCATCAGCCGCGATGTCAATGTCAATCACA
AACCGACGCCGATTATTCCCGAAAAACAGCGTTTGGAAATGGTTTCTGCATTGAAGCCGG
TCGATTTCGCGCTTCTCGGCAGCTTAACGGATTATTTTGAGCCGATTGCAGAAATTCAAC
CCGACATCATTGTTCTCGGCTTTGACCAAAAATTCCAAGAAAAAGAATTGGAAGAAGCCT
TAAACAAGCGCGGATTTTTCCCGAAAGTGATGCGTCTGCCGCAAATCGGCGGCGATTTTT
ACAGCAGCCGGGCAATTGCCGCAGAAATCATTGAGCGGAAAAAGAAACACCGGCCGATTG
AATAATAAAATTCGATTCAAACAAATTTTAAATTATCTTTTTTGCAGTTTATCATAAGAA
AATATGCCACCCCTTTTTTTACATTTTAATCAAAGAAAACCATGCTCTTTGCATTTCATC
TAAAGAACACACCCCGTTTTTTGCAGACATGATAAATACGATGCGTCTTATTCGCAGTGC
GGCTGTTGCCGGCAGCAGCTTGTGCCGGCAAGGCAGCGACTGACAGAACGGAAACGGCAA
GATAGAAGCAGCAAAACAGAAACGATAAGGTAGCGGCAGCAAAACAGAAACAGTAAGGTA
GCAGCAGCAAAACAGAAACGGTAAGGTAGCAGCATCACGTTCGCGAAGCGAACGGCTGTG
ACAAAAAGAAGCAGGTACATGTAGCAACGCTGGTAAACGCAACAACGCCAATAAACACAG
CAACAATCGATAAACGCAGCAAATTAAACGAAACTAAGCAAAAAAGAAAATCAATCTGAT
CGAAAATCCATGTTTCGTTTTTGCTGTATCGGCTGAGTACGAATCCGCAAATTTCCGATT
CCTCACTCAGCTTCGCTTCGTTCAGAATCGAAAATTAGCGGGCAGTTGTTTCGGGTTTCA
GCGAAACGGATAAAAATCGCGAAGCGATTTTCTATAAACACCGCCCCCCACTGCTCATGA
AAAATTGTGAGCGAAGCGAACAATTTTTGCAAACTTCCGATTCCTCGCTCAGCTTCGCTT
CGTTCAGAATCGAAAATTAGCGGGCGGTTGAATCGGGTTGTATTGTATTATAAAAAGGTT
TGAGATTATAATTGAAAATTAAAACTATTCAGCGGCATTAATAAAAAATCGGCGGGAATC
GGCGGGACTTAATAAGAAGCGGAAGCGACATCGTATGCTGTTTGAATTAACCGAAGCCAT
GTGTTCAGCGCGGAGCGGAGTGAAATGATGTCACTGCTTTGGATTTCCAAGACAAGCCCC
TCTTTTTCTAAAGAAAGCGAAATCACGGAGCGGTCTGAAATGGATTCATTCGTTTCGGGG
AGGAGGCTTTGATAAATATCGGAAAGCAACTCCGGGGTTTTCGTTGTGATTGAAAAACGG
GCTTGAGCTTTCAAAAAATCGCCTCAGTGAGTGATATCGGATTTTATTCCTTTGATATAC
AATCTCAAGAATAAGCGGTCGTTGGAATAAAAATCCAAACGGTCATCCTGAATATACAAA
CGGCGAACATAAGCCCCGTTGGATTTCGGTTTGGATTCGCCTTTGAAAACCCACGGAACA
GCGCGAACTTCACCAAGCTCTTTGGGCGGATCTTTTTTATTGTGCTTAAACAAATCGTTT
AAAGACTCGGGCGGCATAACCAAACCCTTGTCTTCAATCACAAACATATTCAAAAAAGCA
AAAAGCGGAGAAGAGTCGGAGCCGTAAAAAAGGCGTTCGCCGTAACGAAGCTCAGCCTGC
GGCACAGGATCAAAAGAAGTTTCCGAAAAACGGAGTGATAAAAATAAGCGTCCGGAAGGA
TCGTAAAAAGAAAGGCTGCCGGGATTTCCATGAAATTCCCCGACGATACACAAGACGGCT
CCGCTTCCCCTTTCCAAAACTTCAGACAACGGCATTTTACCGCGCGTCATGTAAGCTGCG
TCACAAAAAAGTGCCAGCTTTTTGCATAAAATTTTAGTTTTGAAAGAAGGTTTTCGGGAA
GACGTCAGAAGCATCATTGTTACTCGGCCTTAATTCTTTTAATGGTTGCCGGGCGTTTTT
TAACGAGAATTCTGTGGCCGCAATAGAGACAGCGGACACCTGCGTTTTCATAGTCGATGT
CAATTTCTCTTTTGCAATGGGAACAGTAATAAGACAAATAAGTCACCTTTTTAATTCATT
CTGAAAAGTCGAATTACAATTTAGATAATTCAACATATAAAATTAATGTAGATACAATCA
ATACCAAAAAATAAAAAGAAAGAAGAAACAGAAATGGCCCTCACAGCCTCTGTTTCCTTA
CTCTTCGTCTTCTTCTTCGTCCAAGAAATCATAGTGGTATTTCATGGAGCTGTCTTGAAG
AGCGTTCTTCATTGTGTTCTGGAATGTCTTGCCGACAGCGGTCTGCGGAATGTATGTGCC
GCCTGCGAATTTGAAGCCGCATTTCTTGCATTCCCAGATGCCTGTACCGATTCTTCTGAC
GGTCGGGAGGTCACATTTTGCACAGGTGTGCGGACCTCTTGTGCGTCCTTCAAGGTCGGC
GACGAGCTTTCTGTCCTTTCTGCCGTATCTGACACCAAATCTGCCGGCAGATCTGGAAAC
TTTACCTTTGCGTGAGTTGTTTTTTCTAACCATAATGTTTCACCTGAATAAAGCGCCAAG
CGCATATCATTTTGAAAATTTAACTTGAATGACTCAAAAAACGATTGTATCGCGCTGTTT
GAATCAAAAAGGTTGAATGTATTAAAACAAGATTCAACCTCTTATAGAAAGATTAGATAA
ATATCTTTCCCTTAATTCGGCTCCCTTCTCCCCCGCAAGTTTGACCATTTCCAAAACAGT
CTCGGGAAGTAAAGGTTCTGCACCGCTTTTCTGCATACCGGAAATCGCGCCGTCATTTTC
CGTAATGATTGTCAGCTTTGTGCCGCAGACATTTTCTTCATCGGAAATGGGGTCCAAAAT
GAGCGTGTTGTCAATGCTGACGACTGTCACGCCAACCGGAATGTTCTGCATCGGCAGCGG
AATGGAATCAAAGCCGTTTGCTTCGTCTGCCGGAACGGTGGTTGTCAATAAAGCGGCAAT
AGATGCCAAACAGGAAGCATCAACAATGTTTCCGGCATCGTTAATCACGCTGATGTCAAC
AAAAACCATCCAGACGAGCTCGCCTTCTCTGATACAAAGCTTTTTCAAATCAATAGAATG
AGATTCGCGAATACCGCGGTCAACGATTCTTGACATTTCAATGGCTTCTTCGCGGGGCGG
GCCGGCTTCAAAGTCGGGTGATGCCAACGGATTGAGTTCCATGCCGGTCATAATAATGCC
TTCGCCCGGAGAATCCGGAAAAGGCGTTCCCTTCTGAAGTTTAATGCCGACCAAAATCTT
GGTTTCGCCGTATTTGACATAAGCGGATCCTTCGGCTTTGGCAATGACATTTGTTTTAAC
GGAGATGTCGCGCATTTCTCTGAAATCGCGGCCGTCGGCACGCTTGCCTTCAACGATTAA
ATTGTGAATAAAATCTCTCTTTAAAGCGGAAAGTACTTCGTGTGCCATAATTATTCCTCC
TCCTCGTCATCATCAAACTCTTCGTCGGATTCTTCTTCATCAGAATCTTCCGCGTCAATG
ACAAAAATATCGGTTTCTTCGTCATCGTCAGAATCATCATCATCGTCATCTGACTCTTCG
TCATCGTCAGCCATATCGGAAACGAAGGCTTCGATTTCTTTCAAATCATCCGCATCCATT
TCATCGTCTTCTATAATGACAATGTCTAAATCTTCGTCTTCAAAGAGACCGTCTGCCAAA
TCAATGTCGGTTTCACATTTTTCAGCTTCATAGTTGCGAATGATTGCAGAAACGTCTTTT
GCGAGGCGTTCGGAAACTTCGGCAACGAAAGCGTCAATGTCATCTTCGTCAAAATCAGCT
TCGTCAGCATCTTCGGATTCAACTGAAATTTCCACATCAGCTTCGGCATCGTCTTCGATT
TCTTCTTCAACGATAATTTCTTCTTCATCGTCATCCATAACGGACGCGAACTTTTCCAAA
AGCGCCGCCTTCTGAATTTCAAGAACCTGGCGGCAGCCTTTTTGAACAAGCTCCATGGCT
TCTTCGAATTCGGACGGCGTTAAGTGACCGTCCATTTGAATCAATGTGATTTTGCCGTCT
TCGGTCATGGCAATCGGCAAATCGGCTTCACCGTAATTGTCTTCAGGCTTGTTCAAGTCC
AAAACGATTTTGCCGCCGACTTTACCGGCAGCGCAAGCGGAAACAAGCCCGCGCATGGGA
ATGCCTGCGTCAACGAGCGCCAATGACGCAGCGTTGATTGCAGCGGTTCTTGTGCCGGCA
TCGGCCTGAAGCACTTCAACGAAAATGTCAATGGCCGCTTTCGGATAATCTTCAGCGAAA
AGAACAGGCTCGAACGCTTCGCGGCTGACTTTTGAAATTTCACTGCTGCGGCGGCTCGGC
CCGGGACGGGCGCGGTCTTCCACGGAGAAAGACTGCATATTGTATCTGTAGCGGATGACT
GCTTTGTTGGCCAATTGCATGCGGCGCGGGTGCGCTTCGCGGGGGCCGTAAACTGCGGCA
ATCACTTTGTTTGCGCCCCATTCTAAATAGCAGGAGCCGTTTGCGCGTGACAAAACGCCG
ATTTTAATTTTCATTGGGCGGATTTCGTCGGGTTTTCTCTGGTCTGTTCGAAGACCATTT
TCATCAAAAAAAACCACATCGGTTTGGTTTGAACTCATTTCAATTTCTCCAAGAATAAAT
ATAATGATTAAAGTTTCCGTTCACGATTTTGACTTACCTGTCAGACTTATTGCCTTGGTG
AACGGGCGGGTGTGTAAAGAAGACGCTCTTAAAACAGGAACAATTTTCTTGCTTGAAAGC
CTCGGGCTGCGTTAAACGCGGTCTTTTCGCGGTTGATTTTTTAACGTCGGATCCTGCCGG
CGCAACGGTTTCGTTTTGAACAAAATCAAACTCGACCGCGGCATCTTCAACAGAATCGCC
GACAGCAACAGATTTGCCGACCGCCGGAATTAATTTTGAATCCTTTTCCGCCGCTTTTTT
AGATTTTCGCTCTTTCTTCGGCAATTCTTCCAAGGCTGCTTCAGCCGATTCAATGACTTG
TTTTGAATCTTCAACAGCATCGCTTTTCTTTTTGCGGGTAACCGTCTTTGCTTTCTTTTC
AGGAACAGAGTCAACGGATTCTGAAACGCTCTTGCTCTTTTTCGGTTGGACGACGTCATG
TGCTTTGCGGCCGGCAGCTTCATATTGTTCATCAATAAATGCAGCGGTCAAATCTGTGAG
TCCCGGAAGACGGGCGTCGGATTCGATTTTCTTCAACGCGCTCATTAAAATGTCCATATC
GGTTGAGTCGCCGTTCATCCAAATACGCCCGTTGCCGCCGACGAAAATATCGCAGCCGGT
TTTGGCTTTGAGCATTGAAATCATGGCGCCTGAGCGGCCGATGATGCGTGAAACTTTTGA
AAACGGCACTTCGAAAAGGCGCCCTCTTGTCAGTTTTTTACAAACGGGATCTTTGTAAGT
CAATTCGACTTTCATTTCCGCGTTGACATCGGTCACTTTCAGCAAAACAGTATCACCGAT
TCCAAAATGCTGCGTCATTTCTTCAGAAGGAACACGCAGCGGATATTCGGTGACATGCAA
AAGCCCTTCATACGGGCAATTAATGTCAAAAATCCAATTCGATGACGTGACAACTGTCAC
ATAGCCGATAAGAAGATCGTTTCTCTTCGGCATATAGGGACCTGTCAGCGGATGGACAGA
AAGTTTTCCTTTCTGGGTCAAAAGTCCGCACACCGAGGCGTAGACTTTTCCGCCGGAAAT
ATATGTTCCGGAGCCGGACATTGCTGGGTCATCGGAAAGCAATTCTCCGGGTATAACAAT
TCTTTTTTTATCCATTCTATCCTCTGTTCATTAAGTTTTATACCGTACGCTTTAATCATT
TTTATAGTCTTTCACGAAAATCAAATTCCCGAAAATTAAATCAAACGGGAATCACCACCC
CGTTTGATGAATGTTTTTTAAAAATGGTGCGGCTCGCGCGCGGCACCGGCGGTTATCGAC
AGCAAGCAGAGAAAGCAGCAACAGAGCGGCAACGGGACAGCGGCACCCGAGCGGCAGCAA
AGCAGCACCCGAGCGGCGACAAGCGCGAACGGAAGGTAGCTGTGCCCCCGTTCGCGCAAG
CGAACGGATGTGATAAAAAGAAGCAGATGTACGCAGCAACACGAGCAGCAGCAACACGAG
TAGCAGCAACAAGAGCAGCAGCAACAAGAGTAGCAGCAACAAGAGCAGCAGCAACACGAG
CAACGGAAACACAATCAGCAGCAATGAGAATAATAGCAAAGAGAAGTCACTGCAAAGAAA
CAGCAAAAAGAAAAAAGCGGCAATCTCCATACGCTTCTGCATCTTCTTTGAGCAGCCGCA
AATTCCGATTCTGCCCTTCGCTTTGCTCAGGTCAGAATTCGGAATTAGCGGTCGTATGTG
AGATTTTAATTATTAAAGAAAAATGAAGTCAGGAAATAAAAAAGAAATAATTAAAAAAAA
GAAATAATAAAAAGATTTTAAAAAGATTTGAAATAATTAAATTTGAAATAATTAAAATGT
TTAGTCGCCGAAAATTACTCTTTCGGCGCGTCATCCTTAATCAATTTCGTTTCTGCTTCT
CCTTTTGTTAAATGGTTTAACAAGGCGTAAAAATCGGTTTGCATGCCGGCGGGAATTCTG
ACGACGGCAATCCATGAACCGTCCCCTTGCCATTCGTTTTTCAACATTTTTCCGAAGCCG
GAGATGTCGCCGTACGCTTTCGGTGCGTAAAGCGGCGGGATTCTGACGGCAACGCTGACT
TCTTCAAAGCGGATCGGGATCAGCGGGCGAATCGCTTTCATTGTGATTTGGACGTTGTCG
TCAACGCTTTTCATCGGGTCAATGTTGACTTTGGCTTCCTCCATCGCAATTTCAATGCGC
TGCGGCGGATGCGGTGCCATTGTCTGCGGATTGACGGCGTTTTGAGCGATGAACGTCACA
ACCAATCTTCTTTTTTCTTCCAAAAAACGTTTGCGCTGTTCTTTTGTCAGCTGAATTTCA
CCGTCTTTCAAAATAATGGAAGCGATTTGAAGCACGTCATCTGTTTGGAAAGTTGAAACC
AAATCGGAGTCGGCAATTTTATCACCGCGGCTCGCGTTTTCAAAAACAGTTTCAACCGCC
AAAATATCGGCGATATTAATTTCTTCGCCGCGCTTGTAAGCGAGCGCAAGCTCAGGATCG
ACAAGAATTTCAAACTCTTTGCTTCCTTTTTTAATGTGAGCCGTCACGGCATCGTCAAGT
GAGACCATAAAATCAAATCCTGATATATTTTAAGAGATTACTGTTTTTATGTTTAATTTC
ATTTAAAGCGTTTTGGTAAAAAACAAAAAGAAAAAGAAAGAATCCGCCGGAGCGGATTTT
TGAATTAAAGAAATCAGATGTCGAGATCTTCGTCAGAAGCGGCGCCTGAAGCAGCCGATT
CGCCTTCAGTTCTCGGATATTTCTCATAGATTTTGTCAGCGTAAACTTTGACTTCTTCGG
TTGTCAGTTTACGGAAATCTTTGGTTGAAACCGGAATAATGCCGACTTCGAGCGTCTCGG
GCTTGAATTTACCGTCAGCCGCTTTGTAAAGTGCTTCAACGCCGAGAAGAATGGCGTCTT
CCAACGACATTTCTTCGTTATAATCCGCTTCAAAGACTTCAATGACAGGAGCGCGTCCGG
CGCCGATGGCCGTTGCTTTGTATTCCAAAAGCGCACCGCTCGGATCTGTTTCGAACAGGC
GGGGCGTACTGTCTTCAACGCCTGCAATCAAAAGAGAAGTGCCGTACGGGCGTGTGCCGC
CGTATTGCGTAAAAGTCTGTTTGTGGTCGCAGATTTTCTTGGAAATGACTTCAACACCGA
TCGGTTCGTCGTAAGAAACGCGGTTGACCTGCGCTTCAACGCGGGCACGGTCAATCAATG
CGCGAGCGTCGGCAACGAGACCGGATGTCGCGGCACCGATGTGGTCATCGACCTGAAAAA
TCTTTTCGATGGAATTGGATTCGATCAAACGGCTTGAGACGCGTTTGTCAACCAATAAAA
CGACACCTTCCTGCACCTTAATACCGACAGCGGTTGTTCCTCTCTTAACAGCTTCTCGGG
CGTATTCCACCTGATAAAGGCGGCCGTCCGGAGAAAAGACTGTGCTTGCGCGGTCGTACA
TTTGGGGGGCCATATCTTTCATGATTTAAGTCTCCTGTTATTTTTGTTTTTATTAGATTA
TTTTGTTTTTATTAAATTTAATTTTTATTTTTAAGAAATTGTATTAAAAATAAATATGAA
TTTTTGTTTTATACGAATCAAACAATATAAAGATTCGGAAAGTCAACCGTTTGTCAAATC
AAACGGTCAGCCCGGTCAGATAAATCAACCGAAAATCAAACGGTTATCAGTTTCCTTTTT
GAAGAAATTTGATCTGCGCGCCTTTGACGGTTCCTGAAACACCCGCAGCCCGCACAATCA
CCTTTTGTCCGTCAATCCATGTCATAAACGTCAAAACGCCGATTGTTTGTGAAACAGAAG
TGTGCCAACACTTAACGATGCCGACATTATCTTCGAACCCGAGAACAGAAATGCCGCAAA
CGGCAAACCCGACATCGCCTAAAACAGCGCACCCCGCTTGAGAAACAGCCGCGATAAAAG
CGTTTCTTTGAACGGGAGCATCGCTGATGACTTCAACGGCAATGTATCTTTTTCGTTTTC
GAAGTGACGGTAAGAGCGGTTCCAAATGAATACACCTGTTTTGAGAAATACAGATAAAAG
GAACATAAGTAGATTTAATCATTTTGTTCAAAACTGAAAAATCAGCCGAACTTCGTTTTT
CACAATAAATGTGATGTCATTACACCCGAGAAATGGCTTTTGTTGTTTATAAATATTACC
GACATATAAAAAATATACAAACAGCACAGTCAATAATGCAAATCAATAATGCAAATCAAT
AACGTAAATCAATAACGTAAATCAATAATGCAAATCAATAACGTAAATCAATAATGCAAA
TCAATAACGTAAATCAACAATACAAATAAACAACACAACCCGACAAATTAATCCTGAAGA
TCTTCTGTCAAGATTTCAACGCCCGAAGCGATGATTTGACCGGACCGCTGCTTTTTCCGG
CGTTCAATAATTTCTGCAGGAAATTGAGAAACGCCTTTGGCTGATTCTTCCCGCGACAAT
CCGAGAAGCGTGCCGAAAGCTTCACATTCATAAGGTCCGCGCGCATCATAAAATGAAATT
GCGCCGCTGATTGTCAAAACAGGAACATTGTATTTATTCAGAACCGGAATCATTTCCATA
CAGTCCGAAAACAGTTTGCTTCGGCGGTATCCTTTGGTTTGCAAAAACGGATACAAATCA
AATCCGAAAGCGGTTTTCCGATCCCGCGCGATTTTTGCAACAATGTGATTGATCTGACCT
GCACTGACATGAAGATTGCTGCTGCCGTTCTGCGCCCGACCTGCTGCATAAGTGACGGGA
ATGACAAGGTCTGCTTCCGGCGACTCGGCTGCCGCGCGGATGACTTTTTCATCGGATGAG
CGGACAGCAATGAAATCGGCGTTCGGTCTTTCTTTTCGAATCAGAGAATGAAGCGCGTTT
TCGTTTTCGGCTTCAATTTCAATGCCGTTATAATAGCGAACAGCACCGTCGCCGTTTAAT
AAAGAGTGATAAACACCGCTGAAATCGGAATCGAATTTGCCGGGTTTTTTGAAAAGAATG
ACATCCGTGAATCCGAATTTTTTGAAAAATGAATCAACGTGTTCCGTAAATGAAAATAAA
TCATCAGAATCTAAATCATCAGAATCTAAATCATCAGAATCTAAATTATCAGAATTAAGA
TTTTCCGCCGCTTTGGAACAAAGATCTTCAATCAGATTAACGGAAACGTAATCAAAATAC
CGTTTGGATTGAACGGGTTGATTGGATTGGACGGAACAATCAAATTGATTGGATTGACCG
GTTTCAATCGAATTCGGATTATTTGCAGCCAAACAATTCCTCCACGATGGGACCAGCTTT
TTCCCATGATTTCGGATAGGTTTCAATTTTGACGCGAACAAAAATCGCGTCAGAAGATTC
GGTGAATTTGAGCTTGCCGGCGGCTGCGGCTTGCTTTGAAAAACGCATGTAGAAATTTAA
ATCATCATCCAAACGTTCGGGCATTTGTTCGCGAAGGATTTCCAAATCGTCTTCGCTGAT
GTTTTCTTTGAAGAATTGAACAAATTTAGAACAGGCGCCTTTTTTCTTTAAAACGGCGGT
TTGAATGTGAATCGGGTTGTTGAAGTGCCCTTCGGTTTCGATTGTCTCTTTCAAATCTGT
GAGATTATCTTTCGGAGACAGGCAAGGTGCCAAAAAAAAGTCCAGAGCCGAGTCGACTCC
GGACAAATCTTCTGTCGCGTGCGCAATGACGCGAAAATTGATATGATGAATCAATCACTT
TCCTCTGTTCATGTGTGCGCGAAGGCTCGGTCTGTTCTTTTCAGAACCGGTTCCGCGGAC
CATTAAACCTCTGCCCTTTTTGCCGGCGCTGGTGAGGCCGCGCTGTGCTCTGCCGCGGTT
TGCGGGGTTGCAAAGCCAGTTCAGGCGTTTGTCGCTCTGAATCACAGGGTGGTTCGGGTC
GACGAGAATAACTTCGTACCACTTGAATTTACCGTCCTGAGCAACCCAGTAGGAGTTGAG
GACTTCCATGTTCGGATATTTACGTCCGGCACGTTCTTCACAGATTCTCTGGATGCTTTT
GCCGGCGGTAATTTTGTTCATACCCATGTTGTGTGTACGTCTTCCGCGGATGTATCTGGA
CTTTCTGAGACCGCCGCGTCTGACTTTGACACGTGTGACAATGATGCCCTGCTTGGCTTT
GTAGCCGAGAGATCTGGCACGGTCAATTCTTGTCGGGCGTTCAATTCTTGTAACGGAACC
TTCTTTTCTCCAGGTCTGGAGGCGTTCCCATCTGAGTTCATCCACGTAGGTTTCTTCCGG
TTTTTTCCAGGCGTCCCTAACGTATCCATAGTAAGATTTTACCATTTTGTTTCACCAATT
TTTTGTAGTTTCACGGTTCAGCCGTCATCTTTTGCCGGCCACATTCCAACGGGACGGATC
CCGAAATGAAACATGTGCCATATCCGTTCATTGCATTTAAAGGTTTTTAAAGAGAGAAAT
CACCCCCATTTGCAATACACCAGCATAACCTTCAAAAACTTATTTCTACATTAAATAGTT
ATGACTTTAGAAAATCTTATTAGCTACTTCAACTTGATGCCTTTTGACGATCCATCAGCA
CCTTCATATTACAATTTTTTATTAGCTGTTGCAACATTTCTATTCTTTTTTGCAACATTA
ATAACCATAATAATTTCTTTAAAAATGGCATAGACTTCAAATACAGCACTTAAAGTAAAC
AAAATAGATCAGATCAATAGAGAAATTGTGTTGTTGGAAGATAAAATAAATGAAAGTGAT
TTAAAAACTAAAAAGTTTACTGATCCATTAAATAGACACCTGATAAATCTGAATAATAGA
ATTGCAGATTTAAGCCCATCTATCGAAATAAAAGCAATAGATGAACCAACTATTGGGGAA
ACCATCATTATGATATTTAACATGACCCAAGATGAAAAAAACAATTATTTCGTTAGTGTC
AAACTAAATGAAAAAGTGTTAGATTTATCGGTTTATCTTTATAGTTCTATGGAAAATAAA
ACACCATACATCCTTGAAGATTTATCAAAATTGATTAATGATGTGTTATTAACCCTTTCC
GATGAAAAAAAGCAGGATGATAAGAAAAGAGATGAAAATTATACAAGACTTACTAACCTT
TTAAAACAAAAAGAAAAATTAAAATGACAAAAAATGAGGAATACATACTCAATTTTTGAA
AATCCTTTTCATTATTCCATTAATTAGAGACGATTAAAATCAAATTGAATTTATAATAAA
ATTAAATAATAGATTTCAACAGCATACAACAAAACGATAATAAATAAACAGCTTTGAAGA
AAGAATTTAACAATTTTTCATTGATGTAAGTTACTTGTCATTATATACGTATCTGTATTC
ATGATGAAGTTATTATATTCCATCCAAAAAACAAAGCCAGCATCTTAAATCAATTCAAAA
AATAGTAGGATAAAGGATTTTCAAAATATATGGAATAGAGGCCTTTATGACATTTTTTGA
TTTCCCACCCAAGAATTTCAATGCTTTTATAGTTGTTAATTCCCGATCTATTTCATTTGA
AACTTTCATTTCTTCAAGTATTTTTAAAAGTTCAGTTTTATCAACAGAATTCAATTCGGC
ATCAGAAAGATTATTTATTGTTTCAACTGCATTTTCCAATGTAACACTAGACATATCAAA
AATATTAGCTTCAGATTTAGATGATAAATTAGCATACATAGTAATTTGCAAGTCAATTCT
TGCCTTTTCTAATTCCATTTCTCTTAATTTTTTATCTTGGGCTTCTTTTTCTTTTTCAAG
AAGGAGATCATCAATACGAATTTCAAGAGCTTTGATGACAACTCCAGTAACACCGTATTT
TGAGCCAATAGAAGGGCATTCTGTCCTGTATGCAAGACCTATTTGATGTGTTTTATAAGA
CGTATCACTATCTAATTCGGATCTAATAGATTCAATGTCTTTTTTTATATTATTTATTTT
ATTATCATATGCTTCCATCAGTTTAAACTATGTCTCAATTTATAAAATACTTATTTAGAC
TCCAGTTAAATAAATCCTCAATAATTTACCGACTAGAGAAAATAACAGATGCTGAAGCAA
TCTAAAGATGAAAACATAATAAGAAAGTACGGAGAGTATCAAAAAGAAAAAATGAAAAAT
CAAAAAACAATTGTTTAAATATCAGAACCTAAAAATGAAACAGCAATGATAAGAATTGAA
CTCGACCAAAACGGCATCAAAACAAACAAAGAAATTGACTTTGCAACTTTGAAAACCGCC
GCCGACATTCTTAAAGAATTGAAAATCAATGAAGAGACGGCACTTTTATTTTTCAAAGGA
AATCCGATTCCGTTTGACGAAAAAATTGAGGGAATCGGAATTGAAAATATTCAAGATAAC
GATTTTCGTATTTTAAAAGTAATATTTGACGAATAATGGATTATTTGCTTATTTTGTATC
GAAAAAAGCTTTAAGAGAGTTGAGTTTTATTACAGGGATAATCATTATACAGTTATTACA
AGGTTTGATCAAGAAATGACGGAATCTCCGGAAAAAAATGAGAAGCTGGTTTTCATATTT
GATGTGGAAAGCCAACTCGAAAGTAAAATTTCCCTGTTTTTTAAAAGAAGTATAACGCCT
TCGAAAATCGAATGCCCGCTTTACCGCTTGACGCACAGCGCGAAAGGGTTAAAGCCGGAA
GTTGCCGAATATATGACAAATTTCGGTCTTGAATACGAAACACTCTATCGTGATGAATTT
ATTAAAAAATACGAGGGGTTTGAAATTTTCGGCACATTTAAGATTGCTGATGCCACTTAC
CCGTCCGTTTACATTGTGATTGGCAGCGAAAGAGAAGAGCGGCAGGTTTACGAATTGATT
GCCGCGCGCTATTTCAGCAAATGCGAATCCCTTTCTTGTTTCAGTCGCGTCTTAAAACGC
AAATATTCTCAGTTCAAAGAACTCGGTCCCGCGGAATTTAAAAAAATAAACAGCCCGGGC
TACAAACCCGAAAATGATTCTGACGAACTCGACGAAAAGGAAGAGAAAAAGCAGAAAATC
GAAACCGCGCATCAGAAAATCGTTGACATGGAAAACGAAATGAAAAAGAAACAAGCCGAA
TGACGAAACAAAACAGAAAAATGCAACATAAATATGCAACATAAACATGCAAAATAAACA
TGCAAAAAAGAAATGCTTCTGTTTTACTTTTTATTTTTATTCTTTTGATTTTTATGACCG
CCCCGAAAAGATTAGATTCTGATTTTTACACCCGCGATGTTTTGGATGTCGCGCCCGACT
TAATCGGCAAGATTCTTGTCCGCCGCCTGCCGACCGGAGAAGAGCTGCGTTACAGAATCA
CCGAAACAGAGGCCTACCGCGGCGTTGAAGACACGGGCTGTCACGCCAAAGCCGGTAAAA
CCAAACGAACGGAAACGCTGTACATGAAAGGCGGTCACGCTTACATTTATCTCTGCTACG
GCGTTCACCACCTCATTAACGCTGTCACAGGACAAGAAGAGCAGCCGCAAGCCGCGCTGA
TTCGCGGCGTGGAAGAGTATTACGGTCCAGGGCGGCTGACAAAAGCTATGCAAATTACAA
AAGAATTGAATGCGATTGATTTGACGGCATCGGATGAAATTTGGATTGAAGATGACGGAA
CGCTTCCCGATTACGTGACCGGAAAAAGAATCGGAATAGATTATGCCGATGAATATTACA
GAAATATCGAATGGCGATTTACAGCCCCGAGCGCCGCCAAACAGAAGAAAACGGTTCGTG
TAAAAAGAAATAAAGAAGTGACGCCATGATTACCAAAGAAATCATTCAATCGGAAACAGA
AGAATTTATTGAAGACTACTGCCGCCGAAATAATATTTCAAGAATTTGGCAAACGCCGTT
GATTCGATATGCCGACGCGTTTCACCCAGAAATCCGCGCTCTTCAAACAATCGTCATCGA
AAATCATCGAATGCCTGAAGAAATTTTAAGCGACCCGACCGTGATTCTCGCTTACTACTT
GCCGTTTATTCCCGGCGTTGCAAAAAGCAACATTGGAGGCGGACTTGCTTCAGAATGTTG
GGCAAAAGCTTATCAGGAAACTTACAAATTGTCAAAGGAATTGAATAATCGGCTGATTCA
ATTGATAACAGACGCAGGTCACAGAGCAGCGTTTCCGGCTGATGCGAGTTCATTTGATGA
AAATGTATTAAAAAGCAGATGGTCGCACCGTCATATTGCCAAAGTCGCCGGTCTTGGAAC
ATTCGGGATCAATCAAATGCTGATAACAGAAAACGGTTGCTGCGGCAGATATTATACGAT
TGTAACGGACCTCCCATTTGAAGCGAATGCGCCGCTGCAAGAAGAAAATTGTTTGTACAA
AAGCAAGGAAAAATGCGGTGTCTGCGTCAAACACTGTTTTTCAGGCGCGCTCACGACCGA
AAGATTTGACCGGCATAAATGCTACGAAACAACACTTCGAAACGCTGCGATTTATGACGG
ATCAGAAATTTGCGGCAAATGTGTTGTCGGCCTGCCATGCTCTTTTAAAAAACCATAACA
TAATAAAAACTAAAGACTGTAGATCGATCTCGATTAATAATATTCAATGATGCGTCCGCT
CGACCACTTCAAGTCCCGTGGCTGAAATTCTTTTTTTAATTGAATCAATATGCGGGCATA
AATATTCGCCGTCTTTTCCCTTACACATGCAGGAAGATAAATGAACGGTTGTCGCGCCGT
GTTTTTTAATGGATTCACATAAACGGGAAACGCGCCTTCCGCTGCAGCCGCCGCAAGTAA
AAACCGCGATTAAACTGTCGGTTTCATCATATTCCTGAAAAAAAGCGGTTTTGTTGTAGA
AGGAATTAACGCAAGCAAAACCGGGACACGTTTCTGAAACAATATTGCATCGGATAATTG
CGATTTTTTGTTGAGGCATAAGGTCACCCGTTAAAGAAAACAAATAATGTGAATAAATAA
TGAATAGATAATAAAGCTAAAGCAGATTAAAGTTTCAGATTAAATTTGAAATAAAGCAAA
TCGAATTTCGAAATAAAACAAATCGAATCTTTGAAATAAAACAAATCGAATTTTTGAAAT
AAAAAACGGATGCTTTAAAAGCATCCGCCTTATTTGTTTTTGATCGTTGGTTGTTGTTTT
TTGATCGATGGTTGTTGTTTTTGGTTGTTGTGTTTTGTTGTACTGTTGTGTTGTACTGTT
GTATTGTTTGTACTGTTGTGTAACTGTCCGTTTTACACATAAGGTTGGATCGTTTTATCC
GTTTTTGATACAGTTTTTCTTAGGCATGATTTATTTTTGTTTTTAGTTTGTTTTGTGATG
AATCGAACCGGAAATTCAGAGCGTAATCAATCTCTTCATATCAGATTCGACATCAGTGTT
CTTGCTGACGTTGAATGTTTGAACCAACACGTCCAAAACAGTCGGGGACAAGCAGGCCGG
AAGGGTGGGGCCGATAACGATGTTTTTAACGCCCAGAGAGAGAAGCGCCAAAAAGACAAG
CGTTGCTTTTTGCTCGTACCATGCGATGTTGAAGACAAGCGGCAAATCGTTGACAGATTC
CGCTCCGAAAACTTCAGCAAGTTTTAACGCAATCACGACAAGCGAATAACAATCGTTGCA
CTGCCCCGCATCCAAAACACGCGGAATGCCGCCGATGTCGCCAAGATCCAGTTTGTTATA
ACGGTATTTGGCGCAGCCTGCCGTTAAAATGATTGTGTTATCAGGAAGTGCCTCCGCGAA
ATCAGAATAATATTCGCGTTCTTTGCGGCGTCCGTCACAGCCGGCCATCACGACAAATTT
TTGAATGTCGCCGGACTGAACAGCGCTGACAACTTTATCGGCAACCGATAAAACCGCGTC
ATGCGCAAATCCGGTCATGACTGTTCCGTTTTCAATTTCTTTCGGCGCAGCGCATGTCTT
TGCAAGCGCGATGATTTCTGAGAAATCCTTGCTGCCGTCTGAATTTGCCGGAATGTGTTT
GGCTGAAACAGTTCCGTCAGACCAGCCGACCATGTTTGTTGTAAACAAACGGTCGATGTA
AGTGTCTTTGGGGGGAACGAGACAGTTTGTTGTCATTAAAATCGGACCGTTGAAACTTTC
GAATTCCGATTTCTGCTGCCACCAAGCATTGCCGTAATTGCCGACCAGATGATCGTATTT
TTGGAAGAACGGATAAGCGTTTGCCGGAAGCATTTCGCCGTGCGTGTAAATGTCGACGCC
CGTTCCTTTGGTTTGTTCCAAAAGCATTTCCAAATCTTTCAAATCGTGACCGCTGATTAA
GATTCCGGGCTTTTGACCGACGCCTGTTGAGACCGCAGTCGGGACGGGACTGCCGTAAGT
GCCTGTGTTGGCTGTGTCCAGCATGGACATGATTTTGACGCCGATGCTGCCGCATTCCAT
CAAAAGCGCAACCATTTGATCCACATTTGGCTTTTCAAGCGGTGAATCTTCGATTGTTGA
CACAAGTGCCTTTTCAATAAATTGATAAATTTCATCGCTTTCAGAATTTAAAATTAAAGC
GTGAATTCCGTAAGCAGAAATCCCCTTCAACCCATAGATGAGTGTTTCCCGAAGAGAACG
GACATCGACATTTTCGATAGACAGGATACCGATTTCTTCCGCTGTTTTTGTCATTAACTC
TTCATAAGTAATGACAGCGGCATTGGGCGCATGGGGGCCGGGCGGCGCGCCGTTGTGAAC
GGCATTTCGAACAACATCTCGTCTCTTGATTGTTTCTTGAATCATTTGTTCAAAATACGC
AGCGTCGAAATTGACATTTGTCAGTGTTGAAAACAAAGCTTCCATGACAAACGGTCCGAA
GTCGGAGTCGTTGCAGTCTTTTGTGCGGCCGCGACTGTTGCAGAAAGCATAGCCCTTCAG
CGCGTAAATCAAACGGTCTTGAAGAACGGCGACGTCGCCTTTTTTTCCGCACATGCCGTT
CATCGTACAACCTGTGCCGTTCATCGTTTCTTCACATTGATAACAAAACATTTTTTTCCC
TCTCATTTTTCACTTTTTTTATTAGCTTTCATACGTTTTCCGTATTGCTCTCAGTTATTA
TGCTCAAAACGATTCAAAAACAATCGAAGATGAACAATATCTTTGAGATACTAAATACAA
AGATGATATTCATTTAAATAGTAGAAAGTTTCATATCGGATACTATGAAAGATTGTACAA
TTTACAAAATAATGGACTTGGTCGGCAAGAAATGGACGCTTTGCATTCTCCATGAACTGT
ACAAAGGAAACATGTGCGACAAACGCTTTAACGAACTGAAAAGCCAATTAAACGACATCA
CGCCCAAAACATTATCTGCCCGCCTCAAAGAAATGGAACAAGAAGGATTAATCACAAAAA
CCGTTGATTCCACATCATTCCCCGTCAAATGCGAATACGCGCTGACAGACAGCGGAAAAG
AATTGGTAGAAATTGTCCAATCATTAAAAGAGTGGGGACACAAATGGATTGTCAACAATG
AAGCCTGCCGCAGAACGCTTTGCATCGAATGTAAAGCATAACCACAAAACCATATCACAA
AATCATAAATCACAAAATCATAAATCACAAATCATAAAACCATAATAAGCCGATTAACTC
GACAAACAAAAAACGAATTAATTTTTATTTTTTCAAAAACGAATCACGGCAGAACGCAAA
TGAAACCCGAATCAACCACCCGCTAATTTTCGATTCTGAACGGAGCGAAGCGGAGTGAGG
AATCGGAAATTTGCGGATTCGTACCCAGCCGATACAGCAAAGATGAAAAACTGCTTTCAA
TTTGATTGATTTGCTTTTGTTTTGCTACGTACATTTAATTTATTGCGTGTGTCGGCGCTG
TTGCGTTCATCTGCCCTATTTTATCACAGCCGTTCGCTTCGCGAACGTGATGCTGCTACC
TTTCGGTTCTGCTTGCCGCTGTTACCTTACGGTTCTGCTTGCCGCTGCTACCTTACGGTT
CTGCTTGCCGCTGCTACCTTACCGTTTCTGCTTGCCGCTGCTACCTTACGATTCTGCTTG
CCGCTGCTACCTTACCGTTTCTGCTTGCCGCTGCTACCTTACCGTTTCTGCTTGCCGTTG
CTACCTTACCGTTTCTGCTTGCCGTTGCTACCTCGCTGTTTCTGCTTTGCTGCCGCCACC
TTGCCGTTTCCGCTTTGCTGCCGCGCCGCCGCCCGCAAAACCCCGACTTTAATGTAATTT
GAAATAAACGCAGCCCTGTTTTGATTAGAGGAGACAGAACATTTTGTTTTGAAAAGAGAT
TAAAACAAAAAAGAAATCGGAAGAAAACAAAAACACTTTTGAGAGGTGGCTGTAAAGATT
TTTGTTTCCTTCCGAGTTGATGTTGCTCGGAAATCGCAGTTCCGGATTGGCGACGTGATA
AAACTGCAAAAACCGGCAATCGTGTTGCTTTAAACGGCGGCAGCCGAATAAAACAATCGT
TTAGATCATCTTGAGATTTGATTTTTGAAACAATCAGATTTGGAATAAAGTGAATAAAAA
TAAATTGAAATATGAAATATTGAAAAATAATCAAAAGGCCAATCGATTATATTTTGATTA
TCGTTCGACTATCATTTAATTATCGTTTGATGGTTTTCAATTCATCTTTTTTATGTGATG
AGCCGCCGCAGCAACTGCCGCCGGTTGACTTTGAACAGCCGCCTGTGGAGCAGCCTGCGC
ATCCGGTCTCGCCTTTCATGAACTTGCGAATCTGGCGGAAAAGAATGAACGCCGCGAATA
TGAGAAGCGCGTAAACCAAAAGCTGCGGAAGAAGAGAAACAATGTCGACCATCTTCAGAC
CTCCGGGTTGAACGCGACGAGAGAAATGATTTCATTGAGATGAATGCCGCCGAGGTGAAT
GCCTTCAAAACGGATATCACTGAGATGAATACCGGAAAAACCGGCCTGATTGACATGAAT
TCCTGTCATTTAAAATCTCCTGAATTTTTGTTTTTGAGTTATTTATGAGTTGTTTTTAAG
TTTGTTTGTGAGTTTGTTTTTTGTTTTTTATTTTTGAGTTCTTTGACCATAACCGGATAA
ATGAGAACTTCCCGAATTGAATCGGGAAGCGAACATTTATTTTAAAGATTCAAAAGCATT
CAAAGAATACCGGATTCAACGACAAGAAGTCCGATACGGTAGACAATAAATGCTGCAATG
TAAGCGATTGCCGTTTGATAGGCTGCTGCGAGAATTGACAATTTCCAGCTGTTGAGTTCA
CGCTTAATTGTTGCAAATGCTGCCAAACAAGGCAGGTAAAGCAATGTGAACACCATGAAG
GCGAGAGCAACAACCGGTGTGAAGAGCATTTCAAAGTCTTCGGGCGTGTATAAGATTTCA
ATCGTTGAAACGACTGCTTCTTTGGCGATGAAACCTGTAAAGAGCGACATTGCTGCGCGC
CAGTCACCGAATCCGAGCGGCTCAAAGATCGGCGCAATCGCCGTTCCGACAATTCCCAAA
ATACTTTCAGCCGAGTCTTCAACAGCGCTGAATGAGAAATCATAGCCCTGCAAGAACCAA
ATCAGAACGGATGCCAAGAAGATGATTGTACCGGCCCGGATAACGAATCCGCGTGTCTTT
TCCCAGATGTGTTTTGCATAAGTATACAAGTCAGGGAAACGGTATGGCGGGAGTTCCATA
ATGAACGGGGAAGACGGACCTTTAAAGATTGTTTTCTTTAAGAGCCAGGCGGAGCCGATG
GCAACGAGAATACCGAGCACGTAAAGGAACAACATGGTCAAACCGTAGTATGCGGAGAAG
AACACGCCGACGAACATTGCGTAAATCGGAAGACGTGCACCGCATGACATGAACGGTGTA
ATGAAAATGGTAGTTTTGCGGTCCATTTCATTGTCAAGTGTTCTTGCGGCCATGACGGCG
GGAACGGAACAGCCGAAACCGAGAATCAACGGAATGAAACTCTTGCCGGAAAGTCCGATT
TTTGTAAAAATGCGGTCAAGCAAGAAAGCGACACGGGACATGTAGCCTGTATCTTCCATG
AGCGTGAGGAACACGAAAAGAATGAAAATCTGAGGAACGAATGTCAAAACACCGCCGACA
CCGGCAATAATACCGTTAATGACAAGATCGGTCATCCAATCGGAAGTTCCGGCAGCGGTA
AACCATTCTTCAACAAATCCGGCCAGTGTTTCATTGAAGAAAACATCAATGAGATCAGTA
AAAATACCGCCGACTGTAAATGAAAGTTGGAAAACGACAAACATGACAACTAAGAAAATC
GGAATGCCGAGCCATTTGTTTGTTAAAATGCCGTCGATTTTTTTAGTACGGTCGTGCTGA
ACTTGTTTTTCCCCTTCGCGAACGGTTGCTGAAACGATTTTTTCGATTTCAGAGTAAATT
TCGGCGGAGTGTTCATCATAATCAATATTGTCAGCGTGTTTCAAAAGTGACGGATCAAAT
TTTTTCTTTTCAAAAGACTCGGATGAAATCGGTTCTTTCTGACCGGAAGCGGGAATAGCT
TCAGGATTGTCCCCGAAATATTTGAAACTGTGATCTAAAATATCATTGGCTTTTCCAATC
AAACGCTCAATGCCGCCTTCAGCGATTTTTGAGGATTTGTAACCCATCAGTTTAGCCACT
TTTGCCGAGAAACTTTTGCCTTCAATGGCAGAAATCGGAATGATGGGAACACCGAGCATT
TCAGACATTTTGTCGAAATCGATTTTTGTGCCGTTTTGCTCCACTTCGTCCATCATGTTG
AGCGCGATTATCATCGGGCAGCCCAATTTTTTGAGCTGGAAAGTTAAATAGAGATTGCGC
TCCAGGTTTGAAGCATCAATAATGTTGATAACCAAGTCGGGATTTTCGTCCACAATATAA
TTGCGGGCGATGATTTCTTCTTCGGAATAGGGTGTTAAAGAATAGATACCGGGAAGATCG
ACAACGTTGACGATTTCTTTGTCTTCGGTGCCGGGTTTTGTTTTGGTATAATTACCGACT
TTCTTTTCGATGGTCACACCAGGCCAATTTCCGACTTTTTGGTTGGATTTGGTTAATCGG
TTAAAAAGAGTTGTTTTACCGCTGTTCGGGTTGCCTGCAAGCGCAATTGTGTATTTCGCG
AGATCTGCCATGTTTAAATGACCTCCGAGCCGGAATTTTTTGTGTTTGCCGCGTTGTCTT
CAACAAAGATGCTTGATGCTTCTTTCTTGCGAATGGACAGATTATAGTTGCGGATTTTAA
GTTCCATCGGATCTCCGAGCGGAGCCACTTTTACAACTTCAACCACGGTACCGGGGGTGA
CGCCCATACAAAGCAGGCGATTTTTCAAAATATTATTGCCGCCGATGTTCACGACTTTAC
AGGAACATCCCGGCTTGATTTGATTTAATGTACTTGCCATTGCCAATCACTTATTTTTGA
TAAGAATTTATAAGAATAATAATTACAACGAAACCAGACTTATATTTAGAATTGTTGAAG
AAAAGAAACCGGCTTGTGAACAAACCGGTTTACTTTTTTTCGGAGTTATCTGCTTTCAAG
TTTTTTGGGTGGATTATACGTTTTTGTTTTTGAAATGATTGAATGAGACACAAATGATTG
TGTCATTCGTTTTCTCACATATTTTAGGTCGGAAAAAATCAGAGATTTTAACCGGTTTGA
AATAAGTCGAACAAACAAAAAATGAAAACTGAACAAAAATTAATGTCATGAAGAGAGGGT
TTTCTGAGAGGCAATAATTTTTGATTTGAACATATCATTTTTCATTCATTCAAATTATTT
CGTTTAGACGAAAACAATCCTTAATCAAACATAAAAGTATATAAATCTGTTGAATGAAAA
AACGAATAGTTTTCGGACAGTTGAAAGAGATTAGACATCCTAAACGAAGCAAATTGACAC
CGTTTTTGGAATAATTCGCCAAACAAAAATGTATTCGAAAACAATCAAAATTGTCAATAA
AAAAGAAGTCATTTTTTGAAAAATTCCGAATCATTTCAAAGGCGCGGCATTAAAGGATGA
ATTAATGAGTGAGTTAATGAATGGAATTGACGAATGAATTGACGAATGAGTTGATGAATG
AGTTGATGAATGAGTTGACGAATGAGTTGATGAATGAGTCAATTAATAAATGAAAAAGAC
ATCAATATCAATTCATTCAACGTCAGCAGGTTTAAAATGGATTTAGAAGGATACGCCGCG
CATTTGATTATAAATAATGAAAAGGATGCGCAGGCAAAATTGAAAGAAAAGATTATTGAA
TTTAAAAATAAAAAGATCGGAGACGAGGAAGCGGAGATTTTTGCCGCCGCCGTTCTTAAA
GAAGCGGAAGCGGCGCTTGCTGTTAAAGGCGACGTTTTTGAATATCAAAAAAGCGGCGCA
TCCATGGGAGAATTCGGAGTCGGTTCCCGCGGCGCCGGCGATTTTTATGTTCATGAAAAA
ATCGGCCATGTCATCGGAAAAACGACGGCCGTTTTGGATTCATCCAATTTGGATGATTCG
GGCGTTGTCACTCTTGAAAAGGATCAGGACTATTTGGTCGTCACCGTTGATGGGATGCAC
TCCCGACTCAGCGCGTTTCCGTTTCTTGCCGGATTTCACGTTGCAAAAGCGGCGCTTCGC
GACATTTACGTGATGGGCGCAAAACCGTCGGCGATGCTTTCAGACATTCATGTCGCTGAC
GACGGGGATACCGCCATGATTTTTGACCATTTGGCAGGCATTGCCGCGGTTTCAGAGTTG
TCCGGAATTCCGCTTGTCACCGGAAGCACACTTCGAATCGGCGGCGACATGGTCATCGGC
GAGCGGATGACAGGGTGTGTCGGCGCAGTCGGTGCTGTCAATCAAAACAGTTTGACGGCG
CGAAACAAAGCCGCGCCCGGAGATTTAATCCTAATGACTGAAGGAACCGGCGGCGGAACG
GTGACAACAGCCGCCATTTATTCGGGATATGAAAAAGCGGCGGCAGTTGTTGACAAAACA
TTAAACATTGATTTTTTGATTGCCGTGCAGGCCCTTTTGGATTCTGAAGAGAAATGGCAG
ACACAAATTCATGTAATGACGGATGTAACAAACGGCGGCGTTCGCGGCGACGCTTATGAA
ATATCAAAAGAAGCTGATGTCCGCCTTGTTTTTGATGACGACGCATTGCTCCAATGCGTT
GAGCCGACCGTTTTAGAAATGTTTCAAACGCTGGAAATTGATTTCAGAGGCGTTTCGATT
GATTCGCTTCTTGTCATTTGTCCGCCCGAAATTGCCGATCCGGTTATCCAAACAATAAAA
ACCGCCGGCGTTAAAATGTATGTCGTCGGGCGTGTTGAAGAAAAACAAGCCGGCAAATTT
GATACGGCGCTGATTGTCGGCGGCGTTGAAAAAGAATTCAAACCGATGTTTAGAGAAGCC
GCTTACACGCCGCTGAAAAAAGCAATCGGCGAAAAAACACCGCCGGATTTTGATGGAATG
AAAAAAGGAATTGATGCGGCAGCGGATGCGGCGATTGAAAAGAAAGAAAGAATTGTGAAG
AGAATTCGAAACAGAAAAGGATAAAATACGAATTTTTTTCGCTGTTTTCAATAACCAATC
CAGCCGGTAAAATTACATAAAATAGCAGATTTTGTTGGTTAATATAAACGAAAGGGAAGA
ATCTCCAACGCCTTCTTTCACTCGCTTTGCTCGTGAAACGCGTCGTTGGAGGCGGTTACT
TTGGGTTTTCAATAATTTAGGTTTGAAATCCAAACATCGTTTTTCTCAAAAATGAAAAAC
GAACGCTGTCTAAAACCCAAATAAAAATTGGGTTGTTTTAATTTGAGTTTTAAAGAGCGT
TCGAGTTATTGAAAATATGAAAAACGATGTTTGTTTTTGTTATAATTAAAGAAAAGTTCA
AGTACGACCGCAATTTTCGGTTTTTGTGAGCGACGCGAGCAAAAATTGAAAAATGCGGCT
TATTCCACTGCATTTTTAAAAAATAGGTACTGTTGACTTTAACTCGCGATAGTCTGTTTA
TGTTGTTTATTCAACGAATGAGTCCGAATCTCCAACGCCTTCTTTCCTCGCTTTGCTCGG
AAACGCGTCGTTGGAGGCGGTAGCTTTGTATTTTCATTTGTTTGACATTTTTTGTCATTC
GGTTTTTATTCGCTCTTCATTTTCCAAGTCAACAAAATTCCGTCTTCGATTTTTTCTGCC
GATTCCAGTGTCAACCGCCGGATTTGACCTTCGGAAAAGCCGTCGCCGTCTGCGAATGTC
GGCGCGGTTTTGCCGCCGATAATCAGGTTGCCGACAAAAATCATTAATTCATCAACTAAA
CCGACGGAAATCAAGCCGTAATTGAGCGTTGCGCCGCCTTCGACCATCAATCGGTTAATT
CCTTCTTTTTTGAGCAAGACAGCCATTTCTTCAAGATTGACGCGATCAGACCCTGCAACA
ATAATTTTGGTATCGGGCATTTTTGAAAGAGCAGCCGTTTTCTCTTTTTGCGCCGACTCA
GAAACGACAATAATTTTTCTGCCTTTTCCTTTCTTGAAAATGTCAGCATCAATCGGCGTT
CTTGCGTTGCTGTCAACGATAACACGAATCGGATTTTCTTCTTTTCCGGCAGCGGTGCGT
TCCAATCGTCTTTGTTCCGATTTGACGGTCAAACTCGGATTATCCGCTAAAACCGTTCCG
ATACCGACCATAATCGCATCCGTTCCCGCGCGCAGCGTATCCACGCGGTCAAAATCAGCC
TTGCCTGAAATTTTAACCTGTTTGCGTTCAAAAGTCGATAATTTGCCGTCAGCCGACATC
GCCGAATTGATAAAAATGTAAGGACGCTCAGAAAAAGGAATCATAAAAATCGCCTGAAAA
GTAAAACGGATATTGAAATTCAATTGAATAAACCGAAATAATTGCAAGAAATAATGAAAA
AATTAAGAAAAAAATGAGGGGAGACCTCATTTATTTTTGCTTTTATTTTATTCCATTCGA
ATGAGCGGAAGCAAAAGATCGCGGTCAAGCAACATGCCTTCCAGCTTTCCGTCAGAGCCG
ACAACCGGAATCTGATCGATTCTGGCGCGTTTCATCTTGCGGGCGCAGGAGCTGACGCTT
GAAATTTTGGTCGCGGTAATCAAGTCTGAGACCATGATGTCCTTCGCGAATTTATCATTT
GGAAGTTTCACGCTGGAAACGCTGTAATAAATGCTCATCGTGTCGCGCATAGATTCCCAG
GTCCAGCTGTCATCGTCGTCGCCGGCGGACATGTCTGATTTTTCAACGCGGTCTTCAATA
ATGCTTGAGCCGACAACGTCCCTGTCGGAAATGATGCCGACCAAATTCAATGACGAGTCA
ATGACCGGGCACGCTTTCACATCGGCCAAATCCATTAAAATAGAGACGACCGGAAGCGGT
GTTTCACTCCAAAGAACAGACACGTTGGGAGACAAAAAGTCCCCGACCGGAGTTTCAATA
TCGAAATCTGCAATTGCGCCGATAACATCAGCCGTTGTGATTAAACCTTCCAAGCGGCCA
TTTTCATCAACAACCGGCAAACGGCGGATGTTTTTTTCATAAAGAATGCGGGCCGCTTCT
TTTAATGATGCGCCGACCTGAATTGTAATCGGATTTCTGGACATCAATAAAGCCAGCTGT
TCTTCTTCCGGGTTTTTGAGAATATTTGTTCTTGAAACGATACCGACAACTTTGTTATCT
TTCAATACCGGGACACCCGAGACTTTTTTGTCTTTGAGGATACTCAAAACTTCATCTCTT
GAGCCGGGAAGCGTTGCACTGGCCACATTTTTGACCATGATCTCTTCAACATTCGGAATA
TTTGAAGCCATTTTTTACACGCGCCGTAAAGGGTTTTTATTTGTAGAATATTACCAAAAT
CGTATTGTAATCCTAATTTAATATTAAAAAATGAATATAAATCCAATTTTACCATTAGAA
TAGGATACAGAGATAAATAAGTGTTGTCTCTGACAGAGGCGTTCCTGTAATATAAATCCG
ATTGGTTTGATTGACTTCGATTGATTTTAATTAAAGTTAATTGATTTTAGTTGGTTTTGG
CTGATTTAGATTGATTTTAGTTGGTTGAAATAGATTTTAGTTGGTTTAGATTGATTTTGA
TTGGTTTTGTTGGTTTTGATTGATTTAACCGCTTAACAAATCAAAAAGATTAAAAACGAA
TTCACTTGAAGTCTTGCAAATGTTTATAATCATTCATAAATAATTAGAGATTAATGTCAG
AAAATTCCCCCGTTTCAGTTTTTTCAAACAAAAAGTTTTATGTCCTGGTTGCAATCGGTT
TGATTATCTTTGCTGCCGGCACCGTTTTTGCATATTCCGCAAAATCTAATTTAAAGGATA
AAGACCTCCCGGCAGACGACTTTCAAAAACAGGAACGCATCTACGCCGTTGCAAAAATCG
CATCAATGGTCGGTTTCATCATCGCGCTCATCCCGAGCGTTCAGATTCTTCAAAACACAA
TCTTAAACGAAAGAGCAAAAACGACGGAAGGATCAGACGTCAGCGTAAAAGAAGAAAAGA
ATAATGAAGAGGATGAGTAATTCAAATATTACTCCATTTTCAACATATTTCCAAAAATTT
ACATTCTTTTTTAAAAAACATAAAGCAGAAATTCGTTTTTTTGAATTTACTAAAATCCGG
TGATTGTTGCGGCCGGCGGCGTGATGTTGTGAGTGGCAGCGGTGTCGGCAAGATAACAGC
GAACAGAAACGGTAAGGTAGCGGCGGCAAACAGAAACAGCAAGGTAGCGGCGGCAAGCAA
ACCGGCAAGGTAACAGTACCCACGTTCGCGAAGCGAACGGATGTGATAAGAAAGAGCGGA
TGCACGCAGCAGCAAAAACAGACACAGCAAAGCAAACCGGCGCAGCAGCAAAAACAGACA
CAGCAAAGCAAACCGGCGCAGCAGCAAAAACAGACGCAGCAGAGCAGACAGGAGCAACAA
TATAGGCAGGCGCAGCAGAGTGGAGGCATTAATACAAAACAGATGTAAATAGATGGAGTT
AAGTTGAGAAACTGTTTTCGTTTTTTGCTGTATCGGCCGGGTACGAATCCGCAAATTTCC
GTTTTCTCATTTCATTCGAAAACGAAAATTAGCGGTCGGTTGATTCGGATTTAGTTATCA
GTTCTGCTGCTATTTGTTTTTGAAAAAATGAAAAAAGAAAAGTGAGTCGTTTTTTATTTT
AATTTGCTGTTCGTTTTCGTTTTTCGAAGAGTTTACTCATACGGGTAAACGTAAATATCA
AACGGCTGTTCGATCATATTCGGCTCCAGACGGAATATTGTTTTGGAAACATAATCGCCT
TCGGTGGCATTTCCGTCTCCGTCCATGTCGACCAGTGCGGTAATTGTGTAGATTCCTTTC
GGGTTCAGCGTGTGAGTATGAGTCATCTTGTATGTGTAATTCGCTTTGGAACCGTTTTCG
AGTATCATTTGTTCCATAGTGACACGATTTTCAGAATCAGTCATGTCAACCAATTCAATA
TAAATTTTAGAATTATCAAAAGGCTGAGATCCGTCTTCCGCCATAATCTTTCCTTCGATA
ATATATTCTTTCGCGCCCAAACAACCAAACGCGGTCGCAGTCAAAACCAAACATAAAAAA
ATGCCGAACAAAAGTTTTCTTTTCCCTTTCATTTAAAACGTTCTCCGATTCATTCAATCC
TAAAATATCTTTTATTCAAATTAATCCTTCTGCTTTTAGAACCATTTCCAAATAGGAATC
TGTGATGGAATCCTTTTCAGATAAACCGTATTTTCCTAAAAATTCAAAAATGCGGTCAAT
TTCATTTTTGATTTCCGTTTTATCGGCAGCGTCTCTTAAATTACTTTCAACTTCAACAAA
TTCTCCGAGCCCTTCGACGCTGTCAAAACCGATAATAAAATCATTCCATGTGTAAATCTC
GCGGCGTTTGTTCACCGCGCCCGACACAAAATAACCGAGCGCGAGAAGGATTTCCTTCAT
TTCGCCGGCATCAACCGGGCTGTTATATTCCGGACGTGTTTTTGAAATCGTATCAATTTT
CTTTCCTTTGTATGTGATTTCCCCTTCGCCGTTGACAGACCGTATTCGAAGAGCTTCATC
CGTTTTTGAAAAATCGCGTTCATGTGAATTGAAATAAGTATCTTTCTGTTCTTCTGTTCC
TGAAAAAACCGCGCCGCATTCAATCAAATCTTTCTTAATTTCAGCATGCGGGACTTTAAT
TTTGACTTCAACTTCGTACATATATCCAAAAAAGGTATTCACAGATTAAATAAATTATTG
AAAAAGAATCGAGGAAAAGGAGCAAAGAGAAAATCAAAGAGAAAATCAAAGAGAAAATCA
AAGAGAAAATCAAAGAGAGAAGTAAAAAGAGAAAAGTCAAAGAGGAGAATCGAAGCATAG
TGCTGAAATTCATTTCGTCGGGTTTGTCGTCGAAATGAATTTCCCTCACTTTAATTGTTC
GATATTACCAGAATTCATACATATTGTATATCATTCCCATTTTTTCATAGTCTTCCCCGA
GATTCAACTCAAAGAAATAACGGTCAACCCCGGATTTGTTCGTCGACCCTGTCATGTCAA
CGTACATGGTTTGCCCGTCTTCCAACGCGAAAACATTCAAGGTGTGACTTGTTGTATTCT
CACCAAAAGTCAGCAGCAGGAAACCGCATTTAATGCCTTTTTGTTCGGCAGCGGCTGTCA
AATCTGACGCATAATTCACACAGACGTATTCATTTGGAATGTAAATGTTTTGATCTGTTA
AATCATCCTACAAAAATTGACAAACTTCTTTTTTTGATTTATTTTCTGCGTTTTCATTCC
GTGTTAAGGAAACATATGAGTTATCCGGATAAACGACAACATACCGCTGCTCGTCTTCCG
TGAAGTAAACATTTTGTGTATAATAATTTGTTATTTCATATTCATCGTCTTGATTTTCTT
CGTTCTCCCTGTTTGTTTGAATATATTCTGATTCATATTCTGATTCATTTGTTCCGTCGT
TTATTTCTCTGGCAGTAGCAGTGCTTGAAAAACACAAACCTGTTGCCAACATCAATACAA
CAACCACGCGAATAATTGATTTGCTGTTTTTACCAACGAATGTCATGATGTAACTCCCTG
TAATTTAGTCCCATCAATTAAATCTCGTTCGTTCATCTATATAGATTAATCGCTCAAAGC
TATAGTTTGTTAAAATTTTCAGTATGTCTATAGATAGCTAATGAATCTAAATATACAACT
TCTTCTATTTGGTTATATTTGTTATTATAAAAATAATTACAATTCAATAGTCGTATATCA
TTTCAAAAACAGAATTGAAAGAGATTCTACTTTATTATTAATGATATAAATGACATAGTT
GCTGTTTTTCAAGAGAACTCACATAAAAAGTGCACGCTTCGTCCCACATTCGAAAATATT
TTCCATGAAAATATTTGATTTCAGAATCAATTTTTTAAATACCAGCTATAATTTAAAAAA
CAGTTTAATTTAAAAAATAAAAATTGAAATTAAAAAATAAAAATTAAAAAAAATAAAAAT
TAAATAAAATTAAAAACTGAAATCAAAATTAAAAGATATTAAAAATAAAAAATGAAAAGA
GAAAAAAGAAAACTAAAAAAGAAATTAAAAGAAAAAAAGAAACTAAAATGAAATTAAAGT
AAAATAAGTAAAAAGAATCAAAATAAGGCTTTAACGCCTTATTCTGATTGAATTTCATCA
TCCTTTTTTTGTTCTTTTTTACCGTCGGCTTTTTCGGATTTATCGATTTCACGAAGCCCG
CCAATCACGGCATCATATTTTTCACAAACGCGTTTAATCAAATTACCGGACTGGCTTTTA
TGCGTCGGGAAAGACACCTCGCCTTTCTTGACCTTTTTGCCGCTGCCGGATGTGCCGTAA
TCCGGAGAGACGACAACACCGTCAACAGAAAGTCCGATCCCGAGTTCACCGAGAATTTTG
GCCGACATTTCGGTTGCGGGACTGGCTTTGGATTTCACCATTAACGCTTTGTTGCGGTAA
ATTTCCTGAAGCTCTTTTAAATCGTTGAGATTTTCTTCTTTTTTGGATAATTTTCCGAAG
CGCGTAAAGTCTTCGCCGAGTTCTTTTTCAATCAGATGAATATCTTCAATCAAATCACTG
AACGTGGTTGACGACATTTCTAAAACGGTGCCGCCGTATGGCGGATTGTTTTCCCTGAGT
TTATCTGCGTAGCCTTTTGCCATCACCAAAACATCGGTTTCTTCCAAGATCTGCAAGTCA
TTTTCAGACGGCTGATAAGGATTCACAACTTTATAATTCGTAATGCCGCACATACGCATC
AGCGATTCATACATTTCAGTAACCGCCAATCTTTTTCGGGACGCGAAGCTTGAAATGTCG
CTTTGTCCGCCTTGCGCGCGGTAAATTTCAACCATTTTATTTCTGACATCCGCTGAATCA
TTCGACGCGATTCCGAAATATTCGGCAAATAATTTAGTGGTTGTCATCATCTTCGTACGG
CCGTGCGGTTTAAGATCGATTAAGCCGCGCTCATAAAGTTCGTTGATATGATCATACGCG
TTTCCGCCGCGCATTTCAACGACTTCCGCTTTTGTAATCGGTTGATGATAAGCAATAATT
GAAAGTGTTTTCAACTGCGGTGATGTCAGTTCTTTCGGGGCGACATCTTTGACTTTTTCC
GCAAATTCCGGTTTAATCTGCATCACAAAACGACCGGCCAAATCAGCGATTTCAATGCCC
GATCCGCGCGCCGCATAATCATCCTTTAATTCAGCGACAAGACGCGTAATTTCCTTCTTG
GAAAGACCTGAAATTTTCATCAGAGTTTCTGCCGTCACCGTGCTGCCGGCAGCAAATAAG
GCGGCTTCAATAATTTGTTTTGCAGTGTTTTCCTCTGTCATAATACTCATCAGATTCAAA
TCAAATGTTTTTATTCACCGTATTTCTCCGGTGTTTCAGGCATGTCTGATACTTTGTCTA
AAAAGGCAGCGTCAAACGGATAAATGTAAAGCGTTTCGTAAATTTTTTCCTGATAAAGCA
TGATTTCCTTCATTGCCGCCAGGAACAAAAGCGTAATATAATCCATAATTCTGTCCGCGC
CGTCGAGTTTGAAAATATCTTCCAGCGTGACATATTCTTGTTTCTTGAAGAATTCCCTTA
ATAAATCTGCCAGCGTTCCCGTTCTTTTCAAAATCGCTTCATCGTGCGCGATGTTCATCA
CATCTTCCGTTGTCAATTCAACGTCAATGTAGCGGCGGGAACTTTCTGCCCGCATATGTT
CTCTTCTTTTGACAACATCTTTTTCCGCCTTTTTCAGCTCGTCAATCAATTCTTTAAGCG
TCACGGGACGGCGCGCAGATCTTCTGACCGGGAGAAGCGGCATATTGAATTCGTTGATAT
CGAACTCTTCTTCATAATTCTCTTCTTCCTCATAAAGGTCTTCTAAAATTTCTTCTTCTT
CCACAAACAAACCGGTGGATTTCATACGGAGCAAAACACAAGAATAAAGAAGCGTGCGGC
CCGAAATTCGAAGATCCATTTGCTGAAGTTCTTCAATTTTGTTGAGGAATGTATCTGTGA
CATGAACAATATCAATGTTCCACGGATCGATTTTGCCGTTTTTGGCAAGCTCGACAAGAA
TTTCAATCGGTTCGTTGCCGATGAAAGAGGCAAAGTCCAGTGCCTCCACGTCAATACCGC
TTTCGGTTAAGCTGTCACCGAGGGAATCAATAAAATAAGATTTTGCATTTTCGTTTTTCA
TAAAATCGCCGGATTTACTGTCGGATGCATCTAATCCGTCATCATTTATAATTGAGTCGA
TTTCAGAGCTCATGGGGATTTAACTCCTGTGATGCTGGTATTTCCTTCAAGCTGCGTGAC
ACCGATGATTCTGTCAGACTGTTCCAGCATCGGTTTACGAAGAGAAATCACAATAAACTG
CGCGACTTTCGCCGACTTTTCAACACGCTCGGCGACTCTTTCCACATTCCAGCCGTCCAG
GTTCTGATCGACTTCATCGAAAACATAGAACGGCGCCGGCCTGTATCCCTGAATTGCGAT
GATAAACGCAAGGGCGGTTAAACTTTTTTCGCCGCCTGACATGGCTTCCAAACGCAAAAT
ATTTTTGCCCTTGGGCTGCGCGTGAAGCGTCATGCCGCCGGCAAACGGATCATTCGGATT
TTCTAAAATCAACTCACCGTGACCGTCGGCCAATTCGAAGAACACCTGCGTGAAATTTTC
ATTAATACCGTTGTACGCTTCCATAAACGTGTCACGCTTTAATTTTTCGTATTGGTCGAT
ACGCGTCAGCAATTCTTCACGCTCATTAAACAGCGTATCGCGGCGGCCGACCAATTCTTC
CTGCCGCTCATTTACCGCGTCATATTCTTCAATGGCGCGCATGTTGACCGGCTCTAAGGC
CTGCATTTCCTTTTCCAAGGATTCAATTGTAATGTAAACGGTTTGATAAGAGGGAATATC
TTCGTCAGCGCCGGCTTCATCCAAACCGCGGTCTCTGACTTCAGCGGACAAATCAATGTA
TTGCTTTTCAAGCGTTTGTTTCGTGAGGAAACAAGCGTCTTTGTGGCGTTTGACTTCTTC
ATAAGAGAAGCGGATCTTTTCGGATTTCTTGCGCGCGTCGTCCGCTTTTTGTTCCAAAGC
TTCTCTTCTCTCACGAAGTTCTTTTAATTCGTTTGTAATCTCAAGTTCGCGCGCTTCATT
CGCTTTTTTCTGTTCTTCAAACCCGTCAATTTCGGTTTGAAGCGCGGCGATGTTATCTTT
ACCGGTGCGTTTCTTTTCTTCCAGCTCTTCGATTTCCGCTTTTGTTTCGTTAATCACTTC
TTCAGCGTGCTGCTTGGCAAGCTCAATCGCGTTCATATCGGATTTGATGTCGCCGAGACG
CTCTTTCAAACGCTGGATTTCATCGTCAATGCGCTGCGCTTTTCTGCGGAATTCTTCCAA
TTCGGGATTGTTGAGTTCAGCTTCAATCTTTTGAATTTCCGCTTCAAGCTCCTTTTGAAT
CTCTTCTTTGGCAAGGCGCTTTTCAATAACTTCATTCATTTCCTTTTTCAGCTGCTCGCG
TTCAACGCCGAGCGCGTCCAAACTGCTCTGTTTGGCATCCAGAATTTCAGAAAGGCGGCT
TTCACGGTCTTTAATTTCTTCAATGCGCATTTCCATTTTTGAAATTTCATTCGTAATCGC
GGTAATTCTTTTGGTTGCGGTGCTGATTTTGGTATCCAAATCATCCAATTTGTTAATCAA
TTCACCGCGCTTCACGTAAACGGCACGGATTTCATTGCCGAGCGTATCCAACCGATCACG
CTCAGACGCTGCAAATGAAATGCGTGATTTCTGCGCGGTTGATCCGCCAATCATCGCGCC
GCTCTTTTCAAGCGTATCGCCGTCAAGCGTCACCATTCTGTGTCTTCCAAGAGAACGGCG
CGCGTTTTCAAGCGTATCAATAATAACGGTATCTCTGAAAACATACCAGAAAGCCGGTTC
GTATTCCGGTTCATAATCAATCAAATCGACCGCGTAACCGACAAAACCGGGAATATGGCT
CAAGTCCTGCAAATGTCTGCGCTGCTCCATTTTATTCAGCGGCAAAAACGTTGCGCGCCC
GAGATTCTTGCGCTTCAGATAATTGATTGCGTGTTCCGCGTCAGCATCCGTTTCAACAAG
AATGGCCTGCATTTTGCCGCCGGCCGCAATCTCAAGCGCTTTTGCGTATTCCTGATCCGC
GCGTCCCAAATTGGCGACCGCGCCGATAATGCCGTATAATTCTTCGCGTTTGGAGGCTTT
GAGAATTTCTTCAACCGCGTGAGAATAAGTGCTGCCCACTTCGGTTGCACGGACACGCGC
TTCAATAACGCCGAATTCCCGCTCTTTATCGGAAACGCCTGTTTCTAATTGTTTCTTCTC
ATCTGACATGCGTTTATGAGCGGATTCCAAGTCGTCAATGTCTTTTTTGAGTTTATCGGC
TTCATCCTGTAATTTTGAAATTTCATATTCCGCGACTTTCGTATCGCTTTCCGCGTTTTT
CGCATTGTCCTTGGCTTCGGTAATTTCATCTTCAATGTCTTTGATTTCCGAGGCTTTGCG
GCGCAATCCGTCTGTTAAGCGGTCTTCATCGCGAATGAGCTGGTTTTTCTCATTTTTGAG
CTCTTCCAATTCTTCTCTCTTTTTGTTGGAGACCGATGTCTGTTCCGCGAATTTTTTATC
AATGGCCGCGATTTTGGATGCCAAAACGACTTTTTCCGTATTTCTGTCGGACTGTTCTTT
TAAAACGACGTCTTCTTTTCTTTTTTCTTCGGCAAGCGCGCTGTCATGTTCTTCGATTTC
CTTCTTGCGCCCGTCGATTTTAATAAAAAGGTCGCGGCGTTTGGATTCAAAACTATTTTC
TTCACGCTCTAACACGCCGATGCTTTCCCTGGCGCGTGAGATCTGACCTTTGATTTCTTC
GATTTCCGTCTTGATGCGGATTTGCTCATCTTCGCCTTTTTGGCGGATTTCCACATTCAG
CGCGTTTAATTCGGTTTCCGCTTCTGCCTGCTCGGCTTCGCGCTCTTTAATCTTCTCTTC
CGTTTCCGCGGCGAGCGTTTCGTATTTTAAGATTTCATTTTCGACATTGACCAATTCTGT
TTTGGCGTCTTTTAATTTGGATAAAATCAAATACCCTTCATACTTCTGCTTCTGTTCGCG
AAGCGTTCTGTATTTCATCGCGTGTTCTCTTTCCGATGACAAGCGTTCCAATTGGGCTTT
AACTTCTTCAACGATAATATCAATTTTTTCGATTTGCTCTTTGACAATATCAAGTTCAGC
CAACGATTTTTGTTTCTTTTCATCAAACTCTGAAACGCCGGCGATTTCATCAATGATTTT
GCGGCGTTCGGTCGGGCTCATCTTCGCGGTAATTTGAGAAATGTCGCCCTGCATAACCAC
GTTATACCCTTCAGGCGTCACGCCGGCTTTGCCGAGCAATTCATGAACTTCCGTCAAACT
CACGGCCTTGCCGTTGAAATAAAAATAGCTGTAATAACCGGATTTGGTTTGTTTAATTTT
TCGGGAAATTTCGAACTCATCCGCTTCAACGGGCGCTTTTCTGTCGGAATTGTCAAAAGT
AATCGTGACTTGAGCGAATTCGGGCTGTTTGGATTTTGCATCGTTGAAAATTAAATCCGT
CAATTTTTCGGCGCGCATGGTTTTGGAACCGGACAAGCCGAGCGCGAAAAGGATCCCGTC
AATAATATTGGATTTTCCGCTGCCGTTGGGTCCCGAGATTGCCGTAAATCCCTCATAAAA
CGGTATCTTTACCCGTTTCCCGAAGGATTTAAAGTTGACAAATTCAATTTCTTTTATAAA
CACTTATTTATCTCCCGCAGGTGATTTTTCAAACGCGCTCATCCTTAATTTTGATTATTC
GTATGTAATGATTTCTGTGTCATCTTCGTCGCTTGAAATGACTTTTTCTTTGAGTTCCGA
TGCCGGTTTGCTGCCGCGGCGTCCGCCGAACTTTCGGCTGCCGACATCTTTTTCAGCGAT
AATGTATTCGCAATTGGCGTTGGTGTCTTCTTCTCTTTCGGAACGCACCTGTTTACTGTT
GTTACCGATAATGTATTCGGCTCTGTCCGGAACTTCCGGCTCTTCCGTTTTAATTTTCTG
AATCGTTAACGGAATATCTTCAAACGCGGATTGTTTGAATGAAGACTGTTCAAACGAAGA
TTGTCTCGGCGGCTCCGGTTCTCTTAAGGAAGAAACATCTAAAACTTCTTCCTGTGAATC
TGCGAAGTAAAACGGATCGTCTCTTGCCGGAATTGTTTTGGCGGGAACGAATTTTTCGGG
TTCCGCGTTGTTCTTTTTAACCGGAACAAATTCCTGATATTCCCAGCCGTCGGCTCTTCT
TGAATTAAATGAAACGGGTGTAATCGGCGTTGCCGGTCCGGGCGGTTGATTAAATCCCGG
CGGCGGCACGACACGGCGCGGTTCTTGCGGCATTGATTGTGTCGATTGCATATAATCAGA
ATAATCCGGCTCAGCCTGCATTTGGCGGGAGCGTTCTGCCGGAACAGGCTGCTCGGAAGC
TAAAATATCGTAAATGATTTGAGCGCTTTGGTTTGTTAAAGCGGCGGTCTCGTAAGTCGG
TTTTTTATCAGCCGCGGACAGCGAATTGGATGTTGTTTTAATGTCCACGATTTCACGAAC
GATTCCGTCCTGCGTGATTGACATTTCATGGATACGCTGTTCGATTAAGCGTAAACGGTC
ATAAGGAACAGTTTCAGGCTGAAGCTCATCGCGGATTTCCGCGAGAACTGACCGGCGAAT
TTCGTCGGCCATCGCGTTTAAACGCGCTTCAAATTTTTCTTCAAGTTCGTCGTAGACTTT
CTTCTCGATCTTTTCCGTTCCGCTGTATTTGATCTTTCCGTTCAACATTGTTCCTCGAGC
TCTTTGAATTGTTTTAATGTGGCGTAAATGTGTGGTAAAAAAGGTGTTTGTATGTAAACT
GTTATGTTTATATTATATATATAGCTTACATACGATTCCGTATCCCGTATTTTCTTTTTT
TCTCCGTCGGTTGTTATTTCATGAAGTTGACCGTGTTTGTTTTTAAATCAAACTTGTTGT
GATGTCGTAACCCAAGTCACAGAGCGTGACAACCAGCGCAAAGCGCACAAGTTTGCCGAT
AACAATCAGTATTGAAAATTTTTTAAAGTCGTATCTGACAGCGCCCGCAACAAACGGAAA
TACGTCCCCGATGACAGGAATTGACGTAAACAGCAGCAGCCACGCCCCGTATTTTTCAAA
AAGTTTCAATCCTTTTTCATATTTTTCGGGACTGATGACTTCGAAACGGTTTGATATTTT
ATGAACGCCCCAATATCCGAGCGCATAAGTTGTCAGCGAACCGAAAAAACTGCCGGCGGT
CGCGACAAGAACGATGCCCCAGAAACTGTGCGTTTGACACATAAAGACAATCAGGACTTC
GGGACTGAGCGGAATCAAAGAAGCCGCTAAAAGCGCGCTGATAAATAAACTGAGATAGCC
GTAATTGAACAAAAAATCGTTAATTACCAGCATAATGGTTTCAAACATATTTTCTCCTTT
GACGAGAACAACTTCAAAAACGTTCGGATAACCGCAATCAACCGATTCTATAAAATCTCA
AACGTATTTAAATGCGTTTCTTTAAGTATAAATCCCTTTGTTTCAACCGTTTGTTTCATG
TTTCAATCGTTTGTTTCAACTGTTTATTCAATCGTTTATCACCGTTTGTTTCAATTGTTG
GTCACTTGTCATAACTTATTTAAACGTAGACTCAACTTTTTGAATCTAAAAATTAAAGTG
GTTTTTCAATGACAAATAACATATTCTCTGTTCCGTATGGCAGCGGTTCTCTTTCTTTTG
AACTTTCCGAATCTGCTTTTTTAGGCATGATTCTTCCGACCGATGAAGGCGAATCAACCG
CCGACTCTGATGCGCTGGTCAGAAACGCGCTGCAGCATCCGGTCAATTCTCCCCGCCTCT
CCGAGCTTGCCGCGCCGACCCAAAAAATCGCAGTCATTGTCAACGATGTCACCCGCCCGA
CACCATCCGCTTACCTGATTCCGTTCCTTTTGGAAGAGCTTGCAAAGGCCGGCGTTCCCG
ATGAGAACATTACATTTTATTTCGCGCTCGGACTTCATCGCGCGCACACAGAAGAAGAAA
TTCAAAAACTCCTCGGCGATGACATTTACAAACGTTTTAAATTTGTTCAGCATGAAGTCG
GCACGTTCCCGACAACGTCTTTCGGCAAAACATCCCGCGGAACGCCGATTGAAATCTACA
GCGACATTCCTGAAAATGATTTGATTATCGGCATTGGCGAAGTCGGTTTCCATTATTATG
CCGGTTACAGCGGCGGTGCCAAATCGCTTCTTCCGGGCGTCAGCTCCAAAGAATCGGTCA
TCACAAACCATAAAATGATGATTGAGAAAAATGCCGTTTCCGGACGCGTTGACAGTCCGG
TTCGCCAAGATTTGGAAGAGGCAGCCAAAATTGTCGGTTTGGATTTCATTTTGAATGTTG
TTTTGGACAGTCACAAAAAAGTTGTCGCGGCGTTTGCCGGCGATTTTATTGACGCGCACC
GCGAAGGCGTGAAAGTTGTTGACGCGCTTTATAAAATAGAAGTTGAACCCGCTGACGCAG
TCATCGTTTCCTGCGGCGGTTATCCCAAAGACATTAATCTTTATCAGGCCAACAAAGCAC
TTGATAACGCAACGCAGTCCGTCAAAGAAGGCGGTTCTATCATTTTAGTCTCTGAGTGTC
GCGACAGTATCGGAAACGCTGTTTACGACAAATGGAACAAAGAATGTAAAACAGCCGCTG
AAGCGATTGCCCGTTTCAATGAGGAATTTGAATTCGGCGGACATAAAGCAGCAACAACGG
CTGCTGCATCACAGCGTTTCACACTTTATCTCGTGTCTTCGCTTTCCGACAGCGCGGCAG
AAGAAGCGTTCTTCACACCCTGCAAAACGGTTGAAGAAGCGATTTCAAAAGTACTTTTGG
TAAATCCGGATGCGAAGTTCCACATTATTCCGTACGGCGGACAAACGCTTCCCGTCATCA
AATCATAAGTGTTAATTTTAATGTATTCCTTTTAAGGTGTTCCGGTTTTCCGGACTCTTT
TTTTATTTTACCGCTCCATATCCATTTAAATAAAAGAAATGTGTCTTTATTCTATCTTTC
GTTTTTTATAAAATAAATCGTGATTTCTATGTCAAAAAAAGAAACTCGTCAAAAAACAAG
AATGATTGCTTGGGGCATCACCGGCGCCGGCGATAAACTCACGGAAACCGTTGAAGTGAT
GCGTCAGATCAAAGAAAAAGACTATCATATTGACGTTTTTGTCTCCGAAGAAGGAGAAAC
CGTCTTAAAATGGTACAAGCAATTTGAAGAAGTCAATAACGTTTTTGATTCCTGTACGGT
TGAGTCCGGCCCGAACGCGCCGTTTATTCTCGGCGACCTTCAAACCGGCAAATATGACGC
TTTAATCATTTCTCCCGCAACCGCAAATACGGTTGCGAAAATCGTTTACGGCATTGCCGA
TACGCTTTTGACAAACGCCGTCGCACAAACCGCAAAAACAGAAACTCCGATCTACATTTA
TCCGGTTGATCAAAAGAAAGGGAAAATCAAAACACAAGCCCCAAACGGCCGTAAGTTTAC
TTTAAAAATGCGCGACATTGATATTGAAAATTCTAAAAAACTGAAGAAAATGGAAAATAT
TAAAGTGATTGCATCGCCTGAAAAATTGAAAAAATATTTCAAATAATCAGAATTTATTAA
AAAAAGATAATCAAAACAAAGGAAAAATAAATTCCTTTGTTTTTGACTTATTTTTAAATT
TTGTTTTTAATGCATCAGCCTTTTCTTCTGAATCCGTAGAAAACAGCACCGACAACAAGA
ACAACCATCGCAATGGCAATCATGCTGGATGCGGAGAAAGTCGGATTGTTTAAGAAATCG
CGGACGCTTGAAATGGAGTTGTCAATAAATGACGGGGTCATTTCAAAGCCCGAAACTTCG
CCGGGCGCACGTGTCACATCTGTCCCGTAACCGCTGCCCTCGTCGGTTTCTTTAACCGTT
GTTGCTTCAACAATCTGTGCACCGCCTTTGTTATTTGAGCTTCCCGAATTCAAATTTTTG
GAAATCTGCGTAATTTCAGGTCGGATTCCTGTTGCTTCTTCCATCGTATCCAGGAATTTC
TCCTGCTCTTCAGGCGTAATTCCTAATACAGACATTTGTCCTGCAACAAAGCTGTTAAAT
GTAGGATTACCGCAGGAATGATGGCAACAGGCAACACTGTTTTGGTTTATTGATTCAACA
TAGTCTTTAATAAATTGATCCAGCAATTCCTTTTCTTTGTCTGTCGGATTTCCGTCCATC
ATAATCGACTGGATATAAGTTGCCGTTATAGACTGAACACTATATGCGAACTGCGGATCA
GATTTCAACCATTCTCCATTTTCTCCGGTCATGAGGAATTCATACATTTCATTAATTTTG
TCCGCCGAAATCAAATCCGGTTGAAGTGCCTGCCAGCCCCAAACATGTTCGAAAGCTTTT
GCCATTTCACGAGCACCTGCATAACCGTGCTCTTTCATCCCATCAACCCATTTTTGATTT
AAGTAACGGGAATACATTTCATTTTCGAGGAACGTATTCAGTGAATCAACACGCGGATCT
CCTGCTTTTTGCAAATTCATCACATATGAGTCGGGATATTCCCCATCTTCACGGGAATAA
CTGACCGCCAGATTCAATCCGCCCAGATATTGATAGAAGTCATCAATGTCGATGGCACCG
TAAAGCGTTGAAGATCTGCTGTGAACGGTTGCGTCAACATTCGCCAACTGCGACTTGTAA
AGCTCTTTGTCGTTTGTGGTTCCCCACTCGCCCAAACTGCTATACACATATCCCATTCTG
TTAATGAAATGCTCGGCAAGCTGATCTCTGTTTTCCCACGAATCCGTTGCACCGACCAAA
TTATCCATTCCCGCACCGTAAGAATCGGCAGCAGGTCCGAAAATTCGAGATAAAGCATCA
TCTTTGGAATAGCCGCTTTCTATGATTTTGTTCGTATTTGTCCGGATGTTGTTGACCCCG
TCTTCCTGTTCGTAAGCCAGCCGAATCGCACGGTCAAGCATTAAAACCTTTTCAGGGAAT
TGATCGCGGTAAGCACCCGATATTTCAACAATAACATCAATACGCGGTCTTTTTACAGTT
TGTCCGTTGTTTAAAGTCACCGTTAAATCGTCTGCTTTTATCACGTCAAACTGAGCCGCA
TTCACATTTCCGCCGGAAACCCATGTTGGTTTAATACCAATCAGATACATAATCTGCGCT
TCCAAAACGCCTTCTGTTCGGGTTGTTTCACCGGCCCACAATACATAACCGACGCTGTTC
GGGAAAGTTCCATGTTCTTCATAATAATCCGCTAAAAGCTGATCGACTAAAACAACCCCG
ACATCCCAAGCCTCTTGAGTCGGGATTCTGCGCTGATCAACGGTGTAGAAATTGCCGCCT
GTTGGAAGAACTTGAGGTCTGGTGACCGGGTCGCCGCCTGCCTTTGGTTCAATAAAACCG
CCGCTCAAAGCTTTTAAAATACTGTCCATTTCTCCGGAAGAGGCTCTTAAATCTGAAGCG
TATCCTTTTCCAATTTCAATTTGGGCAATAATATTTGCTTTTTGACTTTCTGTCGGTTTA
TTTGATTTTGATTCAAAGACTGTATTTACCGCTGCTTCCGAACCCTTGCCTTCTTCTAAA
ACAAGTTCCAATATTGCATAAGCATCTTCGGTGGTTGCGCCTTTTATAGCAGTTACATTT
TGCGTATACTCAACGCTGAGCATTGAAAAAACCATTTCTGTCAATGATTCCCCTTCCAAA
GATCTGCCCAATATATGAAGGCCGTAAGGCATATAGCTTGTTTTTAAGTCCTCCAATATG
TCTTCCAATTCGTGAAGCATGTCATCGAATTCAGCTTCATTCATGTTTTGAAGATCTTCT
TCCGTTACGCCCAATCTTGAATTCAAGCCGGTTGAAAGGATATTCTGAATAATTGTTTCG
ACGTGACCCGCTTTAACTTCTTCATTTTCGACAGTTTCATAACTCTGAATAGAATTGCCG
AGTGTTGCGTAATCTCCGTAGAGTCCGGCGTAAATAATTGCGGGTGTCATGTGATCTACA
AGAACTGCATTCCCGCGGCGTTTAGCAATAATACCCTCACCGACACCGTCAACAATATAC
GGATAAATAACAGGAACATAGCCTGTCATAATAGCCGGCCAGTCATATCTGGAAAGTGCG
CTTTCTTTTCCGGGAAGCCACTCTTGTGTGCCGTGACGTCCCAGATGAATAATTGCATCT
GCTGCAAATCCGGTTGTTTCATCTTCAGCAGGGAAAGATTCGTAATCTTCTTCCGATGTT
GTTTTAACAACTTCGGTTTCACCGCCGTTTTGGAGCCAAAGGTAGAAAGCAATGTACTGA
TGAGTCGGCGGCATGTTGGTATCATGGTAAAGCGTTTCAATGCTTTCGGCGTGGCCGCGG
GACGGCTGCGGCGTTAAAATGACGCGTCCGTCCCCATTATCACTGCTGACGTCGATATAC
GGGATAATGATGTATTCATTTTGATACACCATGATATTTCCCGGCACTTTGCCCCACATT
TCCGCAACTTCTGCTTTTTTCTCTTCATATAATTCGGTTTGCTCGGCGATTCGTTCTTCC
TTTTCTTCATCACTTAATGTTTTCAAAGATTCTTCAAACCAATCGCCCAGATAAATGTCT
TTAAACCATTCTTCATAAAGATCGGCTGAAATTAAGATTGATTTGCCTGTATCGTAAATT
TCTTTTTCATCCGAAACATCTACCTCTCCGATTAATTTTTTGAGTTCACCGGGTGCCCAG
CCGCCGACATTAATGCCCTGCGTTGTCATAGCATCAACCATTGTTTCCGCGTCCGGAATT
AAGGATGTGTTGACATTATATCCGCCGTTCTTCATGGCTTCTAAAAGAGTAATTGTACTG
GTGGGAACATCCAGGTAAGATGCGCCGATATTTCCTTTGCCGCCGCCGTGATTATAATAA
ACGACAGCCACGTTTTTGTCGGCATCATCTTTGATTTGAAGATTCAGCTGCCCGACGACC
CTGCCGACAAGCCAGTCCATCTGATCATTCATCGGCTTGGTTTGAACAACGCCGTCATAT
TCTTCGGTGGACACGACAGCAATCGGATCAATTGCGCCGATTAATTCCTGATTTACCAAC
TTCATGGAACTGTTGCCAAACGGATTAGAGGCTTCTTCCCATTCTGCTGCCGTTTCTACA
ATCAAAACGTTGAAAACGGGAATATCCAATTCGGTTTGGTTAAACCGATGTTCGCCGATG
TAGCGATAATTTAAGATGGCATCAATTTCGCCGGCGACGAAATATTTGCCGCCGTATTCT
TCTGTATCAAAATAAGACGGCGCTTCACAATAAGTTGCAATGACATTGACGCCTTTTTTC
TCCAGCTCTTCAATCATTTTCGCAGTCGGTTCCATTTTATCAGGATAATATGATTTGTAA
AATGTAATTCCGACAGTCGGGTTTTGGGGGTCATATTGGTACGGCGATTCCTCCCCCTCC
CAAATTTGATCATTATTGGAATACCACTCAATGTAATCATTATATTCCGTTTCGAAAACA
TTTTCTAAATGCGGATGATAAATTCCTTTAATCGGAAGTTCAACAGCATTTTCCGGCCTG
TCTAAATCATAACGGCCATAGAAATCAATCAAGATCATGTTGATCATGTATTCGAGATTT
TTGTGTTCGTACGGCGTGTTTGACCAATAATTGGAAATTTTTGCTTTGTATTTTGTTAAA
TTATCATCTGAATCTGAAATTCCCGGAATTGAGGGGACAATAGTTCGTCCGTTGTAAGAG
GTTGCGGCTCTTGTTGCGTTGTCATCCAAAAGAACAACTTTTCCGTCTTTGATTTCATCC
ATCAAAATTTCTTTAAGGTATTCCCAAGTCGGTGTCGTTGAAACCATGTGAATGGTGATA
ACATCGGCCCCGCTGATAATTTCTTTAATTTCTTCTTTGGGTTTGTTGACAAGGGTTTTT
GTTTCAAGAGAGAGTAATTCAACATTACTTCCGTTTGCAGCATATACTTCGGAAAGATTT
GAAATGATTTTATTATGTGTTTCATAACCGCTGATGATAACGACTTTTCTCGGAACGCCT
AAATCGGCAGGATCCGCTTTAATAATCGTAATTTCTTGATAATGGTTTCCTGAATCTGAC
AAAGCTGTTATGGAAATTGTGTTATATCCTTTCGTCAGATCATTTTTTGGAATTGAGATT
TGGAAAACATTACCATTCGGAGATGCATTTGTTTTTGTTTTTTGATTTTCAGATGCGTCT
TTGTATTCCGCTTTGACATTATCGGCACCAAATGCGGTAATTTCTACAATATAATTCGTT
TCTTCTTCATTATATGAAGTATTTGTAATCAATGGAGCTTCGATCAGGTACAATTTCGCA
TCTTTTCGGTTGTTTCCGTTTGAAGCAAGTCTGACAGTTCCTTCGATCGAATACATTCCG
TCTCCGGCAGGTATTTGCTCTGCCATTTTTGAAGAAATTTCATAAATATCTGCCAATGTT
CCATTGTCTGCGCATTTGTTGACGGTTAAATCTGCATCTGTTACATCAGAATCAACGACA
GTGATCTTTGTTATTCCGGCATAAGGCGTTCCCGGAGTGTTTCCCATCAGCCAGGTTGCT
AAAATAATATATTCCCCTTCGGGAACATTCTCAAATTTAAAATTATTATTACCGTTTGCA
ATTTCAATGCTTGTTGCCGCCGAAGTTACAAGTTTACTGCCGTCTGCTTTTATAAGTATT
ATTTCGCGTGTAAACTCTTTACTGTTTGATACAGCTGTTATTTCTATTTTGTTTGCGCCG
GCATTCAATTCGGCTTTATCAATTGTAAATTTGTAAGATACGCCGACCGGTGTATTATTT
GTCAATTTTTTTATGCCGCTGACATTCGTGTATTCAATATTCACAGATTCTGCGCCGTAT
ACAGCAACATCCAAAATGTAATCCGTTTTAGTTTCTTCCACATCAATATCTGTAAAAAAT
GAACCGTCCAATAAAATCAGTTTTGCCTCTTTTCGGTTGTTTCCGTTTGATTCAAGTCTG
ACGGTTCCTTCAACGGTATATATGCCACCACCTTCGGGCTCTGCCGAATTTAAGGAAGTT
GCCGTTTCGTATATTTTTTCGGATATTTCATTACCTGCGCATTTTCCGATGGTTAAGTCA
ACATTTTCGATGTTTCCGTCATTAACTGTAATTTCGGACAGGCCCGCATAAGGTGTTCCC
GGAGTGCTTCCCATCAGCCAAGTCGCTAAAATTGTATATTTGCCGTCGGGAACATTTTCA
AATTTGAGATTATTGTTGCCATTGCTACTTTCATTGCTGACTGCTGTTGCAATGACTTTT
ATTTTATCTGTATCTGTGCCGACAACATCAGCTGCCGCAATCGGCACAACTGATGATAAA
AGTAAAATTAACAATACAAATAATGTATTCAGTCTCTTAAACGAAATAATTCCATCCCCT
TCTTTATTAATTTTGATTTTAAACTAAAGCAAATCTGCTTGTTATTTTTCGATGAATTTA
TCGAAGATCTTCAACAAATAACTCAGATTATTTGTTGTATACAGCGGGGAATTAATAAAT
ACATGATTTTTTAGATAATAGATATTATCTTTAAAGATAATGTTTTAAAATATATTTCCC
GATAATTTGAATGTTGTTTTTAAAAAAATGAAATCAACACAAATATCGAGTGGGCTTCTG
TAAAGGAATTTACTGTTTAATCCAATAATTTCGCCCTTTGATTCAATACTTTCACCCCGC
TTCCTTTTCCTTTAATACCCTCAAAAGACTTCTACGATTTACTGTCTTACCAAAAAAGAC
GGAGGATAAAATCATGAACGCCACAATCGACTCAACCGATTTCAATGAATGTATCGCTTT
AAACAAAACACACAAATCCGAAAATTTGACCGTATCCGCTTCCGGCGAAGATGAATTCTT
CAAAGGATTGGTTCAGCGCGCTCGCTTTTACGAACAATTCGAAGATCGAAAAATCAAAAT
TACATATTCCGTTGTTCAAACAGATATCGGTGCTTTTACAGCCTGAATTTGATTTTTATA
TTACTCCGATTAATTTTTAATAAAAATATTAATTTTTAATAAAAACGGTTTAATTCATTT
GCACTTTTTCTATTTTATTTGTTTTTTTCATTTTCAATCGGCGGATTAATCCGCCGGGAA
ATAAAACATGAGATCCGATTTTTTTCTTAAAAGCGTCCACGCCTTGAAATTATAAAAGAA
ATAAAATTATTTAAAAAGAGAAAAAAATTAAAAGAGAGCTTAAAATGTCAAAAATTGATA
TGTCAAAAATGTCAAAAGACGGAGGTTGAATCCGCAAGTTTTAGCACGGTTGTGGGCGTG
CTAAGACTTGCAGACTCGGGTTTACATGTGTCTATGAGGAACGTTTCACCGTGAGGCAAA
CGTTTTAGAATCGTTTTTACGTTTTTAGGGAGTTTTTGTGTGTTTTACAAGGGATTGGGT
TACCGGCCGTCAAAGAATTTTTTAACATCAGTTTTGACTTTATCAAATTCTTTGTCAGCT
TTATCATACTGATTTTTGACTTTCTTATCGAAGTCATCGAGATATTTTTTTGCTTCTTCT
TTGGTGATTTTGTTTTCTTTAACAAATTCATCCGTTCGTTTTTTAGCATCGGTATGGGAT
TTCGCGATGTCATCTTTTGTTTGCGTGTATCTCGCTTCAGCTTTTTTGTTCCAGTCATCA
TAATGCTTTTTAACTTCGTCTTTCGACATGTCCTTTTTTATCTTGTCCATGTCTGTTTTT
GCATCTTCTGTTAACCGGTTCATTTCTTTTTTGGTGCAATCGATTATTCCTTCAATTTCC
TCGGCTGCATCCTCAAAGAATGTTTTTAATGTTTTTTGTGTCATATAATAACCTACATTT
CTGTCGGCTTTTTTGACCGTTTTTTTTAAAAGGTGGCTTTTTGTTTTATTGTTTGACCAC
CCTGTATATTTTACAACAATTTCATATTATATATATTTTTGCAAAATTTTGTTTGAAAAC
AGACTTGTATTTTTTCAAACAACTCGGAGTTTGATAATATAACGATATTTTTGTATAGTT
TGTATTTTACAAGTTGCAATAAATCTTATTTTTATTAAGATATATAAATATTATTAAAGA
TATAATTAGAACTTATTCCTAATACGTAAGGAACTCGGGGATTATTTTAATATTTGAACA
CCTAACACTAACTACATTTTACACACATTTTATCATATTTTATACACATTTATGCACAAA
CGAACAGGATGAGACTGACATGAGTGATATTTTAAGACGCGGAAGATTAAGTAAAAGCCC
CGGCGAAGAAATGCGGGCTTATACATCTTCAATGGAAGCGGACAAATGGATTTTTGAAGC
CGATGTTTTTGTCGATATGGCGCATACGTTAATGCTTCAGGAACAAGAAATAATCTCAGA
AGAGGATTGTTCCAAAATCCTTTCCGGCTTGCTTCAAATAAAAGAAGAAGGCATGGACAC
CTTGGATTTCAGTTATGAAGATATTCACATCTCGCTTGAATCCCGTTTGATTGATTTAAT
CGGCGAAGAAGCCGGCGGCAGAATGCATTCCGGTCGCTCACGCAATGATGAAGTCGCGAC
ATGCATCCGCTTTGCGCTTCGCGGTGAGCTTCTTTCTTTGCTCGAAGATTTAATGAAATT
GGAAACAACGCTCACAACGCTTGCGTCTGACCACATCAACACGCTGATGCCCGGATTTAC
GCACCTCCAACATGCACAGCCGACGACGTTCGCGCATCACCTGGCAGCACACGCAGACGC
CTTTGAGCGCGATATTGCCCGCATTATTTCCGCGTACGAGCGCGTCAACATCTGCCCGCT
CGGATCGGCAGCATTCGCATCTACCGGATTTCCGATTAACCGCTATGTCACCGCCGAACG
CCTCGGCTTTTCAAATCCGATGACAAATTCAATGGATGCGGTCAGCAGCCGCGATTTTTT
AATTGAATGCGCGGCCGCCTTTTCTAATATTATGATTAATCTCAGCCGCATGGCAGAGGA
ATTGATTCTTTGGTCAAGCCAAGAATTTAATTTTGTAGAACTTGATGACACATATGCATC
GACTTCATCCATCATGCCGCAGAAAAAGAATCCGGACACTGCTGAATTAATGCGCGGCAA
ATCCGGCACCGTCGTCGGATCGCTTGCGGCACTGATGACAATCTGCAAAGGCCTTCCGCT
CAGTTACAACCGTGACTTGCAGGAAGCAACGCCGCATATCATTAAGAGTGTCAATGTGAC
AGATGCATCCGTTCGCATGATGACAGGCATTATGGAAACATTAACAATTCACGAAGAGGT
CATGAAAACACAATCCGTTGCAGGATTTACAACCGCGACGGAACTTGCCGACACAATGGT
CCGGGATGCCGGAATTCCGTTCAGGACGGCACATCAAATTGTCGGAACGCTCAGCCGAAT
GACAACAACCCCGTCTTTAAAAGAAATCGATCAAGTTTCATCCGATGTCCTCGGTTACAA
ATTATCCGAGAAAGGATTGACAAAAGAAGCGGTTGCCGGTGCGCTTGATCCGCTGGGCAA
TGTCGAACGCAGATTAGTTGTCGGCGGCCCGGCACCGATTCAAATGCGCGACGATTTGAC
AGACAAAAAAAGAAGATTGGCGGCGCTTCAAAAAGAAATCTGGGCAATGGATTTAGCCGT
TGAAAGAGCACTTGAAAACCTAACGGAAGAAGTTAAAACAAAAATTTGATTCTTCTGTTT
CTTTTTTCATTTTTATTACATCCGTTTTTACTACAATTGTTTTTACTACAATTGTTTTAT
TACAAGTGTTACTACAATTGTGATCGGTCTTTGAATTATCATAAAAAATGATTATCGAAA
AGATTTAATAACACGTTTCATCAAAAGCATTTATGTATTACAGTAATAATTTTAAATTAA
ATTTATTTCATTTTTTGAATTTCAACCAATTTTTAAAATCGATATGAGGTAACTTCATGG
CATTTAAAACAGGAGATTTTGTCAAAGTCGAAAAGGACGGCGCGTTTTTTGAAGGTCACG
TGATTCCGGGCGAAGCCGGCTACATCACGCTCAAAATGGTCGGCGGCGGATATGTTGCCG
GATTTTTGGAAAGCGAAGTCCAAGTGACGCTTTTGCCTCCTGTTGCCGCGCCGCCCGAAG
TGCCGAAACAGGTCGTCAGAAACACCGCCAAAGGCGCAGGCATTAAAATCACGCCGTCAG
GCAAAAAAATCACAATCATCACAACCGGCGGAACAATTGCATCTTACGTTAACACCGAAA
CCGGAACGGTTCAGCCGACCTTTACAGGCGAAGATTTGCTTCTTGAAGTGCCCGAGCTTG
AGGGTTTTGCGGATTTCAAAATCCGCGATGTTTTCAGCCTCCTTTCCGAAAACATGAAAC
CCGAAAACTGGAAAGAACTGGCGCAGGTCATTCATGATGAAATCAAAGCCGGTGCCGACG
GAATTATTGTCACGCACGGCACCGACACGATGACATATTCGGCCGCTGCCGCCGCTTATA
TGATTGAAACACCCGTTCCGATCATCTTTACCGGTTCACAGCGCAGTCCCGACCGTCCGA
GCAGCGACAATCACATGAATTTAATGTGCGCCGCCCGTGCCGCTGCCGGTGACATCGCAG
AAGTTCTGATTGTTATGCACGGCTCCACGTCTGATGACTTCTGTTCCCTTCACCGCGCCG
TTAAAGCCCGAAAAATGCACACATCCCGCCGCGACACATTCAAATCGGTTAATATGTTTC
CGATTGCGAACATGGATTATTTCACGGGCGAGCTGACTTTCCTTTCCGAGTTTGTTGATT
ATTCAAAACGCGGCGAAAATATTCTTAAAATCACGCCGGCCCTTGAAGAAAAATGCGCAA
TCGTTAAATTCGTCCCCGGTGCCGATCCTTCAATTTTGAATTATTACATTGACAGCGGAT
ACAAAGGAATTGTTCTCGAAGGTGTCGGTCTCGGCCACGTTTCCGATGACTGGGTGCCGG
CGCTTCAAAAAGCCGCCGACAAAAAAATTCCTGTCGTCGTCACCTCTCAGTGCATTAACG
GTTCAACCGCGCTCGGCACATACGAAACAGGTCTCGCGATGAGAAAAGCAGGCGTCGTTG
AAGCGGTTGATCAGTTGACGGAATCTGTTTTCGTTAAATTGATGTGGCTGCTCGGCCAGG
GCTTAGATTATGAAAAAGTCAAAGAATTGATTTCAACCGAAATGAAAGGCGATATGTCGT
CGATGATTATTGATTAATTTCATAATTTTTTTCAACATTCTTTTAAAACTTTTTCAACAG
TTTTTTACAACATTTTCAACATTTTTTAAAACATTTTTTAAAACACTTTCAACATATTTT
TTAAAAACGAATTGTATTTTTCATCTTTTTTTTGAGAAGCGAAGTGAATCTCACATACTT
GTTTTTTGTTTGTTTTTGTTTTAATGAATTATGAATGGTTACTAAACTGATACTTTTTGA
TACTTATTTATATCAGTTATTCTTTCTTTTTGTTATGGAACCTAAAAATTTAACTCAAAT
GCTGACGGACAAAAATACGTTCAGTTTTTCCAAATTGAAATACAAATACGGGGAGGAAAA
TTTCAGCGAATATTTAACGATTCTCTCTGATTTTTTTTATCGGAAAGTTCCGCTTGAAAA
TTTCTCGGGACAGAAATTTGTTTATTCGCCCGCCCAAGTTCAAATTGTTTCCCAAAGTTT
GAAACAGCTGATGCGAAATTATTCCGGTGAAAAATACGGCATGAAAGCAATGGAAGATGA
AATTATTTCAACGCTTTCAATTGAAAAAATTGATACGAAACGAGAAAGCGTTCGGGAAAT
ATTAAACGGGAAAGCCCCGCAATCCCAAAATGAAGAAAAGGCTTATGGAATCAAACGGGG
GCTGGATTTTATTTCAGATCCGGCCAATCAAATTACGGTTGAGAATCTGCGCAAACTCTA
CCAAATCACAATCAATGATTTTCTGGAACCGGATGTGAAACTGCCGCCCGACTTATTATA
TCGCAATGATGCCGTTTACGTCGTCGGCTCTTCCGGACACTCTGTTCATTCGGGATTGGC
AGTTGAAAAACTTCCGGCTTACATCAATCAACTCATTCGGTTTATTGATGATGATCATGA
TGAAATTGACCAGGTCTTAAAATCCGCGATGATTCATTATGACTTCGCTTACATACATCC
TTATTTTGATGGCAACGGCCGAATGGCTCGACTTTTACAGCTTTGGTATTTGGTTCAAAA
AGGATACACTTCCGCGTTATTCATTCCGTTTTCGCTTTTCATCAATCAGAATAAAACCGG
TTATTACAAATCTTTCAAATTGATTTCCGAAAATCAAACTGAAACCGGAATTCCGGATAT
GACACCGTTTCTGCATTTTTTCACGCAAAACGTATTTTCCCAATTTGAGAATTACAACGT
CAACGAAGATTTGCTGATGCGGTTCAAAACGGTTTTAGAAGCCGGTCAAATGACAAAAAA
AGAACAAGAACTTTTCCAATTCGTTTTGTCACATTACGGAACCAATGAATTCTCAACAAA
AGATTTAGAAAAAGATTACCGGAACGTCGCTTACGCAACGGTTCGAACATTTGTTTTGAA
ATTTGAAGAAATGGGATTGCTGAAATCACATAAATACGGGGCGCGAGTGAAATATTCGAT
TAAGGAATAAATCGGATCAGGATTGATTTTTTAATCAATTCTCTCAATCCGTTGTTGGAA
TGCCGTTCGCAATTTAATCATTTCTTCATGAGAATGATCGTGCGTGTGCAAATGAATATG
ACCGCCGCTTTCTTCCATTTGTGTCAGAATTTCTTCAACCGCTTCGTCAAAACTGAGCGG
CAGTTCTTCGCAATCAAATCCGATGGAAGAGAGGAGTTGGAAGAATTTGAAAATGTCTGA
GGCTTCTAAATTGTTTTCTTCAAGAAGGCCGGGGTTTGAGAAAATATCTCTGGGGGTTCC
TGTTTCAATGATTCTTTTGTTGAGGACGAAAACCTTGTCGGCCAATTCAGACAGGAGATT
CACGTCGTGGGTTGAAATGATGATTGTCATGCCGTCAGCATTCAGTTTGTTTACGATTTC
CAAAACGTCGCGCTTACTTTTCGGGTCCAGGTTCGCGGTCGGTTCATCTAAAATAAGCAC
TTTCGGCTTCATGGAAATAATGGATGCCAAAACGACTTTTTTCTTTTGTCCCAAACTGAG
GTGATGCGGAACGCGGGTTTTTAAATCAGCGATGCCGGTCATTTCGATTGCTTCTTCCAC
GCGCTGTTCGACTTCTTCTTTGGAAAGGCCGAGGTTGAGCGGGCCGAAGGCGACATCATC
AAAAACGGTCGGCATGAAAAGCTGATTGTCAGGGTCGGCAAACATAATGCCGACTTCTTT
AACACGCTCTGTCGGGTTCATGTCGGCGACATCTTTGCCGTTGATGAAAATATGACCCTT
GCTTTTAATTGTTGAATTCATATGAAGGAAAAGGGTCGTTTTTCCGGCGCCGTTCGGGCC
GACAACCGCGACTTTTTCCCCGGAATAAATGTCAAAAGAAACATCATCCAGCGCGAGCTT
GTTTTTTGGATAGTGGTATGTTAAATTCTTGACGGAAAGAACAGGCATGCTTTTTTCATC
AACATTTTCAGGTTTATCATTTAATGTGTCAGTGTTCATCTTTTTCTCTTCCGTTAAATC
CATGAATTTAATATTCCGCTTTGAACAAGTGCGGGAATGTGAATGGCAAGCGCAACGACG
ATTGCAACCGAAACGAACGCGTAATCTTTGGCATGCATTTTGTTTTTCGTGATAATCGTC
GGCTTTCCGGTGTATCCTTTCGCAACCATAGAGCGGTAAACATCGTCACCGCGCTCGAAA
CTTTTGATCAGCAGCATGCCGAGCATATTGGCAATGGATGAAAACATACGCATCGAAAGA
GTCGGCCGAAATCCTTTCGACGTCATGGAATTTTTCATGTTTTCCAACTCATCTGAGAAA
ACGAAAATATAACGATAGGAAAACATCAAAATCTGAAGCAAGAAAACCGGCATTTTCAAA
TCATATAAAACTTTGACAATCATGTCAAAACGCGTTGTCGCCAAAAGAACGGTTAGCATA
ATAATGGCAGACGTTGCGCGAATTAAAATCAGCGCGGCATCCATCGCGCTTTCTTTTGTA
ATATCTAAAAATCCGATCGACCAAAGGATTTCACCCTCACCGCCGCTGAGAAGCAGTGCC
GCGGCAAAAATCAAAATAAATAAAAAAGGAGACCAAATTCTTCGAGCAACGAATTTGATC
GGCAGTTTCGCAATCAAAATCATTAAAAAGGAAAGAAGAAGGGCAAACGTTGCCATATAA
ATATCTTTGACAATCGCAACGGAAATAACCATTGCCAAAACAGCAACCACTTTCGTCGTC
GGGTTCATACGGTGAACCGGTGAATTCTTGGCATACAAGTATGAATCGATTCCGAATTGG
GCCATTCTTCCACTGTCCTTTTTGATTACATTAATCTTTTGCTGACTGTATTTCTTTTGT
TTATTTGGATTTATTCATCTTGCGGGCCTGCAAATACATGATAATGCCGGCAATACCGAC
GATCCAGCCGAGGCCTGCGCCGATTGTAAAGAGGGACGGACCTTCTGTTCCAAAGATCAG
ACTGCCGCTGCCCGAGCTTCCGGATCCGCTGCCTGAGGGCGCGTCAACATCAATTTTCTT
TGAAACTGCGTGTTCGCCTTCAACCACTTTGACGCGGTAGGAGGAAACGCCGGATTTGAG
TTCAAATGTGTAATTGCCGTTTGCATCTGTTTTATCTTTTAAATATTCTGTTGCTTTTCC
GGAGGCATCAAGCGTTTCAACAGTGACGTCGCAATTTGCCATCGGGTCGCCGCCTTGGTA
ATAAGAATGGGTTGAGATGTTGTTGCCGTTTGCCTCCCAACTCATGTAAACGCCGTGGGC
AGCGGCAGGCGCAACCAGCAAAGTTAAAATTAAAAGCGCGGCTGCCAAATATTTCAGTTT
ATTTTGAATCATTTATTTTCTCCTTTTTTATTCAATCATTTTTAATTTTTTTGTTTGAGA
TGATATTGTTCAAGCATCTCCGGCTTGACTTTTTCGATAAACGGCAGGATGAAAGCACTG
ATGACGGCTTCTGCAAGCATCAGCGGGATATTCATCAGGAATATCATAAAGAATGTTAAG
AGTCCCGGTGTATTTTGTAAGACGTCGGCGATATTTGAAAGAATCGGAATGCCTGAGACT
CTGTCAAGCATTGCGCCTAAACTGCCGAAGTCAACGCCCGAGACGTAAAAGATAATTCCG
AGAAGGATTGTCGTAATTGTCACGGCAATGAAACTGGTGACAGCGCCTGAAAGCCAGGAC
GGGGATTTTGTTTTGGACAAGGCCATGAAAACTAAATATCCGCAAAGCGCGGGAACGCCC
ATCAAAAGACTGTTGACGCCGAGAACGGTAATGCCGCCGAATTGAAGCAAAATGGCCTGA
AGAAGCAGGCTGATGAAAATGCAAACAAAGGCGAGCGGACCGAGCATAATTCCTGCCAAG
CCTGCCAGCATTAAATGCAAAGATGTCGGCGGCACAGGAATTCTGAACATACAGGCAACG
AACAGCGCGGCAGTCATTACCGCCGCCTGAGGCACTTTCTCGGTCAAGTTGCCGACTTGT
TTTTTACTCCACGCGATGCTGACAACCAGCAAAATAATTGTTAAGATCCAACCGGCCGCA
AGAACCCATGTCGGAAGAATGCCGTCTGAAATATGCATATTTCTGATTCCTTAAGATTAT
CACAAATTTAAATTTAATTTACCTTTATTTTTAATCAGGTATAATGAAGAAGACACCCAA
AAATTTTTAAAAAACATTTTCATTTGAGTTTCTTCAATTAATGCTGATTTTTAGTTATAA
GGATTTCTAATTCGATAACAGTTCTAATCTTTAAAGATAATATGTTTTGAGAGTTGTCAA
AGGCATTCAGTTTACCGAGTTCATTTTAAACCGAATTTTCGGATTCCGAATTCAATCTGC
TAAGAATGTTTCGATTTCAATCTGTCCTGTTTTTCCCGTCAATTTTTTCTTCTAACATCT
CCGGTTTTACTTTTTCGATAAACGGTACAATAAATGCACAAATAATTCCCTCAATAATCA
TCAGCGGTAAATTCATTAAGAACAACAGGAAAACGGTCAGACCGAAAGATGACCCTGCCA
AAGCGGAAACAATTGACGACAAAACAGGAATGCCTGACGCGTAATCCGCTAATGCATTCA
AGCTGCCGAAATCAATGCCGGCCGCTAAAAAGACAACGGCCAGCAAAAGCGTTGACAAGA
AGATTGAAAAAGCACTTGCAAGTCCGGCGGAAACAGCCGTATTTTTTTTCTTTAAAAGTG
CTTTGTAAACAAACCAGGCGATGATTGCAGGCAATCCCATAACAACGCTGTTGACGCCGA
GAACCGTAATGCCGCCGTTTTGGAACAACAGTGCCTGAAGAAGCAGGCCGATGAAAATAC
AGATCAATGCAAGCGGGCCGAGCAAAATGCCGACCAATCCACTGAGAACCAAGTGAAGCG
ACGTTGGCGGCACCGGCACCCTGAATAAACAGGCAACGAAAAATGCCGCCGTTACAACCG
CGATGAGCGGAATTTTTTCGGAAATATTTCCGAATTTTTTCCGGCTCCATCCAATCGTAA
TAATGAGAAGAATAATGAGTATAACCCAGCCGGCCGCTAAGACGCCTGCCGGTAAAACGC
CTTCTGAAATATGCATAATATATAATCTCCCGTGAAAATATAATTCATAAATAATTGATA
TGTTTATTTATCTTTTGCTACAAATTCGGTCGTTTGTAATACTCAAACGCCGCATTTGAC
TTTCTTTCAATTAACAAGATTTTGATTGGATGACAAAATTATGATTGGACAAAATTTTGA
TTTAATTTTTTGAATTGGTGCTTCGGTTCTGAAAACATCATTTTGACATAATCTTTATAT
ATTGTGAATATGTATCATGCTATCAAATGACATGGTAGTAATTGACATACATTTTGTCAA
TGCAGTCGCTTTCGAATGAGACTTTCTGCTTTTATATCATGACTTCATTTATACTGAAAT
TTAAATTCGGCTTTGCCGGATAAAATTAAACAGGACTGGTAAAATGATTCTCGGAATCCC
CGACCCGCTGATTTTGGCGGCTTACCTTCTGTGTTTCATATCAGCGATCTGGTGCATGTT
TTACGGCATTCGTCACTGGAATGACACAGATTAATTATCAATAATTTGTCAATAATTAGA
CAGAACAATCAAAGAACAGAACAATCGGCTGAATGGCCGATACAGAACGAATTGAAATTA
CAGAAAAGGTTTACAGGTTAACTTATGACAGGATTTTCCCTCTCTTCATTATTTGAATCG
TCTTCGGGCTTGAATATGCCGATATTCGTTGTATTGGTGATTCTTTATCTCGGAATCACT
TTCGGTCTTGCCTGGTACGGTTATAGGAAGACGAAGGATGCGGCGGACTATATGGTTGCC
GGCCGCAAAACGCACCCACTGATTATGGACATTTCCTACGGCGCAACGTTCATCAGTACA
TCCGCCATTATCGGATTCGGCGGTGTCGCCGCGTCTCACGGCATGAGCTTGCTTTGGCTG
GCTTTTTTAAATATCCTTGTCGGTATTATCATTGCTTTTCTGGTTTTCGGCCCGAGAATG
CGCAAAATGGGAAAACAGCTTCATGCATCTACTTTCCCGGAGTTTTTGGGCAAACGATTC
AAATCCCGTGGCATTCAGTCATGGGTCGGCTTATTCATTGCCGTTTTAATGCCGCTTTAC
GCTGCCAGCGTTCTCATCGGCGCGGCCCGTTTCATTGAAACAACACTCGGCATTGATTAC
ACAACCGCTTTGCTGATTTTCACAATTATTGTCGCAATTTACGTCATCGTCGGCGGTTTA
ATGTCAATCGTTTACACCGATGCCTTCCAAGGCGGCATTATGTTTATCGGCATGGCCTTC
CTGTTGATTTTCACTTACATCAAACTCGGCGGTGTTGTTGAAGCGCATACGGCACTGACG
AATATGTCTTACCTTGTTCCTGAATCTCTGACCGCAATCGGCCATCGCGGATGGACAATG
ATGCCTGAATTCGGGTCACAGCTCTGGTGGACAATTATCTCTTCGCTGGTCTTAGGTGTC
GGTATCGGTATCATCGCGCAGCCGCAACTTGCCGTTCGTTTCATGACCGTCAAAGACAAC
AAGACGCTCAAGAGAGCCGTTTTCGCAGGCGGCCCGTTCATCTTTATGATGGCCGGCGTT
GCTTACATTGTCGGTTCATTGTCAAATGTTTGGTTCTTCAATGAAACCGGAATGATTGCG
CTTGAAGCCGTCGGCGGCAACGTTGACTCAATCATCCCTGCGTTCATTAACGGCATCATG
CCCGAGATCTTCATCATGATTTTCACGCTCAGTTTACTGTCCGCAGCCATGTCAACCGCC
GGATCTCAGTTCCACACCATGGGAACCGCCGTCGGATACGATGTGATTAAAAACGGAATC
TTAAAAGGACGCTCAACCAACACGATTCTCTTTTCAAGAATCGGTATGGTCATCACAATT
ATTGTTGCCGTTATTTTGGCATTCCAGCTCCCGGGAAGCATCATCGCAAGAGCGACCGCT
GTCTTCATGGGCATTTGTACATCCGCGCTTCTGCCGATGTACGCCGGCGGCCTTTTCTGG
AAAAAGATGACAAAAAAAGGTGCTTACGCCAGTTTCTTCACGGGACTCGTCGTTTCGATT
TTCTGGTACGTCTTTGTTCACGCATCAGAAGCCGTTCCGTTCCGTATCTGTCAGATTTTG
TTCGGCCAGCCAACCCTTTTGACCGGCATGTGGACATTTATCGACCCGATTCTGATTGCA
ACACCGCTTGCGATTATCGCGGCAATCGTCGTCAGTTTAAAAACACAACCGCCGGAAGAA
AAATTCATAGAAGAAATATTTTCGGAAAATGAAGAAAGTGAAGCTGCAAATGCAGCTTAA
TTTTTTATTTCCAATTTTTGCTTTTTTCATTTAATTTTCTCAATTTAAATGATTTAAGAT
TTGTTTTTATTTTTTTCAATTTCTTTTTTAATATAAGTAAAAACCAAAAGCAACCGCCTG
CTAATTTCCGATTTTGAATGGAGCGAAGTGAAGAGAGAATCTCGAATTAATTATATAATT
TGTATCTGCTTTGTAATGCTCTTCTGCTTTGCTGTGCCTGTTAGTTCTACTGCGTCTGTC
TGTGCTGTTGCACCGGTCTGATCTGTTTGTGCTGCTGCGCTCATCTGCTCTTTCTTATCA
CATCCGTTCGCTTGCGCGAACGTGGCCACTGCTGCCTGCCGTCTGCATTGCCTCCGCTGC
CTGCCATTTGAGTTCCTGCCGCTGTCTACTGTCGGCAACGCCGCGCGCGAGTGCACCGTT
TTTATATATCGCAAATCCGAGAAATGTTTTTTAAAAATAATAAAAAGAGAGTTGAAAGTT
ATAATAAATGAAACAAAATTTAATGCTCTTGTCTGTTTTTCTCTTTTAATTCATCATCAT
GAATGACTTTTTTTCCTTTCGCCATCGGAACCACCGTCAATTCCGCGTTTTCAAAGGGAA
CGGTCAGCGGGTCTGTCTCTGCGATTCTGTCCATTGTGATCGCAAGCGCGGCCACTTCCG
AGTGCGGCTGGTTGCCGACGGCGACGTTCCAGTCCGCCAATTCGTAAATTTCACCGGGAA
CCTTTTCGGCACCGACAATAATCATTAATTTATTCTGTTTTTTTAATTCGGGAACCGCGT
CGGGGAGGTTGATGCCGTACATGGACAAGTGGCACACTTTTCCGCCTTGCGCCTGCCAAT
CTTTAATTTCCTTTGTCATACTGACATTGTTTCTGACAAAAAAGTCGCCGCCCCAGCGGC
CTGTCATCTCTTCAATGTTGTCCGTTATTTTTTGATCGTCAGACGCCAAAAACATACCGC
TTGCGCCGAGCGCGCGAGCAGTGAGGCCGACATGCGTTGTGATGCGCTTGTCTCTTTCGG
GGCGATGACCGAGTCTTAAAACAACAATTTCTTTTTTCATTTTTAACTTCACCGATTTGC
TTTTCAACTCTCTGATAAATTTTATAACCTTTATTAAAATTTATATCTTTTTTATGTTGA
AATCAACAGATATCACCACAAACACCACATAACATTTAAATGATTATTGCTTCATTTTAC
ATTATATATTAAAATTGAAATTTCAAAATCGTTTGCATTTCATATAAAATTTTAAATAAT
GTAACAGATATTGTTGACAATCTCTAAAGTATTATTTGATCAATATATCTCTTATAAATA
ACGAATTAAAATTTAATGAAAAACGAACAAAACAGAGGGATCATCTTGGATCTTGAAATA
TTTACACGCAAAATGGATTCGGTTATACGTCGCTATCGTACGATTTATGACCTGTTGGAA
TTCTTGGCAATCGCTTTAATTACTCTTTTGATTGCCGTTTTTTTCAATTTAGACGATATT
TTCAAACTCATCCCGTTAACGGAACCGTACGTCGGTTTATCTCCTGACATTCCGTTCTTT
TCAATCACTTATGAAACAATTTTCATGTTCTTCATCGTTTGTCTGTTCTCGCTTTTAATC
TTGGAGCTGACAGAAAAGAATGTCAAAAGAATCTACAAGCTTTTCAAGAAAGCACCGCCC
CAGCGCAAAAAATCTCAGGACATCGTCGAAGACACCTATCCTGAGTTGAAAGACCGTTTG
AAAACCGCGTACGACCACAGAAACGCTGATCCGAACAATTTCATCATCACCGAACTCAAA
ACATCCGTTTCGAGTGACGTGGAAGGTGTTTCAACTTCAGACCTGATTGACAGAAAACGC
GTCGGTTACAGCCTGGCGGCAATTGTTGTTGCCGGTCTTTTCTTGGGCTTTATCTTCTTT
ACAGGATTCACGGGACCCTTTTCACCGGGCGACATTTATGACCGATTCCCAAACGGCACA
ATCACACAACCGCCGTTGGATGAAAACACATCGTCTAACAACTCTTCCAGCATCCCGACG
GAAGCCCCGCCGATTGCGGCGGAACCCGGTGTTGATATAGACGTCACACTACCGCCCGGC
GCGGGAACAGGTCCCGGGGATATGCTTGAAGGCGCAGAAAACAATTTCACCCCGTCAACG
CCCTACCCGCCCGAAAGCTTAAGCTCCCATCACTTTTATGATACGCTGCCGGCCGGCTAC
GAAGATATCATAAAAGATTATTTCAAGAAATTGGCTGAAAACAGCTGATTTCATTTTAAT
TCTCATCAATTCAAAATAATTTCATAATATTCATTTCAAAAAACATTCACTGAAACACCA
TTCATTTCAATCATTAATTCACTTTTAATACTTCAACTTAAACACATTCACTTAAACACA
TTCAATACAAAGCACATTCAATACAAAGAGGAAAATAAAATGGAACCGGAAACAAATGAA
ACATCTTACCGCTACTCAAAAAACAATTTAAACGACACCGACTCAAAAAAAGAATTTGCA
GAATCGGCAGAAACAGCAGAAACAGCAGCCGACTCAGAATCATATGCGCCTGATGCGAAT
GTTTCTGACTCGCCTGCCGCAGAGCCTGCTGTCTACAGCGCGCCCGAGTCTGTCGCAGAC
CCCGCACTTTTAAAGACATATGAAAACGCTCACAAAATTTTCACGACTTTGTTTGATGAA
ATCGGAAAAGTCATTGTCGGACAGCAAGAAGTCGTTGAACAAGTCATGATCGCGCTTCTC
TGTAACGGTCACGCTCTTTTAGAAAGTAACCCCGGTCTCGGTAAAACATTGACAATTTCA
ACCATTTCAAAAGTGGTCGACCTTTCCTTTAATCGTATCCAGTGTACGCCTGACTTGATG
CCGGCCGACATTACCGGTACCACAATCGTGGAAGAACACGGCGGCGACAAAAAATTCCGT
TTTGAACACGGCCCGGTTTTCGCCAACATCGTTTTGGCTGATGAAATTAACCGTGCTTCC
CCGAAGACGCAATCCGCGCTTTTGGAAGCCATGCAGGAAAAACAGGTTACTGTTGCCGGT
CACACCTATCCGTTGGACAAACCGTTCTTCGTTTTGGCAACACAGAACCCGATTGAACAG
GAAGGAACCTACCCGCTTCCGGAAGCACAACTCGACCGTTTCCTCTTAAAAATTCTTGTT
CCGTATCCCGATTATAAAGAAGAGCTTGAAATCGTTAACCGCTACACTGCTCAATCTTCA
CCTGCAACGTCACGCGGTATCTCCAAAGACACTTTGGTCAGCCTTCAGAAATTAACAAAA
GACGTTCCGATTGCGGAAGATTTGAAAACCAGAACAATTCAGTTGGTTATTAAAACACGT
GACGGTGGCGCAATTGAATACGGCGCATCCCCGCGTGCATCCATTGCCATTATCTTGGCC
GCCAAAGCCCGCGCTTTGATTCACGGCCGCAATTATGTCGCCGAAGAAGACGTTATCGCC
ATATCTTACCCGGTTTTGAGACACAGAATTATTCTCAGCTTCGAAGCGGAACGCTCCGGT
GTCACACCCGACGACGCGATTGAAGACCTTCTCATTGACGCAGGCTTCTTAAAACCCAAG
CCGCAGGAGAATGAATCTTCAGGTCTTCGCGCCAAATTGCCGTTCGGTGCCAAAAAATAA
TTTCAGCCGAATCAAGTATCGATTTGTAAACACCAATTATGCTGAAAAATCATGGCTGAA
ACAAAACATAATTTCGACATTGAGTTTCTCAGGCAGCTGGACCGCTATAACATGGCGATT
CGAAAACGCGTGTCCACTGTTTATGCCGGAAACCGCCCGTCAACGCGTATCGGAAAAGGC
ATTGACACGGTCGGCTATCGAGAATACTATCAAGGCGACGAAATGAAAGACATTGACTGG
AAGGCTTATTCCAGAACCGAAAAACTTTACGTCCGCCAATTCGAAGAAGAGAAAACATTA
ACGGCGCACATCTTATTGGACGCCAGCAAAAGTATGGATTTCCCCGACGGCAACGTCAAA
AAATACGAATACGCCGCGATGATGGCTTTGGGCGTCGCTTATACCGTTTCGCGCAAAAAC
GACAAATTTGCGATTTCAACATTCAATGAAAATATTGAAATCAACGCCCCAAAACGCGGC
ATGAGATATTTGCTTGAACTGACGGACAGATTGGCTTCCTACGAATTGGAAGGAACAACC
GATTTAGACGTCTGTACGCACAAATATGAAAAACTCATCAAATCCAGATCTCTTGTCGTT
ATTATTTCTGATTTTATGGAAGATATCAAACACATCGAATCTTCCATTCACCGTCTTTCC
GGAAACGATTTGATTTTGATTCAAGTGTTGGATCCGTTTGAAAAGAATTTGCCGATTAAA
GGCGATTCCAGATTCTTTGATATGGAAACCGGTGACGAAATGAAAACTTATTTGAGTGAT
TCTTTCAGAAACAATTATTTGAAAGAATTAGAAAATCACAACGCGGCAATTGACGGCATT
TGCAAAAAAACCGGCGCCAAGTTTTATTCATTTACAACAGACGTGCCTGTGTTTGATTCC
TTTTTACAGATTATTGACAGAGGTGCATAAATATGGCAATTGCAGACTCATTGTCCTCTC
TTCCTTTTATTTTTCCGCTGGCATTACTCGGTCTTCTGTCGATTATTCCGCTGATTATTC
TGTATATGCTTCTTCCCAAACCGTTTAAAGTAAGCATGCCTTCGGTCATGTTTTTAATGA
GAGTGGAAGAATCACGCGAAAAAATTTATTCTTCAATTACAAAAATCGTCCGCGATCCGC
TTTTCATCGTGCAGCTGTTTGTTCTCATCATGCTGGCGGTGGCCGCAGCCGGTCCGTACA
TTTTATCTTACGACACGCTGAGCGACAAAAACACAGTCATTATTATTGACGGGTCGGCCA
GTATGCAAATCGGCGACCGTTTCGCTGAAGCGCAGCGTGACGCGCCGCGTTACCTCAGCC
AAGTCAATACGGTTATTTTGGCCGAGTCCACGCCGGTGATTATTGCCGAAAATGTCAGCG
CGGCGGATGCCGAGCGGGCAATCAAAGGGCTGTCTTCAAAAGCCGTGACGGCAGATATCG
GATCTTCCATGGCCACAGCATCCAGCATCCTTTCCGCGAAAGGCGGCTCAGTTTACGTTT
TGTCCGACTTTACCGCTTGGGACGGCTTGAATCCGATGGAGGCAAAGAACCTTCTCGGCA
GCGGTTTAGACGTGACTTTTGTTCCGTACGGAACGCCCACGAGCAACAATTTGGCAATTA
TTAACGGTTATTTGGAGAAATCCAACGGAACTTACAACTATTATTTCATGGTCCGCAATT
ACGATACGGGCGTTAAATCCGTTTACGCCAATGTGACAACCACCCTCCCCAACGGTTCAA
AATTGGTTTATTCCCCGCTGACCGTTTCTGTTCAGGGTGACAGCGTTGAAACATTCGTTT
TCAAAAATGTCCGCAGCGGAACAACCGAAATTAAATTAATCACCTCTGACGCGATTGAAT
CTGATAATTATGCTTATATTTCAATTCCCGGAACGCAATCTGCTGATGTTCTTTACATCT
CAGATGCCGGCGGAACTTTGCCGTCTGAGGTCGCGCTTTCATTGATTCCGGAACTGACAG
TAACAAGTATTGAAGAAGTTCCGGAATCGCTTTCGATGAGTTACAGCTTTGTTGTCGTGA
ATATGGGCGACCATGTGCTGACAAGCGAAGAAGTGGATACGCTGCATACTTATGTTTCAA
ACGGCGGCAATTTGGTTTTTGTTGCCGGCAAATATTTGGAAGCCGCCAATCAAACTGTCA
ATTTATCAAAAATGCTTCCGGCTCGCATTAATTCAACCGTTTCCAGCATTGACGGCACAC
AAATTTATGCGGTCGGCAGTGATTTCACAAGCGACTTGGATTTGAACAGCGTTTACATGA
GAACGTATCTGAATGCGGAAACCCGTGACTTGTCGGCGACGGCTTATCCGGTCATGACAA
TGGAAGGCGTTCCGATTATCGCTTACGGTCCGTACAATAACGGAACGGTTTTCTACTTCG
GTTTGAACGATCACTCCGGAGAAGACGCGTGGAACAACTTCGCAAGTTTCCCGGCATTCC
CTGTCTTTTGGATCCGCATTGCCGATTACTTTGCCGGCATCGGTGACATTTCCGAATACA
ATGTGAAAGCCGGAACCATCATGACGCTCTCGGCAGACACTGAGATTCTGACCCCCAACG
GCAAAACGACAACAAACCGCGTTTTGTTTGATACGGTCGGCGTTTATACAATCGGTTCAA
AGAAAATCGCTGTCAATATGTATAATGATAAAGAATCCAATACGGTGACCGAACGGATGA
CGGGGCTTGAAAATGCCAACGAAGGCGGTGAATTGCCGACACAATATGAAATCAAGACGA
ACATATTCTATATTTTCGCAATATTGGCGGCACTGCTTATGATATTGGAACTTTATTTGC
TCAGAAAACGGGGGGATATTTAAATGTATTTTGAAATGCCGATGCTGCTGCTTTTAATCA
TTCCCGCCGTTTTGATTGGTATTTATTTCTTCAAAAAGGCACTCGGGAATAAGCAGAAGC
TTCTTGTCGGCTCACGCACGGTTATTGCGATAATTTTAATTATTGCGCTTGCGAATCCGG
TTTCGTTTATGACCGTAACGCGAACGGATGTCAATCCGGATATGGTGCTTGTTGTTGACA
ACACGCCGAGTATGAATTATTTTGGAAAAGGTGCCGGTCAAGAGCTTTATGATTATTTCT
CGGACAAATTCCAACTCAAGTATGATACGCTTGGCGGAAATTCGACCGCGCTCGGTGAAA
AAGTGGCTCAGTACGCTGACGGCAAAAATCAGATTATTTTGGTATCAGATGGGAACAGCA
ACTATGGAAAAACACTTGAAGAAGGCATTGATGTTGCCGTTCAGACAAACACAACCGTGT
CCGCTGTTATACCGGCGTTGGAGCGCAATGATTTAAGCATTGAAATTTCCGGCGACAAGT
CTGTTATTTACAGCAATGTCCAGGAATTCGGAATCACGGTTCGTCAAGCCGGTACCGGTG
ATGTCACTTACAATTATGTTGTCAAACAGAACAACAACACGATTCTGAATGAAACATTTA
CGATGACAGACGGCGAACAGGAAAAGACAACTTATTTCCAAACCCGTTTCATGTATCTTG
GAACGCACACGCTTGAAGCGACATTAACGTCTTCCGCGGACACCGATCCGATCAATAATG
TTTTTAAGAAATCCATTTACGCAATTGAAAAACCGGATGTGATTGTTGTCACGTCCGAAT
CGAATGCTTCTTTAACGCAAGTGGCAGGCTCGCTTTACAACGTCACAGTTGTTAAAACGC
TTTCAGAGTTCGGCGACAGATTGCCGGATGCGTTGGCTTCTTCAAAGACTGTCATAATAG
ACGATATGTATATCGGAAACATGACTGAAGAAGAAGTCGCTTATTTGAAAGAATATGTTT
CAGAGGGCGGCGGCTTGATGGTTGTCGGCGGTAAAACGTCTTTCGATTATCCGGTCGGGC
ATTCATACTTGGATTCTTCATTTGAAAAATTGCTTCCGGTCGTTTCCGTTCCGTCTGATT
GGGAAGGGATTCAGGATGTCTATCTTTTCATTGACGTTTCCGACAGTGCCAGTACTTGGG
GGGCCAACAATGAAACGCTTTTGTCAAATATCAAAAAATCTGCCGTAAATATCATTGAGA
GCGATTATTTCAAAGAGGCGAATATTACTTATTTCACAATCGGTGACCAATCCCGTAATG
ATACCGGTGAATTCTATTTCGTCGGCAATCCGCGTGAATCAGAAGCTCTTAAAAAAGAAA
TCGAAGATTTGAAAACCGGCGACGGTCAAACGGATCTTGTTCATACTTTTGACCGCGCGA
TTCCGGTCATGGAAAACAGATCCGGTCAGCCGCTTGTCATCATCATTTCAGACGGTAATT
TGCTGAACCAGCGAACTTACAATGAGTTGCTGCGTTCTGTCAATCAGGCTGATAAATACG
GCGCATCAATGCTTTTCATGAACATTTACACCGGCGGTTCCAAACGCCCGAATCAATTCA
ATGATTCCCGCGGCAACATTTATGCCAAGTCTTTAATGAGAAATTATAAAGGAGACGGCG
TTTATGTGGAATCCAATCAGGGTCTTCCGATTTATCCGAATTTCACACAGATGTTCGGCG
AAGTCGAAAATCCCAATGAAAATGTGACGGAAGCCAGTCTTTATATTTCGAATCCGAAAC
ATTTCATTGTTCAGGGATTAAACATCAGCGGAACAAATATCAGCGGCTACAACGGCGTTA
CGCCGAAAGCAGGTTCTGACAAATTGATTATTGCAAGCGACGGTTCTCCTGTTTTGACGG
TTTGGCGTTACGGTCTCGGGCGTGTTGCTGCGCTGACGACTGATAACGGTGTCGGCAACG
GCAATTATTGGGCTTCCGAGCTCTATGCGGCACCCGGCTCAAAGGTGATTTCGGCGACGA
CGAATTGGGTTATGGGCGATCCGAATAAGGAGAGCGGTCTTGTGATTGACTGTCCGGATA
CTTATGTCGGTCAGCCGGTGACGCTGCGCGTTAATATGTATGATGCGGGCATTCCCGTTC
TGATGCTGAATGATCAGAAGTTGCTTTTGACAATGGAGTCGGAAGGCGTTTATGTGACGG
AATTGACTTTTAATCAAACCGGCACATACAATATTTCCGGTTATCCGGTGACGGTGAATT
ATCCGCTTGAATACCGCAATATCGGTGTTTATCAGGATTTCCGCAAATTGATTGAATCCA
CCGGCGGCAATATTTACACCGTTGAGCAGGCCAAGGCACTTTATATCAAAAACAACGGCG
ATAAAACAACTTATCAAACCCGCGAAGCTGTCAGTTTCAATGTTTACTTATTGCTTCTCG
CACTGGTCATTTTCCTGGCGGAAGTCATTTACCGCCGTGTCACTGAAATCAAAGAGTTGA
AACGGCTGCACGAAGAATATGATAAACGTGAAAAAGAATCCCCCGGAGCGCCGCCGCCCA
GGCCGGATATGTCACAATTCAGGCGTCAAAACGACATGGTTGCGGATGCCAAAGGTGACG
CCAAGAAGTTCCTGGCGAAAATGAAAGATAAAACGAAAAAGAATAAGTGAAAGGATTACT
CCTTTCCTTGTTTTCTCTTTTTTTGAATCATTATTCCAACAACGGCTGCAAGCATCGTTA
AAAATGCCAACAGAAGTATAATGCCGCCTTTTTTCATGAAATCATTTCCATATTTGTTTT
CGTCATCAATGCCGTTTGAATTGTTCTCGTTTTTGCCGTTTTTATTTTCACTTCCATTTT
TTGTTTCATTCTTCATTTCATTCTTCGTTTCATTCTTCGTTTCATTCTTTTTATTTTCCG
GGTCTGACATTGTCAAGCCGGCCCCGGCCCCGCTTTTTCCGCCGGAAGTTTTGCCGGTTG
AATCCGAACCCGTCAATTGTATCGGAATAATATAACCGACAGGCGTTTGCGTATCGGGAT
TGCGGATGATTTTTAATTTGTATTCCGCATCCGCTGAATTTGATTTAACGGCTTGAGCCG
GAATTACGATTTTCAATTTTTTAGAATCTCCCGGGAGGAGTGTTATTTTTGAATCTGATA
ATTCAAAACCCGAGCCGAGGTCCTTTTTCCCGCCGTTTTGTTCAATATAACAAATGTATT
CGGTTGCCGTGTCTCCCGTATTTGTTAAAATGACCGTTTTTGTCTCAATCGCGTTATTGG
TTTTTGAATCAATTTCCAATTTCATCGGCGCAATTGAATCGCTGATAACAATGTCTGTTT
TTGTTGCAGGATCCGGCTCGGAAAGTGCAATGTTTATAGTTCCTCCGGCAATGACCGTGA
GCAGCAATAAAATAATTAAAAATCGAATCGGATTATTCATTCCATTTTTTGTTGCTTTTG
TCGGTTTTGTTTTCTTTATTTTTGTCAAATTCTCACCTGAAGGCAGAAATTTCTTAGAAA
TCCTTAAAGCATTTGATTTTTTCAAAAAACGAAACTTTTTAAGCAAACCGTATTCCCCTA
TTGAAATTTATTAGAATTTATCGTTTTTTGATAAATGAATTGAAAATCCGAACATCGTTT
CTTAAAAAATGAAAACCCGAGCGCCCGTTTAACCCAAAATAAAAACAGATTTAATTTTAA
GGTTTTAACCGGCGTTCGATTTTCTTTAATTTTAAAAAGGGATGTTCGGGTTTCATTCAA
TAATTCAAAAGTCAAAGCAACCGCCTCCAACGACGCGATTCACGAACGGAGTGAGTGAAA
GAAGGAGTTGGAGATTCTTCCCATGTGGTTAATTAACAAAAACAAAAATTGTATAAATCG
GATGAATTCAGCCGGCAAAAATGGTTTCTGTCACGGCGGGGAATTAATCCGCATTTTTCA
ATTTTTGTTCGCTTTGCTCGCAAAAATCGAAAATTACGGTCGTATCCGAACTTTTCTTTG
ATTATTACAATAAACGTTGCCGGATTTGGCAAATATTAAAAATCGGCTCGATTGCGCGCG
GCGGCATCGCCCGTATTATTATCCAATATTCTTATTGGTACTCTTATCTTTTTTTCGTTT
TTCAAAATAATGTGCTGTCGCCCTTTACTAACAACCAAGAATCATCTTTTCCGGTAATCC
TCAATCTTCTTCGTTTTCCCTCGCAAAGGGCATTTTCGCACGGATTATTGTACCGCATTG
GGGTTGTCCGAACAATCACAGACCGAGTTCTCCGGATTCTCATGCCGGGACCTATACAAT
GCGACAGACAAAAAAGACGGGCAAAGGATAAATAATTTGTTTGCCGTTTGATTTTGTTCA
TAAAATTAATTATTGTCCGTTTTTAAATTTTAATCAGGTGACCTATGTCCGGCTTTGATG
ATTCTGATTTTGTTCGTCTTCTCGAAATAATCGATCAGACGGAAAAAGAAAGACGGAGTG
AAACAGCCGGAAATTTCTCTAAATCAACGCTTGAAGACGGTTACGGCGATTATGGCGGCA
GCTATGACCGCGTTGTCTCGGGATTGATTTTCGCAGGAACCGAGCCTGATTTAATTTACG
GCAACATTTACATCGAAGACGGCATCATCAAAGAAATCGAAGAGCTTTCCGGCTCTCAAA
TGAAATCCCGAAACTGGATTGTGCCGCGCTTTATCAACGCCCATACGCATATAGGGGACA
CGCTTTTAAAAGATCCGCCGCTCGGGCCCGACATCACACCGTATGCTTACAAACGCGATT
TGGATTCGCTTGTTCGCCCGCCGAACGGGCTCAAACACCGATTTTTATCCGATCTCAGCC
AAGAAGCAGCCATCGACTCAATGGAATCAGCGATTTGGGATATGTATCAAAACGGCATTT
CCGTTTTCGCGGATTTCCGCGAAGGCGGTCTTTCCGGCGTAGCGGCATTAATCGAAGCAT
CAAAAAACGCGGGACGCGGCATTCATCCGATTATTTTCGGGCGCCCGACTTTTTCCGGTT
TTGACTCCGCAGCTTCCGGCTCCGACTTCTCAGCCTCTCATCTGTTTTTGGATGAGCTCA
GAGATTTATTAGATGTTGCCGACGGCATCGGTGTCAGCGGCACAAATGATTTGGATGAAT
ACATTCTGGCAAAAATTGCGGCAAAAACGCAATCCAAACGCAGACGATTAGCTATTCATG
CAGGCGAAAAAGATCGCAGCGATATTGAACCGGCACTCTCTTTAGATCCCGATTTGCTCA
TTCACATGACACATGCCGAAGAATCTGAGATAAAAATTGCTGCCGATCGTGAAATTCCGA
TTGCGGTTTGCGTTCGGTCCAATTTGGTGACGGGTGTCGGCTTGCCGTCAATTTTAAGCA
TGCTTGATGCCGGAATTTCAGTTTGTGTCGGAACCGACAATGTCATGCTCAACGCGCCGG
ATATGTTTGAAGAATTACATTTCCTTTCAAAAATCTACGGCATTTCCGATGCGACGCTTT
TTAAAATGGCAACATCCAACGGCGCCGATGCATTAGGCTGCCGGTTTACAGGATCCATCG
AAGTCGGCAAAAAGGCGGACATGATGGTTTTAAACGCCAAATCCTTGAATTTAAAACATG
TCAAAGATCCGTTGGCGGGATTTGTCAGAAGAGCGCGCGCCGATGATATTTTAGGAATTA
TTTAATTCCATTCTGAATTTTATTTGTTGTAAATTTAATCCATGATGAATTAATATTTGC
CGTGAATTGTTTAACCTAATGAATTTAATTTTCGTGAATTGTTAATTCTAAAACTGATTT
ATTCTAAAACAGGTTCAATTCTAAAACAGGTTCAATTCTAAAACAGGTTCAATTCTAAAA
CAGGTTCAATTCTAAAACTGCTTTAATTCTAAAACCGATTTAATTCTAAAACACGATAAT
CTAATTTTAAAATATGAATTCTTAAGAAGAGCGGGCTCATTTATGTACGCCCCATTCCGT
TTTTAAAATCAATAAAAATAAAAAAGAAATGAAAAGAAGAAATTCTTCTTTTCAAATTAA
TTTTCGCTTATTTTCTTCTGTTATAGAATGCGCCGACTCCGGCCAAACAGAAAATAGCTG
CGATTGCCATGAGTAAGCTGAAGCCCGGAATTGCGGTCTTCGTCTTTTCAGGCTCAGGCT
CGGGTGTTACATTTCCTGTTTCGTTTGTTTCAGGTTCTGCCGGCGGAACTTCTTCCGTCT
TGTTTGCGTCTTCTGCCCAAACTTCCTGTCCGTCACCCATTCTGTAGAGTGAGGATTCGC
CGTAAGAGTTCTTAACAGTCAAAGTAACGTTGTAGTAACCGGATTTCTGGTAGGTGTGTT
TCGGGTTCTTTTCGGTGGATGTTCCGCCGTCTCCGAAGTCCCATGACCAGGATGTCGGCT
CACCGGTGGAAAGGTCAGTAAACTGAACCGGGTGCGGTGCAATTCCTGAAAGGACGTCTG
CCTTAAAGTTTGCGCGCGGCACAGATCCGACTGAGATGTATTTGTCTTTCGTTGCGGTGT
TGTTGCCGTAAGAGTTGGACACGGTTAATTTAACGGTGTAGGTGCCGCTCTTCTCGTAAA
CGTGGCTTGGGTTCTTTTCAGCGGATGTTTTTCCGTCTCCAAAGTCCCAGCTGTATTTGA
GGTTTTCTCCTTTAGAGTTGTCTGTGAACTGAACGGTCAACGGTTCGGTTCCGGATTTCG
GAGTTCCGCTGAATTCTGCGACAGGTGTTTTTCCAACACTGACGACACCGTTCTTAATAA
CGGAATCAACGCCGCAGCCACCGATAACGGTTAATGCAACATTGTATGTTCCTGAATTAT
TGTAGGTATGGGACGGGTTCTTTTCGTTAGATGTTGTTCCGTCACCGAAATTCCAGTGAT
AGGATAAGTTGTTACCGGATGAATTATCTGTGAACTGAACTTTCAAAGGAGATCCGCCGA
TGTTGTTTGATGCGGTGAAATCTGCTTTAATCGGGTCAGGGACACTTAAATCCTTAATGG
TGTAAGTATAATTGCTGTATTTGTCGCCAACCGTTAATGAAACAGTGTATCTGCCGGAAG
ATTTGAATGTGTGTGTCGGGTTCTTTTCAGAAGAAGTTGTTCCGTCACCGAAGTTCCAGC
TGTATGTTGCCGGTTCAGTTACATTTGCAAAGCTTGTAAATGCAATCTGGCGAGTGCCGG
ATGTGTTTGCTGTAAAGAAAACATACGGGGCAGCGTTAATATTGATGTATGATGATTTTG
TCATCGTGTCTTTACCGAATGAATTTGAAACGGTCAATGACACATTGTAGGAGCCGAGTT
TGCTGTATGTGTGAGACGGACTCTTTTCTGAAGATGTTGTTCCGTCACCGAAATCCCATG
ACCATGAAGTCGGGGAACCGGTTGATTGATCTGTGAATTTAACATTCATAGAGGATGTGC
TGGATGTTTTATCAGCTGTAAAATTAGCGATGGGTCCGGAACCGACATAAACATAATCTT
TTTTGGACATGTTTTTGGCGCCGTAATCATTTGTTACTGTTAAAGTAACGGTGAAGTAGC
CTTCCTTTGTGTAAGTGTGTTTCGGATTTTTTTCAGTTGATGTACTGCCATCTCCGAAAT
CCCAAAGGTATTTCATGTTTGTTTTTGCGCCTGCTGATTCATCCGTAAATTGGACGACCA
AAGGTGCTGTTCCTTTCAACGGCGTTCCCGTAAAGTCGGGGACCGGGATCGTTCCGACCT
CGATGTAACCGCCTGTGGCTGCCCCTGCGGGCGTGAGTGAAAATAACAGACAAAGGACTA
AAGCAATCCCTGCAATCTTCTTTAATAAGTTGTTTGTTGTAACCATTATTCTATGCTCCA
ATAATTTAGTAATTATAGAACGACTTTTTAAAAATTATGACACAGTATGAAGCATCATAA
ATTTAAAACCATAATATTTTTTTTGATTAAACTAAACCTAAAATTCAATCAAAATAAAAT
AATCGTATGTTTACTGTCATTATATATTATAACGATTACGATTCATCTACTATTATTTCA
CAAAGATTTATATTTAGAATTATTTTTTATTAGTAAATATATTCAACAATATTTATTCCC
TTTTAGCGTTTTTATAGGTGCGGTTGGGTGAAGAGATTTTATATTAAATCATCTCTATTT
ATCATTGTTAGTTTCTATTGTTCATTTATTTATGAAATCAGAAAATTTTATTTTGAATCT
GATTTTATAAATCATTAAAAATCGGTTTATTGTAAAATTTCAAGGTGTCGGGTTAATGAC
AGAAAATCTCTATCACACAATCGTTGTCGGAACAGACGGAACAGAATATGCAAAGAAAGC
GATTAATACGGCTGTCGGCTTGGCAGGGCTGACCGGTGCTAAACTTTACGCGATTTATGT
TTCAGATGTATCCAACATTACGCCGACCAGCGTTGAATGGGAAATGGTTGCCGAAAACAT
CAAACTCGAATCCGAAGCAGCCTTTGAATATGTTCGTGAAAAAGCAGGCGCGGCAAACGT
AGAGTTTGAAACCGTCAGCTTGTCCGGCGCGGCCGCGCAGGAAATTGTTCAATACGCCAA
TCAAATCAACGCCGATTTGATTGTTGTCGGCGCAACCGGTAAAAAAGCAATCGAGAGATT
AATTCTTGGAAGCGTTTCCGAAAAAGTCATTCGCAACGCCAAACAACAAGTTTTGGTTGT
CAGAAGCGACGGCTCGGAAGTCAGCGAATAATTCGCCCCATCTTATTTTTTAATTTTTAT
ATCTATATTTCTACTATTTTTCATCCTATTTTTTATCTATTTTTGTTTTCATTTCTCATT
TATAGTTCCGCCCACCCTTTTTAATATATCCGTCCCTTATTTTTTCTCGGATTCTATTAA
TAACATATTCTCTTTTTTAATTTTCATTTTTATTTGTCGCATTTATATTTCGATAAATTC
ATATTTTTAATTTTTTAAAATGTCGCCTCATTCGTTTATTCTGTTTATCTTCTGTTCTTA
AAAAACCAAATAGTTTTAATGAATGGACAACTATTACCCGTATATTCAAACGCATTCAGG
TGTCAAAAATGCTCGGTGAAGATCAAAAAGATATCGAAATTAGTATCAGTGAAATTTATG
ATCGGCTTCAGCACGTTCCGATGCCGATGCCGAAAAAGGAAAAAAAGCCGGAGGAGTTTA
AAGAGCTTCATGATGAAGTGAATGAAAACAGAGTTCGGAAGGCTTGTACGGAAGTTTCCG
GCGATATTGATTATAAGCGTCTTCTTGTTTTCAAAACGCATCCTGTTGCCGCCGCTTTAA
AGGCTTTTAGAAATGATTCTGTCATTTATGTTGACACGCCGCTGATGCGCGCCGCGATTC
TTTCTAAAATTCAGGAAGAAAATGAAAAATTATTGATTGAAAAACCGCGCGGCGGATTCG
ACTCTGATAAACCCGTTAAAAAAGTTGTTCTTAAAATTCCCGAAATTATTTGCGTTGCCG
ATCATCCGAAAGCGGAAGAATTTTCAAAAAAATACAATGTTTCAAAATCAATGGCCGGCT
TCATGGTTTTAAAAGACGATGTTAAAAAATCCATTGTCATTATCGGAAAAGATGACGCGG
CCTTACTCAGTGTCGGTCGGATGGCAGAGCGCGGCAGTCTCCCTTACCTGATTCTCGGCT
TCCCCGCAGGCATCAACACACAAATCACATCCAAAGATTACTTAACGGAAATTCCCGAAT
TGCCGCTTATTACCATGTCTCAAACGAAAGGCGGCGTTGAAGCAGCAGCGGCCTGCTTGG
TTGAATTAATGAAAATTTATGAAGAAGGCCTCTGATCCTTCATTTTTCTTTCATTTGTTT
TTTAGTTCGATTTCTTCGTTTTATTTTTTCATTTTACGTTTTCATTTTACGTTTTCATTT
TACATTTTCATTTTACATTTTCATTTTACATTTTCATTTTACATTTTCATTTTTTATGTT
TTCGTTTTTATGGTTTCATTTTTTGTATTTTACAAGCACTTTTTTCAAATCATCAACGTT
TTCAACGAAATCATCTAACGTTTCTTGAATCATCAAATTGACTTTTTCATCCGGCGTTTG
AATTCTGAAATCGGTTCGAATGCCGACAATCGGTTTTTTGGTCGCGTAAGCGTAGCCGAG
CTCCCACGCGGTTCCGGAATCAACGTCAGTTCCGTCTAAAACCGTGACAACCATGTCGCT
TTTTTGAAGCCCGCCCAAACAGCTTAAGAAAATGGCGGATTGATTTCGTTCAATACGCTG
GTCTTTGTTGTCTTCCGCATCTTCCTGCGGCAAAAAAACAGAAAAACCGGATTCAAGCAT
CATTTGCTGAAGTTTTTTATTAAAATCACGCTCGGCTTGAGAAAAAAGTGCGCCTGCCAA
ATAAATCTGAACCATTTATGAACTCTCCTGTTTAAAATCAGAAATAAAAATCGGCAGGAG
AATATAAAAAGATACTGATTTTTTTAACAACGCCGTCGCGCGTGAGCCGCACAAATTTTA
AAATTAAATTAAAAAAATAATAAATAAAAAAATTTAAAAAATTAAAAAAAATAAAAAATG
GAGGAATTAGTCTTTCGACTGATTAGAAAAACACCCGCATTTCGTCGGCAGTGTCGTTGA
AACGGTTTTAGAATTTCCGGCCGGCATCGCTTCGGTTTTAACTTTACCTTTCTTTTTCTC
GAAATTACGGTCATACAGAAGTGCCGCATTTAAAACAACCAGAACGGAACCGACATTATG
AACAAGCGCACCCGTCACCGGTGTCAAATAGCCCGCAACCGACAAATAAATCGCAACCGC
GTTAATGATCATTGAAAGCGTGATGTTGAACTTGATTGTCCGTATCGTGGCATTTGACAA
GCGTTTCAAATACGGGATTTTTTCAATATCATCTCCCATCAACGCAATATCTGACGCTTC
AATTGCGATGTCGCTTCCCATACTGCCCATTGAAACGCCGACAACTGCTGTTTTCAAAGC
CGGCGCGTCATTCACGCCGTCGCCGATCATACAAACGATATGGCCGGCATCTTTCATTTT
CTGAATTTCTGAAACTTTATCGGCCGGCAGCAATTCGGCATGAACTTCTGAAATGCCGAC
TTTTGATGCGAAATAATCAGCTGTCTGTTTGTGATCTCCGGTCAGCAAAACGACATTTGT
ATTCATTTCTTTTAATTCGTTCACCATTTCTTTGGCCGCTTCGCGCAGCGTATCAGAAAG
CGCGACAACGCCGACAATCCTGCCGTCAGCCGCAACCAAAACAGAAGCCTTGCCTTCCGA
ACGGAGAATATCCAATTCAGCGTGAACGGCAGAATCAATTGAAATGCCGTTTTCTTCCAT
GAATCCCGCGTTTCCGCAGAGAACGGTTTTTCCCTCAACTGCCGACCGGATTCCTTTGCC
GGGAACCATTGAAAAATCAGAAACGTCGGGGAGGATATGATTTGAATTTTGAGCGTGAGC
CGTCACGGCTTTGCCGAGCGGATGTTCGGAGAGTGATTCGGCGGCAGCCGTCATTATCAA
AAGATCCGTTTCAGAGAAAGAAGTATCAAAAGAAACAATATCGCTGACCGCTAAATCGCC
GTTTGTCAGCGTTCCGGTTTTGTCAAATGCGATGCTGTCAACTTTTCCCATGTTTTCAAG
CGCTTCGCCGGATTTGATGATGACACCGTGTTTTGTCGCTTGACCGATGGCGGCAATAAT
AGAAGTCGGCGTTGCCAGAACGAGTGCGCAGGGGCAGAAAACAACGAGAACAGTCACCGC
ACGGACGAGCTCGTCGGTCCAAAGGTAGGCGGCAACCGCGATACCGAGCGCGATCGGAAC
CAGCCAGGTAGCCCACTTGTCAACAATGCGCTGCATCGGGGCCTGATTGTTTTCCGCTTC
CTGAACCAAACGAATAAGTTTCTGTAAGGAAGAATCTTCGCCGACTTCTGTCGCGCGAAT
GTCAATGGCACCGAAACGGTTGATTGTGCCGCAGAAAACGCTGTCGCCTGTGTTTTTGTC
AACGGGGAGCGATTCTCCGGTAATAATGGACTGATCGACGGAAGTGTTTCCGAATATGAT
TTCACCGTCAACCGGAATTGTTTCACCGGGAAGAACGCGAAGAACATCTCCTTTTTTAAT
TTCTTCGGCGGAAATCATTTCTTCAACGGCAACACCGTTTTTTGTCACCAATTTGCGCCC
TTGCGTCGGTGCTAAATGGATTAATTTTTTAATTCCCTTCTTGGAACGCTCAACCGTTTT
TTCTTCTAAAATCGCGCCGATCGCCATGATAAAAGCGACTTCGCCGGCTGCAAAAACTTC
ACCGATGTAAACGGAAGCAACCATTGCAATACAGATCAGCAAAGCCGATGAAATCCAACG
CTGCCAAATCAGGCGTGTTATTGCCAGATATATCAGCGGGAAACCGCAAATGATGACCGT
GACCCAAGCCGGATCAATCAAAAATTCCGTTCCCGTCAAAAGAAGATATAAACTGGGAAT
CAGGAAAACGCCGCCGAGAATCGTCATCGTGGTGCCGCTCAAAAGGTCAAAGAGTTTTTT
CATGACAGACATTACCAATATACTCCTAATAATACAATAAACATAAGTTTTAAAGATAAA
ATAAAGTAAATTGGATTTATTTTGGAATGTATATGAAGCTTACTGATTGTGATTTAATAT
CGTTTTTCATTTTTGTAAAACAAATTATAACGAAATTATTGTTTTTACATAACAAACACA
TCAAATAATTCAAATGTGTAAAATCAAAAACAAAAGAAATGATGCCAGGCAAAAGAATGA
ACTGAAAATCAGCGTCATAAAAAAGCGTCGAATCGTCATAATTATTGTAAACCTTAAATC
GCAAACAAAAAATGAAACAAGATTATAAATTTCTATAAAAGATTTATATATTCAAATTTC
TTAACTCAGATTAAAAATTGAAAACGGCAAAGATATTTTTGTTTTGCCGATACGGGTAAA
TGTGAAAAATATGATTAAAGTCGGTATTGTCGGTGCTTCCGGTTACACGGGAGAAGAATT
GCTGCGGCTCTTATCGGGCCATCCGTCAGCGGAAGCGGTCATCGCGACAGCGCGCTCTGC
TGTCGGGAAAAAGGTTTCGTCCGTTCATGAAAATCTCAAAGGTCTTTGTGATTTGGAATT
TGAAGAACCTGATTATGACAAAATAAAAAAGGAATGTGATATCGTTTTCATGGCGGTCCC
CCACGGGACGGCAATGGATGCGGTGCCTGAAATCTTAAAAGACAGCAAATGCAAAGTCAT
CGATTTGAGCGCAGATTACCGTCTCAAAACAGATGTTTTTGAGCAGGTTTACGGTATGAA
ACACAAAGCACCGATGGAGGCAGTTTACGCGATTCCCGAAGTTCATCCGGAAGTGAATAA
AGAATTAAAAGACCGTTTGATTTCAAATCCAGGCTGCTTCCCGACAGGTGCAACGCTTGC
CGCCGCGCCTCTTGCCGCCGCAGGACTTTTAAAATCAGTCTTATTCGATTCCAAAACAGG
CGTAACGGGCGCAGGAAATACGCCGACAGCAACCTCTCATTACCCGAATCTGGCAGAAAA
CATTATCCCGTACAAATTATCAGCTCACCGCCACTTGGCGGAAATGGTTCAGGAAGTTTC
CCGTCTCCAACCGGGATTTGAAAATGTGTCATTCACGCCGCATGTCATTCCGGTTTCCCG
CGGCATCCTGACAACCGCGCATATTGAAACAACCGAGAAAATGACGACGGCCGATGTCAA
GAAGATGTATGAAGAATATTACGAAGGCAAACCGTTTGTCCAATTTGCCGAAACCGTGCC
GTCGCTTGCAAACGTTCGCGGTTCGAATTTCTGCCACATCGGCATTGAGGCAGACGCGCG
CAACAACCGCGTGATTGTCCTTTCCGCAATTGACAATCTTGTCAAAGGCGCGTCCGGACA
GGCCATTCAAAACATGAATTTGATTTGCGGATTGAAAGAAACCGAAGGACTTTGGTTCCC
GGGACTGATTTAATACAAAAAATGAAGAAGAGGAAGAAGAATGATTCAGGAAATCAAAGG
CGGCGTCTGCGCTGTTGACGGCGTTAAAGCATTCGGCGTCAAAGAAGGCAAATACGGTCT
CGCAATTATCACTGCCAAAGGAAATGCCGCCGGCGTTTATACAAAAAATAAAGTCGTTGC
CGCACCGGTGATTGTCACCAAAGAAAATTTGGAAACAAACGGCGGCTTTTTAGAAGCCGT
GATTGCAAACAGCGGCAATGCCAATGCGTTTACCGGTGAAGAAGGATTAAAAGATGCAAA
CGCCATGGCAAAATCCATCGCGGAAAAACTCGGCGTTGATCCGAAATATATCGGTGTCGC
TTCCACCGGCGTAATCGGGCGCAAGCTTCACATTGACAAAATAAAAGAGCAAATCTGTAC
CGTTTTGCCGAATTTGGCCGCAACCGAAAAAGCCAACGACGAAGCGATGAAAGCGATTAT
GACAACGGATTTGGTGCCCAAAGGCTTCGCTGTTGAAGCGCAAACATCCGCCGGAAATTT
CAGAGTCGGCGGCATCGCAAAAGGTTCCGGCATGATTGAGCCGAACATGGGAACAATGTT
GTCTTTTGTTTACACCGATGCCGAAGTTCGCTCTGACATTCTGCATTCCGCGTTAAAAGA
AGCCGTTCAAAAAACATTCAATATGATTGTCGTTGACGGTGACACCAGCACAAACGACAT
GTGCCTGCTGACCGCAACCGGGAAATCCGGCGTTGTGATTCAGTCCTTTGAAAACACAAG
TCTTTATGAGGAATTCCAAAACGCATTGGAAACCGTCTTAAAAGAGCTTGCGAAAAAGAT
TGCCAAAGACGGCGAAGGCGCAACCAAACTGATTGAATGCACTGTCGCCGGCGCATACAC
CGAAGATGACGCGATTGCCGCGTCTAAGGCGATTGTCCGCTCTCCGCTTGTTAAGACAGC
CATCTTCGGCAACGACCCGAACTGGGGCCGTATTGTCGCAGCAGCCGGCTATTCAGGCGC
GGATTTCGATCAATCGAAAATCACGCTGGAAATGTCTGACGGATGCAACAGCGTTTCACT
CGTCAGCAACGGCAAAATTACGAAAAATGATGACGCGACGCTTGATAAATTAAAATCAAT
CATGGCCGCCGAAACAATTTTCATCAAAATGGATCTCGGAACCGGCGGAAAAGAAACAGC
AACCGCATGGGGCTGCGATTTAACGTATGATTATGTCAAAATCAATGCTGATTATACAAC
ATAATTTACAACAAAAAATTACAACATAATAAAAGTAATAAAAAATAAAAGTAAAAAAAG
CAATAAAAGGCAGCATTTAAGAAATTAATAAAAAAGACAGTTTAAGAAAGAAATTCTTAA
ACTGCTTTTTCTTAAACTGCTTTTTCTTAAACTGCTTTTGATTTTTATATTTACTTTCCT
TTTTTCTGTTTCTTACTTTTTTTGTTTTCTTTTCTCATTTTTGTTTTCTTTTTTCGTTTT
TGTTTTCTTGTTTTTGTTTTCTTTTCTTGTTTTTGCTTTTTTCCTTGTTTCCGACCTTTA
TTTTCCGGATTTTTATTTTCCTGCTTTTAATCAGACCGGGGTCGGTACATTCCGGTCCGG
TTTTTCTTTGTATGTTCTCTTTTCATCCGTTGCCGTTGCGGGGAAGAACAAAAAGATTTC
AAACAAAATGCCGACCGGAAGAAGGATGCCGCCTGCCGGAACCACCAAAAAGGCAAGCGG
CCAAATCCACCCTGTCAAACCGATGTCATGCAATCTTCGGTATGTTTGGAAAGCGAAGAA
GATGACATACATCGCGGCGAAGACGGCAAAGGCAAATCCGGCAATCAATACAATTGTTCC
CGCCGCAGCGGAAGCGGTTGTAAGGTATTCGGGAATAAAGGAGGCCATTGCCAATCCGAT
GACTGCCAGAATCCAAAATCCGACAGTTGTTGCAATATACGGCGCGCGTTTCACACGCCC
GTGGAAAGTATAGTTTTCCATGATTGTGTTCACAAATTCCATGGGAAAATCACCTTTTAT
TCGAATTCTATCCTGTTTTCGTTGTCTTTCTTAAATTTTCTTATTTTTTATTTTGAATTG
ATTTTAATTGAGTTTAATTGATTTTGAATTTATTTTCTGTTTTTCCGTTTTTATGAAACG
CCTCAAAAACGGAGGCGGTCGTTTATTACAAATTGAATGATTAAATTGAGATTTACAAAT
TGAATTTCTAAATTAAATTATACTGTTTAAAAATATATAATTAGTCCCAATAGTATATGG
GAAATATGGATATACAATCAAATAAAAAAGAAAAAGATTTGACCGTTTTTAAAAAACATA
ATCCAGAAACAGAATTTTTAAAGAACGATTAATTTTAAAGCAGAAATATTTCATTAAATA
TTTACCGGCAAATCAACGCAGAAATAAGTGCCTTTCTCAGACGTGCTTTCAAAATGAACG
CGACCGCCTAATGCTTTTTCACCGAGAAGGCGAACACTGAATAAACCGATCCCGCGATTG
TTTCCTTTTGTCGAGAACGGGGTTAAAAATAATTGAGCTTGAGCCTCTTCGGGAATAACA
GCGGTGTTATGAACCCAAAAACGAATCGTATCATCATGTTTGGATGAACCGATTTGAACA
GAACCGCCTTTTTCGGTTGCTTCAACCGCATTTTTTGTCATATTGACCAAAATGCGCGAT
AACAGAACTTTGTCCGTCACGAGTGTTTCGGAAGGACTGTCAACGATTTCAATATTTCTT
CCTTTTGAAACATCATGCGTTTTTAATTTCAGCGCAGTCAGTTCTAAAATATCTTTTGTT
TTTGTTTTTTCCAAAACCGGCGCAAATTGATTGCTGTCGGCCCTTAAAAACTCACGGTGA
TATTCCAACTCTTCAATCAAAGAATCACATAAAACAAGCGCGTTTTCAGCGTATTTCTTT
TGTTTGACGGGATCATCCGCCTCAACAACTAATTCTAAGAAACCGCGTAAACCGCCGGCT
GAATTTAATACGTCATGCAAAAAGATAAAAGATGTTTGGCTTCGTCTTTCCAGTAATTGC
TTTAATTCAGAATACTGTACCGTATCAAGTGAATCAAACACATCTTCATTAGATGTAAAA
GCTTGGGGTGCCGTACATTTCTTTGTATTTTGAGCCATTCAATCAATCCGATTTAAAACA
ATTTTTCTTGATAATATCAAAATGCAATGCTATTATAAATAGATATCAAAAAACGGTCTA
TTAAAACATATCGGCAGACAGCATTACAAAATTAATAAAACCGTTGCCCGATTCTGCTGA
GTGGGGAAATTAAAATTAAAAATGAATGTCCTCAAATTATTGAGGAACATTACATTCTTT
TACAATTTCAGGCTCATTCGGTTTTGTCGGAGAGCGCAGAACAACAACATCCGTAATCGG
CGCCTTTGCAAACGGCTGTTTTCTCATTGACAAAACATATCCGTCAGCCATCGGCGAAAC
CTTAAAGCGTGTTGCTTTCGTGATTTCACCGCAGGCGCATGAAACATCTGCCGTAAATCC
TTTCAAAAGCGCAGATGATTTCACCTGGCACCGGCTGAGTTCAATATAATTGTCGTTGTC
CAAAACCCCGTTCCAAAGAAACGGATTGGTCAGGTAAAGATGCTTAACTGCGCCGGCACC
GCTTTCCCCGTCCGCTTTGGAAGAGGACGACACGAAAGACTTGGGCTCGGCAAAGTCACT
GAAAACGGCTTTTAAATCCGGCAATTTGTCTGAAATTTTCTTAATTTCAGGCTGAGGCTT
CTTCTCGGGAACCGTAATCTTGTATTCATCTTCATTTGCGCCGAGCATTTGAACCGCTTC
AGCGTGAACGCCGGTAAAGTCAAGTGCAGATCCGCCAAGCGCTTCCAAAATTGCAGACAA
TGCATAAAAGCCCGTCAGCGGCGTGTCACCGGCTGCTGCCGTAATCGGAATCAAACGTCC
TTCGGCATTCATCACAGAACCTTTCTTCTTGTAGATCGGCTCGGTTGCAATTACAACATC
GGCCACACTGCAAGCGGTCGTGTCTCTTGATGAAATAACAATCGCGTTTTCCAAATTCTT
GAACGTTTCTTTCATGTTGTCATTGAGACAGATGTCGATTAAATCAGAATCCAAACAAAT
CAGAACTTTCAATTCACCGGATTCCATTTTGGAAACGATGTCATCAAAAGACTGCTGCTT
TGTGTGCTTGGACAAGTATCCCGCGCCGGTTGCGTTCATGAACGGGCGCATAAAGAGGAA
CTTGGATTTGCCGCCTGCGATTTCAACAAGTTCTGCCAAACGCTTGGCGTAAGTGTAAGG
CGTCAAGTCGGAAATGATGACGGTATCCGCGTCGGGCGCGAATTCCTTCACGTCGTAAAG
ACTTGTATCGGGCTCAACCGTCACATTCTGCGTTGCAATCGGCAATTCTTTCAGACCGAA
AGCGACAATCTCAGCGCCTTTTTCTTTGGCGTGAACCAAGCGTCTCACCAAAAGCGGGTA
AGAGACGTACGGGTCGACAAAGAGATAGATTTTCTTGGCGGTTTCCACATCTTCGTAAGT
GGTGCCGCGGCCGGTATAGGCATGGAGCTTACCAATGTCTTTGAAAAGACCGGTCATTCC
CGTGCTGACAGGAACCCCGAGCTTCTCGCCGATTTTCATAAACGCCAAATGTTCTTCGTT
GGTCGTTCCGCCGACAGAAAGAAGCGCGATTTCGGATGCTTTCGCGCCTTTTAACGCGTC
AACCGTCTTCGCAATCGCTTCGTCAGTGGAAACCGATTTGCCTTTCACGCTTGAAACCGC
CGGACAATAATTGCCGGCTAAATTCACGCCGAAGCGGCAGAGTTTTCCCTGATTGACGGG
AGACGCTTTGCGGTAGTCGATGTTTAAAATCGGCGCGCCGCAGGATGTGCCTGTTTCAAC
CGCTTGCGTTTCAAGTTCTCTCATGAAAACGCCGCAGCCGAAACCGCAACCGTGACAGAC
AGTGGAATAAACATTTTCTTTAAATTTGGGATCAATGATGTCAGACATTACTGCACCTCC
TCTAATTTGATTTCAAAGAAAGGCGGCGTTCTGTCGTCCATTCCTGTCACATAATTCAGT
TCGTCCTGCATCGGGTTTGCGAACTTTCTGTAAAGCCGCGCAAGCGGAATATCTGCCGGG
CAGACGTCAGAGCACTGACCGCAGCCGACACAAGAGTCCATCAAGTGCAGGAAACGAATC
ATGTGGAACAATGAAATGTCGTAATTGTCAACCGGGTCGTTGAAAGCGGTACATTTTGCT
TCCGTGCCGCAAGCGCAGGGCGGACAAACCGTTCTGCACGCGCCGCAGCCGATACAATTT
TCAAGCTCTTTCTTGAGATCCGTCATGGTTTGGCTCTGCATCGGCACAAAGACTTCTTCT
TTGGTCTTGGCAGACATTTTCAGCATGATGCTGTTGACTTTGCCGCGGGCTTCTGCTGCA
GGTTCACTGGCAACTTTCAACTCGGCGTATCCGCCGTCAATTGCATTTCTGAGGAATTCA
GCCCCTTTTTCGGTCATGACTTCAACGAATGTGCCTTTGCCGGCATAATCGGGCATAACA
CCCCAGTTACCGCAAGCCAAATCCGCGTTGGTCGCGATTTTGACAACACAGTAGCGGCAG
TTTTCGCGGCGGCCGTTGTCTTCTTCTTCCAATTCGTCAATAGACTGTGCGTGGTGTTCC
CCGTCGGTAGTTTCCAAAATCAATTTACCTTTCTCGATTTCTTCGGCGCGGACATCATCG
GGATTCACGCCGTAAACTTCCTCAGTCACTTTTCTGATTTTGTACGGCATCATTGTGCCG
CCGCAGTTGAGACCGATTGTGAAGATTTTGTCAAGGTCAATCATATTACGTTTCTGCTGT
TCGCGAATACCGCGCATGTCACACGGTTTGACGGCGAGCGCGATTGTCGCGTCATTTTGG
AACTGGCGCAGATATTTGGTCGGGTTGGAAATCAGCATGTGCATGGAACCGGCCGATGCG
TAAACATCTTCAACGTCGGATGTTAAAACCGGAACGGCTTCATACTGACTTGATTTCTTG
AGAACAACAACATGTTCGACAAGTCCTTTTTCAAGCGCGCCGGCAAGGATTGATGTCACC
AAACCGCCGGATCCGCCTTCTTTTCTGACTTCGTCGCGAACCGACCAGCCAATGTATTTG
CCGCCGACTTGAATGTCGGACCCTTTCAAAACATCGCCGACGGTAGACGGTGCCGGCGGT
TTCTTTTCAGGCGGCTTTCCTGCGGGCGGTGCGCCTGCCGGTGCCGGGTTTTCGGGTGCG
GACATTTAGACCACCCCATCCTTTCTGAGCGGACTCGGGCCCAAGGCCTTCACCTTCTCA
ACCATTTCGGTTACAAATTCAGCGAACTGCTGACCTTCAGACGCTGAAATCCAGCGCAAC
ATCAGGCGGTCGTCTTCCATGCCCATTTCATTGAGCATTGACTTGATAAATTTGTATTTG
ACAAGCGTTTTGTCGTTGCCGTTGACGTAGTGACAGTCACCGATGTGGCAGCCTGTAATC
AAAACGGCGTCAGCGCCTTCTAAGAACGCGGTGTAAATATGCACCGGATCCACACGGCTG
GAGCACATCACACGAACGACACGGACATTTGACGGCTGCTGGAAACGGGAAACACCCGCT
CCGTCGGCACCGGCGTAAGAACACCAGTTGCAGCAGAACATTACAATTTTGGGAACGAAT
TCGCCGGAAGAGGCACAGCTGCTTGCGGCGGTTGTTTTAACCTCGGACATCAGTTCACCT
CCTCTTCGAAATAGAATACACTCTTGACCTGGGAAAGCAATTGAACGTTGTCAAAGTGAG
ACTGGTCGATTGCTCCCGTCGGACAGGACATAGCACAGCAGCCGCATCCTTTGCAGGCTG
CTGGATTAATCACAGAGCGGACGGCCTTAAAGGACAGACCTTTCTGTGTGACGACTTTTT
CTTCCAGCGTAATCGCGTGGTACGGGCAGACATCTTTACAGGCGCCGCAGCCGACACAAA
CAGACTCGTCAACAGAAGAGAGTTCGGCCGGAGACAAAAGCGCGTCTCTGGAAAGAATCG
TGCAGGCACGGGAAGCTGCTGCCTGAGCCTGAGACACAGACTCCTCAAACAGTTTCGGGA
ACTGCGCGAGACCGCAGACGAAAACACCGTCCGTTCCGAAGTCAACCGGTCTGAGTTTCG
GGTGAACTTCCATGAAGAAGCCGTCTTTTGTAAGCGGCACTTTCATCATCGGACCGACAT
CGCGGTTGCCTTCTTCGGCCACCGTTGCCGCGCTGATAACAACGCAGTCGGCGTCTAAGT
TGAAGTGCAAATTGATGGTGCGGTCGTGAACGGCGACCGTGTTTCCGGAAACGACCGGCG
GTTCGTCCTTGTCATACATCATGAAATGGACGCCGAGTTCACGGGCCTTTGTATATTGTT
CTTCGTACATGCCGTAAGTGCGGATGTCGCGATAAAGGACATAAATTTCCGCGTCCGGAT
TCTGTTCTTTGTATTGAATCGCGTTTCTGACCGTGTTGGTACAGCAGATTCTGGAACAGT
ACGGGCGTTCATCGTTTCGGCTGCCGGCACACTGAATGAAAACGACATTCTTAAAGCCGC
TTTCGTTCTTGTCAATGGCTTCCTTGAATTCAAGCTGTGTTTTGACAATCGGATTTTCTT
GGTAGCCGAAAAGTCCGGGCTGTTTTAATTCATGAGCACCGGTGGCAATGATAATAATAC
CGAAGTCCAATTCCTTGGCCTCTTTGCCGTCGGTGATAATTTGTCCTTTGAAGTTGCCGA
CGGATCCGCTGACATTTTCCATCACGGAATTGTAATGGATGTGAATTTTGTCATTGGACT
GCGCTTTTTGAATGATTGTTTCAAGCTTTTCTTTGTAACTTTCAAGCTTTCTGATATTGC
CGCCGAGTTCGCCGGTTTTTTCAATCAAATCAACTTCGTAGCCGTTTTCGGCAAGCTCGT
TGGCTGCCGTCAAACCGGACACGCCGCCGCCGAGAACGACCGCGTTGTGAACAAGCGGCA
GGGACTGGCTGTAAAGCGGGGTGTAGTACTTGACTTTGCCGATTGCCTGGCGCACCAAAT
CTTTAGCTTTGTGCGTTGCGTTTTCGGGTTCGTCATGGTGAATCCAAGAGCAGTGTTCGC
GGATGTTCGCAAATTCGAAAAGCCACGGATTGAGGCCGGCTTCCTGGCAGGTCTGCTGGA
AAAGCGGCTCATGCGTTCTCGGGGTACAAGCCGCCACAACAAAGCGGTTGAGCTTGTAGT
CCTGAATCATATCATAAATGCGGCTCTGCGTGTCATCAGCGCAGGAATACATTTCTTCTG
TCGCGATGACGACATTGGGCAATGTTGACGCGTATTCAACAACAGCCGGAACATCGACAA
CGCCGCCGATATTTGTTCCGCAGCGGCAGACAATCACGCCGATGCGCGGTTCATCACCAA
TCGGATTTTCAGGCGGAATTTCAACAACGGTTTCCAGGCTTTTGCGGGCTTCATTTAAAA
GCGCGCCTGCTTTGGACGCTGCGCCGCTGGCTTGAGCGACGGATTCCGGAATGTCCTTCG
GACCCTGAGCGACACCTGCTGTAAAGATGCCGATTCGGCTGGTTTCAGTCGGTGCTTCCA
AATCGGTTTTAACGAAGCCGTATTTGTCAAGCTCGATTCCGAGAATCTTGGCAAGCTCAA
CAGAAGATTTCGGGGCTTCCAACCCGACGGAAAGGACAACCAAATCGAATTCTTCATGAA
TGACTTCGCTTTCTGCGCCTTCATATCTGAGGGAAAGCGCGCCGTCATTTTTGACATCCA
CGCCGGACGGGCGGGAGTTGATGAAACGAACGCCGTCGCTCTGTGCGCGGAGCGCGAATT
CTTCGTAGCCTTTGCCGAATGTTCTGAGATCAATATTAAAGATCGCCACATCAACTTCGG
GGTGGTGGTCCTTAATCAAACGGGATTGTTTGACGGCGTAGGTACAGCAGACGGAAGAGC
AGTACGCTCTGTTGATTTCCGGGTTTCTGGAGCCGACGCACTGAATGAACGCAATCTTCT
TCGGGAGTTCGCCTTTGGAGGTCTGAATGTGACCGGCAAACGGACCGGATGCGTTGGTGT
ATCTTTCAAACTGAAGCGCTGTGACAACGTCGGGGTGGTCGAAGCGGTAGGCTTCCAAGA
TGGTCGGATTGAAGGCTTCAAATCCGGTCGCCATGATGACGGCACCGACTTCGATGTCTT
CAAATTCATCTTTTAAATCATATTTGACCGCGCCGCGCTGGCAGACTTTCGCACAGTTAC
CGCATTTGCCGTTCTTGATCATGAGACAGTTGTCGGGATCAATGGTGACGACTTTCGGAA
TCGCCTGCGGGAATTGGAAGTAAATGGCTTTTCTTTTGGAGAGGCCTTCTTCGAATTCGT
CGTCAACTTTCTTCGGGCATTTGGCGAGACAGTCACCGCAGCCGACACAGTTGTCAACGT
CGATGTAGCGTGTCTTCTTTTTAACAGTTAACGTGAAGTTGCCGACGTCGCCGGAAAGAG
CGGTGACTTCGGAATAAGTCATTAATTTAATGTCGGGGTGACGGCTGGCTTCCACGAGTT
TCGGAGAAAGAATACAAGCGGAACAGTCCAGTGTCGGGAATGTTTTGTCAAGCTGTGCCA
TGACACCGCCGATAGACGGTTTGGATTCAATCAAATAAACGCGGTAGCCGCTGTTGGCCA
AGTCAAGCGCAGATTGAACGCCGGCAATACCGCCGCCGATAACAGCGACTGCGCCGACAG
CATTTGCATTTGCCATATTTATGCCTCCTTTGCTTTCTGCTGAAGCGCCAATACTTTCTC
TTCAAAAGCAGAGTTGGTTGTCATATTCATTTGAATGCCGAGCTCTTGGGGCGTGTAGCC
GAATGCGAGTCCGAGCAGCTGAGAGTAGTGCAGAACCGGAATGTGGTAGTCTTTACCCTC
TTTGTTGAGCTGAACCTGACCGGAGTCGAACTGCAAGTGGCAGAACGGACAGGCATCGAC
AATGCAGTCGAATTCGTCTTTCTGCAAAATAGCCAATTTCTTTTCGGTCATTTTCAATGT
GGTTTCAAGGAAAGCGGACCGTGCACCGCCGCCTGCGCCGCAGCACATCATCTTTTCTTC
GTAATCAACGCTTTTTGCGCCGGTCGCGTCAACCAACACGTCGAAAAAGCGCGGATTTTC
AGCGCTGCCGAGTCCTTCTTTTTCTTTGGACGGGCGGATGAGGTGGCACCCGTAGTGAAC
GGCAACTTTAATGCCGTCGAGCGGAACGGTCACTTTTTCCTTGATTGTATCGGGTCCGAC
ATCTTTTTCGAGGAATTCGATGATGTGGCGGACTTTTGCGTTTCCTTTGTATTCCAAACC
GACTTCGCCGAGTTTTTCGTTGACTTTAGCTTTGTAGTCGGGGTCGTGCATTAATGTTAA
GTTGGCTTCACCGAGTGAGCCGTAGCAGCCGTTGCAGATGGTAAGCAGATCCATTCCCAT
CTGTTCGGAAAGAACAACGTTGCGGCTGGCCATTGTCAACCATGTGGTTTTGTCAAAAGA
CTTGAAAACGCCGGGTGCCGGACAGCAGGAAGCGCCTTCAAGTTCGTGAAGGTCAACGCC
TAAATCTTTCATGACCTTGCGGCTGGCAAGCTCGATACCGGGATAACGGTTCGGAGCAAC
GCAGCCGAGGAATAAGGAAAGGCTTTGGGGTTTGCCCTGTTTTTCAGTTTCTGTAGACAT
TTCTTGATAACTCCTGATAAATTTCATGACACAATGAATCGTGGGCATTGTGCTGTTTAT
TCTTTTTTATTCCTTTTGCGTGAGTGTGTCAAATTCGCAGGCTTTCAAGAGCTTGCGGAC
TTGTTCGTACGCTTCGGGATACATGTGTACGGTCGGCGGCACTTCTGTCAGGCCGAGTTC
CAATCTCTTCTTTCTGTTGGAATCATTAATCGGCACCGCATGTCCCGTGTCAATCACGAA
ATGCGCGACTTCGCGGTGCGGTTCAAGCATTATGCCTTCGTGAACCGCCATTGTGCGCAT
GCGCAGAAGTGTATCGACGTTTAAAACGCCTTCCGGGCATCTTTCCTGGCATTTGTAACA
GGTGGTGCAGTACCACAAATATTCGTCGTTTAAAATACGGTCTTTCATGCCGAGTCCGGC
CATGCGAATGTATTTTTTAATATCGAATTTACTTTCAATATCCTTCATGGGACAGCCGGT
GGAACATCCGTTGCAGTTGAAGCAAAGCAGGATTTTGTCCATTCCTTTTTCCCGGGTAAG
CTCATTAAAGAAGCTCTTATCGATTTCAGATGAACTGACTGGATCTGTCATGAGTACTCC
CTCTCTTAGTTTTTCAGATAGAATATGGTTTAAAGATATAAGTCAAAAAAATCAAATCAA
AAATCGGCACCCAAATACGGTGCTCGAATAACAAACAAATACAGCATGCGAAAGCCGCCG
AACCCGTTAAAATTTCGTTATTGATTTGAAAAAACCCCGCAAGAGACGTGCACGAAAATT
GCGCGGGTTATGTAATGATAAATTATGAACATACACAAAAACATGAAATCCTATATAAAA
CCTGCCGTTCGGCTCAAAGGTTTACATATAAACCTCACAGCATTCATTTTAGTTTTTGTT
TTATCAAAAAAAGTTAGGTTTACATTGACAAAATGAAGAAAAAAGAAGACACCGGGAAAA
AAGGAAAGGGAAAAGAAAGCATCGGAAAATTGTACAAAAGCGTGGGGTGGTTTTTGAAAA
CATTTTGAAAAACGGCATTGATTGGCACCGGTTTGTGCGGTGGCGAGATGACAGGGGCAG
CAACAGCGAGCAGTTGACGGCAGCGGCTGTAGTTGACGGCAGCGAGAGGCAAAGCGGAAA
ACGGCAGGCATCCGTGCCCCCGTTCGCGTAAGCGAACGGATGTGATAAGAAAGAGCAGAT
GCACGCAGTAGCACAAACAGATGCAGCAGCACAAACCAACGCAGCAGCACAAACAAACGC
AGCAGCACAAACAAACGCAGCAGCACAAACCGACGCAGCAGCACAAACAAACGCAGCAGC
ACAAACAAACGCAGCAGCACAAACAAACGCAGCAGCACAAACAAACGCAGTAACACAAAC
AAACGCAGCAGCACAAACCAACGCAACAGCACAAACCAACACAGCAGCACAAACCAACGC
AGCAGCGCAAACCGATGCAGCGAAGCAAAGACCCAATGCAAAACAAATGCAATGCAGATG
CAAACAAACCTGAATTGATTGGAGAAGCTGTTTCCATTTTTTGCTGTATCGGCTGAGTAC
GAATCCGCAAATTTCCGATTTTTCATTCCGCTTCGCTCCATTCAAAATCGAAAATTAGCG
GGTGGTTGCGTTGGGTTTTAATTATTTTCAAACCATACATCCGTTTTTTAAATTTACGGA
AAAACCGATGTATCAATTATTTTTGATTTATTAATTGAAAGAAGAGAATTCTTAAATATC
ACGCCGTCCTTTTTCAAACAACGCGGGAGCGGCAGGGCGGCTGCGGGAATTCAATTTCCT
GAGGAAAGTCTCCCCACCCTCTTTCAAATTTGCGGATGTTTGTGAAGAACATTTGGCGAG
AGTCAAGGCTATGGCACAGAAACGATACCGGGCCGTGTTTGCGATGATGTGAAAAACTGA
GGCGCACGGCGCACGGATGCAACGGTAAAACCCCGCAGGTGCAAGTTGTATCGGGAGTAC
GCGTTCGATTTGAAAGCGCGCCTGATGTTAAAAGACGCACAGCCGAATGCCGCCGTACAT
TTCATAAAATTCAATTTTATTGATGAATCAAAGATAAGAATGTTCTTTGAAAGTACAGAA
AACAGAAGGGAGCTTACTCGCCGGACCCGCGTATTCATTTTAAATATTGTAAATAAATAT
TGTAAAATAGCGATTTTGCGGCACGCAAATTAATTCTCTGACGTTGCCGTTTCTTTTTTG
CAACTATCGGCGGAAACGGATGTTTTTTTGGACGGAGCTTTTTGAATAATATCAATAATT
TCACCGAGATTATTCAATTTATAATCCGGTTCAAAATAGAAATCGCGGTCATGATCATTG
CGGTCACCGTATGCGGCGTACGCGGTTGTCATTCCCATTTTTTTGGCAGGAGCGATGTCG
CGGCGAAGACTGTCGCCGATGTACATAGATTCATTTGCTTTTGCGCCGGTTCTGTTCAAC
GCGAATTCAAATGCGCCGAGATCGGGTTTTTTCTTGCCGGACATATCATAAGCGATGACA
TCATCAACCAATCCGTCTAATTTCACGCGCTTCATTCGGCGGAAAGCATTCTCAGTATCG
GCATCCGTGACAATAATAAAAGAGCGGCCCATGTCTTTGACAGTTTCAATCGTTTCGCGA
ACACCGTCATAAAGCTCGACATTTTCGACTTTAACATCTTCATAGATGCAGCAGCATTCT
TCAAAAAGAGGCTCGGAGAAAATATATTTTTCTTTTAAGTAATCTTCAATATTTTCCAGA
TTTTCAAACCCGTAGATGCCGCGAAGGAAATAAGAAAGCATTTCAAGAGAGTCACCTGTC
CCGATTCTGTCAACGACGGCAGAGCAGGCCTCGACTTTAGCATGAACAAAATCAAAAAGT
GTATTGTCCATGTCTGAAAAGACGTATTGAATCTCTTGTTTTTCATCCGTTGCCATTGAA
AATTTCCTTTTAATTAATAAGTGATTCAAATTGATTACCGACAACATTATAAAGCTATCG
GAAATTTGCAAAAATAAGAACAAGAGACATCAAAAGATATAAGAGACTGTCAGTCGGAAA
ATCAGAGAGAATCAGAGGAAAAATCGAGGAAAACCGGAAGGAAAAATCAGAAGAAAAACG
GAAGGAAAAATCAGAAAAATCAGAGAGAAATCGGCAGAGAATCAGAGAAGAAATTCTTCT
CCGACGTCCAAACAATTTAAACAGCAATTGATTTCGCCGTCGTCGTCCAGCCGGCAAATA
GCGCGGTAAGGCTCGCCAAGCGGCTCCTGCCCCATTTTATAAGTGCCGTAATGCATCGGA
ATCAGATGTTTCACGCCGAGCACCTTTGCGGCTTCGGCGGCTTCATCGGGTGAAATGTGC
GCGAATTCGGCAACGGAGCGCGGCGTATAAGCGCCGATCGGGAGAATAGCGTAATCTATT
GACGGGAATAACTCGGCAACCGCTTCAAAATGAGATCCCCACGCCGTATCGCCGCCGAAA
TAAATCGTTTTATCATTGCAGCGAATGATGAAACTGCCCCAGAGTTTGTTGTTGCTGTCA
AGGATATGCATCCGGGACCAGTGAAAACTCGGAAGGAAATAAACTTCAACGCCGGGCATT
GTTTTATACTGCTGATACCAGCCGGCTTCCTGATAGTTTTTCGTGAAATATTTGAGATAG
CTGCCGCCGTTGAGAGGGAGCAGTGCCTGCGTTTTTTTATTGCCTTTGAAAATTTTATAA
AGCGAGCGCGTGTCGGCGTGGTCGTGATGCATATGTGAAATCAAAACGTAATCGACGTAC
TTGAATTCATCAATTTCACACGGAATCGGAACCATACGCGGGCGTGTCGGAAAACCGAAA
TAAGAGGGATCTGTCAGGAAAGTTACGCCGCCCAAGCGGATGAAAAAAGAAGCGTGGCCG
AGCCAAACAATCATGTCATCCTCTGATTTGATGAAATCATCGTTCGGGCAGAATCCGAGA
CGATACGTGTCGTTTTTGCGCGCCTCTTTATGCGGGTTATTCAGCCGGGATTTCAAAAAA
TCCGCCATTTTAATCGGAGCGGGTTTCTCGTTTATAAAAGAACGGCCTTTCATGGGATTT
CCTTTCCAGCCTTCTTTAATAATCGGAAGATCAGGGTTGAAGAGATATTCTTTTGCCAAA
ATTACACCTTTCGTTTTTGAAAATTAAAAATATTTTGTTTTGAAATATAAATTATAAAAT
AGAATATAAACTTTCTTAATTTCGGGAACTTTTTATAAAATGCAGGGTTTGTTAGGTCAA
AAAGAAGAGAGGGAGAAAATGAAAGTTATCGGAATACTGGGAAGTGCGCGTGAAAACGGC
AGCACGAATTATTTGATGAAAGAAGTGATGGAAGAGTCGGCTGCCAAAGGTGCCGAAACA
AAAATCTACAATTTGGCGAAAATGAACATCGGCGCGTGTTTCGGCTGTGAAGCTTGCCGA
AAAACAGGAAGCTGCGTCCGCAAAGATGACATGCATATTTTGTATGACGAGATGAAGACG
GCAGACGCCATCATCATCGGAACACCGATTTATATGGGTGAAATGACAGGACAGCTCAAA
ACATTCATTGACCGCTGTTTTGCTTTAAAAGACGCTGACCGTAATTCACTTATTCCGGCG
GGCAAGAAACTGGCAATTGTCATAACACAAGGCGCGCCGATGCCTGAACATTACGCAAAA
ACGCCTGAAAGAATTGAATATATATTCCAAGGTTACGGCTTCGTTCCGGTCGGAACGGTT
ACCGCCGTCAGCGTTCATAACACGGATGAATTGTTGAAAGACGAAACAATTTTGGAAAAA
GCGCGTGAGCTCGGCAAACAGTTAATATAAATACAAAATATAAACACAAGACAGAAAATA
AAAACAAAACATCGAAAATAAAAAACATAAAAAATAAAAAACATAAAAATAAAAACAAAG
AACAAAAACGAGGTGGCTTTTTTGAAAGATTGTATGAGCGACGACATGAAGAGAAAAATT
TCCGAACATCCGTGCTATTCGCCTGAAGCGCAGCACAAATTCGGAAGACTTCATTTAGCG
GTCGCGCCGTCCTGTAATATTCAATGTAATTACTGTGACCGAAAATTTGACTGCGTGAAT
GAAAGCCGCCCGGGCGTCACCAGTGAAGTGCTGTCACCCCAAGAAGCGTTGGAGCGAACG
ACACGCATTTTGGAACAAAATCCCTACATCAGCGTCATCGGCATCGCCGGTCCCGGAGAT
CCGTTAGACAATGACGAAACTTTTGAAACATTCCGACTGATTCGTGAAAAGTTTCCGGAA
ATCACGCTCTGTATCAGCACAAACGGATTGCTGCTGCCTGACAGATTTGATGAGTTGCTG
GAATCAAACGTGGAAACGCTGACAGTAACGATGAACGCATTTGATCCCGAGATTCAAAAA
GAAATTATCAGCATGGTTTATTACGGCGGCAAAAAATACGAAGGAAGAGAAGCCGCCGAA
CTGTTGATTCAAAAACAATTAGAAGGAATTGAAAAAGCCGTCGAAGCCGGCATGACGGTT
AAAATTAACACCGTTCTCATTCCGGGAATCAATGATAAGCATATTGTCGATCTGGCGAAA
AAGATGAACGAACTTGGCGTTTACATCATGAATGTGATGCCGCTGATTAATCAGGCCGCT
TTTGCCGACATTGTTCCGCCGACAGATCAGGAAAGAAAAGTAATCCAAGACGCTTGCGCG
CCGTATGTCAAACAGATGAGACACTGCCGCCAGTGCCGGTCAGACGCTTACGGTTTGATC
GGAAAAGATTTGTCTGTTGAAAAGCAGCCCCGCAAAAAAGAATTCAAACCGATCACGATT
TCAAAAAACGATGAAAAGAATTAAGGAGCAAACTGTGTCCAATTTAAACCGATATTCCGG
AGATTTACAAAAACTCGCCGAATCCATCCGCACTTTTGACGGCACCTCCCGAAAAGGACC
GATTGCATCAGTTTCTGAAATATTCAAAGAAGTTGCCGATGCTTACGGCGGCTGCATTGC
TGATTTCGGTGACGACGCGGCGGTGATTGATCTTGGAAACGGCGACGTTATTTTGCTTGC
CGCTGACGGCATTTGGGGCAGGTTGATTGAAAAAAGCCCGTGGTGGGCAGGGTTCACGTC
TGTGATTGTCAACATTAATGACATCGTTGCGATGGGCGGAAAACCGCTTGCGATGGTGGA
TGTCGTTTCATCAACAGATCCTGAAACGTTTAAAGAGATTTTTAAAGGAATGGCGGAAGG
CATTAAAAAGTTCGGCGTTCCTGTTGTCGGCGGTCATACGCATCCGGAAGGGGAGAAATC
GCTTTCCGTTGCGATTGTCGGCACCGCTAAAAAAGAACACATCATTCGAAGCGATTCAGC
AAAACCGGGTGATGTCGTTATTTACGCGATTGATTTGGACGGGCGGACCGGACCGAATTC
GCCGTACAGTTTTGAATCCGTTTCTTCAAAAACACCTGAAGCACTTCGAAAAATGTATGA
AGCCCCTCAAATTGTCGGGCAGCGACAGCTGGCAACCGCTGGAAAAGACATCAGCAACCC
GGGAATCATCGGAACGCTCGGCATGCTGTGTGAGACGAGCAGCGTCGGCGCGCGCATTCG
GTTGGCGGACGTGGTGATGCCTGAAGATTCTGAAATTACGGTTGAGAGATGGATGCTGAT
GCATCCCGGAACCGGATTTGTTTTGACGGCAAACCCCGAGAAAGCGGAAGAATGTATGAC
TGTGCTTCGTGACGGCGGCATGACGACAGCGATTTGCGGTGAAATAACGGCGGAGAAGAA
AGTCATCATTGCGGATGATAAAAATACAGCTGTCGTTTTTGATTTTGAAAAGGATAAAAT
TACGGGAATTCGGAAATAATTCGATGAATAGTCGGATTAAATCATAATTCTAACTTTTTT
AGATAACAAATATTACCTGAATATGAACGTTAATATAACGGGCTTAACTTAATCATTGAG
TTATGGAACCGATGGCAACTCTTATTGTGATAGGAATTTTGTCAAGTGTTTTTATATTCG
GGTTGAAGACGGGGATCGGCTGCGGTTTTTCAAAAACCGGCTGGAAAGTTGTGTTTGTCT
TGTGTCTTTTATACTTCGGTATCGCGCTTGTGGCGGGTTATTTTATGGATGCGATTGATG
TCACATCCTTTATGAGTTCACCGTTAGCTTCCGCGATTCATATTACGCTTGCTTTATTCT
TATTGGGCGGTGGCATTGTCACAATGAAAAAGTGGCATGCCGGCTGTGATGTATCGAATA
AAACTTTTTTGATTATGGTTTTACCGTGTCCGGTTTGTATGGCCGCGCTTCTTGTTTCAT
GTGTCGCGCTTTCAACCGTTGTTGAATTGGACGGCATCGTTATCGGCGCATTGGTCGGTA
TTGTTTTTGTGCTTTCGATTTTGCTGACAACTTTTGTCATGAAAAATTTGAGCAAAATGA
CGCAAAAACTGCATATCAACTTCGCGGGAACACCTGACACGCTTGGCGCAATTATGGTCT
TTATCGGCCTTTTCTATTTGATTGCGGCCATTATGATTCCGGCTTACATCGGCGCAAGCG
CTGCACGTTCAACGATTCCGATTGTATTCGGAACAGCCGAACTCACGGTTTTAATCTGTG
TTTGTCTGCTGGTTGTTTTTGGTGCCGCTTTAACGGTCGCCGCTGACAGAAGCCGGGAAA
AAAGTGCCAAAGGACAATGAAAAGAATAACAAAAAGATGTTATGAGGATTAAAATATAAA
CAAAATAGGAACAGGGGAAAATATGGCAGAGATTGCATTATTATCTGATTTCGGGTCGAC
CGTATCATACATTACGTACATTTTTTCAAATTCGCTTTTGTATCCGGTCATGCTTTTATT
GATTTTATTCGTGATTTTATCACTGATTTTGGCCGGCGAATTTATTACGGAATACACACG
CCGACACAGAGACCAAAGAATTTTGGAAAAGGAAACGCACAAAATCAGCAACATTATGGA
ATCATCGGCTTCGGCAGAATCCAAATACAAAGAAACGGCATCCGTTCTCAGAAGTTTTGA
CGGAAATCAAACGCAAATGGTTGCCGCTTTTGCGAAAGATGCCGCCGTTTCGGTAGAAGA
AGGCGACTTGAAGCACGTTGAAAAGATTGCGGACGATTATGAAGTCCGCATGATGAAAAG
AACGGAAAAGACCAGAATTATTACAACGGTCGGCCCGATGCTCGGTTTGATGGGAACATT
GATTCCGCTCGGCCCTGCTTTAATCGGCTTGACCGACGGCAATATTGATGAATTGGCAAC
AAACCTTGTGATTGCTTTTGCTACGACCGTCATCGGTTTGTTTGTTGCGGGCATCAGTTT
CTGCTTGACCACGATTCGCAACCGCTGGTACTGGCAAGATATGATTGATATTGATTACAT
CATTGACGCATTGGAGGAAAAGAAATGAGCCGCCGCTCCAGAAAGACGAGACGCGGTTCA
CTATTTTCACAGAATACTGTTGAGAATCCGATGAGCAGCGTCGGAAACGTTTTTGACGTG
GCGATGGTTTTCTCCGTTGCTTTACTTGTTGCAATTGTCATGTCAGCCGGATTGACCGAA
CTGTTAACAGATCAGGACATTACAATCGTTAAAAATCCGGGTCAAGAGAATATGCAAATT
ATTCAAAAAACCGAAGAAGGCATCGAGATTATGGAAATCAACGCGGAAGAGCAGATCGGC
GGCGGTATCGGCGACGTTCTCGGAACAGCATATCGTTTAGAAGACGGGCGCGTCATATAT
GTTCCGGAAGGAAATGAAACGATCGGCGACTCAAACGCGGCTGCAAGTAATGAAACATTG
AGTTAATCATTTCGATTAGCTCCTTTTTTTATTTTTTCGATTCTGTTTTTATTGATATTT
AAGATTCATAAAACCCGAAGGGAACTTTGCGATTTTTTCAAAATTTGTGCGGCTCGCGCG
CGCAGGCGTCACCCCAAAACAATTAACAAAATAGAGAGAATGTATTACCCACAAAGATTA
CAATTATTATCTAAAAATTTGAGTTTATATTCAATGAACACCTTGAATAATAAAGTCAAC
TCGTTTCGAAAATATTCATGCCGAAATAAGAAATTAAAAAGGCAATCGGGTTTGAGTTAT
TAAATAGACAATATAAAATTGGGGAGTTTATGAATGATTTCAACAAGGAAAGTAAAGATT
CTTTTTGTTTTAACACTATTACTTTTTTCAATGATTCCGACAACAATCGCCGGTGGTGGA
AATAATCCGGATAAGATTGATGTTTTGTATATCGGATGGGCCGATGTGAGTATGCTTAAC
ATGCCCATTGCCGAAGAGATGGAAATGTATTATAAAGACGACTTTACAATCACAATTTTA
GATTATTTTGCAATGGATTCATTAACAGCAGAACAACTGAAGTTATATGATATTGTGATT
TGCGATATGATTTTCTTTGGAACAGTGGATTCTGAAACAGAAAATATGTTCAAAGAAGCG
CATGATGCAGGTGTCATGCTCATCGCTTTTGCAAACGACGGTTCTTCCGGAACAGTGACA
CCCGAGTTTTTTGATTTCAGAGACACAGCTGAATTGACGGTTTCAAAAAAATACACTGAA
AATCAAATTAAAATTTTCTTTGACATGTATAAAGACATGAAAGATTACATGTCAATTGAT
TCCGAAAAAGAAAAAAAGCTGAAACAAGTCTACACAGAAAATATTCTCATGTATTTAGCC
TCGTTAAGAAGTGAACATGATGACATAACAAACGATTGGGAAAAAATAGATATTACGTAC
ATCAGCTTTAACGCTCACTCTTATTGGGGATCGGTGAACCAATACTCTTCATTTATGAAT
TTTACATTTATCAATTTCTGGAATGATGCGGGAAAAGAGAAACTCATAGAAATGGGAAAT
TCCGGCGATCTCAAAAAACAGGATTTAATTGTCGTATACATGACGCCTTGGAGCAATTTT
GAAGCAGTGTATAATGAAATTGATTCGGATAAACAGCCGGACCTTGAAAAAATATACACA
TTCGGAGGATCCGGATTCGGAAATGAATCTTGGTTTGACGGATACGATGAATCGGATGCG
AAAGGAGAAATCAATCAACAATCTCTGATTTACTGTGCAATAGAATTCACCGAATCTGCA
CTGACAACAAATTGGGTTTTGAAAGAAGGAACACCAAAATACGGCATATACCACCCGGAT
TTAAAATATGTCTATTACGAAAACTTAGATGATTACCTTAAAGAATACGAAACAGCCCCC
GGTCCGTGGGATACACCGAGGTATCAATACAGCGAATCGAATTTAACAGTCGGCATTTGG
TTCCATAAATCTTATTTTTCGGATCAGCGCTACAAAATTATTGATGATTTAATTCATGAT
TTGGAAGGAAAAGGCATCAATGTCATCGCAGGTTACGACATATTTCAGGAAACAATTGAT
GGAGACGGCGATCCGATAAACCCGATGATGAAATATTACGCTAAAAACGATAAAGTGATG
ATTGATTCCGCGATTTCAATTAAAGATTTCGCGTTGAGTTACAATGATTATGATGCGGGC
ATTGAATGGTTGGAAGAATTAAACGTAACCGTTCTGAAAGCGGTGATTGCTTCAACCGGC
GATTCAATCGAAGGCATTCCCAAAGATATGCTCATTTATTCAACCGTTTCGCCAAACAGA
GATGGCATGAGCGATTTCATTATTCTCGGAAATCTTGGCAAAGACGGACCCGAAACGTTT
GATGAACAGAAAGATTGGCTGGCAAACCGCGCCATAAAGTGGGCTTATTTAAAATCCATC
GAAAATGAAAACAAAAAAATCGTCATCATGTACTACAATTATCCGCCGGGTAAAGCAGAC
ATCGGCGCGAATTATTTGAACGTGATGAAAAGTTTTGCCGGAACCGATATTGACGCGTCG
GAGACATACACCAATGTCGGCGGTCTTTTAAGAGAGATGGATAAAGAAAAATATACAGTT
TCATTCAATGATTTGCCGATTGAGAAGGAAGAATTGAATGACACGACTCTTTTAAATTTG
GTTTACCAACAAGGCATTAATGTCGGCGCATATGCCCCCGGCGTTTTAGATGAAATGGTT
GCAGGCAGAGGCGACACGGCTGATGAAGACTGGTGGGGCGCGACATTAGTCCCTGTAGAA
GAATATAAAGAATGGTTTGATGAAACCATTCAAAATGAATCCATCCGAAAGAACGTGATT
GATTCTTGGGGTGAACCCTGGGATTATACGACCCCCCTGGATGCGGATCAAAGCGGCATG
ATTTGGGAAGACGAATACGGAAAACGCTTCTTTGTACTGCCCGCCGTTCGTTTCGGAAAC
GTATGGCTGATGCCGCAGCCGGACAGAGCGCTTGCAACCGACAAAGCATTTTCATACCAC
AGCGGCGACATTCCGCCGACACACCAATATATTGCATATTATTTGTGGCTGAACAATGAA
TTCAAGCCCGACGCGATTATCAATTTCGGAACGCACGGAACACATGAATGGCTCCCGGGC
GCAGCATACGGATTGAGCGCAAAAGACGATTTATCACCGCTTCTGCTGCAGGACATTCCG
AATATTTATCCGTACATCGTCGCGAATGTCGGCGAAGGATTGACAGCGGAATACCGCGGA
AACGCGCTTATCATTGACCACATGACACCGCCGATGATTCGCTCGAATCTGGATTCAAAT
GCTGATTTAAAATATTTGGAAGAAGAGATTCAGGCTTATTTCATCGGGCAGGATGCCGGA
ACAAACAAACAGCGTCAGGCAGCAATTGTTGACAGGATGTTTGAAGCGGGCATTCATGAT
GTCATCGGCACGGAAAAATACAAAAAAGCGATTAATTCCGCCAATCCTGAAAAGGTGACG
GAAGCAGATATTAAAACGTATCTGAAAGAGATGACATACGACGATTTCTCGATTTTCTTA
AAAGATGATTTGTATGACTATATTGAAACAATAAAAGAATCAACCTTGCCGTACGGTATG
CATGTTTACGGAAAAAGCCCGACAGAAGACCAGATTTCCGCAATGCTTCGCGCCATGTGG
GGTCTTCAGTTTGATGACGCTCTTTACAAAGCATATTATGAAGAGAAAAAGTATGTCGGC
ATCCCGTATGAAGACAACGGCAAAATTCACAGCCTTGTTTCAGACATGTCAACAAAAACA
ACCCCGTCGGAAATGATTGATTTGCTGGAAGCTGCCTATCCGGACGCGGAAGCCGCAAAG
CATGAATCAGTCGTCCAATTCATTTTCGGCCCGGTTATGTATTTTGAAGGAAAGGATAAT
GCAGCGGATGTCATTAACAAATGGAAAGAAACAGGCGCATGGGATGAATTAATTGACGAA
GTTATCTTTGCATATTATTTCTATGCACCTGCCGCCCCTGAAAAAACAGAATTGGAAGGA
AAAATTACAGAAGTGGTAACATACTGCATTGACCATAAAGCCGAAAACGGCGGAAAAGTT
GATGCGGAACTGATTAACGAAGCGTTATCAGCGACATTTAAAACACAATCTCATCAAAAC
AAAGCTGTTGTTTCGTATTTGACAGGCTACGCCCGTTTGGACTACGCTCAGAATTTGAGA
GATTGCGGCGACTCGGAAATGAAAAGTATATTGAAAGCAATGTCCGGCGGATATATTACG
CCGAATGCGGGAAATGATCCGATTCAAAATCCGAGCGCGATTCCGACCGGAAAGAACTTC
TATGGTATTGACCCGACAAAGTTCCCGACAAAATCAGCATGGGAAGTCGGCAAATCTCTC
GCGGACCAAATGATTGCGGATTATTATCTAAAATACGGAGAATTCCCGGACACGGTTGCG
TTCTCCCGCTTCGGCGTTGAATTTATTCGAGATGAAGGTGCTTTGGAAGCTTGCGCGCTG
TATCTCCTCGGCGTTGAGCCGGTCTGGGATGCAAACGGCAATGTTGATCCGAAAAGTGTC
AAAGTGATTCCTTTGGAAGAGTTGGAATTTACATACACGGATAAAAACGGCAAACTGCAA
ACAGAGAGGAGACCGAGAATTGACATCCTTTACACAACAGCCGGCATGAGAGATGCTTTT
GGTGACAAGCTGAAACTGATTAATGTCGGTGTTAAAGCTGTTTCTGATTTGGATGAGTCT
GATGAATGGAATTATGTCAGGAAGAACACGCAAAAGCTTTTGAAAAATCCGGCAACGAAG
GATTTGGCATATGTCAGATGTTTCGCAAATGAACTCGGGAACTATGAAATCGGAACGGGC
AATCAGATCAGTGCCAGCGGTTCATGGGATGATCCGCAGTCAATTGTGGACACTTATTTG
AAAAATATGGGTTACGCTTACGGCGATGACAGTTCGTGGGGTGTCAGCGCTCAGGAATTG
CTGAAAGCTTTGCTGAAAAATGTGGATGCTTCTGTTCATGCGGATTCGTCAAACCTTTAC
GATACGTTGGACAATGATGACTTCTTCCAATATTTCGGCGCTTTGAATATGGCTTCTAAA
TATCTCCGTGACGACAATAAAATGCCGGAAATGTATGTCGCTGACACAAAGAATGTTGGC
CGAAATGCAAGATTCAGTAGCGGTCAGATTTACGGCATGAAAGAATATTTGAACATCGAC
CTGGAGTCACGTTATCTTAATGAAGAGTGGATTAAAGGAATGATGGAATCCGGATATTCG
GGATCGACAATGTATGCCGAATTTGTTGACAATTTGTTCGGATGGGCGGTCACTTCTGAC
GGCGATCTTGTCAGTTTTAAGAACTGGGAAGCGATTTACGATATTTATGTCAATGATAGA
TTTGACCTCGGATTGGATGAATATTTCAAAGAAAATCCGTACGCGTATCAATCAATTACT
GCCAGAATGCTTGAGAGTATCCGCAAAGATTACTTAACGGCCGATCCGACTCAGAATCCT
GCGGAATATGAACGCCAAATGGAAAAATTGTCAGAGATGGAAAAAACGCTTGTGAATGAA
TATATGCAGTCTGTCATTGATCAGGGAGTTTCCTGCTGTCACCACACTTGCGGCAATGTC
ATGTTTGATGAATTTATGAAAGGGCAATTGTCTGTGCTTGGCGTTGATCCTGATAAAGAA
CAGCTTTATTGGGATAAAGTAACCGGCGCCACGTATCGTGAAGAACCTGTTTTGCCGCCG
AAATCTACAGGATCTGGCGGAAGCGGCTTCGGATCGGCAACTTTGGGTGACGCAGGTGAG
CCTGCAGAATCGAATCAGCCCGAATCAGGCGAAGGATATGGAACGGACGGCGGTCAGGCA
GGAAACACCGCGCCGGAAGTGACCGGATATCAGATGACAATGCTTGAATCGGTTACAAAT
TCTGTAAAGGATTTCATTGCCAACCCGACATTTTCATCATCCAGCCTCATTGCAATTGCT
TTTGTGATTCTGGTTGTCGGCGCTGTATTCTTCGGTTTCAGAAGAAGAGGAATTTAATTA
AAATCTTCACTCTTCGAATTTGAAAGAAGGAGTAATAATAGAAAGGACAAACAAAAAAAC
AAATGAAAAGACAAACAAAAAGACAAATAATAAATAAAAAAGACAAATAATAAATAAAAA
AGACAAATAATAAATAAAAAAGACAAATAAATAAAAACAAACGAATAAAAAGCAGAGGCG
ATTGATTCGCCTTTGCAGTATTTTTTAAAAACGAATAAAAATCAGCTTTCCAGCCAAATT
TTCATTTCTTGTTTCATGAATTTCTCGGCTTCCAAAACGTTTTCGAGCGGACCGCGAAGG
GCGATAACCGGCGTTTGCGCGATTTCAGGTTCCGTAATTGAAATCAGACGGTCAACGGCT
TCCAGTTCAAACATTTCAACCATATCCATAATGATTGACATCGGAACGCCCATCGGAATA
ACCAAATCATAAAGGTCTTCCAGCTCGGCGTTTTCACCAGACATTTCTGCCAATTCAAAG
CGTTTTCTGTTGATTAAATCATGAAGTGATAAGACTTTTGTCATAAATATCCCGAATCCT
TTTTGTTTTTTTAGTTTTTCTTTAATTATTTCCGTTTGGATTTGATTTGACACTTAATAC
ATTCTTCACCTATTAAAATCATAACGATTCGGATTCAATACAAAGTAAAAAGGATAAATA
AAGATTCGAATCAAAGGGATTTGAACCCACGAATCAAATCCCGCTTGAAGCTTTTACCCA
GGGGTTCAGAGCCCCTACAGAAAATCTAAAAAATGAGAAAGATTCAAAAAGTATGAAGCA
GTATTGGAATAAAAAAGGTGAGATAATGCAGGAATATAAATTAAAGCGCGGCTACACGCC
CGACATTGAAAGAATGAGAGATTTGCTGACCGAATGTTTCGGAACAGAAATTAAAGAAGC
GGACGGAAAATTAACCACGTCTTACGGTGTTTTAAAAGAAATCAATGTCTGGATGAACGC
AAAAAAGCTCTGTGTCGACACGGTTGCCGACAGCACTGTCACTGACGACGCTGTTATTTT
GGACTCAAACAAACGCTTCAGAACCTTTTTGGACAAAGGAACCGGCTATTCTTCCAAAGA
TCGCATCAAAAATGCGAAAAAGGAAGTCGGCGGCGAATAAATTTTCAAGATTATATGTAA
AAAGGGGAAGAAAAGACTCCAAAGAAATACCAAAAGATTAATATGAGAGGTATTCCTTTT
TGGAGTCTGCTTATTTCCATCTTTTTACGGAACAGGCAAACCGATTTTTATATATAAATA
AACACAAGCGCCTCAATGGCTTAGGGGTATAGCACTTCCTTGGTAAGGAAGAGGTCGCGG
GTTCAAATCCCGCTTGAGGCTTTTTACTTTTTTCAAAAATATAAATTAAATAGCGAACAG
TGTCAATAAAAAGAGAACAGGAAATTAAAAACGGATAAAATACAAACAATTTGTATTTCA
TCCGCCATTAATTCAATCTGTTTTATGAATATAATTCAGTAAGAACAGACGAATTACATT
TTTTCTTTTGCGTACCATACGCCGACGGCGCCGATGATCAAGAGGATAAGACCGCCGATC
ATTGCCGTGACTTCGTAGCCGACAACATAGGAAAGTGCCCAAATACCAAAGTAAGCAAGG
GCGCCGAGGATCAAAACGATCGCTCCGATGACAGCTACAATCGCTGAGACATATGTTACG
ATTTCTTTATTTTCCATAATGATAACCTCCGCAGGTTTTATACCTGCAAATATATATTTA
AAAATGAGAATATATAAATGTAATTGAAAAATAATGCCGTATAGATTATGCATACATTCC
GCCATTTCAGGAAAAGAAAATAAAAGTTAAAAACCCGGTTGAAAAAGGATAAATTTAAAT
ATAAATTAAAATAAATTTAAATGCTTTAATAATATTTTGATAAAGAGGTGTTATGAATGG
CAGAAATAAATAAAAGTTTGATTTTGCTTTTTGAATTACTCATTGCAATCGGCGCAATTC
TTTTCCTTGCAGGCCTTTGTATCGGCATTTTTAAGTGGGCTGCTCCGATTACATCTGAAA
TCGGCGTTGTTCTCGGCGGCGTTGTTGTTTTGATTTTCGGTTTCGCATTGGCACTTTACA
CAACAAGAAGCGAACAAAAAGAAATAACGGCATAATCCGCAAAAAGCAAAGTTTCTGTCA
TACGAGCATAAAATCATCAATAAAAGAGTTAAAAATTGAATTAAAAAATTAGAGGGCCGG
GACCGAGAATCGAACTCGGGTCAAAGCCTCCACAGGGCTTCAGGATAACCTTTACCCCAC
CCCGGCCACATTACATTTTTAATAACGGGAAGAAGAATAGAAAGCGCTTTTTAGGAAAGC
ACTCCATAAAACCTTTTTTTTAATATAAATCTTTCGAACAACGAAAAAACGAATCTGAAC
GAAAGAAAAAAATTAATCCTGTGATTGCTTCATTTTCTCCGCCCATTCTTCATCAGACAT
GGACAAATCTTTGTCGCCGCAAACGCGCATTCTTTCAAACGTCAGGATTTTACGCGTAAC
CAATTTGCGTTTACCGCACCAGCCGGCTTCCGGATAGTTTTCATTGACAAAGTTAACGAG
TTCGTCATCCGTCATTTTTTCCATTTTGTCTTGAAGCGCAAGCAAATGTTTTGCAATATC
ATCCATAATTAATTCTCCCGTGATTCATGATTTGAAAAGAATGATTAATGGTCTGCGAAT
TATTTAAAGCCTGCCATCGAATAAAAAAGAAGAGACAGAGGCGTAAAGCACTCTGAATAG
AATGAATTAGACTCACCCTGTAGAATTAATTAAAATCATTCGGCTTTAAAGAATAAAGCG
CAATGACACATTCCGTCCTGTTCAATTTCGTCAGCATGATAGATACAGGGACAAATGATT
TTGCGGTCTTCTTCTTTATCACCAAGAACGATGCGGCACGGGCAATATTGGGCACCGTAT
TGTTCACGGCGTTTTGCCAAACCTTCATAAACCAAATCCAATTCTTCCGGATTCGGATTC
AGACGGTAACCTTTTTTAGCAGCATATTTTTCAGCATATTGACGGACTTTTTCTTTTGTT
TCTTCAAATGTCATTTGACCACCCGATTAACGTTTTCATTATAAGTTATGTGTTTTTCCA
TTTTTAATTTTATTTATTTTTTGAAGTGAATCGATCAATTAATCGATCAATCAATAATTA
ATTCAATAGAGTTGATAAATAAATTTCATTAAAGATAATTAAGCGTTCCGTCGGGATAAT
TAAGCGTCCGTCAGAATAAAATTTAAAAAATGAATTTCATATGGGCGTAATTATTTCCCA
TATCCTCGTAAATTCAATATCCAATTGTATCATATAGAGAAGAAACCATTTTTAAGTTAT
AGAAAAAGACTTGGCATAGAATCTATTTTTAAGTATAAAAAAGACAATCGGGATTTATAA
AAGCGAGCAAGAGGAAAACCATGACAACCATTGCAATTGTTTCCTGCCGGATTTTTGAAG
ATGAATTGACGCATTTGATGAAAAAAGAGCAGCAAGAAAAAAAAGTACGTTTGTTTTTGA
TTGAAACTGAATTTACCGATACGATTGAAAAAAAATTCAATTCAGACAATGTCATTTATG
AAAAAATTCAAAACAACCGAATTGAAGAAAAACTCAAAGAGCCGACAGATTCACAAAATA
CAATCCTCCTGCGATTGATTGAATTTTCGATGGAAGCACGCCCCTCTGAAATTAAAGACA
CTGTTTATGAAAAAATCAAACCTCTTCAAGAAATCACTGACGGCATCATGGTTTTTTACG
GTCTTTGCGGCAACGTTCTCGGCTCCATTGAAGGAGATCTCAGCCGTCCGGATTGTCCGG
TCCGTATTCTGCGCGATGAAGACGGCGACATGGGTGACGACTGCATTTGTATTTCACTCG
GCAGCCGAAAAAAATATCTGAGTATCCTTCGAACCGACGGTCGCCAGGGAACTTACTTCC
TGACCCCAATGCAAGCCGCTCACTGGAGAGAGATTGCATATGCCAGTGCGCTTACGCCCG
ATCCGAATGATGATGAAATGCTGAAAATGGTTTTTGAGTATTCCAATTATAAAAATGTCG
GAAAGGTGAAAACCGGATTGCCGTATGAAAATGAATTTGACGGGATTGTGGATGATTTCG
CAAGCAGGTTCAATTTGAATGTAATTGAATACGACGGATCGCAATCAATGATTGAAAAAT
CATTTGAAAGATTTATGAAAGAATTGGAAGCTTGATTCGGCTTTCAATCTATTTTTCTTT
TTCATTCCGTTTTAACGTCCCTTACGATCTTTTACTCTCTTTTTATTCTCTTTTAAGATA
CATTTTTTACATTTATTTTTTCCATATTTCGAGTTTTTAACAAAAAATCAGTATAAATTT
GAATTTTAAAAAACAAAAAATGGCTAAAAAACGGAAGGCAGAGAAAGACAGTAAAAGAAC
TGCGAACGAAATCAAAAAATATAACTTTTTAAGCATAATCAATGGGAAAATTTATTAACC
CGTTGGATTCATCAATCAATGAGTATTGTTTTTCAATTTTATTTTTCGAATTTTCAATTA
ATATCAAATAAAACTAAGCAAGGATATTTAAAATGAGTCATGAAGCTAAAACGATTCCTG
ATTACGATTATGAAGCACTCGGCTTGATGGTCGGTTTAGAAATTCACCAGCAGGTGGATT
CACCGACAAAACTTCACTGCCGCTGCCCGAATATTTACAGGGAGCCTGAAGAATCGACAC
ATGAAATCAGAAGATACTTGCGCCCGAAAGCCAATAATTTGGGTATGATGGACCGCGCCG
TTGTCGAACAGACACAGGCCAACCGTCAAAACAGATACAAAGTTTTTGACACAACTTGTC
TCGGCGACATTGATGAGGCAGGACCGGCGCCGGTCAGCCCCGAAGCTTTAAAAACGACAC
TGGAAGTGTCAAAACTGCTTCATACAATTCCCGTAGACCGCGCGCATGTGATGAGAAAAA
TTATTGCTGACGGATCAGGCCCCGGCGGTTTTCAGAGAACAACTTTCATTGCCGGCAACG
GTTGGATTGAAACGGAATCCGGAAAATGCCGCATTGCCAGTTTATGTCTGGAAGAAGAAT
CTGCGCCGAAGATGGAAGAAACCGATGAATACGTTATGTTTTCATTAGACCGCCTCGGCA
TTCCGCTGATTGAAATTGCAACCGAGCCGGATATCAGAACGCCGGAGCAGGCGTATGAAG
TGGCATCCTACATCGGCATGTCCCTCCGTTCAACACTTGGTGTGAAACGCGGCATCGGAA
CAATCCGCCAGGATGTGAATGTTTCAATTAAAAACGGGACGCGTGTTGAAATGAAAGGCG
TTCAGGCTTTATCAATGATTGGCGAAATCATCAAGCGTGAAATTTTCAGACAGCTGGCAC
TCGCCGAAATTAAAGATGAATTGAACGCAAAAGGCGCATCCGTTGATACAACGCTTTATG
ATGTGACAGATATTTTTGCAGAAACAAAATCTAAAGTCATCATCAACAGCGCTAAAAACA
GAAAGATTTTGGCCATCCGCTTAAAAGGATTTGACGGCTATATCGGCAGAGAAGTCCAGC
CCGGCAGAAGACTCGGAACAGAACTATCCGAAAAAGCCAAAGCGGTTGGTGTTTCCGGTT
TGTTTCACACGGACGAATTGCCGAATTACGGCATCACTGCCGAAGAAGTTGAAAACCTTA
GAAAAGCAGTTGGCGCAGATCAGGACGATGCTGTGATTATGATTTCGGGCCGCTCGGAAA
TTGTTAAAAGAGCCATGGAATCGGTTCTTGACAGAGCGGAGCAGGTTTTAATTACAATTC
CACAAGAAACGCGCTATGCGCTTCCGGACGGCAATAATTCATACATGAGACCACTCCCGG
GAGCCGCCAGAATGTATCCGGAAACTGATTTGCCAACCTTTACAATCAACCGTCAGGAAT
ACATTGATTTAACGGTTCCCGAGCTTTTGATTTCCAAAGCTGAACGTTACGGGAAAGAAT
ACGGCATTAACAAAGAATTTTCGGAAATGGTTGCTTTTTCCAAACATATGCAGCTTTTTG
AAAAACTAGCTGATAAATACAAAGGAAACGAATCCGTCACACCGACTTTGCTTGCCAGAA
CATTTACCGGCGTTTTACCGGAGCTGAAAAGAGAAGGCTTAGATATTGATTCAATCACCG
ATTCCAAGTTTGAAGAAATGTTTGATTTAATTGCAGACGGCTCACTCCCGAAGGATGCAT
CCCGCAACATCTTGGTAATTATCTGCAAGGATTCAAAATGCTGCATCGCCGAAGTTGCCG
AACAGCTCGGCATCGGCGCGGTTGACAGAAAAGAAATCGAGGAATATATTGACAGCATTG
TTGCTGAAAAGAAAGACTTCGTTGCCGAAAAAGGCCCGGCGGCAGTCGGTCCCCTCATGG
GAATCGTCATGGAAAAATACCGCGGCAAGATTGAAGGCAAAGAAGTCAGCGCAATGTTAA
AAGAGAAAATTGATAAGATAACAAAATGATGAAAATCATTTTGAAATCTTTACTTTTTTA
AATTTATTTTGTCTTTTAAATTTAAGTTATAATTCGTCTTTTTCTAATTTTACTTCGTTC
ATTTTTTATAAGATTTATTCAAAAAGAACTATGCCGGCAAATCAAAACAGAGAGGAGAGC
CGAGAAGAAATAAGAATTAGATCAACAGACAACAAAAAATGATAGCAAAAAATGATAGCA
AAAAATAATACCAATAGGACATATATCAAAAAAATAGAAAAATGAAAATGAATTAATAAG
AATCAGAAGAAAATTTACCAAAACTGGTACCATTTCTTCTTTGTAGCATCTTCCAGCTCA
AGTGTCTTTTTTTCAACCTGATTGATAAGTGTTTGAACTTGTGCGATATGCATTTTTGTC
GTGTTATCGCGTTCCATAATCTGTTCGTCTTTTGTTTCCAGCTGACGGTTCAATGCATTG
ATTTGACTGTCCTTGATTTCCAGCTGTTTTAAAAGTGCAGAGACATATTCTTGAGAAACG
ACATCATTGCTGTCTTCTTCCAAATATTTTTCAAGAGCTTTTGTAACGACGACGCCTTTG
GGTTCGTTGATAGAATCCAATTTATTATAGAGATCTGTAGATATCCGGACATTCAATTGT
TTTTTGTCATCTGATTTCGTGCTATCATCAGATTTGGCGTTTTTTTCGGTAGCATTTGAT
TCATCAAGTTTACCGTTGTCGTTTGAATTGGGAGTATCAGTCATAATTACAAATCCGTTG
TATCTGAGTCTATCAAAATACTACATCTTTATATTTAATTGTTATTTGCATGAAACCCGA
AATTTCGTCAAAATATAGCTGAATATCAAAATAATGCAAAATGCAACAAAAATGGAAGCA
TTTGATAGACGCATATTTAACAGATAGAATTCGAACCGGTTTGTAATAGATTTTTCTATA
TTGTTCTATAAACGTTTGAAGTTGAGAATAGAACGAAGAGAGATTAGAAATATACAAAAA
TATGAAATCAGTTTTTGGAATCCAAAAGTGTATCAAATGGATTGAAATTGAAGATAGCAA
GAGATAGCACATAGGACAGCAAAGAAAATCAACGACAGATGAGACAATTAAGAAGTGCAT
CAAAACAAAAGACTAGCCGAAATATAGCAAAAAAATAGATTTTTGAAGACATTTGCTATA
TTTGACCCGACAAGCCATGCTAGAAACAAAAACACAGCCAGATGAGCCCAAGAATGAGAG
ATAGAAGAGAAATAATAAATTTTGATGCATTTTTGTTGCAAAATGATATGATTTAATATA
TTTCAAAAAAGACAAGTTTGAAAAGATAGCAATTTGAAAGATTTTTGCTATTTTTGGCTA
GATTTTGCGATAAGTATATATCTGATTGAAGCATAGTAGGATTTGTCAGCGTTGGGTTAT
TAACACTCATTAACTCAACCGGACTCGAAAAATCTTTGAATTGGAAGAAATGTGTGAAAA
GAGAAAAGGATGATTTGTGGCGAATTATCCTTTTCTGACTTCTATTCCGGTTCAGTTCTT
TTAAAAAACGAAAAACTGAATTAAAAAAAGTTTTCAGCAGAAAGTTTCTGCCTGAAAAAC
CGATATTACTGACAATAACAATATCGTATATACCTTTTGCGGTCGATTCGTTCTCTATGT
ATTTTTATAGAAGAAAGAATAAGAAATCATCAATCGAACTGAAGAAGAAACGGATGACAG
AAAAATAAGAATTATAATCTTAATCTTTTTTTCTTTAATAATTCATCTTTTTTAATATTC
CGGCATAATTTTGAAAATCCGACTGTATTCCTTTTAGAAATAAACGATTCATTTTCACAG
ACAATCATGACATTTTCAATCACAGAAGTTATATATTGGAACGATATTCAATCAAGTTTT
AGAGACTTATTTTGACACATTTTTGCTGTGAAGTCTTAAAAAATCAAAAGAAACGAGATT
GACAAGAGCTATGACCCGTAAGATAAATACTGATAAGGAAATCGGTTACGGGTATCCCAT
CAAACCGCCGTGTTTGACGATGCCTGATTCATTTGAGGGGAAAGTATCGAAAAAACACAA
AATGCTTTTTTTAATTCATAAAAAAGCGTTGGAAACACCTGTTTTTCATAAAACGTTTTT
GACATTATCGACTTTTATTTCATTATTCTCATTTTCTGCTTTTGTTTCTTTTTTTGGCAC
TCTCTTTTTCTTCGATTTATTTTCATTTTTTACCCGCTTATTCCCAACCTGTTGTTTAAC
TTTGGAAGAGATGACATATCATTCAAATTCATCAGCAGTTAAGGTGCTAGAAAAATGCAG
CAGCAAAAATCCGTTTAATATTTATCAACTAAATTGGTGACACAAATGCCGAAACGAAAT
GACGTAAAAAGAGTATTATTAATTGGATCCGGCCCGATTGTAATCGGCCAGGCAGCAGAA
TTCGACTTCTCGGGAACCCAGGCATGCCGCGCCCTGAAAGAAGAAGGACTCGAAGTCGTT
TTAGTCAATTCAAACCCGGCAACAATCATGACAGATCCCGAAACAGCGGATGTCGTGTAT
GTTGAGCCGATTAATGCTGAAATATTGGAAAAAATCATCGCAAAAGAGAAACCGGACAGT
ATTATTGCAGGCATTGGCGGTCAGACCGGTTTGAATATGACAACCGAACTCGCCGAAAAA
GGAATTCTTGAAAAATACGGCGTGAAACTTCTCGGAACGCAAGTTGAATCAATCAAAAAC
ACCGAAGACCGCGAACTTTTCAAAGAACTTATGATGAGTATCGGCGAACGCGTCCCGCGC
AGCAAAGCTGTGACAACAATGGAAGAAGTCGAAGAAACAATTAAAGAATTCGGCCTTCCA
TTAATTGTTCGACCGGCATACACCCTTGGCGGCGCAGGCGGCGGCATCGCCCACACTCGT
GAAGAACTCTATGAAATTGCCGAAAAGGGATTTAAGAAAAGCCGTATTCACCAGCTTTTA
ATTGAAGAAAGCGTTCTCGGATGGGAAGAAATTGAATTTGAAGTGATGCGCGATAAAAAC
GATACCTGCATTGTCATCTGTACAATGGAAAACATTGATCCGATGGGAATCCACACCGGT
GAATCAATGGTTGTCGCCCCGATTTTAACGATGCCCAAAGAAGATGTCAAAATGCTTCGT
GAAGCATCTATGCGAATTTTAAGAGCGCTCAATATTGAGGGCGGCTGTAACATTCAATTG
GCTTACAACCCCGAAAACAGCGATTACAGAATTATTGAAGTCAATCCGCGTGTTTCCAGA
TCTTCCGCTTTGGCATCTAAAGCAACCGGATTTCCGATTGCCCGCGCAACCGCAAAAATT
GCGATCGGCAAAACACTTGATGAAATTGTCAAAGGTGTTGAAGTCGGATCCGACAATTGG
GAGCCGACCGTTAACTATGTTGTCACAAAAGTTGCTCGCTGGCCTTTTGATAAATTTACA
TCGGCAGACCGCACATTGACAACCGCAATGAAAAGCACCGGAGAAGTAATGGCCATCGGC
GGTTGTGTTGAAGACACACTTCAAAAAGCGATTCGCGGCCTTGATGTCGGCAAACATATT
GACGAATATTCCTGGACAGATGAAGAAATAGAAAACCTTCTGAGAGTTCCGACCGATGAA
CGCATTTTCGTCATCATTTACGCGCTGAAAAAAGGATACTCTGTCAAAACGATATCAGAC
TGGACAAAAATTAACCCGTATTTCATTGAAAAAATCAGCAACTTTGTGCTCTTTGAAAAC
ACATTAAAAGAAGAGAAGCTGACAAAAGAAATATTGTTTGAAGCTAAAAAGCTCGGTTTC
ACGGATGAAAGAATCAGCGAACTCACCGGCAAAAGCCGTTCTGAAATCACAGACATGCGT
CTCAAAGAAAACATGAATGCCTCTTACCGCATGGTTGATTCCTGTGCCGAAGCACTTGAA
TCATTTACACCGTATTATTACACAGAATACGGCGTTGAAAACTTGTCTAAAGTCAATGAC
AAAGACAAGATTTTAATTCTCGGCGCAGGTCCGATTCGTATCGGCCAGGGCATTGAATTC
GACTACTGTACCGTTCACGCCGTCAAAGCGCTCCGCGAAGAAGGCATTGAAACGCATATC
ATCAACAACAACCCTGAAACGGTTTCAACAGACTATGACACATCTGACAAACTCTTCTTT
GAGCCGGTCACTTTAGAAGATGTCATGAACGTTATTGAAAAAGAGAATCCTTCCGGCGTG
TTGATTCAGTTCGGCGGTCAAACATCCGTCAACCTTGCAATGCCTTTGGAACAGGAAATT
AAAAGACGCGGCTTAAACACCAAAATTTTGGGAACAACGCCTGAAAATATGGATATGGCC
GAAGACCGTGAAAGATTCAATGTTTTAATGAGTGATCTCGGCATTTTACAGCCGGAAGCC
GGATATGCAACCTCCGAAAGCCAAGCCTTTGAAATCGCCGAAAAAATCGGATATCCGGTT
TTGGTTCGCCCGTCATATGTTCTCGGCGGCCGCGCAATGGAAATTGTTTATGACCGCGAC
GAACTTGAAAAATACATCAAAGAAGCAGTACGCGTGACCCATGACCACCCGATTTTAATT
GACGACTTCTTGGAAGGCGCCCGCGAAATTGATGTTGATGCCGTTTGTGACGGAAAAGAT
GTTTTCATCGGCGCAATTATGGAACACATTGAAGAAGCAGGCATTCACTCAGGCGATTCT
GCTTGTGTGATTCCCCCGCAGACTTTGTCCGAAGAGATCTTAGAAATCGTCAGAGACTAC
ACCAGAAAGATTGCGCTTGCTTTGAACGTCAAAGGTATGGTTAACATCCAAATGGCCGAG
CAGAACGGCAAAGTGTTCGTTTTGGAAGCCAATCCGCGCTCCAGCCGAACCGTTCCGTTC
GTCTCCAAAGCCATCGGCATTCCGCTGGCAAAAATCGCCGCAAAAGTTATGATCGGCAAG
TCTTTGAAAGATCAGGGCTATATCGCCGAAAAAGAGCCGCAAATCAAACATGTGGCTGTC
AAAGAGGTAATCCTTCCCTTTGACAAGTTGCCCGGCGCAGACCCGCTTTTAAGCCCTGAA
ATGAAGAGTACGGGTGAAGTCATGGGTATTGACTACAGCTACGATTTGGCATTCTACAAA
GCAGAAATGGCGGCAGACAATACTTTACCGCTTGAAGGAACCGTCTTTATGTCCATTCGC
GACAAAGACAAAGAAGAAATGCTTGAAGTGGCCAAAGAAATGACCGCGGCCGGTTTGAAA
ATGCTTGGAACCAAAGGAACCGCCGAATTCATGGAAAAGAACGGCATTTCAATGGACATC
GTTTTAAAAGTCCATGAAGGCACGCCCAACGTCATTGACCGCGTCAGAAAGAATGAAGTC
AGTTTGGTCATCAACACGCCGACCGAGAAAACAAAAGCGCGCCGTGACGGCTCCAGAATC
CGCCGCTCAGCCGTTGATTACGGTGTCCCGTACATCACAACGCTTCAAAGCGCCAAGATT
TCAGGAAAAGCGATCATGGCGGCAAAAGAAAAAGAAATGACAATCAAATCAATTCAGGAA
TATAACAAAGACAATTCATAATTGTCTTTTTATTCCTTTTTTTTAAATTTCTTCATTTTT
GATTTTCATTTTATCCTCGTTATTATTTTTATCTTTTTTCAACTTCTTCTGAAGTCATCA
TCAAATTGTTTCAGACCATATACCGCCTCTGCGTCTTTTTTAAGAAAAATATCCCCATTC
GCTAACAACAGAAGACTCAAATAACTTTAGAATGTTTAGACATTCGGTGAATCAAACATG
GGCTTATTCGATAAACTTGAAAAGAAAATTGACCAGAAAGTTGACCGTGAAGTAAGCAGC
GCAAAATACAAAGCTGAAAGAAAGGTTGACAACGCGGTTGACAAAAAAATTGATGATACA
AAAAAGGATGTTAAAAATTCCGTCAAAGAAGAATTGAAAAAATAATTCTTCTTTCTTATT
CTATTCTCCCGAATTCAAAAAATAAATGAAGCATTCTTCGTTCATACACATTCAAAGTTA
AGTCATTTGTTTCAGTTCAATTAAATAAAACATGACCGAACAGAGATTATTGTATAGTCT
TCAAGAGTTTAAATTTACATCATATATGTATAGATTATATCTGGCCCAAGCAAGTTCAAC
GGTCATGTCTTCGTTTACATATAGATCATAAATTACTTCATCAGCTCTCGTCCCATCAGA
TGCTTCCGCCTTATAAATTAATCTCACATAACCTGTTTTTTCCCCTTCAAATTCCCATTT
ATGAATATTAAGATCACTATTTTGTGAAGAGTTGATTTCTTCGCCTACCATTTTCAGTAT
TCCTTCAGGAGTGTACCCCGATGGCGGCGCTCCTTCTTCTACTACCCATTTATTATTCGG
ATTGGAATACTCTTGAAACATAATATCAATAGTTTTGTTTTCTTTAATTGTTAATTCTGT
TTCTAAAGGAGTATCAGGAGCTTTCAACTGATGAACTGAAATTATTTTCACATCGTTATC
ATTTTCATCAACATCCAATTGAGCAACAAATTGTTCTTTGATAGAATTATCCGACAAACT
CAGAAGCTTAAAATCTACTTCAACCGTCCCATTTTTTCGGCCATAAAATTCCCATTGATG
CGAACCGACAGTTGTCACATAGTCTGTTGATTCCGGTACAACTGCGTATAAATCTTCACA
AAATACGATTCCTTTAGGTTTTTCTTCATATGTCCAATATTCTATTGCAGTATCTTCCGT
GAGACCAAATCTCATAGATGCTGTCGGACCTACAACTTGAACCCACCTATATAATCTGGA
TGGATTTTCTTGTTCTTCTTCCGAATTTTGTTCATTCGTTAAGCAACCTGCAAAAAACGA
TGTTGTAATAATTATTATCATAAAAAATAAGTTTAATTTTTTTTGCATATTTTACCACCC
CAATTTGCATTATAAGAATGAATATGATTTAATTGCAATAAATAAAAAAGTTTAAATTTT
ATGACTAATAAAGTCACAAAATTTTAACTTTTTGAATAATATTATAACATAAGTGGAGTA
ACCCCAAGTTTATCCATTACAGCTCCATTTGGTGTAAAAAGAGTGAAACCATCTTCATTG
AATTCACCAGTTCCACCATGAAGAATTCCTACCAAGTAAGCTTTTCCATCACTTCTAATC
ACAAATATTGGAGACCCACTGACTCCGCCTGCAGAAATGTGAGGAGTAATTTTATCCAAT
GAATTATCCAATTAAATAATAATTTTACAGATATTTATATTAGTCTGAATATAAATTCGT
ATAGAAGAGATAATACATAATTACAATAGAAAATATGCATTTTTAGATAATATGTTTATA
ACATTTGCAGTTTTTGTTAACATAAAATAAATGAATCCGGATGCGACAGCAAAAGCTATT
CAATTTACTAAAAAAGAAAGAGTAAAACGGTTTTTAAACCGTTTCACAAAATTGAATCAA
TAGATTAGATTAATTCAATAGATTTAATCTTTAACGTTACTCAAACCGAGTGCGCGGGCA
CTGATTTCAACAATATCTTCAATGATAATGTCAGCACGCGGGTTTTCTTCGGCCAAAAGG
GCGTCGCGTCCGTCAGAGAGGTTTCTCTTACAGAACGGGCAGGCCTGAGCGAAAACGTTG
GTTTGTGTTTTTTGTTCGCCTTCAGGGTAGAGAACTTCCATTGCATCGCCGACACGTGCT
TTCGCGATAGAAAGCGCGAGTTCGGGCATACCTGCTTTGACACCGCCGCCGGCACCACAG
CATCTCTGATAAGATCTGTTGCGGTCCATTTCAGCATATTCCATGCCGGGCATGCTCTGA
AGAACTTTTCTGGGCTCTTCATAAACACCGACGTGGCGGCCGAGGTGGCACGGGTCGTGG
TAGGTGACAATCTTATCTTCACCGTAGGGCTTCTGCTCCCATTTAACTTCGCCTGCTTCA
ATCTTTTCTGCAAGGAATTGGGAAACGTGCATCACTTTAAAGGGAGTTTCTTCGCCGAGA
AGTCTGGGCCAGTCAACGAGAGAGGCTCTGAAACAGCCGGAGCAAGCGTAAAGAACGATT
TTTGCGCCCTTTGCTTTAATTTTCTCAACATTGGACTGTGCAAGTCTCTTCGGGAGATTG
TCTTCTTTAAAGTACTGACCGGTTCTGATCAAAACGGAACCGCAGCAGGCTTCTTCTTCG
CCGAGTGTACAGAATTCAACACCGAGTTTGTTTAAAACACGTGCTGTTGAAACGGCGAGA
TTTGTCTGCTTCATACCGGCTGTACAGCCCATGAAGTAGAGAATGTCTGCTTTGTCAGCG
ATTTTAACATCATCGGGAATCCAGCTCAAGCGGTTTTCTTTCGGCTCATTGTAAGAGTTG
AAAGTTTCGCTGATGATTTTGGGCATTGTGCCCTGTTTGCCGTACGGTCCTGTGCCTCTC
ATCACAAGGTTTGCGCGCATGGCTTCCCAGAGTTCGACAGTGTTGATACCGGCTTCACAA
ACCGTTGCGCAAATACCGCAGGTTGTACAGCCGTGAACATCGTCTTTGAATTCAACAAAT
TCTTCTTCCGGAATTTCTTTGGGACCGAAAAGGGTTGCCCGAAGACCGTAGGATTTGTCA
ACGAAGCGCTTCCAGCGGTAGACTTTGTCGCGCGGGGAAAGACCAGGTTTGAATCCGGAA
CCTTCGTAGGTCGGACACCATTCGGCACACTCACCGCAGCGCATACAGCCGTCAAGTTCC
ATGAGCTGGACAGCGGTTAAACGTGTCATCTTAAGTGACGGTTCTCTTCTTGCCATTAAT
GTTCGCCTCCTTTGTTAACGATCATTGTAAGCGGTGCCGTAATCATGTGGATGTACTTGC
TGTACGGGATGAATGCGAAACCGACGAAGAGTGCAAGAACGCTGTGGGTTAATGCGATTT
CCTGAACATAGGTCAAGAACGGAGATAAACCGCCGAGCGTCCAAATGAGATAATCGTAGA
AAATGAAGTCGTATCCTGTAAAGTCAGTGATGCCGATTGCAATGTATCTGCCTGCGTGAG
CGACAAAACCGGTCACGATGACGACAACCAATGTGACGAGCAAAATTGCGTCGTAAGAGT
TGGTGTTTTCTCTGACTTTGGGGATAAAGAGTCTGCGTGCGACTGCGATAATCACACCGA
GGAAAAGCAGGTAACCGAGCAATTGGTTCGGAAGCTGCAAGAATTCTCTGAAGATTTCAG
GGTCGATAAAGTGAATGCCGACCATGTGAATAAGTTCAACTGAGAACATCAAACCGGAAA
GTGAAAAGAGGCCCATCCAGCCGATGAAAATACACATGTGCATAAACCAGCGGAGCGGGT
CTGCGCGTGCGGTTCTGCGTAAAAGCAGAACATCAAAAACCAATGTAACTAAAATGTTCT
GTCCGTGGTGAACAGAATGCGCTCTGAGTTGTTTCCAATACGCTTTTAAGAAAACGACGA
TACTGCCGATAAATCCGTGTTTACCCTCTTCCGGATCAAGACCCCACGCGAGGGAACCCT
GACCCCACTTGCGGACGTTAAAGTAAAGTCCGAGAACAAGAAGGAGGATAGCAAGGATGG
AAGTGGTCATCATAACGACGAACGTAATCGAAACGCCGGAAATGCCTGAAAAATAATCCA
TTATTAATTCTCCATTTTATTTTTTGAAAGCAAATGACTTTTTGATGCCGGTTTGTTGCC
GCCTTAACCATTCAAAAATGATTAATGATGACAATAAGAATCGACATCAACCAAACTAAA
CAATAATAATGATAGTGAACGATAGCGTTCAGTTTAACTGCCGGCCCGGTAAAAAGAATT
CCGTAAACACAAACAGTCAGACGATTGTTATGTTCTACCAAGTCACCCCTCCCCCATTTA
AAGAAGAAAATGACCCGAATCGACAAAGTCGGTAGAAGATATAGGCACTTTGTACCGATT
ATATTTAAATATTATCACTCAAAAGTTCGTCGAAACTCGGCGGAATATATTGAAAAGGAC
GAATCAGATTCATATTTTGTTGATGAACAATAATGAAGAAATTTCGAGAAGGACACGAAA
ATTTCATACTCCAAACAAGATTGACTTGATTGAAACAAAATAATAAAATAGCATCATCAT
TGTTTTGGCTGTATGTCCGGCAGCCCGACAGAACTGAATAAAGAAATAGAAACAAAAAAA
GATGAAGCGACGATAGGAACCGAAATGATGACAGAAAATGAAGAAATCGGCGGTATTGAG
AAATTCATCCCGAATCTTCGAATCGTCTTAGTGGAACCGCTTTATCAGGGAAATGTCGGA
TCTGTTTGCCGAATCATGAAAAATTTCGGATTTTTAGAACTTTATTTGGTCAACCCCTGC
CCGCTAGAAGGTGAAGCACGCGCTATGTCATCTCACGCAATTGACGTGCTTCGGAATGCG
AAAATCTGTGAAAGCATTGAAGAAGCGGTTGCGGGTTGTGATGTCATCATCGGCACGACC
GGAATGCGCGCGCAGAAAGGATGCGACCATATTCGAACGCCTGCTTTGACACCCGGCGTT
TTGCGCGAAAAAATGGAGGAATTTCACCCCGACACGAAGTTTGCAATTCTTTTCGGCCGC
GAAGACATCGGCTTTACAAACGATGAACTTTCTTTTTGTTCCATGATTGCGACAATTCCG
TCGTCTCACATTTATCCGGTGATGAATCTATCCCATGCCGTTGGTATTATGGTTTATGAA
CTCTCCGGCGCAAACTTAACTGGAAAATACAAAACCGTCGATTTCAAAGAATTCAATGCC
ATGTGCGCCCACTTCGGTGATGTTTTAGACGACATGGATTTTGATCCGTTGAAAAAAGAA
AAAATGGCGCTCATGATGAAACGCATTTTCGCTCGCGCCGAATTAACGCCGTGTGAAGCC
AAAACACTTCGCGGCATTTTCAGAAACATTCAATATCACGCCAAGAAATCCAAAGGCGAA
GATGTCGGCAAATACCGCCGCGACATTGACAATCAATTTGAAAATGATGATTTTGAAGAC
GAATTTGATTTGGAGTTTGATGTTGATTTCGTTGATAAGATGACGGACTAAACAATTCGC
CTGTTTTTGAAAAAACACCATTCTGTTTTCATTAAGTTTAATGAACCCGATTCAACCACC
CGCTAATTTTCGATTCTGAACGAGGCGAAGCTGAGTGAAGAATCGGAAATTTGCGGATTC
GCACCCAGCCGATACAGCAAAAATGAAAAACGCTTTTCAAAAAATACATGTTTCCAGCGG
CAGTTTATGTTTTGTATTTTTTCTGCTGCATGCATCTGCTTTGCAGCGTTGCTTCCTGCT
CTGCTTTGTTGCGTGCATCTGCTTTGCTGCGTGCATCTGCTTTGCTGCGTGCATCTGCTT
TGCTGCGTGCATCTGCTTTGCTGCGTGCATCTGCTTTGCTGCGTGCATCTGCTTTGCTGC
GTGCATCTGCTTTGCTGCGTGCATCCGCTCCTTCTTATCACACCCGTTCGCTTGCGCGAA
CGGACCGCTATTACCTGCCGTTCGCATTGCTGCTTGATGTTTGCTGCTGCTCGGCTGTTT
GTTCGCCGTCTGCCGCTACGCCGCCGCGCGAGCTGCACAGACTTTTTCAAATATTCAAAA
ACCACCCATGTTTTTAAAAAAACAAAAAAAGGGATTCGATTGAATCATCAATTGAATCCT
TAATCAATAATCAATAATCTCTGTAAAGCATATAATCGGCCATGTCTTTTAAAAGCTGCT
TGGCCGGGCTGTCAGGCAAAACGTCGAGTTTGGCTTTGCCTTCTTCAACGAAACCGACGG
CAAGGTCTTTGACGTATGCCAACGAACCGGAGTCGGTAAGAACCTGAATCGCTTCTTCAA
TATCTTCTTTTGTACCGCTGCCTTTTCCGAATGCGCGCGGAATGGCACCCTTTTCAGTGG
CGTGAATCATGAGAAGCGTTCTTTTGCCTTCGAAAATGTCACTTCCCTGGCGTTTGCCGA
GCACTTCTTCAGGCGTTGTCAAGTCCAAAACATCATCATAAATTTGGAAACCGAGGCCGG
TCAAACGACCGAAATCATACATCGCCTGATCAACTTTGCTGTCCGCACCGCCGATAATCG
CGCCGATTTGGGCGGCAGCACCGAATAAAATCGCGGTTTTCTTTTCAATCATTTCCAAAT
ATTCTTCTGCGGAAACAGAATCGCGGTTTTCAAAGTCAATATCAAGCCATTGTCCTTCAC
AGACTTCAACGCATGTTTTGGAAAGAATGTTGGACGCTTTCAAAAGACGGGCGGGTTCGC
TGTCCGCTTCTGTAATAATTTCAATTGCTTTGGAATAAAGCGTGTCTCCGGCCAAGATGC
CGCCTGCTTCGCCCCAAACCGTGTGAACGGCCGGAAGACCGCGGCGAACGGGATCGTTGT
CCATGATATCGTCATGAACCAACGTAAATGTGTGCATCAGTTCAACGGCAACGGCTGCGG
GAACCGCGGTTTTGATGTCACCGCCGACTGCTTCAGCGCTTGCCAGCAAAACAGCCGGTC
TGAGCCTTTTGCCGCCGGCTTTCACGATATGGCGGGAAGCTTCGTAAAGCCCCTCGGGTT
TTTTAACGGGAAGCATTGTTTCAATTGCTTCGTCGACGGGAACAGATAATTTTTTAATTT
CATCAACAACAGTCATTTACAAAACTCCAAAACAATATCAAAAATATAAAAAATATTAAA
AATTTAAATTTTAACTTTTAATTTTTAAAATTTTAAAAAATATTGAAAATAATATCAAAA
AGATTAGGGTTCGAGGAAAAGAATCTCCCCGTTTCTGAGCAAGTGAACCGTTTCACCAAG
AACGTAACCCGCATCTTCCGCCATTTCAATGTAAGCGCTGTGCATTGCCAAGTCGCCGTG
TGCCGGAATAACGTGTGTCGGCTGAACCATTCTGAGCATTTCCCAGTGGTCTTCACGGTA
GGCGTGGCCGGAAACGTGAACGTCGTCATAAATTCTTGCGCCGCGCATCTTCAATTTGGT
TTCAAGCGCATAGCGGTTGGCGCGTGTCATCGGACTCGGAATAATATTGGCCGAGAAGAT
AATGCGGTCACCGGATTCTACCTTAAAAGGCGTTTCGCCGTTGGAAATTCTGACCAAAAT
GGAACCGGGTTCTCCCTGGTGACCGGTCACGACAGGCAAATACTTTTCCTTGCCGTCTTC
CATAATCTTTTTGAGTGCTTTGTCGACATCTTTTCTCTGACCGTAAATTTCAACGTCGTC
GGGAAGCGTAATGTACCCCAAATCGTGTGCCGCAAGCAAGTATTTTTCCATAGAACGTCC
CATGAAAACCGGAATACGTCCCATTTCTTCAGCGATTTCAATAATCGCATTCAAACGAGC
AATGTGAGAAGCAAAAGTTGTGACAATCATACCGACATGAGATTCTTCGGTTCCCAAAAG
AACATCGCGAAGCATTTCTTTGGCGATTGTTTCAGACGGCGTTTTACCGGAACGGGCACT
GTTGGTGGTTTCGGTAATCATTGCCAAGACACCGTCCTGACCGATCTTTTTGAGAACATC
GAAGTCAGGAGATTCACCGAGTGTCGGCGCGCGGTCCAGTTTAAAGTCGCAAGCGTACAT
CACAGAGCCGTAAGGCGTGTGAATAACGGCGATAACACTGTCAACAATGCTGTGCGGGAT
GCTGATAAATTCAACGCTGATATCTTCTGTGATTTCATATGTGCCGCCGGCTTTGAGCGC
GATGAGCGGGTTGTTGACTTTGAATTTCTTCTCTTCATCAATCTGTTGGCGGATGAGCGC
GGTGGTGTACGGTGTTGAAATAATCGGAGCGTTGTAGCGGTGCGCCAATTTCGGGATCGC
GCCGATGTGGTCCAAGTGTCCGTGCGTACAAACGATTGCGCGAACGGTACCGTTCACGTC
TCTCATAATTGTGTCGTCCGGAATGGCACCCATGTCGATTAATTCAAGAGAGTGCATGCG
GTCGATTTCCGCGTCTTCGTGGATCTGGACACGGTCTAAGCGGATGCCCATATCCAAAAT
AATAATATCTTCGCCGACAACAACGGCCGTCATGTTACGGCCCATTTCATTATAACCGCC
TACGGCGACAATTCCTATATCTTCCATTTTTATAGATTCCTTTGTATTTTGATATGTTTT
TTATTTTTTAATTAATTTTTAATTTTTTAATAAATTTTGAATTAAAATTCAATTGAACTT
TAATTGATTGATTTCCTTTAAAACATGAATTCCTATGAATTCGAATAAGGGATGACTGTA
ATGTACCGAAATCGGTTTTTCACTTAAAGAATTTCCTTGTTGGCGTAATCGCCGACATTG
AATCCGCGGCTTGTCAAATAATCGCGCGTGCTGCCTGTAACGACTGCCGCCGTATGAGAA
AGCGCCTTGATGTCAGCGCAGCCGGTCAAAAACATGGAGGCTTTCAATTCCTGCTCCATC
AAACGAAGCGCATCAGCGACCGCGTCGGTGCCGTCAAACGCCGGACCGACAAAAGGCAAT
GCTGCGCCTGCTGCTGCCGCGCCGAGCGCAACGGACTTAGCGATATCAACGCCCGTTCGC
ACGCCGCCGGTTGCAATGACCGGAACCGCGACTTTACATTCAATTAAACTGGAAACGGTC
GGAATGCCGAAGTCCCAAAAGAGTTCGCCCAAATGTTCTCCGAGTTTATCTTTATCCATA
CGGGCACGGTAAACTTCGACGCCGGACCAGCTCGTTCCGCCGGCACCGCCGACATCTATC
GCGCTGACACCCGCTTTTTTCAGCAAAAGAGCGTCTTCGCGGGAAATGCCCGCGCCGGTT
TCTTTGGCAATGACCGGAACATCGGCTGCGGCGCAGATTTTTTCAATCATTTCCAAGCAG
CCGCTTGCATCGATATCGCCTTCGGGCTGAATCGCTTCCTGTAAGAAATTTAAATGAATC
GCAATCGCGTCCGCGTCAATCATAGACACCAAAGAATTAACACCGTCGGTGCCGTATTCT
TTAATCTGAGCCGCGCCGATATTTCCGTAAACGAATGTGTTCGGCGCTTTTTCGCGGACA
ATTTTAAAAGAATCTGTCTGTTTGGGGTCGTCAATGGCTGCTCTTTGGCTGCCGACACCG
ATACCGACGCCGACTTTTTCGGCAGCTTCTGCAAGCGCCGCGTTAATTTTTGTCGTTTCG
GGGTGTCCGCCCGTAATGGATGCAATCAAAAAAGGAAAAGCTAATTTTTTACCGAAGAAA
TCGACGGACATATCAATATCATGCATAGAAATTTCAGGAAGCGCGCGATGAACCAAAGTC
ACATCTTCAAAACCGGCGCTCACCTTGCGTGATTCAACATGGCATCGGGCACAAAGTTCC
AGATGCTCTATTTTTCTGCGTGATGTTTCATGTTCCATTTTTATACTCCGGATGTCACCC
GTAAATCGGGATTAAAATTTTCCTAAATTGAATTTTCCATTTATTAAGACTGATTTCTTG
AATTACCTACTCGGTAATAGTATATAAATAATTCACAGAAGAGACGGAATAATTGTCGTT
CCTGCATACAAACAGTCAAAAATTCGAACCTTTTTTTCTTATTTTTGAAAAAAATGTTGA
AAAGAGAAAAGAGAATAGAAAAAAGAAATTATTCTCTGATCATTGTCAACAGCATTTTAA
ATTTTTCAACCGCGAGAAGCGCGTGCGAAATATTGGCCGGCATAATAATCGTTTGCCCTT
TTTGAAGCAGAACGGATTCGCCGCCGATTGTGATTTGAGCCTGCCCGTCCAATATTTGAA
CAACAGCGTCAAACGGTGCCGTGTGTTCGCTCAACCCCTGTCCTTTATCAAAAGAAAACA
GAGTAATGTTGCCCGAATTATTTTTGATGACCTGTTTACTGATAACGCCGCCCACCGAAT
ATTCAACCATGTCGGCAAGATCCAAAATGACGCCTTTTTTGAAAACATTTTCAGCCATTA
CAATTTCAGCCATAATTAGTCCTCCTATTTAACATAAACAATGAAATAATCATTCAATCA
TTCGGATAATCAGAAACGGTCAAACACCGTAAACCCTTACAATCAACCAACAGTTGTTTT
TACAGTCAACCGTCAGTCGTTCTTACAAATAACCGTCCCGACGGTTTCGCCCTTCAAATA
AGCGGCGACGCTCCCCGGTGTATTCGCGTTAAAAATACAAGACTCGATGCCTGTTTTTTC
AGCAAGATCCAAAATTTCCGATACTTTACCGAGCATGCCGCCTGTTACGTCTGTTCCTGC
CGAGCCGCCGATATGCTGCTTGACGGAATCAAAAGTTTTCGGCGTAATTTTCGGAATCGT
TTGACCGTTTGAATCCAAAACGCCATCCGTTGCCGAGCCGAGTCCGACACGTTTGGCGTG
AAGCGCTGCCGCGACGTATGGCAAAGATTGGTCGCCCGACAAAATGCAGGTGCCGCGTTT
CGTGTCCATGCAAACGTCGCCGTGCAACACCGGAACCAAATCGTGTTTGAGCATTTCGGC
AATCTGATCGGTGTAAAGGAAAGTCAGGCGCCCGTCTTCGCAAAGTGAAAACGAAAGCGG
ATTGAGCGGAACCGCCGGAATGCCTTCCGCTCTTAAATTTTGAACAATCATTTCATTGAG
TTCACGAACGGAATCATGTGTTTTCAGTAAGCCTTCTTTATGAAAACCTTTATCCAATCC
GTATTCTTTGGCATAAACGTGCCCGAAAGAACCGGCACCGTGAACAATGACCAATTTGCC
GGAAAAACCGGCGATTTCTTTGGCAATCCGCTCCATTTCATCCGCTTTTGCGGACCCTTC
AGACGCGTTTTTATCTGTCACGGCGCTGCCGCCGACTTTGAGAACCGTAATGTCGGAATT
TGAAGTCATGTTTTTTCCTGTGAAAATGAATGGTAATGATGAATGGTAATGATGAATGGT
AATGATGAATGGTAATTGATTGAACGAATGAATAAAAAATATTATTTGGATTCGATACGA
ACGCCCGCGTTAGAAGTTCGGCAAATAAATGAGTCGCCGCCGGCGCGTTTAATGGCATGT
GCGACGCGTGAGAGATTTTTGTGTTCGCAAAGCGCAATCATGCAGCCGCCGCCGCCCGCG
CCTGTGATTTTTGATCCGAGCGCTCCTGCTTTCCGGGAAGCGTAAACCAATTCGGAAAGC
TCTTTTGAGCCGACACCGATTGAATCAAGCAATCCCTGATTGATATTCATCAATTCGCCG
ACGGTATGGAAATCGCCTTCTTGAATAAAATCAATACCGGTTTCTGAAATCGTGCTGATG
GTATCCATTATTTGCCCGATGGTTGCCGGGTGTCTTTCCCGAAGTGCCGCCACGTTTGAC
ACAATTTTGCGCGTCGATGAGAATTTTCCGGTGTTTCCGATAACGATAAGCATATCATAA
AAGCCGAGTTTCTTGCGGTCCGGAATTTGAACCATGCCGCCGAACGTTGAAACAAATGTA
TCTGTCGGGCTGGCGCGTCCCTGAACCTCCGTTTCGACTTGGTGTCCCATGACAGCAATG
TCTTCAAGCGTCAAATTTGTTTCATAATAAGCATCCAGCGCTTTGATTGTCGCAATCGTC
ACCGCCGCTGACGACCCAAGACCCGAGCCGACCGGAATATCGGAGTGGATGTCAATATTA
ACGCCGGTGACATCCGTTAATCCTTTGAATTTTTCAACGACATAATAAATATAGGGATGT
TTGCGCGGATTGAGGTCAATGCTGCCGCCCGGCCCTTTCATTTGAATGGTCGGTGCTTCT
TCAACAGTCACATGTGCACGCAAATCAATCGCGCAGGCAATTGCCGTTTTACCGTAAACG
ACAGCGTGTTCACCGAATAAGAAAATCTTGCCGGGCGCAGAACTTGTAATCATTTGTATA
ACACCGTAAAAATACCGATTTAAAAAGATAATGCTGACTTGAAAGAGTATTGTAACTTAA
TTTATAAATTCATTCCCCGAATTTCAAAAAAACGAAGCGATTTTTTCAGATATGGAAAAA
GTGGCGCGACAGTGACGAAACGCGGCGGCGACAGCAATGAAAGCGGCGGCGGCAGTAGAA
TAGGTAACAGCAACAGAGCAGGCAACAGCAATAGAGCAGGCAACAGCGACAAAGAAGGTA
ACAGCGAGATATGATAGAGTGGCGAAATTGGAAACAGTACGGTAGCAGCAGCACGTTCGC
GTAAGCGAACGGATGTGATAAAAAGAAGCAAATACACACAGCAAAGCAGATACACGCAGC
AAAGCAGATGCATGCAGCAAAGCAGACACTGCCAGCAGCAACATGAATGCTCACAGCATT
GCAGACGCAGACCACAAAGCAGACACAGGAGAAGATTACGCTTTTTTTGGAAAGCGGTTT
CTCATTTTTGCTGTATCGGCTGAGTACGAATCCGCAAATTTCCGATTTTTCATTCCGCTT
CGCTCCATTCAAGATCGAAAATTAGCGGGCGGTTGAATGGGGTTTTAATATTTTTCCAAA
ACATGCGTTTGGCTTCAAACCAAAAAAAAGAATCATCAAAATAAAAATTAATCAAATTGA
GAAAGTGTTTTTACGACAACCGACACGGATTTTTGAGAACGTTTAGAACCTGATGTTTTC
TTGGGTTGATTTTTCTGTTTATTTTGGGATTGATTTGGCGAATCATCGGGTTCCATCGCT
TTAATTACTTTTTTCATCAAAGTTGAAAACGGATAATCTTTGAAATTGTCTTTCAAAACG
AATTGGCCGTTTTTTACAAAAGACATGAATTCCTGATCGGTCATCGCTTCCAGACTGATT
TGAGTTTTGTAAATTTCAAGCGTCAAATTGATGTGCGTAAAAACGTGCTTGACACTTTTT
CCTGCGTCAACCCAATCTGTTTTTTGAAACGGGAAAGGTATTTTATGAATTTGATCACTG
CTGCCTTCTGCCGCTTCCCACGGAAATTCCGTCAAACCGTGAAGCAAGCCTTTTTCCGAC
CTTTTTTGAATAAAAATAGCGCCGTTCTCATTTTCAATCCAAAACAGTTTACCGGATTTG
TTGATTTTTTGAAGCTTTTCAATCTTCGGAATTTCATCAATCAACCCGAGCGCGCGCGCA
ACACAGTCCGTTCCAAAAGGACAGTCGCCGCAAATCGGGTTTTTCGGCGTACAAACCGTT
GCGCCGAGATCCATAATTGCGGAAGTATAATCGGCGGCGCGTTTTTCAGACATTAACTCC
TGCGCCTTCTTTTGAATATCGGGTAAACTGACGGCGGTGCTTTCTTGAATTCCGTAAAGG
CGGGAAATAACGCGGATGACGTTGCCGTCAACTACCGCCTCCCGCTTGTCAAAAGCGAGC
GATGAAATGCTGGCCGCCGTGTACGGGCCGATTCCGGGAAGCTTCAGCAGCTCGGAATAC
GTTTCGGGAAAACGGCCGCCGCAATTGTCGGTCAAATATTTGGCGCATTCATGCAATTTT
CGGGCGCGCGTGTAGTAGCCGAGCCCCTGCCACATCAGCAAAACATCTTCGATATCAGCA
TTCGCGAGCGATTGAATGTCAGGAAATTTATCCATGAAACGGTAAAAATAAGGAATGACG
GTTTTCACCGTCGTTTGCTGAAGCATGATTTCGGCAATCCAAACCATGTACGGATTCGGA
TGAGCACCGCGAACACGCCATGGCAGATCACGCCCGTTTCGGTCATACCAGTCCAGAAGC
GCAGAAGACAAAGCGGCTCTTTTTGCATATTCAGCCGATTCGTTTTTTTCAATAGAAGGG
GTCTTCATAATATCTTTCAAATAATTTCGGGCAAATCGCTTCCAATGTTTTCGGATCGTC
TTCATCCCAAGTTAATTCAATTTCCAAGATGGAAAAATTGTCTTCAAAGGTTTCCAAAAC
GTCATAGAAATCGTCTTTGCCGGTTGCTTCTTCATAAGCGTCCAGTGTCGCGTAAAGGAT
TTCTTCATTTTCAGGAAAATCCGACTCATCGATTTCGCTGAAAACATCAATTAATGAGTC
CGGATTTTCAAGCGCGTTTTCATAAACGTCACGCCCTTTTGAAATCAGCCAGGCGCGGAA
ATAATCAAAACCGTCATCTGAGCAACCGCCGCAGACAATGTATGCCGCCGCCCATAAATC
GGAATTGTAAGACATCTCCAAATGCTTGTCCAACTGATAATCAAAGCCGAAAATCTCATC
AACCGTCATTTCAGAAAGCTGCCCGACCAAATTATCCAATTGATCCTGCGGGTCATCCGC
TTTTGAAAGATTGATGATTTCCCAGAACTTATCTTCGTCCATTAAATTTTCACGCGAGCC
GCGCATCGGTTTTCCGGAAGACATTTTATTTCCCCATGTTAGAAATGAATAGAAATTATC
GAATAGAAATTATCCCATATGAGATTAATAAATGATAATAAATGATAATAAATGATAATA
AATGAATAATCTCAATGAGATAATCCCATGAGATTTACCCCAATGAGATAACAGATGAGA
TTACCCCAATGACAACAAATGAGATAATCTCAAATTAGAAAAATTATTGTTCAACCGCTC
CGACGGCATCTTTGATTTCGGAAGCACTTGACTCCAATATTTTTTGGAAATCCGCGTCGT
TGTGCAAAGATTCATAATCTAAATCTTCTCTTGCCCATTCGCGCGCTTCGGGATTGGCAT
TAATTGCCTTTTGAAGATACTTCAAGCTTTCCTTCTTTTGTCCGACGACTGCGAAAATGC
CGCCGATTCTGAACCAGGAGTCCGGCAGATCGGGAATTAATTTGATTGTGTTGTTAAACG
CTTCTTTGGCATCTTCAGTTTTGCCGGTTCTCAAAAGCAAATGCGCTTTGTCATACCAGG
CTTCTTTGCTTTTCGGGTCAATCTGAATGACGACATCAAAAGCGGCAATGGCTTCATCGT
AGAGTTCCAATTGCACCAAAGCAAGCGCCTTGTTGTAAGCGGCACTGAAATTGTTTCTGT
CTTTTTCAAGGATCTTGTCATACACTTTGACGGCTTCATCATATTCTTTCAATTGAAGAA
GCGCCGTTGCTTTGTTGTAAACGGCATCAATATTTTCACCGTCGGTTTCAATGGCTTTGT
TGTAGCTTTCAACAGCCTCGCGGAATAAACCGAGTTCGGATTGGATAACGCCTTTGTTGT
AGTAAGCGTCACTGTCATTGGGATTGAATTTCACAGCAGTGTCGTAAGCGTCCATTGCTT
CATAGAATCGGCTGAGCCCGTGAAGGGTCAATGCTTTGTTGTACCAGAGATCACCGTTTT
CAGGGTCTTCGGCAAGGAGACCGTCGTAATATTCAAGTGCTTTTTCACGCTCGGAAAGCT
GGTGAAGCAGAATCCCTTGATCGGATCCCCCTCCCGCATTTTCGTCAGAAACCGGATCAG
TGCGGCCACAGCCGCTGCAGCCGGCACACCCGGATTCTTCCGCTGAAAAATCATCTTCCA
TGTTTTGATATTCCGAATTTTCGTTGTCTGCCATATATTATTCCTCTCAATTTTAATTAA
AAATAATTGACTTTTGATTCAAAGAACAAATGTAACCTTTTAACCCTTTTCCCTAAAATT
GTTCACACCAGGTATTCAATTTTTGAAACAGGACGATAAATTTAAAGACAAGTTTACTTA
TTTGTTCACTATTTGCAGTTATATTTAATTTTAATCGATTATCAGGAAAGAAATTCATGT
TTATTGTAATGTCCCTCGGCGGTTCGATTTTGGCAGGCGATTTAGATGCTGCCCGTTTTA
AAACATATGCGGAAACAATAACAAAAATCGCGGAAAAACACAAACTTCTTCTCGTCGTCG
GCGGCGGCGTTTACGCGCGCAGATATATTGAAGCGGCACGCGACATCGGCGCGGATGAAG
TGACCGGCGACTTTATCGGAATTGATGTAACGCGCATCAACGCCAAACTTTTGATTTCCG
CGCTCGGCAAATCCGCTTACCCCGAAGTGCCGACAAATTATAATGAAGCCGCCGTTGCCG
CCGAATCCGGAAAAATTGTCGTGATGGGAGGCGTTCTCCCCGGGCAAACAACCGACGCTG
TTTCCGCTGCGCTTTCGGAATATCTCGGCGCGGACCTTTTCTTGATTCCGACATCTGTTG
ACGGCATTTATTCTGCCGACCCGAATGTTGACAAAAACGCCGTGAAATTCAAAACAATGA
CAAGTGCCGACCTTGTTAAAATGTCGGGCGAAACGTCATTGAAAGCCGGTTCCAAATCCC
CGATTGATCCGATTGCCTGCAAATTAATTGAAAGAGGCGGCATCAGAACAATTGTTTTGG
ACGGCAGAAACCCCGAAAACATTTTTAAGATTATTGAAGCTGAAGAAAAAGGGCCTCAGA
AAGAATGTGACGGAACGATTATTACCCCTTAATTTTCTTTTTTGTTCGCGCTGCCGCCGC
GTGCGAGCAGCACCCCTTTTTTAATTATTACAAAAAAAAGCTTTTTTCATCAATTATTAT
AAATCTCACGCAGATTGCTCGCCAAAAATGTAAACCTCAATTCGTTATTTTTTTATTTCA
TGACAGATTCAAGTTTATTTTAAATTCAATGATAAAGTGATGAAATGTCTGAAAAACAAA
AAACAATTACATTGATGTGCTGTCTTCCGGATTTGGCGAGCGTCAACATCAAAGACCGTC
TTCTTGAACAGGAATCATGGATAAAAAGAGAAACGCCGCCGATTGAAAAAATGAAAGAAG
CGTTGGAGAAATATCCGCTCTCAACTTCCGTTTTATACACGGAAGACAAAGGAAAAGAAC
TCTCGAATCTGTTCACCGAAGTTTACGAATTGGAAAAAGGAAAAACACTTTTTCGAATGA
TTTACATTGACGGCAGAACAATTTTTCAGGATTATTTGGACAAAAGGCTTGAATTTTTAG
GCTATGAAAGCGATTTGATTGTCTTTTTATCCAAACACAAAAGCCAAAGCGAAACAAAAG
CGCTCACCGCTCACGTGTCCGGAAATTATGCCGACGCGGATTACGGCGGACTGCCGCAAT
CCCTGCCTGTTCCCGCGCCGCTTGAAATGAAAAAACTTCTTTTGGTGATGGACAGGCTGA
ACAATGAAACAGGACTCGGCTATGACGTGACTTTTGAAGTAACACATCACGGCCCGACGG
AAATTAAAACGCCTTCTTTGTTTGTTGAAATCGGCAGCACGGAGAAAGAGTGGATTGATC
CTGCCCCGGGCACCGTTGTCGCCAAGGCCGTTCTTTCATTGGCAGAGCCCGATGATGTCA
ATGCCGCTGATGAAAGAACAGCGCAGGAAGCAAAACTTCTGGAAGACAATACCGTCACCG
TTGCATTCGGCGGCGGTCATTACGGCGACCGCCAAACCGTCAGTTTGTTCCGGACAAAAC
TTGCGTACGGACACATGTTTCCGAAATACCAATTGGAAACGATTACAGAAGAAGTTATTT
TAAAAGCATTTGAAAGAACGGGCGCAAAATTGGCATTTTTTGACAAAAAATCCATGCGCG
GTCCGGACAGACGTCGTGTTGCGGAAATTTTGGAAAAAAATCAGATTCCGATTATAAATG
ACAAAGATACCGTTGCTGAATACGGTGTCGGTTTTAATTTGAGGGAAAAAGAAAACGGAA
GCGAAGAGGAATAAAATCTGCTTCCCATATTCTTCATTTTTCTTAATTTTTGTCTTTATT
GTTTCTTTATGTTTTTTATTTTTACCGGCACTTTTTCATTTATTTTTTTCATTTTTTGTT
TTTAAAGAATCCGTGATTTTTGCATTAGATGAGCGGGATTTAGATAGCAGAAGAGGCTGA
CGAAACATATATAATATTTTAAATATTATTTTAAGTTGTATTTAATTCGTTTTTGTTTAA
AATGAATTAAAAATTATAAAGAAGAAGTTACCGACCGATACTAAAAACATAAAAATAAAA
ACATTACTCACAATTATTGGAGGAAAACGTATGAGAGAACCGGTTGTCTCCGGACTTTTT
TACAGTCCCGATAAAGACGGATTGAGCAAAGAATTGGATTATTTATCAACGGAAGCGAAA
AACAAAGCCAAATATTCCGATAAAACAATCGGTGTGATCAGCCCGCACGCAGGATATATT
TTCTCCGGAAAAACGGCGGCCGCCGCGATTGATTCGATTATGGAAGCAGACGTTTACATT
ATTATCGGCTCCAACCACACCGGACTCGGTGAAGCACTTGCGTTCTCGCAAGAAACTTGG
AAAACGCCGCTCGGAGAAGTTGAGACTGACAAAATGCTGGCGCGCTATTTTGACGGCACT
TGGATTGTTCAAAGTGAAGAAGCGCATGTCAGAGAACATTCTGTTGAAGTGATCGTTCCG
TTTTTGCAGCATAAAATGAGAGATAAGCCGTTTAAAATCTTCCCGATTGTGATGGGAGAC
CAGAATAAAGCGGCGGCTGAGGCTATCGCGGAAGTGTTAATTCCGATTATGAAAGAAGAA
GTTTACATTAAAAAGGACAATTATGAAGAAAAATTAAAAATCGCGATTGTCGCGTCCAGC
GATTTCTCCCATTATGTTCCCGAGGAATTTGCCAAAGAACATGACGAGGCGATTATTAAC
AGAATTAAAACCTTGAATGTGGACGAATTTTATGATTTTATCGACAAATACGACTCAACC
ATCTGCGGTTACGGCCCGATTGCCGTTTTAATGATGGTTGCAAACGCAATCGGCGCAAAT
TCCGAACTTTTAGAATACAGAACCAGCAACGAAGAAAGAGAAGCCCGTGAAGCCGAAGTT
GTCGGCTACGCGGCAATGACTTTCACGAAACAATAAGTGCCACCTCCGGCACTCTTTTTT
CTTTTTTGAATTCGTCGCACAGGATTAAACAGCGGCCACTGCTCGCGCGAACGCGTCAAC
TTTTGATATTTATTTCAACCAGACGTTCTTTTTTGAGAAATTAAAATAAAAACAGGATGT
GTTTAAAAAGAATAAACTTAGAGCAACAGTAGACATCGCGCGCGGCAGGGCAGAAAACGG
AAACGGTAAGGCAGCAACGGCACAGCAACGGCAAGGTAGCAACAGCACGGCAACGGCAAG
GTAGCAACGGCACGGCAACGGCAAGGTAGCAACGGCACGGCAACGGCAAGGTAGCAACAG
CACGGCAATGGCAAGGTAGCGGCGGCACGTTCGCGTAAGCGAACGGATACGATAAAAATG
AGCAGATGCACATAGCAAAGCAGATACATGTAACAAAGCAGATACAGGCAACAGAGCAGA
TACACGCAGCAAAGCACGATACACACAGCAGAAGCAAATGGCCTCGGCAAAACAAATACA
ACACAGTAAAGCAAATGAACGCAGCAAAACAAATTCAACACAGTAAAGCAATTTGATTTA
AAAACTGTTTTTCAATTTTGCTGTATCGGATGAGTACGAATCCGCAAATTTCCATTTCAC
TCTCCGCTTTGCTCCGAGCGAAATGAAAATTAGCGGGCGGTTGTATTGGATTTAATTTAT
TTTAATCAACATTGAACATCCTCTTTTTTCAATTTTGTGAAAAACGGAACGCCGATTAAA
ATCAAAAAATGAAAGAAAAATATTACAAAATTTTGCAGGCGTTCGGGTTTTATTTTTAAG
AAAAAAGATGTTCGGTTTAATCCAAAATCCAACTTATTTTTGAAGATTTTCGGCGATTTC
GGTGACAAGCTCTTCAATTGTTTTGCCGTCGCCTGAAACGGTAATATCGGCATATTTTTC
ATAGAGTGGACGACGCTCTTCGTAGAGATTCTCCAGGCTTTGCCCTTCTTTTAACGCGAT
GCCGCGCGTTGAAATGTTTTGAATGCGGCGCATGATTTCAGGGAAAGTGACGTCGAGAAA
AACAATGATTCCGATATCTTTTAAATGCGCCATTGATTTTTCACCGTAAACGACGCTGCC
ACCGGTTGAAATCACACATTTTGAGACTTGGATTTGAGAAATTATTTTTTCTTCAATTTC
AATAAAACCCGAAAAACCGGCGGAATCGGCAAGATCTTGAAGAAGCATTCCCTCTTGTTG
CTGAATCAAAAGATCCGTGTCCATAAAAGAAAGACCGAGCGACTTTGCAAGTAATATGCC
TGACGTGCTTTTGCCCGAGCCGGGCATACCGATGAGAATGATATTGTCCATTTTTCTCAT
TTTGTCCATTTCTTTCATTTTGTCCATTTCTTTCATTTTGTCCATTTTTCTCATTTTGTT
ATTTCGTTTTGTCCATTTCTTTCATCCCGAAAGAAGCAAAAACCGTCATAATTTTTCAAC
TGCGGAATAAATGATTTTTTCATTAATAAATTTATCCGAATGCGGAGACCTATTTAGAAT
ATATATTCTACGAAAATAAGATTTATAATATATCCGAGAATTTTCCATTCATTCTTCTTA
AAAAAACAAATTAAAAAACAAATTAAAAAAACGGATTATTTATTCGAAATAATTTATTCG
AAATTTGGATACACGGAGAAAACAATGGATATACTACTTGGTCTTGCGCTGATATTAGCA
GGTTTTTACATGGCCTGGAATATCGGTGCCAATGACCTCGCAAACGCAATGGGAACCTCT
GTCGGTTCAAAAGCGCTTACCATAAAACAGGTTATTATTCTGGCAGCGGTTTTTGAGCTC
GCCGGTGCGCTTTTATTCGGGAGCAACGTGACAGGAACAATTGCCAAAGGCATCGTTCCG
CTCGACAAAATTATCGAGATCAGCCCCCTGATTGTTACGGTCGGCATGCTGGCCGCAATT
TTGGCAGCCTCTTTTTGGATAACATTGGCAACATTTTATAATTTGCCGGTTTCCACAACA
CACTCAATCGTCGGATCCGTATTGGGTTTCGGCATCATTTGTGTCCTTTACGGATACATC
GCATATTCAGACATTCATTGGTCGGTTTTAATCAGCATTGTTGCAAGCTGGTTCCTCTCA
CCATTGGTCGGTGCCGTTTTGGCTTATATCATTTTCTACATTGTCAGGAAGAGATTCCTT
GTTAAATCAGAAAATGTGCCGGGTGTCGAGAAAAAATTCATTTGGCTTCAAGTCGCAACG
GCTTGTTTCATCGCATTCGCGCACGGATCAAATGACGTAGCCAACGCAATCGGACCGCTT
TACGCCGTTTTTGAAATGTACGGTTATGGCGGATTAGGACCTTTAACATTAAGCCAGATT
TTGCTTTTACTTGGAGCAATCGGCATTGTCATCGGTTTATCCACATGGGGTTACAAAGTC
ATTGATACCGTCGGCAACAAAATCACGGAATTGACACCGACACGAGGCTTTTCGGCACAG
TTTGCCACCGCTTCTGTCGTTTTGGCGCACAGCTTTGTCGGTCTCCCGATTTCGACGACG
CACACTCTTGTCGGCGCAGTTATCGGCGTCGGCCTTGCAGGCGGTCTTTCCGGTGTGAAT
TTTAAAGTGATTAAAAATATCGTCAGCTCCTGGTTCATTACAGTACCGGTCGCAGCAGTG
ACGTGTATGATTATTTTCTTCCCGTTGGCATGGTTCTTCCTTTAAAGAAGAACTTTTTAT
TTTGCCGAGGGAGAATAAATTTTTTATCGCTTTCGCTGGTTTTTTCATCAATATTTATAT
AATTATATGAAAATGATAATTATTGATGACAAATGTAAAAAAAAGAAAAAGATATTATAG
CTAAATGAAAGATTGAAGAGTAAGGTTAAAAAAAGGTGAGGAAAATGCCGCACAGATACA
TGAGATCTATTTTAAATATATTTGTGGATTCCCCGATGGACGCATTGGAAGACCACTCTA
AAAAAGTCGTTGAAACCGTCGACAGGCTTTCCGAAATGTTGGACCAATATCTGGAAGGGA
ATTGCAGCCGAACCGAAGAATTGCGCCAAATTATCGATGATTTAGAGCATGACGCTGACA
AGATGAAACAGCAGTTTCAAATGATTTTGCCCAACTCTGTTGTGATTCAATTGGATACCA
ACGACCTTTTGGACTTTTTGAAATCACAGGACGGAATCGCCAATATTGCTCAAAACGCAG
CGCATTGGATGACACTCCGCCCCCCCGAAGACATTCCGCAAGATGTGAAAGATGAACTCT
GCAACTTGATGAAAATGTCAATGAAATGTATTCACGGTTACGAAAACGTTATGAAAGATC
TTGAAAAAGTGGAAGCGACTTCATACAGCAAAACGGAAATTCAAAGATTGGTTGAAAAGA
TTCCGGCAATTGAAAAACAGGAATATGAAGTGGATATGTTTGAGATTAAAGTTCTCAAAA
CACTTTTTGAACATGAAAATGAAATCGGCGGTGCCGGTGTTTATCACATCGTCCGCCTCA
TTGACAATATCGGCGATATTGCAGACCAAACAGCGCATTCCGTTGACATTTTGAGAAAAA
TATTGATTAAAAAGACATAATCAGTGTTTTTCATTCCTTTTTTATTTTTATTGTTTTTTT
ACTTTTTTGATTGAACTTTTCCCGGGTGGTTGGTTGAGTGGAGATAAAGAACCTGAAAAA
CGTGAGAATTTTACATCGCAACTTGGATTTATTCTTGTAACAGTCAGCAGTGCTGTCGGT
TTGGGAAACATCTGGCGGTTCAGCTACATTACCGGCGTTAACGGCGGCGGCGCATTTCTT
TTAATTTATATGCTGTGCGTTTTGTTTGTTGCAATGCCGATTATGATTGCGGAATTTTCA
ATCGGCCGAAAAGGAAAGATGAGTCCGGTCGGCTCTTTTAAAAAATTGGCACCGGACAAA
CGATACTGGATTATTCCGGGAATTTTAAGTGTTCTCACGCCGCTTATTATTATGATTTAC
TACCCGGTTGTTTCGGGATGGGCGTTGGGTTATGTTTTTGAAAGCATTTTCAATTGGGGA
CCAATTACAAGCGACCCGAGTACTGCTTTTTCCGTATTTTCCGCCGCGCCGACATCAATA
TTATTCACGGCTGCCGCTTTGATAATGACTGCCGGCGTTTTGCTCGGCGGCGTGACGAAA
GGAATTGAAAAATCCAGTAAAATCCTTATGCCGGTTTTGTTTTTATTATTATTGATTCTT
GTTTTGCGTTCATTGACGCTTCCCGGCTCTTTTGAAGGCGTTAAGTTTCTGTTTGTCCCG
GATTTTACCAAACTCACTCTGAGAGGCGTTTTAGACGCGCTTGGGCACTCATTTTATTCG
CTCAGTTTGGGCATGGGAATTATCATAACGTATGCCAGCTACATGAAAAAAGAAACAGAT
TTGCCGAAAGCGACTGCCTCAATCATTACGTTGGACACGGCTGTCGCGCTTCTCTCAGGC
TTAGCAATTTTTCCGGCAGTCTTTGCGCTCGGCATTAATCCCGCTGAAGGCGCAGGACTT
GCATTTATAACGCTTCCGGGCGCATTTGCGCAGATTCCTGCGGGACAATTCTTCTCAATT
ACATTTTTCCTTCTGTTATTTATTGCCGCTTTAACGTCCATGATCAGCATAATGCAGATA
CCGCTTTCCTTTTTAGAAGAAGAATATAAAATGAAAAAGAAAACTGCGCTAATGCTGATT
ACAGCTTTTCTGATTATCGCAGGAGTTCCTGCGGCACTTTCGTTCGGACCGATGAGTGAT
GTTTTAATTTTCGGAAATACGTTCTTTGATGCGACAGATAAATTTGTCAATATTGTTCTT
TTGCCGATAACCGGTTTGCTTTGCACATTATTTGTGATATTCCACCTGGGAATCAAAAAT
TCAAAACAAATCTTCATGGAAGGTGCCGAAAATCAAAATTCGATTCTCGGAAAAATCTAT
CCGTTTTCAATCAGATATATCGCGCCGATTGCAATTGTTTTAATAATGCTCAATGGGTTC
GGCTTTTTTAATTTAATTTTCAATTGAACAAAAGAAAAAACATCCGGACTCAGAGACGGA
AATGAAATAAAAATTGAAAAAATTAATTAAAAAGATAATTAAAAGAATTAATCAAAAAAT
TAATTAAAAAAATAAAAAGAAAAATAAAAAAGATTAAGCAGCTGCAAGCAGCGGCGTGCT
ATTACTTTTCTGCTTTTTCGGATTAATCTGATTTTTGTCAATGCTGATGTAAAGTGCGTG
ATCCAACACAAAAAGCATGGACAGGATAAATGCAATCGGTTCGGCAAACAGACAGCCGAT
CGTAACGCAGAGAATTGCCAACAAGAACAACACGAATGTAAAACCCGTTGATGAAGCGAA
TCGGAGATTCAGCAAACTGCCGCTTCCCAGAACTGATTTTTTTAAGTCGGATGACATTTT
AACATGATACGCAAGCAAAACAACGCCGATCAGCGGCGTCAAATAAATAAAAATTTCAGG
CACGGTACCCAAATACCAAAGAAGGGCATATGCCAAAATAATATAAAATCCGAGAAAAGC
GTTGATGCCTTCCAAAACTTTAAACTTGGACATCAAAGTCTCTCGAAAGAGTTTTTTCAT
AACCATTCAATCACATCTACAAGTGTAATAAGTATAACAAATAATACGTTTTAATTAAAT
ACAATAAAGATTCAACATCGGATACCCGATTGAATTTAACAAAGATAACATAAAACGACA
ACAATACGCGCCGAGTGCAGGTATTACACAGAAATATAAATATTATTTAAAATATATAAT
TTTGAGATATTACTTGCAGTTAAGTAAAGAAAAAACTAGTATAAAAAACATTTTTAATTT
CGTATTTTATTAACAAGAAATGTTGAAAAAAGAATAAAAATAAAGAAAAGAATGAGAAAA
GTAAAAAGAATTAATTTTCGAGAACAATCTCGATATTAATGTCTTTGGGTACTTGAATTC
TCATCAATTGGCGAAGCGCACGTTCATCGGCAGCGAGGTCGATGAGTCTTTTGTGGACGC
GCATTTCCCAGTGGTCCCATGTTGCAGTACCGTCACCGCTCGGGCTCTTTCTTGTCGGAA
CAACCAATTTCTTGGTCGGGAGCGGAACAGGGCCTGAAATACTGACACCGGTTCTTTCGG
CAATTGCCTTGACTTGGTTACAAACACTGTCAAGGTCTGTCGGGCTGATTCCCGATAATC
TGATTCTTGCTTTTTGCATGGCTTGACTCTCCTAAAAAAAAGGAAATTAGGAAGAAAGAT
TACTCTTTCTTCTTAACGCTGAGACAAACGCCTGCTGCAATGGTCATACCCATATCACGG
ACAGCGAATCTGCCGAGCTGCGGGATTTCTTTTGCGGGTTCAAGAACCATCGGCTTCATG
GGTTTGAAGGTAACGATTGCTGCGTCACCTGCTTTAATGAAGGCGGGGTTTTCTTCCTTG
GGCTGGCCGGTCTTCGGGTCGAGTTTTTTGTCGATGGACATAAACATACATGCGACCTGA
GCGGTGTGGCTGTGGAAGACAGGGGTGTATCCGACAGTGATTGCGGACGGGTGCTGAAGA
ACGACAATCTGACCTGTGAATTCGTCAGCGACTGTGGGTGCTTTGTCACCTGCAGGACCG
CAAACGTCTCCTCTTCTGACGTCATTTTTACCGATACCGCGGACGGACCAGCCGATGTTG
TCACCGGGGACTGCTTGCGGGATTTCTTCGTGGTGCATTTCAATGGACTTAACTTCACCG
GTTGCGCCGGAGGGCATGAAGCAGACTGCGTCGCCTTTCTTCATGATACCTGTTTCAACA
CGACCGACCGGAACAGTACCGATACCGGAGATGGTGTATGCATCTTCGACGGGGATTCTT
AACGGAAGTGATGTGGGCTTCTCGGGTTCTTTCAAGTTGTTGAGTGCCTGAATGATGGAC
GGGCCTTTGTACCACGGGGTGTTCGGGCTGTTTTCTTTGATGTTGTCGCCTTCGAATGCG
GAAGTCGGGATGAACGGAATCTCATCGGGTTTGAATCCGATCATTTTCAAGATTGCGGAA
ACCTGCTCGATAACTTCTTTGTATCTGGCTTCATCGTATTTGACTGCGTCCATTTTGTTG
ATGGCGACGATAAGCTGGTTGATACCGAGGGTCTTGGAAAGGAAGATGTGTTCCTTTGTC
TGGGCCATAACACCGTCAGGTGCTGCGACGACGAGAACTGCTGCGTCTGCCTGGGAGGCA
CCGGTAATCATGTTCTTAACGAAGTCTCTGTGACCCGGGCAGTCCACGACTGTAAAGTAG
TATTTTTCTGTATCGAATCTCTTGTGAGCGATGTCGATGGTAATACCTCTCTCTCTTTCT
TCTTTGAGGGAGTCCATAACCCATGCGAATGCGAAGGATTCTTTACCTTTCAATTTTGCT
TCTTCTTTGAATTTTTCGATGACGTGGGGCGGAACTGCTCCGGTCTCGAACATTAATCTA
CCGACGAATGTGGACTTACCGTGGTCAATGTGACCGATGACGGCTAAGTTCATGTGGGGT
TTCTCTGCTGCCATATTTATTACTCCTAATTTGTTTAATATATGTGGATTATTTTAAAAT
CATCTTTGATGATCGTGAAAATCGGTGCCACCGAAAGTGATAATTGGTTAACGGGTGTGA
AAAATACATAAAGATTTTCCGATTACTGAATAACATTTCAATATTAAACCGTTTCGCCAA
TTATCCCTGCGATGGGCATTGCGAAGTAGTCTCTAATAAACACACTTCTATATAAAAAGA
TATGGTCATCGACGGATGACGGCGACCTTCAGTTTATATAGTGTATTTATTTTTCAACTT
CGCAATTTCATCGATTTTCTCATGTTGATATCATTAACGTTACATTTCCAAGAAGTCTGA
TGCCTTCGGAAGTTCTTTCTTCAAGCCCTTTCTCTCTCTGATTTTGGAAACGACTTCAGA
TGCGAGGTTGCTCGGAACGGTTTCAAAGCCGCCGAATTCAGTACTCCACATCGCGCGTCC
TTCTGTTGCGGAACGGATGTCGCCTGCAAATCCGAAGAGTTCGGAAACCGGTGCGCGGGA
CTCGATGATTGTCAAGTCGCCTTCACTCTGCATATCAATAATGCTGCCGCGTCTTCCCTG
AATTTCCTTTGTTGCGCCACCCATGTTGTTTTGGGGCACTTGAATGAAAACTTTCTGGTA
CGGTTCAAGCAATGAGTCCTCAGCCATAAGCATAGCCGCCTGGATTGCCTGACGGGATGC
CGGAATGACCTGCGCGGGACCTCTGTGAATAGCGTCTTCGTGAAGTTTTGCGTCACGGAG
GATGATCTTGACGTGAGAGACGGGTTCTCTTGCGAGCGGACCGGCTTTCATGACTTCTTC
AAAACCGTCTAAAACCAATTCCATGGTTTCATTGAGGTACTGAATACCTTTGGTCATGTC
AAGATAGATGTTGTTGCCGTAAATTGCAGCAATGCTTTTTGCCTCATCTTTGTCCATGCC
GGCAGCCATTAATTTTTCTCTTCTTTCAAGTTCTTCCATTCTCATGGAAATTTCGCCTTC
ACGGATCAAAGCGACAATTGCGTCATCGAGCGGTTCAACATCAATGTAGAAGCGGTTGTG
TCTGTTGGGGGATTTACCTTCAACGTTTTCAACTTTCTTTTTGATGGTTTCACGGTAAAC
GACAATTGGCGGGTTGGTAATGATTTCGACACCTTTGTCACGCTCAATTCTGTGCGCGAT
AACTTCAAGGTGGAGCTCACCCATACCGGCCATCAAGTGCTCACCGGTTTCTTCGTTCAA
AGTGATCTGAAGTGTCGGGTCTTCTTTTGCGACCTGTCTGAGAACTTCAACCAATTTCGG
AAGATCCTTTGTGTGCTTGGCTTCAACAGAAACGGTGATAACCGGTTCACTGACGTGTCT
GATGCTTTCAAAAGGCGTCATGCCGTCAAGTGTTGTAATTGTGGAACCGACGATTGCTTC
TTTCAAACCTGTAACGGCTGCAATGTTACCTGCCGGGATGTTTTCCACTTCAATTCTTTC
CGGGCCCATGAAAATACTGACCTGCTGAATTCTGCTTTTCTTAGCGGAACCGGAGGTGTA
AACTTCTAAACCGCGGGTGAGTGTACCGCTGAAAAGTCTGCCTGTTGCGACTTCACCGGC
GTGTGGGTCCATTGAGATGTCAGTAACCATGAATGCGAGGTCGCCTTTCGGGTCTGCGCT
GTTCATTGATTTGCTGATTGCGGAGTCTCTTTCGCCGTGCCAGATTGCTTTAACTCTTTC
CTGCTGAGCATTGACCGGGTTGGGCAAGTGGCTGATAACCATGTCGTTTAAAGTTTCATG
AAGCGGGCATTTTTGTGCCAATGTCTTCATGTCACCGTTTGTACAGAAATCATAAACATC
ATTGAAAGAAATTTGTGTTTTCTGCATCATCGGAACGCTGATGGCCCAGTTGTAGAGAGC
GGAACCGAATGCGACACTGCCGTTTGCAGCGTCGACACGCCAGCCCTGTTTATATCTCTC
AGGGTTCATGTTTTTGATGAGCTTGTTCACATGGTCAATGAGTTTGCCGAGACGGACCTG
CATTTCCTGCGGGTCAACCTGAAGTTCATTGATCAAACGGTCGACTTTGTTGATGAACAA
AACCGGACGGACATATTCTCTGAGAGCCTGTCTGAGAACGGTTTCTGTTTGGGGCATTGT
CCCTTCAACCGCGTCAACGACGACGACAGCACCGTCAACAGCACGCATTGCACGTGTCAC
GTCACCACCGAAGTCAACGTGACCCGGTGTGTCGATAAGGTTGATGAGGTATTCTTTGCC
GTCGTAGGAGTGAACCATTGAAACGTTAGATGCGTCAATGGTGATACCGCGTGCCTGTTC
TTCTTCATCAGAGTCCATGAACATTTGTTTTCCGGCAAGTTCTGACGAAATCATTCCGGC
ACCACTGAGTAAGTTGTCGGAAAGTGTTGTTTTACCGTGGTCGATGTGAGCGACAATACC
GATGTTACGAATCATTTCGGGGTTGCCCATAAGAGCGGTCACACGCTCAACCATTTGTTT
TCTTTTTCCCATAATCCTGACCTTTGATTTGTATTATATTAATAGAAAATCGGCTTTTTC
CATAAACCCTGAAAAAGCCTAAAAGGGGAAGCATAAAGCTTAACGGGCTGCCTTTGCAAC
ACGCTCTTTGGCATCCTTTCTGCTGATAGAGAATGCTTTGGAGTCGGCGTTGGAAGCTGC
GATGAGCTCGGTTGCGAGACAGTCGGCGACAGAGCGCTTGGATTTGAAAGCGGCCTGGTG
CGTACCGATGCAGATGTAGCGAAGTGCTGAGTCAACACGTCTCTGAGGAGCGGTATCGAC
AGCTTTCGGAACGGAGATACCGCCGTACTTCAAACGGACGACTTCTTCTCTCGGGCCTGC
GTTTGCGATTGCGTCAACCAAAACCTGAATCGGGTTTTTGCCGGTTTTCTTGTTGATTGT
GTCAAATGCTTCATCAACAGTTCTCATGGCAACCTGCTTTTTGCCGGTGTTGGTTTCAGA
TCTCATAAGGTTGTTAACGAGACGTTCAACGATTGAGATTTCGGATTTGTTGAACTGCTG
TCTGGCGTGCTTACCGCTTGAGTGGGGCACTGTAACTGCTTTCAAACAAACATATCTTTT
AATTCCGGGATCGGTCACATCGACTTCAGAAAGATCCCATTTGCCGAACATTTTAGGTTC
CATGTATCTCATCTCCTGGGTTTTTCCATTCTTCCGATAACCATTTGCTGGAGCGGAACG
TTGTTCACTGCGATCACTTTGAAACGGACGCCGGGAATATCACCCATTGCACCACCCATG
CGACCGCCGATTCTTTCAACCGTCACTTCGTCGTGTTCATCGATGAAGTTAATGGCGCCG
TCACCGGGGCAGAATGCTGATACTTGTCTTCCGTTCTTGATGAGCTGAATACGGACACAT
TTACGGATAGCGGAGTTGGGCTGCTTAGCTTCAACACCAATCTTTTCGAGAACGATGCCG
CGTCCCTGGGGAGATCCTCCCAACGGGTCAGCTTTCACGTTCAAACCGAGCATGCGTCTG
TTGTATTCGTGGTCTTTCCATCTGGCCTTCAATCTTTGTTTCTTTAAGATTTGGCCTGCA
TAGTTTCCATTTGTCATAGTTTAATCTCCTGATTAATTATTGAATGATAAACCTTGATTG
ATGAGGATTATTTAAGAATCACGTCGTCGATATTGTGGTGTCTTTGTGCCAGCAATTTGA
CTTTTGCGATGTTTTTACCGTTCTTTCCGATTGCAAGTCCCTTATCTTTTGCGGCGACTT
CAATTTCAGCCACTTTCTTGTCATTGACTTCTTTGAAAGTGACGTTTTTAATTGTAATCA
CGGAGCCGAAAATATTTTTGATAAAGGTTGCCGGATCGTCGGAATACTCCACGAGTTCGA
TGGGCTTATCAATTGCTTTTTTGGCGCGGTTGATGTTTTCCCCGCCCTTTCCGATCGCAA
GACCCATTTCGCCTTGTTGGATGACATTGATAATTCGGTCACTTTCCACAATACAATCGA
GAACTTTGGCACTTGTGATGTCTTCAAAGCGTGCGATGTATTGCATTTCTTCAAAAGTGA
TTTTGATGCCGCTCATGGAAAATCCTCTTAATAATCATAAAATTCAGGCATCGGCCAGTG
ACAAAATGTCAGATTCGCCGGCATCTAAAATTGCCATTGCCGCGATGATGAAGGGTTTAC
CGCAGACCGGTCCGAGTTCTCTGCTTGTTCCGTCGTAAACGTAGACGGGAACATTGGACG
ATTCAATTTGCTTTTTGGTGTCTTCCGGACAGTTCTTGGCCAAGATGATGATCTTAGCGT
CGCCGGAAGCGGAAAGCTCAATCGCTTTTTTGGAGCCGATGACGACTTTACCGGTCTTCA
CGGCTTTGATCAATGCTTTATCGATATTGATATCCATTTTCTGTACCTCAAATCCTTGAG
TGGCTTTACAAAATTGCGAAACGAAACGCCAGCTGTTAAAAGCAACAGACTGCCGTCTCT
ATAAAAAAGTCACTGACAGGGTCATAGACTTTACAAACCCGATAGGCTTGTTTCTCCCCG
ATTTTGCCAATCACGCACATTGCACATTATTTCCAAAGAAAAATTGTACAAGCAATGTAC
GCCTTCTGAAAAACGAATTCAGAAAACGGCGCAAAACCGGTTCACAATCTATAAAGAATA
CCGCAAAGATACCGTTTTTGTATATAAAGGTTTTTGAGGGAGGGGCTTTGAAAAGAAGAA
CGCTGAAAAGCAAAAGCGAATAAAAGAAAAGAATAAAACAAAAACTAAGAAACAAGAAAG
AATAAAACAAAAAAAGGACCGAACAAACGGTCCGATTTTAAAAAATGATTGAAAATCAGA
ATTAGTTTTTAAATTCTGTATATCCGCATTTACCGCATGCGTTTCTGTTCTTGTGTTCGG
ACAAGAAAACGCCGGGGCCGCATTTCGGACAGAATTTGTTGACGCGAGTAACTTTGTCGC
CTTCGACTTTATAATAATCTTTCACTGCCATGTCACTCACTCCACTGCTTCTTCTTCAGC
CGGTTCTTCAGCTGCTTCTTCGCCGGTTTCTTCTTCGGCGGCTTCTTCAACAACTTCTTC
CTCGACAACAGGTTCTTCAGGCATTGTATTTCTTTTAAGAACGTGTTCGGGTTCAACCTG
CTTCATGCGGTCTTCGGAGTCGTAAAGCTTTGCATAGCCTTTAACGAGCTGGTGACCGTA
TTCAGATTCCATTTTCTGAACGATAAGCAAATCAACATTTGTATTCAAAAGAGCTGCGAG
TTTCTTTCTGACATCTGCGCGTGACGGAGTCGGACCTTCATATTCAACGGTGAAATCCAG
TTCCTTCCGATTTAATAATTTATTATCTAAGTCTTTAACGATTTTAATATCCATAATTAT
GCCTCCGATTTCCGATTCTAAGATCGGCTTCGGCTATAACGGGTCAAAAAGGTTGTTATC
GGTTATAACCTTTTTGTCGCTTGAGCCATCGTTTCAAAAACCGTATTCGGAAAGAATATT
TTCAAACTTTTTAACGGAAAGAATTTCATTCGTTACAAAATTATCGTTCAAAAATAAACT
GTATGACGTGAACGGAGTCGGAGCTGACTGCGCCTCTTCTCGCGACTGAAAGCGAACGGA
TTTGAAAGGAACATTCTTTTCCCGAGCAACCTCTTCAATTAACGGAACATATTTCGCCGT
AAACGGACACTGATGAGAATAATAGAGAACAAAACCGTCATCGGAATTCGTTTTTTTGAG
ACTTTCTTTGAGGCTGTCTTTAAAGCCGGGTTTTTCCGAGTCCTTTTCAAACGGCAGATA
AAATAATTTGAAAAAAGGGTCGACTGAATCAATCTCTTCAAATCCTTTATGCACCAGATA
TTTCGGGTCGGAAAGAAAAGCTCTTTTTTTATCGGAAGAAAGAATGACAAGCCCTTTCTT
ATTTTTCGCCTTGCTGTCGCGAATACATTCATCCAAAAGCAAACTTGAATTACCTTGTCC
CTTATACTGGCCGGAAACCCAAAAACAGTTGATATACATGTACCCGTCCGCTTCAACCGG
CGCCCAAGCATTTTCAGCCGGTATGTATTCAATAAAACATTTGCCGCGAACATCGCCTTT
CTTAAAGACAAGCCCGTCGTCAAACCGCTCCGCCAACCATGTTTTTTTAGCAGAAACCTG
GCAGTCGTTGTCATTTGAAATCGCACAGCAGATGTGTTCGCTTCCGATATTCTTTTTTGT
TACGGTAATAATTTCCATTTGGAATCCTCTTGATAACTAATACGAAAAAGAAGTTGAAAA
GTTTTGTTTATTTGAGCGGATTAATAAAAAGGATTGAAAAAATGAATAAAAAAGAACAGA
GCATAAAATCAATCCGGAATTCAAACAAAAAATGTTCAAATCGGACCCGTTTTGGCCGAA
TATGAGGAATATACCCTTTTTTCTGTATATTGTTACGTCCTTTCTTTTAATACTTTTTTT
GATTTTTGGAACATACACTCATGAAACAATATGAGTTAAAGACGAAATAAATGGAAATAA
TCTAAAAATCAATCTATGGTGAACAAATGACAAAAAATAAAACAATTTCTGCTGTCGGAA
TTTTTTTGGCGGCGATGCTTTTAATCTCCTCCTTTCCGATCAGTGCGGCTGCGACGCCGT
TTTTAGAACTGACGCTGATTGACCAGACACCGTATCCGGCTCAGCCCGGACAACAAGTCC
GATTTTGGATTCAAGCCGAAAATATGGGCGGCGGATCTCTCAATAACGTAACGATTCAAG
TTGTTCCGAATGCGCCGTTTTCAGCAGCATCCGGGGAAGCATCAAAAACATTCAATGCAA
TTTATTCAGGCTCAAAAGTGTATCATGAATACGTTATGTATGTAGACAAAGACGCACCGA
GCGGCAATAGAGACTTAACTGTTCGGTACAAGACAAACAACAGCAGCGTCTGGTATGAAA
CGAAATTCAAAGTAAATATCGGCGGCATTGTCGATACAGATAGCCGCGGAACATTAATTA
TTGAAAATATCACCAGCAATCCCGAAGTATTTATGCCGGGAGACGAAGGCGTTATTTGGG
TAATATTGAAAAACAACGCAAGCGAACAAACCGTGTCTCTTTCCAACAAGAGCTATGCTG
CAAACGCCCGTATTCAATCCGCCTCACTTTATTCAAAAGACGGAATCACAGTTAAAAGCG
ATACCGTAAGCGACTTAGGAATTATCATGCCGGGAGACAATATTTCAATTCCGTTCCGCA
TCAGCGTCCCTGAAGACACAAAAGCCGGCACCTATTTCCTGACATTAAACGTCACCGGAA
GCTCTTACGAATATAACATCAGAAGAAATATTGAAATCAAAGTTGATTCCGACGGCGTTA
AAACGATTCAATCCAAAGAGGCAAAAGATAACGGAACAGATACAGTGATTGAAATTGATG
TCGTGAATTATCATCAGGGAACCGTCAGAGGTGTCTCAATCATTCCTGCCGCAAACAATA
CGGAATTTTATCCGAAAGAATATTTCATCGGAGAAATGAAACCGGATGACTTGTACACAG
CAAAATTCATCGTCAAACAGAAAAAATCCGCGGACAATAACATCACATTCACATCCGCCT
ATTATAACGGCGACAACGCCCACGATGATGATACGTCTTTGTATATGACCGTCGCAAAAA
CATCCTCCGGAATTTCCCTGACAACAATGATAATTATCGCAATCCTCGTTTTAATCGCCG
GCGGCGCGGTAGCATACTACTTTTATGACAAAAAGAAGAAAAGTGCCTGATTTGAGCCGG
ATTTAAAATCAAAGGCTGTCAGCTGTATAGTAATAAAAGAACAGCGGCAGCTTCGGAATT
TTAAAAGAAAACCGGAAAGCAGCGAGGATGAAAAATGATAACAATCGAACACAGTATTAA
GATGGCTGCTGCCAGCTTAAAAAGTTCCAAAATGCGCACAGGATTAACAGCGTTTGGGAT
AATCATCGGCATTTCTGCCGTTATCGCAACACTGACAATCGGAAGCAGCTTTACCGGATA
CTTTACAGACCAGGTTGAGTCGGAAGGTTCCAACAGCATTATGATTGTTGCCGCTCGGGA
AAATTTGTTTTATGACAAACAAGTTGAAATCGTGAAGAATACGGCCGGCGTCGACGGCGT
ATCTGCCGAAATAACGCATACGGGAACGGTGAGGTTTGCAAACGAGGAAAAGGATGTGAC
CATTGCCGGTTTGGATGAGGATTACGCAACCATTATGGCAACGCCGATTTATGACGGCAC
ATTTTTAACAGACAAAGATTCGTACGTTGCAATCGTCGGCAAAAAAATCGCGCAGGAGAA
ATTCGAAAATGAAATCAGCGTCAGAAGTACGATTCAGATCACATTGTTCAACAGTGAAAC
AAAAGAATATGTGACGGAAACATTTCGCGTCAAAGGAATTATCGGATCGGATACGACCAG
TTTACTCTTTGAAGATACGGACAACACGATGATAGTCATTCCTTCCGAAACGATGAAAAA
AATGACGGGAGAAGATAATTACCAAATCATATATGCCAAAGCAGATTCGCCCGAGACGAT
TAATGAAACAGCCAAAGAAATCGAAAAGCGGCTTGCAAGAAACTTGGGCGTTTCCGAGCG
CGATTTAGATGACGACTTAAAATTACCGTTCAGCACAGTCAATCAGGCGGAATTGCTTGA
GACGATAAAAGAATTAACCGATGCGCTTCAGCTGTTTCTCGTTGCGATCGGAGGAATTTC
ACTCGTTGTCGGCGCTGTCGGCATTATGAACATTATGATTGTGACGGTGACGGAACGGAC
TAAAGAAATCGGGACGCTCAAAGCACTCGGCTACGCGCCAAAAGATATTTTGTCGCTGTT
TATTATTGAATCCGTTATCATCAGCCTGGCCGGCGGTTTGGCCGGAACGGTTGTCGGCTT
AAGTGTTGCATTGATTGGGACAAATTTGCTCGGGATGTCATCAAGCATTCCGGTGTATGT
CATTTTTATCGGCATCGGTCTGTCCGTCTTTGTTGGTGTGGCTGCCGGCGCTCAGCCGTC
TTACCGCGCTGCCAAAATGAATCCGATTGACGCGTTGAGAGATATTTGAAAAGGAGGGAA
AAGATGATAAATCTGGCACACAGCTCGAAAATGGCAACAGAAAGCCTGAAAAGTGCAAAA
CTTCGATCGGCGCTAACTTCCCTCGGCATTATTATCGGAATTGCCGCCGTGATTGCGACT
TTCACGTTGGGAAGCAGTTTCAGCGCATACTTTTCAAGTCAAATCAACGATGCAGGCTCC
AACTTTATTGTCGTTATGGAAACGAAAGAAAACGTCCTGCGCGACCAACAGATGGAAGTG
ATCAAAAATACACGCGGAATCAGTGATGCTTCGCCGGTGATTTCAACTTCCGGCTTAAAT
GAATTCGGAGGGTTCGGAGGATCGGCAGGTACGCTCGAATTTATGGGAGAAGAACGAGAC
GTAACGATATACGGCGTATCAGAGAATTATATAGAAATCGCAGCCATTCCGATGTATGAC
GGTTTCTTTTTAAACGATAAAGATACCGGCTCTGCCGTTGTCGGCAAAGAGATTGCGGAG
GAATATTTCAAGAATCAGATGACGACAAGAAATACGATTCAAATTACGCTTTGGAACAAC
GAAACAAGACAGTATGAATCGAGATCTTTCAGCGTGAAAGGAATTGCCGGATCTGAAGAG
ACGAACCTGCTGACAGGAAGCGATGAGAGAACAGCCGTTTACATTCCTCTTTCCATTATG
CAGGAAATGACCGGAATTGACGAATATCATTACATTTACGCAAAAGCGGAATCAATCGAT
GTTGTCAAAGACGCGGATGAAGAAATAAAGAAAAATCTGGCGCGGAATTTGGGCATTTCG
GAGAGGGATTTGAACAAAACGGATCTGCTCCCGTTTCAGACATTAAATCAAGTGGAGATG
CTGGAACAAATGTCAATGATAACAGACATTCTTCAAGTCGTTCTGGTCGCAATCGGCGGA
ATTTCGCTCATCGTCGGTTCTGTCGGCATTATGAATATCATGCTGGTGACGGTGACGGAA
AGAACAAAAGAAATCGGAACGCTCAAAGCGCTCGGATACACAACAAAAGACGTGTTGACG
CTTTTCATTGTCGAATCAATCATTATCAGCACAATCGGCGGAGCCATCGGAACCGCCGTA
GGAATAGGAATTGCTTATACCGGAACATCTGTCGTCGGTCTGCCGTTCATTCTGCCGATT
CAGATTGTTTTTGCAGGCGTACTGATATCAATTGCAGTCGGTGTTGCCGCGGGCGCATAT
CCGGCGAACAGGGCTGCCAAAATGAATACGGTTGATGCTTTGAGAACAGTATGAAATTAA
ATGAATCTAAAAGAATCCGGCAAATCAGAATAAAATTTACAAGAAATCAGAATGAGGTTA
AAAAATGAACAGTGAAGACAATAGATCGGATAATAGATCGGACAGTAGATCGGATAGAGT
TGTCGTAGAGGTTTCCGATGTCTATAAGAGTTACTTTTTGGGCAAAGAAGAGGTTCCGAT
ATTGAAAGGAATTAATTTTAAAGTACACGCCGGCGAATTTTTATCAATCGTCGGCCCGTC
CGGTTCCGGAAAAAGCACGCTGATGAATTTGCTCGGCTGTCTGGACCGGCCGACTGCGGG
ACTTGTCGCCGTCAACGGACAGGACATTAACAAATTGGACGACAATGAGTTGGCAGGACT
GCGCGGCAAGGAAATCGGTTTTATTTTTCAGCAATTTAATTTAATCCCGAGGTTAACGGC
TTACGAAAATGTAATGCTTCCGACGTACGCTTGGAAAAAAGATGAAATCAATTACAAGAC
GAAAGCGGAAGAGCTTCTCAAAATGGTCGGCCTGGAAGAGCGTATGAAACACAAACCTTC
GGAACTCTCAGGCGGGCAGTGCCAGCGCGTCGCCGTCGCACGTTCTCTGATTAATAATCC
GACAATTCTTTTGGCGGATGAGCCGACCGGAAACTTGGATTCAAAGACAAGCGAAGAAGT
CATGGAATATTTCCGCGGGCTGAACAGAGCGGGCTCGACAATCATTATGATTACGCACAA
CAACGAACTTGCCGTTCAAACCGACCGCGTGATCACAATCAGAGACGGCCTCATTACACT
GGACGCATCAGCTTCTGTTTTTGCACAGAAACTGGCAGAAGAACAATTATCCATCACAGA
AAAACGAATCTGTGACGGTCCCGTTTCGGCATAATTTCGCCGGAACTTCAATAAACCCAA
AAACCCAAAAACCAAAATCCATAACAAAAACCATAAACAAAACCAAAAACCATAAACAAA
ACCAAAAACCATAAACAAAACCAAAACCCAAAAACAGAAAAACGAAAAATATAAACCAAA
ACCCATAACCAAAAAAGTAAACCAAAACCCATAACCAAAAAAGTAAACCAAAACAAAAAA
CGATACGAAACCCCTTAAAAAATCTGTAAATGAGCCCGGTTAGTTTTCGGGTTCATTTTC
GGGTTTAGTTCCGGATTCGGGAGAATGGGAATGAGTTTGGCGGTAAGCTGTCGGTGTCAT
TTCGAACTTTTTACGAAAAGCGCGATGCATATGACTTTTGTCATAAAAACCGACTCTTTG
AGAAATTTTATCAACGCTCATATCCGTGTTTTTCAACAAATAAGCCGCTTCATCCATCCG
TGAAGTTAAAAGGATTTCAGAAAATGTTTTGCCGGTATTTTGTTTAATTATTGAAGAGAG
ATAATTGGGATTGTAGTCGAATTTTTCGGCAACCGAATTCAGCGTTATGTCGGATTTGTT
TTTATGAATATAAACTAAGATTTCAACAAGCTGAGAATCGCCGACAACGCTTTGTTCAAG
CATTTTCTGATGATAACGAGCCAGCTCAACGAATAAAAGAGAAAGATAACATTCCACCGT
TGTTGAATAGTAAAGTCCTTTTTCAAAATATTCAAAAATGAGAAAATGAATCAAAAGATC
GACATTGGAAGAATCAGAGTGGGGAAAAGAAAGAAAAGTCTGAGAGGTTTCCGATTGGAA
AAGCGAATTGTAAAAATAATTCCGGAGAAGCGTATCTTCCATAAGATACATAAAAGAGCC
TTCGAAAAGTGATTTTTTAATGATGACAACAAACATGAGCGTATTGTCTTCTTCAACGGC
AAAAGAATGAGAATCGGACGGCCCCAATAAACAAATATCCCCGGGTTTCATCGGAATGGT
TTTTCCGTTAATCGTCTGACTGCAGCGACCGCTTTCCAAGTATGTCAATTCAAAATGATC
GTGATAATGCAAATCTTTCAGTTGACCGATATTGAAAGTTTTGAAATAAATCAAAATATC
ATCGGGTATTTCGCGGATTTGATCTAAATAATATTTTCCCGGAACATGTTTGGACGGATG
GAAAAGATTGCCTTCGTTCCGATTCACAATCTCGGAAATAAAATCCAAATTCTTGTCAGT
CATTCCCTCATAATTAGATGAGATTGTATATAAATTATATATTCAACCGAAGAAATGATG
TAAAAAGAGAAAAAGAGATGAAATTAAAAAACGTCTGCTAAAAATTCTTTTAATTCAGCC
GACAAAGTTGTACGCAATTCTTTGCAAACCGGGTCATCGGTTTTGATGCTCTTCGTATTT
TTCTCGGTAAAAATGATTTTAAGCATGCCGTTCATTTCTTCTTTTTTATCTTCGGTCACT
TTAACGCAGACCAAACCTTCATCGGGCTGGCCGTAAAGGACGAGAGAGCCGACATCGGCA
AGCGCGATGACGGGGAGCGTTGCCAAATCTTCTTCGCCGTCAACACAGATGCAAATGTGT
TTTTCATCGGATGCCAACGCTTCTTTAATGGCCAAAACCATTTCGCTTGAAAGCATGCCG
GCCGGGTTTTTGACGTAGATATTGACGTAATCGGTACGGGACGTAACGGCTGAAATTGCT
TTTGAAACGGCAGTCCGTTTCGTGTACTGATCAATTAAACAAAGCCGCGGTCTGACGCCT
GCTTTAAAAAGATTATAAGTTGTGACATCGCCGACAGCGATCACAAAAGATTCGTCGAGA
TGAGCTTTGATTTGATCAACGACTGAAGGATGATCCCCCGGATAAAGAGCGCCGTACGGT
TTTTTCAGCCGCGGGCGAAGTTCGACCGGAAGGTCAAAGAAAAGTTCCAAATCAGCGCAC
CTTCAATGCGTATTTGTCAGCCAAGTCAATGTTCATCCGCTTGGCAATTTCGGATTTCAT
CGGATCAATGACGACCACAAGGCCGGTCCATTCTTCCGCCAAATCGGAGGAGGAGCAGAT
TTCACAGGTGTCCCCGTTAATCAATCTCATACATTTTCTGCATACCTTTTCTGCCATGAT
ATCACCTTTTTTTCGTTTTTATGTTCAGTTGTTTTCTTCAGCGTCTGCAGCGGCATCTTT
CTTTTTGCCGCCTTTTCCGCCGCTCTTTTCACGTGCTTCTTCAATCCACTGGAGTCTGCC
AAGCGCGGTCTGACGCATTGTCATACCGATCTTGCTTTCACGCGGGTCGCGTTCATTGAT
GCTGACAGCGACGATTCTGGCACGAACGTGGTCGCCTTCACCGAGCGCTTTCTTGCCGGT
TTTGGACACAAGTCTGCCGTTCTTGGAGTCGTAGGACATGAATTCGTCCGTAATCTGACT
GACGTGCAAAAGACCGTCCATCGGACCGATGCCGACGAAAACACCGAAGCTGACGGTTTC
TAAGACTTCACCTTCGATGACTTCCTGATTTTCAGGCATGAACATGATGGCTTTAAAAGT
CACGTCATAGTAAACAGCGCCGTCACCGTAAAGGATGTGTCCTTCACCGATGTTTTCAAC
GCCGCAAACTGCAACCAAGCAACCGATTTTTTTGTCAACTTTTCCTTCCAATTTGTTTTT
TAAGGCTTTTTTAACATTGTCTGTGACATCTTCGCCAAGAAGTGTCGGATCAATGCGGAC
CGTGTCGACAAGGGTCATTAATTTATACATAAATTTGATTCTCCGAAGATTTGGATTTCG
TTCGCCCGACCGGGAAAACGAAATCGAATATGACTATTCACGCGAATTTATAATTTAAAT
AATTGTGGATTAAATGAGCATTAAATAATGAATTGATATAAAAGCGTTTTTAGATTAGAA
CTCTTTCCCTCTTTTGTTCAGATTTTTTTCAAATCTTTAGACTTGACTTTTATTTGTGAG
TAACAATATCCAACCGGTTCGTTTGCCGCATTGAAACGACAACGACGCCGCAAGACATTA
ATTTTCGGCGAAGATCGGCATCATTTGTGAGAACGCAGACCGAATATTTAACCGCCGATT
CAACAATAATATCATCGGCGTATTTTTCGGGAACGGTTCGATGCACCGAATCACTCGGCA
CCTCGCATTGTTTTGACAATTGAAGCGCAACGCGCGCCGCAATCCGATCATTTCCCTTGA
GGGTTTTGGAGAGTTTTTCGAGTTCGGAAATGACGGCGGGAATAGTCAGAAATTTTGAAA
AACCCAACCGCCGAAGTTCCGAAAAGATATCGATACCGAATTGAACCGGAATCATAAATC
CGTTGGTATCGATTAAGATTGTGATGTTTTGATTGTATTGAGGTTCAGCCGAACAATCGC
TGCCGGCTTCAGCTCCAACTTCGGTTTCAGTCTTCGATAATGCCGACACCGATTAAACGC
CACCTGGAATCAATGCGTCTGCTGATGGCGACGTGCGCGCCTTTATCAACACAAACCGGA
CGCTTCAACTTGACTTCCGCCAAATCTTTGCGGGCGCTGGTAACAACGCCGACGGTGGTT
GCCGTTCCGATATTGAGCATCAGCGGTTCGCTGGTTTTGATTTCATTGATTTCGGACTCG
TTGGTGACACCGACAACACGCTTCAAGAGATCGAGTTTCATGAGGAAACCATCTCTTGTC
GGCGGCAGTGTTCCCGGAATTCCGACAACCTGGCCCGTGAGCGAATCGCCTTTTGTGAGT
GACGGGTCGAGTTGTGTGCCGAGTGCCAAAAGACCGCCCGGAACAGCTTTTTTCACCTTG
GATTTGCCGGCGTGAATTTCCGTAATTTTGGTAAAAACCGGTTCCCAGCGTGTCACACCG
TCAGATGTAATCTTTAAGCCGGGACGGATTTCAACATCATCGCCTTCTTTAAATGAGCCT
TGCGTTAATGTGCCACCAATGACACCGCCTTTGATTTCTTCATATGTGAAACCTGGATGG
TTGATGTCAAAAGATCTGGCAATCAGCATTTGCGCGTCTTGCTCAATTTTGTGTTCCGGA
ACCGGAATGTAAGTGTCAAGCGCCTGAATCAGCGCGTCAATGTTAATTTTTTGCTGCGCG
GAAATCGGAATAATCGGCGCGTTTTCGGCAACGGTGCCTTTGACGAATTCTTTGATTTCC
TGATAGCTTTCCAACACGCGTTCTCTCGGAACGAGGTCGATTTTGTTCTGCACGATAACG
ACATTCTTGATGCCGATGACGTTAAGCGCCATCAGGTGCTCTTTTGTCTGCGGCTGCGGG
CAGGTTTCGTTTGCGGCGATGACAAGCATTGCGCCGTCCATGATGGCAGCACCCGAAAGC
ATTGTCGCCATCAAAGTTTCGTGACCGGGAGCGTCAACGAATGAAACGGTTTTGATTTCA
TCCGTCTTTGCGCCGCAGTGCGCGCACTTTTTCTCAACCGTGTAGCATTGCGGCTCGGGG
CATTCCGGGCATTTTCTGAAAACCGTATCTGCATAGCCGAGACGAATTGAAATACCTCTT
TTAATTTCTTCACTGTGCGTATCTGTCCACACGCCCGACAAAGCTCTGACAAGTGTCGTT
TTTCCGTGGTCGACGTGCCCGACCATACCGATGTTTAAACTGGGTTGTGCCATGGTGATT
CCTCCGTTATTGAATTTAAATATTCCTTGAAATGAATGATGAATTTGAATAAAATTAATA
TTTTCGCGATTTTGATTTTCAAATACCTCTGAAACGAGTCTTGAATAAAAGATTGATGCA
AATCGGCATCAATGAGCAGATTCAATGTTCGAACAAAAAATTGATGCTTATTCGCTTTCA
ACTGTTAGCGATTCAGAATAAGCGCAATCAGAATTTTGGTATATCTGTGCTGTTAAGATA
TATAATAATTATTAAAGGTTTATGGTAAAATGGTTGTTAATGGATGAATGAAATTTTTTG
GTTTAGAATTCGTAATAACGGAAAATATAAATAAACCCAATGCATTTTATGAATTTGTCT
GGAATTTGGAAAAACAAAGGTTTCTAATTTTAGGCAAATTAAAAAATTACAATTATACAA
TTTTTCTATCGCGTCTTGTTTGGTCCTTTTTCAAGGTCAGCGTAACAGGGGTTATGGCGA
CAGAAAGTCGTTGTAACCACTGTACAAAGGTCTTGACTATGCCTTATTTTAAAAATCAAC
AACAAACAAGAAGAAACGCTTTGCATTTTGCGAAATGCTTAGATGTAAAGAACGAACGCA
ATGAAACAAACAGATTTGAACAACCATTGAAAATAGGGTTATTTGACTGCGGTTATAAAA
AACATCTTGAATTGAATGAGCCACTTGGAATAGAGACCCTATACTCTTCTATGAAAAATG
AATTTGGAAATCAAATCGAAATCGATATGCGCTTTTCATTACTTGAGGAAATGCCGGACA
AAATAAATAGATACGACATGATAATGCTCTCCGGAAATATCGAAGACCAAGGTATGATGC
TCAAATACATTACAATGGCTAAAGAATCGGGCACTTTCATAGTTGTTGGAGGGGTATATC
CTACCCTTTCAGCAGAAACATTGCTGAAAAAACATAATGATTTGGTATGTGTTATTGGTG
AGGGAGAAATTGCCGTTAATCAAATAATTTTGGCATTACTTGATGGAAAAGACATATTTT
CCGAACCGGAAAAAATCAACAATATCGCATACATGTCTCCAGATGGAACGGTAAAGTACA
CACAGAGAAAAATGTTGGATTTGTCAACTGTTGATTACTTGCCAGAAAGGAAGTATACCA
AACAAATCTGTGATGCGAACGGATTGGTGCGTATGGAGACAAGTCGAGGATGCGATTGGA
ATCGCTGCTCATTTTGTATGGTAAAGTGGAAATACGGAAGCGAAAAAAGACGAGTATTTC
CTCTCAAGAAAGTGTTCCAAGAAATTGTGAACCTCTCCGAGCAAGGTGTAAGAAGGATAT
ATTTTACAGACGAGGATTTTGTATCAGGAGATGAAACTCGTTTGTCAAACTTCATCAAAG
GGATAAAAGAGATGAAATCAAGCGGAGAAATTGCAGAAGAGATGGAATTTTTCGCAAGTA
CGAGTGTCATGTATATTTTAGATAAAGAAGAAATCTTGCCCGACTTGAAATCAATTGGAT
TTGTAGGATTATTTCTTGGTGTGGAGTCCGGATCAAAAACACAATTGATAAGATACAAAA
AAGGTGTCACTCCTGAGAAAAATCTACGTGCGATAGAGAAACTGAAATCCAACGGACTTC
TTGCAGAAATAGGATTCATTTTCTTCGATCCAAAAATGACGGCAGAAGAGCTGAAAGAAA
ACATAGATTTTGTGACGAGAAACGAAATTGCCGATACAACATCCAGACTGGCTAAAAGAA
TCAGGATTATACCGCATACAGAATATTGCGAAAATATGAATCTTGATGAAATGAACATTG
ATGAAAATTCCCTTTCAATTCCATATGAATTTGAAGACAAAGAAATTGGAAAAATTGCCA
ATGAAATTGAAGAAGAGTTTGAAAATATCTCTGACGATACATACAAAGAACAAGCCATGA
TGAGAACAGGCGAGTTCATTAAAATGGAAAATCTGAACAAACAGAGAATGGGTGAAATTG
AAATGATTAAACAAAGAGCGGACATACTCAATGAAAAATAGATGAGAAAAACAATAGAGA
TAGAAGCAGCAAACTACAATAACAATTTAACAGGAGGAGAAAACAATGTCTGATAATTTG
ATACCTAAAATTAAGGACGATGAATGGTTTCTGAAATTAATTGAAAGACGTTTAGAGGAA
AATAAAGGGTGTGAGGATGACTCACACCGCCAAATGAATGAACTTGCCCTGATGTCAGCA
ATCGATTTTAGACTGAAATACCTCAACTCTATGACTTCGCTTGCAAGGAAAAACATAAGT
CAAAAAATCATGGACGTGTGCAGACAAAAGGGATTTATTCCGCAGTATGAATCCTCCGGC
GCACCTGTTTTCACTGGAAATGAGATTAAGCTTTCACCGGATGGAAAATTCATAGCATGT
TTTGATTTCGGCAGCAGTATTACATTACTTCCGACCAAAGAGTTTTTTGTTTGGACAAAG
CTGATTAATCATGAAAAAGAGAAAAACATGAGCATCTCTGCCGTCTCATTCTCTCCGGAT
TCTTCAAAAATAGCAATACTGTATTGGAATAGTCAACTTAAAAATGGTAATCTTCAAATA
TGGGATATTGCCGAATTAAGTCTTCTGATATCAGAGATAGTGGATGAATATGTCACGGAA
AAGACATTATCCTGGTCGACTGACAGCAGAAGAATAACTTATCAGAAAAAAGAGAAAGAG
ATCTGTGTATATGACTTTGTTGACAAGAAGACTATTTATTTAGATCATTCTGCACCAGCC
GTTTGTTTAAATGACTGCGGAACAAAAATTCTTTTGCTCAATGGCAGTTATGGAGGAAGA
AAAGGAACCATTGTCGAATTAGACGTTGAGTCAGGGAAGGAATTATTGAATAAAGAAGCT
GAGGTTTCGCTTTGGAATCCTGAGCCTCTATTCAAAAATGGACAATTCTATGTTCTGACA
GCAGGTGTAATTCTAAAAATAGGAGAGGAAATAGTGGAGATAATTGAACCAGATAGTGTA
ATATCTCCATTAAATTTCAAAAATAAGTCGAATTTTCGAGACTTTAAATTGGAAATAGAA
AATGAAAATCTCATTATAAATGCTAATGCATGGCATGAAAAATTAGATTATATTATATCT
GATACCCTTGATGTGAAACAAATACGCATTCTTCCAGAGTGGCTCAAGGATATGAATGTT
AAAGCAAACAAATCAAAGATTAATGAAATCACATCAGATCTTAAAAAAAGATACAACGAT
TTGAATTATAAAGAAGCAGGAGACAATCAGAGAGTATACATAACAAATTCGGATTCGATT
ATTGGTTTTGAATTAGCATATGAGGATGAGACCATCATAAAATGGAATTACCGGGAATAT
GTCTTTGAAGATCAACCAACATTTAACAGATTTCAAAAAGTTCCCCCCGAATTTATGGAA
GAATATGAAAAAATTTCGGCAGATAACTTGGACAGTAAGTTTCAGAAAGAGAATCGTTAT
GGAATCTATCCTAAAGACCATGAAAATCGAAAAATGTATTTCAGAGAAACCGGAGAAACT
GTTACAATAAAAGATGCATCCTTAATCAAATTCGTAACTTTCAACAATCATGAATATAAG
AAAATCAAAGCAGACGATCCATCAAAAGAATATTATTTAGACGGAGAGAATAATCTGTAT
TGTGTCAACCCATTTTCAAAAAGTGTTGTAAAGATTGCCGAAAATGAACCGATTTTTGAC
TGTTCTTTAAATGAGATAAAGATCACAGGGTCAGATTGGCCTAAGATTTATGTCATAGGG
AAAGAAACGAGTTTGATTATAGGAAAAAGTCAGCCGAAGAAAGTCTTTATTCAATCAGCA
CCGATGCAAAAAATTGTTCCGATTAATAGTATCATCCCATCAAGTATCAACAGCATATGT
ATTTTTTCAAATAAAATTTATTGGGTAGATAATGAACAAATTTGTGTTTCCGAAATCGAC
GGCTCTGACATAAAACGAAAAAAACTCATTTATTTGGATAATTGGCAATCTTTGGGCACA
ACCTATGATGGGAAAATATCATTAATCAGAATAGAAGAAAACGAAAGAGATCAAAAAAAA
ATAACAATCCGATTTGCACGGCTGCACCCTGAGGATGGGCATGTTGATGTATTTGAAAAA
GCTGCTCTTGATAAATATACATATCAAGATTTGAAGCATTCTTTAAAAATAGATATAAAA
GATACAACGGTGGTTATTAGAGACTGGTTGACTAAAATCGATTCAATGAGGATAATAAAA
GAAGGGATGAAAAGCATAAAAGTGGTCATCCCAAGTATTGATAAACTTGATGCCTCAATG
ACGCCTTTGGATGATGAAAAATATATAATATCTACGAATGAATACGAAAAGGTAAACAAA
GAGGATGAACAAGAGAGTATAGACGATTCCGGTTTTGATTGGAGACCGCAACTTCGAGTT
ATGGACTCGGAGACAGGATCAAAAACAAAATACAAAGTGAATCAATCAGAAGGGCAATTG
TACGGATTGCCAGGATATGCGATTGGAAAAACCTCAAAAGTATTCTCATTAGATGACGGC
AAATTTATCGTAGTGGATATGAAAAGTTCTAACTCCTCCGCAGAACCTCCCGTTGTCCTA
TCGTGGGATATTTCTACCGGAGCAAGATACCCCTCTGATAAAAATATAATTCATGGAAGA
ATTCTTGAAAAAATTGATGAAAATGAAATACGTGTGGCTGAGATGAATACTGATTGCCAA
ATAGTTTCTGCAGCTACCTATAACAAAAAAATGAAAAAACTCTCAGAAGTAAAACCAGCA
TTCAACTGGAACATGTATCATAACGTATTGAATTACGGAATGATTAATACTGAGAACCTA
AAGCAGCAACTGCGACAATTCCCCGACCTACCGGAACTCCCCGAAATAGCATCTGATATT
TCGTATTACACAAATGTGATTACAGGCATCGACTCGTCCCATAATATAGAAGAAGGAGAT
GTTCTTCTGTTTCCAATTCGCATATGTGGAGAAAAGAAAAGAAAACCTGTATTTCCATGT
ATTTCTCCGTTAAAAGGGGTCAAAGAAGATAATCCGCCTATATGGATAAACATAGAAACT
ATTGTCGGAACTTTATCATATGGCAGAATTCTCAATCCTAAAAAAATCATGCTTGAACTT
GTGACATATGAAGGAGAGAATGAAAAAGACATCCTTCGAAATTGTTTATGGTCAGTATCT
GCATATAATGTCAATGGAACATACATCATACAGCAACCGATTCAAGAAAAACCCGATGAT
GTTTATGAACAAATGAAATACCGAACACGCATAATACAGGCAAATGATAAAGAGGAGATT
ATAATCAACGGATTGACAGGATGGCAGCCATGGGTATCCTTTGGAAACGTACCTAATGAT
GAAATTGAAGATATGGTGTCACGGAACAGAGGTCAATTTCAACGAGAAAAAAAGATGATA
TCTTTGTATGCGGGTCCGGAATCGTTTTCATATGTTGTTTCAGAAGGCGAAGATATGTGT
TTCGTAACACACATTGGTCCCGAAAAAAGAGTTAAAAAGATATGCAATAAAAGCGAGGGT
CAGCCTGTGGCACTATATTCAGATGAGGATATTTCTATCTCATTCCTTCCCCCTAAAAAA
ATAATGTTTACATTTGAGAAAGAAACAAAGATAATCGATGAAAACAGCCATGAGTTTTGG
AAAGAGGCTTTGAGGGACTTATATAACTATGGACAATTTAGACTCACCTCAACGGGAAAG
GATGGGACTTTGCGATTTGACATAGGCAGAAAAGAGATGCATCTGAAAGGCACAAAGATT
GAAATATTGGAAAAAAAATATCTTGAGATTCCGGATCACGACAATTCCATCTGTGAGTTA
AGTGACGGCATAATTCAAAATTATGAAGGAGTTTTTGTAAAAAGATATACATAAAATTAT
AAAATCGAATTAAAAAGATTTGTAAAGGGCATATTGTAGTCATGTGTGGATTCCAGGCGA
TTCCACGTTCATGATCCGGGGTTAATTTACTTCGGTGTAAGTTGCCCCGGATCAAATCAC
ATAAAGTGATTAAAATGAACCAAACTAACCCTAACATAGTATACATAGACGTTGACGGCG
GCATTACAAACCCTGTTGTCTGTTTAGAACAAACGAATCCGACATATGGCAATTTGAAAG
AAACAGTATGGCTGAAAGAAAACAACACCAAAAATTTATCCCATATTATTTAGAGTGCGA
GCTCTGTTGTTTTCTTTGGAAAAAGTAATGACCTGAAAACTCTCAGGAATTATGGAATAC
ATATTAAAGAGGATAAGATTCTGGACTTGCAATTAGTTTTCAAGAGCCTCATTGGAGAAA
CTCTGTCCTTAAATAAATTGTGTATACTGACAGGTAATGAGCAGAAATATGTTAAAAAAG
AGTTTACGAGATGCGAATTGAAAAAACAATGTCGTCATGACGTGACACTCATTAAAAAGA
TCACAGAAGAACTCATAGAGGGAAATCTACATTATTTATCAGAAAGGTTACCGTTTGAAC
AAAATATCAACAAATTTAACCCGTTTTTCAACTTTGAAAATTGGAAAGAACAGAATATCA
TTGAAACCCCAACATGCCCATACTGAAATACGAATATAATAATAGATGAAGATAAAACAT
TCAAAGTAAAAATCTTTAAAATCAGATCTGAGTCGAGAATTAAAAATTATTCAACCTTTA
TGAGTTTGGAATTTTAATTCTCACCGGATTCAAAAATCCTTCATAATAACCTCTTTTATT
TCACCGCGCCAACAAGCCCAAAAATGATTTTTATCACCCCATAAAAAAAGTCCTTCCAGC
ATTTGTGGCCAGCTATTCCATATTTGATCTTGATTTGATTGTTCACACCCATAAATGTAT
AATAAAAATAGCATTATTTGGAAATCGTGGGTACAAAAGACATCAATAGTGGAAGAAGAA
TTACCAATTTCAAAAATAAAATTAAGGATTGGTTCAACTGAATCAGATAAACCGTATTGC
CCATCCAATTTATCTCCGCATGCATATTTTTTTAATAATCCGTGATTCCCCAAATCAATG
AAGTTTTGTTGACTTTTGTTTCCATCTATAACATGAGAATCCATTAACAGAGCAGACTCT
CGAATATTAAAACAAGCAATTGACAACTAATTTTGCTCAGAATAGCCCCTCACTATTTCT
TCACATGTCTGTTTACATCGTATTGAAGGACTGCATACTAATGAACCGAGCGGAATATCA
AGAGACATACCGAGTTGGTACGCAAGTATTTCTCCATCCTCGGTTAATGAAACATTTTGA
TCAATCGTCTTAATTTCCGGACGAATTGAATGGCGAATAATCAATTTTAAGTTAGTATCA
TCCGGACACATTGCTGCAGACTGAACCATAGAATTATAATTTGATTGAAGTTTCATAACG
GTTCACTTTTTTCTAATTTACGATAAAACTATTAGAACATGATGTTTGCCATGATTTATA
TTATAATAAAAACCAAAAAGAATCGTTCCAATTTCAAGTCAAATATTGTCTATTCCTCAA
AGCCTGAACCATGTTACATATTATTTATTCAACCATATATTGTCGAATAGTCAAAGATTT
CAGGATCATTATATTGAACGATTTTTGCATCTCAACCATAAAACATTGAAATAATCTTTT
TAATATCCTCACGCCCGGCCGGGAGAGTATACTTTTTGCTGCCGTCTTTAAAAGTAACTT
TAAAAATTCCGAAGAAAGAAGAAAATTTAATTTCAATCTCCCCTTTTTTGTAATATTTGA
CCTGATCATACAATATCGTATTAAAATCAACAAAAGGAAGAATCATGAATTCTTCGCCTT
TCATTCCGAAAAAGACATTTTCACGATGAATGGAAAGGGAAGCTTCTTTTTTCATTCCCC
ATGTCAGCAAATCGACTTGAATGAAATCCTTTTCCAATAAATTTCGCCTCACATCAACTA
AAATATCTTTCATTTCTTCGCCTCGCTGATTTTATACTTATACTGATTTAAAAAACAGAT
TACAAAAAGGAAATATAAAAAAGAAAAGTGAAGGCCGGTAAACAGCCTCTTTTTGAAAAA
CAATTGAAAAATTATGTCACAATATCTTCCAATCTGTCCTTTTCCAATGCTCTTCTCACT
TCATAAGCAACTCTGCGTCCGGTGCTCATCGGTTTTCTCCAAAGAGTGTTGCCGTACGGG
TGTCCGACGGACATGTGAACATTGGTGCCGCCGCCGACGCGCGGGGCAACGTCATAGATG
TAGAAATTCAAGTCTTTGTCAACACATGTTTGGAGACAGAACGGACCGATGATTCCCGGA
TCATAGTGTTTTTTGCTGGCTTCAACGAATTTTTCAGCCATTTCAAAGACGTTTTCAAGC
AATGATTCTCTGAGCGTTGCGGAATTGTGGCCGCAGACGGTGTATTCCGGTGTCAGCTGC
TCGCCTTGGAGGCGCATCTGCTGCGGTGCCGGGAGGCGGGTGTGACCGTCCAAGCTTGTT
TCAAAGCGCCAGTCGACGCCGAGAATTTCAAGCGGGCACATTTCTTCTTCAATCGGAGAA
TAGAACATGTCGAAATTGAAAACCGGGCCGATGATGTAGCGTTCGATTCTTGCGCCTTTT
AAGGCTTCTTCGGTGATGACGCCTTGTTTGAGAAGCGCGTCTGATTTTTCAACGAACTCG
TCATAGCTGGCGGCGGAGAAGAAGCCGCGCTCTAATGTTTTGACGGCGTGCGGGAGTTTG
ACCATCACAAGCGCGTCAATGTCTTCGGGTTTGTCGATTTTTTCAGGGAACGGAAGACCG
GCTTTTTCTAAAATCCAATAATAGCTCTGCGCTTCCGAGCGTTCTTCGCTTCGGAGCATG
TTTCTGCTGCCGATCATCGGGACTTTGAAATTGTCTTCGATGTCATCAATGCTGCAATAA
GAGGTGAGTGAGCGGTTCGGAACCATTAAAACGCTGTCATCCAATGCTTTCTGTTGGTTT
TCGGGTTTTAAAATTTCATCAAAGCTGTTGAAAACAACGGCTTCGTCGACGATGCCGCGG
AGAAGGCGGCCGTTTGAGTCGCGCTGCGCTTTGAAATAAGTTGCATAAGTCTGTTCTCTG
CCTTTTTTGCAGTAGGCGACCGTTTTAAAATCTTCTTCAACAGCGCCGTCGCAGACATCC
AAACCGGAATGAGAAGCAATTGTCCCGATTTTGATCTTGTCGGGATTGTTGTAATACTGA
TTCACGGTTTCTTGAATTTGTTTTCTTGAAATCATAATAAGTCACTATTCCGAGTAAAAA
TAGAATTGAGATTTGAATTTGAAAAGAGATGATGATATTTGAGAATAACTGTATTTGTCC
GAATTATAAAAAGGAATTGTTTGAATCAATGATTTTGAAAGATGATTCTTCGCTTTTTGA
ATTTACGGAATCCCCCGTTCGCTCGCGGTGGCAATCACCGGTTACCAAATAACACCGAGA
AGCGGGCTTGTCACATAAACCTCAATAACGGCTGCAATAAAGAGCAACGGAACGGCAATC
AGGAAAAAAATCCAAGTGCCGTCAATAAAACTCTGCTTGAACGAAGCGAAGGAAATGCGT
TTCATAAGCGTACGCGATGCCAAAACACCTGAATAATAACCGACGCCTGCACCGAGCAAA
ATGACAGGAATTTCAACGATTCCGTGCGGCAGAAGACCGGTCAGCAGGAACAAAAGACCT
TCTTCCTTGATGGTATATTCGGCAACGATTCCGACGGTAAATCCGTTGACAAGAATAATG
GAAACCGGCAGAAACCCGAACAGGAAGCCTAAAAAGATCAGCAGGAAAACAATGCGCGTG
TTGTTGAAGAAAATATAGAACATCACGCTGATTGACCCGTCCTCGGGAAGGCCGCCGAAG
TTGAATAAAAATTCAAAAACTTCGGGATAGAAATATCCGAAAACGTAGCTGAGGATTAAT
GCCGCCAAAAAAACAACCGTGATCCAAAAAACGGGTTTGGTGACAGGCGACAGTAATGAA
AGCAAATGCGTTTTCAATGATTTCCCCGACAAATAAAAATCAGCGAAGCTGACGGCAAAA
TTCAAGAAGGCCAAAAACACGGCAATTGAGAGATGAGAAGCAATAAGCGCGGACACGACA
ATTAAAATCGGCGTCGGCAATGAAGAAAACGTTTTCAGAATGCTTGAAAAGAATTGCGGA
TAAATCGGCGAAAATGCGATGAATACGAAATAAGCCGCATAGCAGACGAAAATAAAAATC
ATGAACAAAAAGAATGTCCAAAAAAGCGGACCGGAGACGCGCGACAAAAATCGCAGCGCA
GATGATTGCGGCGCAACGGCTTTGATTCCGATGCTGTAATCGAAATCAATAAAGCCTTTG
AATTCCGGTTCGGTTTCTTGACAGTTTTTCATGATTCAACCTTGAGGATAAAAATGCGTT
TTCAGATATATATCAAATCCCGAAAAACAAACGAATTGAATTTCGAATGCCGGGAGCCAA
CCCGAGAATAATAATCACGAATTTGATGGCGTTCTTGATTTGTCCCATTTGTTCTTTGTC
TTTGTCGTTTTCGCCTTCGATGGCTTTTTCAAGAACTTTATCGAGTAGCCAAACGACCAG
AAAGAAAATAACCAATTTCAGCGGATACATCACAAGCGCGGTTCCCGTCAATTCAATTAA
GAAAGCCGGAACAACATGTTTTTCGACGTAGCCGAAAACTTCGATACCGATGACGGTTGA
TGTAGCGTCCATTAAATGCGCTGCCAGAATTGTCAGATTCATTTTATCGGAAAAGAGTGT
GCTGCCGGCTTTCTTGGCAACAACCCAAACAATAGCGGCGGCACCGATTCCGACGGTGGC
GACAGCGAACGGCACCCACCAACCGGCAACCGTGCCGACAGAAAACAGCGTCCAATAAAC
GACCAAGATGAAAAGACAGCCGAGCGCCGCGTACGGCAGGTGGAATGTTTTAACGACCTT
AAACTTTTGAAGCAGAAGCGTTGCGATTAAACACAAAGCTGTGACCAAAAAGACAAAGAA
ATAAATGTTGGGCGTAATCAAAATGTAACTGTAAGGCGGGGAAATCGTGCCTGTGTCGGC
GACAACGCGCAAAGACGCGCCGGCAATAACAAACGGAAGTGTTGCTGCCATTGACTTGGC
ATCAATTTTAATGTTCATTTTCTGAAGGGAATAAATCAGGAAATAAACGGCGATGCCGAG
TATAACCGCCCACGTCAGCGTGTTGAAAATATTGTAGCCGGAATCATGAATGATCGGATC
AATATAATACTCTTGAATGAAAGCAATAACAGAGTCAATAAAAGACATAATCGGAAATCT
CCGCGCCTGAAAACAGACAATTTATAAAATATTTAAAGAATAATCGGAGAGGTTCTATAA
AAATATTACAAGAACGGCATACAATGCGGTAACCCATAGGTTTTATATTTAAAAGTTCAT
ATTTCATAAAAATCGAAAAAGCTGAATAGCTGCAAAGGCTGCAATCATGACAATTAAAAA
AAATGAGGAACAAAAAATGCACGACTGGCGTGAAGATGAAACGGCCGCGATGAAATGGAT
GGAATTTCCGCGTGAAGTGCTGATCGGCAAAAACGTGCTGAACAAAGTTCCCGACGTTTT
GAATAAGCTGAAAATCGGCAAAAAAGTGTTTTTAGTCACCGGAAAAAATACGGTTGACGT
TGCCGGCAGGCAAATTCAAGAAATGATTGAAGAAAACGGCGGCGTTTGTGAAATCTGCGT
TTCTGAAAAAGCTTCTCCCGAAGAAGTGCAAAAAATTACGGAAGCAGGGGCCGCCCTCGA
GGCAGACAGTTTCCTCGGTATCGGAAGCGGTCGATCCATTGATCTGGCAAAATTATCTTC
TAAAAACTGTGACGTTCCTTTTATCAGTATCCCGACAGCCGCCTCCCATGACGGGATTGT
TTCATCCCGCGCCTCAATTCATTCGGACGGGAAATCCGAATCTTTTGAAGCCCAGGCGCC
GATTGCGGTGATTGCGGATACTGAAATGATTTCAAGAGCACCGTTCCGTCTGCTTGCAGC
CGGCTGCGGTGATGTGATTTCCAATTATACTTCAGTTTTGGATTGGGAACTGGCTTCCCG
CCACCAAAACGAGCCGTTCAGCCGCTCATCGGCGATGATGGCTTACATGAGCGCGGACAT
GATTACAAATTCCGCGGATTTAATTCGACCGGGACTGGAAAGCTCGGCAAGAATCGCTGT
TAAATCACTGGTCCTCAGCGGCACTGCAATGAGCGTTGCAGGCTCTTCGCGTCCGGCATC
CGGCGCGGAACACATGTTCAGCCATGCGCTTGATCGGATTGCCAAGAAGCCGGCGCTACA
CGGTGAACAGTGCGCTGTCGGATCAATCATGATGATGTATTTGCACGGCGGCGACTGGGA
AAAGATCAGAAACGCCCTGCTTCAGATCGGCGCGCCGACGACTGCCAAAGAAATGGGCAT
TGACGATGAAGAAATCATTGAAGCGCTGCTTCGTGCACACACGATTCGCCCGGAAAGATA
CACCATTCTCGGAAGCGGTTTAACACCCTCGGCGGCAGAGAAAATCGCCGCTGTAACAAA
GGTTATTACAGAATGAAAGAATGCGGCGGAATCTTTTAATTCAAAAAGTTTGCGGCGAAC
ATTCAAATGCAAAGAAATTGATTTAGTGAATTAAAGTTAGGATTGGTAAAAGAAGGATTG
AATAAATTATGACAGCTGCCGCAAAAATAACAGTTATCGGATCTCGTTTGGCAAAATCCG
GCGAAACGTTTTTCTTTTTAGGAGAACGGGAAGAATGTAAAAGATGCAATATCCGCGGCA
CATGTCTGAATTTGGATTCGGGCCGGAAATATGAAATCGTTTCCGTTCGAAATAATAATC
TTTTGAAATGCGCACTCCACGACGGCGGCGTTTTAGCCGTTGAAGTGACAAACGCGCCCG
TTGAAGCTTACATTGATTCGAAAAAAGCGATTGAAGGGTCAAAAATAACATTCATGCCGA
TTAAAGCAGAAGTTGAAGAAAACGAAGACGGTGTCAACATCGAATTATTTTCACCGAGAG
GACTTGAAAAAGGAGACAAATGCCTTGTCGAAGAAGTCTTTGAAGGAATCGAAAGGGACG
GAAAAACGTTTAAGCGTGTAAGCTTAGTGTTAGAATAAATTTTATCGTTTTTATCGTGTA
ATACAGACAGAGAAAGGTGAAGAAATGGCTGAAAAAAATATGCCTTATTATGAATTTTAT
TCAAAAGCCAGATGGGACAACTGGATTTCCCAAATAAAAGAAGCCGGTTTTTCTTTAGAA
GATGAAGAAAAAGCTGAAAAGAGCGCGATGATTTTCGTGAACATGGCGGATGATGTCATT
TTATCCTGCCTGAAAGTCGCCGCCCGCTTTGAAAAAGGCGCAATTGATGCCGAAGGCGCG
CTTGAAATTCTCGGCACAATTCAGGATATTGTTTTGGAAGAAGTTCCCCCGATTTCTGAA
GATGCCGACATTATGATTATGTCCGTTCAAGACTCTTTGAACTGTTCAATGGCCGCTTTT
GAAGCGTATTTCTTAGAAGATTACGACAAGAAAGCCGACATTAAGAAATTAATTAAAGAA
GCCGGCGCAGCTGAAGAAGGCGAAGACATGGATGCCGCATTCATCATTGTCGCAAATATC
GGCGCGATGGTCATCGGCGGTGAACCGTTTGAAGAAGAATATTTAACCATCCTCCCCGAA
GAAAGCATTGTCGCCGAATGGTTAGACGGTATTGATTCCATTGCCGCCGCTATGATCGGA
ACAGACAGTTACAAAAACTTCGATGAAGTGGATGATGAAGATTAAGGCGGTTTTCGCCTT
TCTCCACTTTCTCTTTTTTTAAAATATTGAAAAACGATTTCCGGTTTTAAAACTTTTTCG
AAAAGCTGTGCGGTTATCCGCGCAATGAAAAAGAAAATAATTTGGAAAAAAAAAAAAAAA
AAAAAAAAAAAAAAAAAAAAATGAAATAAATGATTAAAGGTTGGAAATCGGACGGCTTTC
CAGGAAATCACGTCTGTCGGTTAACAAATCGAGCGCGACCATGTAAGGTTCGGGCGCAAC
GCCCATTGCAAAACCGCGGCCGAGGAGAAGAGAAACGATGTATTCTTCCCAGCTGTTGAA
TGTGTTTTTAGTTTCGGCCGCCGCTTTTTGAATCCAATCCCACGCTTCTTCTTCTGAGAT
ATATCCGATTTTAACAAATAATCGGGCAAGATAGCCGACACGTTCCAAATCCCAAGCCAA
CAAAGTTGTACAATTATCAACCAAATTTTTCGGAAGACTCAACGCTTCTGTGATTCCTTC
AACACTGAGATTGTAATCTTCAACATCTTCGCCGTCGACTTCATCAAACCGACCGGCTTT
CATTGCTTCATGTCTGCCTTTAAAGGAATTCGCATGTCTTCCCTTCATAAGTGATTCCAG
CATTTCAAGCCCTTCTTCGCGGGATTCAATTCCCCAGCCGTTTTCAAGCGCATAAGCGAC
TTCTTCGGAACTTGATGTAATGGCAAGCGTTTCATACGGTTCGCCCCACGTACCGATTAA
AAAAGCACCGATCGGAAGCAACCGGTCAAATTCGGCAGGAACAGGATTCGCTTCGATAAA
AGCAATTAAGTCAGAATCGTCTTCCTCTGCATCTGCCTCAAAATCAAAATTCATTTCACC
CATCGCCTCGCTCATTAAAGCGGCCAGCGCATCGGGAGACATGCCGGTCATTTGAGCAGC
TGCCGCCTGTTGCGCCATCGCCTGTTCCGCGTACGCATCTTCGAACCCTTCAGGCATCGC
AATACCCATTTGTTCCATCATTTTCTTCTGCATTTCTTTCATCATTTTTTCGTATTCATC
GGCCATTTGTATCACATCCGTTTCTGCAAAATAAATTAAATTCAAGAAATAATTTCAGAA
TAATAGAATTAAACTGTTATTATTCTTTCCGAATCGGAAACATTTACTTATCAGAAAAAC
AAAGAGGAAACTATGGAAACACGGCTGTTCAAAGGAAAGGAAAAAATTTCCCTCCTCGGA
TTCGGAACAATGCGTCTGCCGCGCGCATCTGAAGAGACGCAAAAAATAGACGAAGAAACC
GGACAGGAAATGGTGGATGACGCCATTCGAAACGGCATCAATTATTTTGACACCGCTTAC
ATGTATCATGAAGGCGAAGCCGAAACGTTCATCGGAAACGCTCTTTTAAAATATCCGCGG
GAAAGTTATTATCTGGCAACCAAAATGCCGCCTTGGAGAGCCGAAACAAAAGCGGATGTC
AACAAAATCTTTGAAGAACAGCTTCAAAAGTGTAAAACAAAATATTTCGATTTTTATCTG
ATTCATAACATCAACAAAGAACACTTTGAAATGGCCGAGAAATTAGAAATTTACGATTTT
TTGAAACAAAAGAAAGCCGAAGGAAAAATCCGTTACATCGGTTTTTCATTCCACGACAGC
CCTGATTTTCTGGAAAAAGTTTTAGACCAATATGAATGGGATTTCGCCCAAATTCAGCTG
AATTATTTGGACTGGACAATTCAGGATGCAAAACGCCAATATGAGATTTTGGCGGAGAGA
AAAATTCCGACCATTGTCATGGAACCGGTCCGCGGCGGATCGCTGGCAACCCTTACCGAA
AAAGCGAGAAATGTTTTGAAAAACGCCGACCCTGATGTAAGCGTCGCGTCGTGGGCGATC
CGATACGCTGCAAGTTTTCCGAACGTTTTAACCGTCCTCAGCGGCATGTCCGACAGGGAA
CAACTTGAAGATAACATTGAAACAACCGCCGACTTCCGGCCGCTGACAGAAGCCGAGTAT
GAAACAATAGAAAAAGCCGTTAGAGAGTACAGAGCCTCTTTTGCGGTTCCTTGTACCTAC
TGCCGCTACTGTATGGAATGTCCGTCGGGCGTTCATATTCCGAAAGTATTTGATAGATAC
AACCAATATTTCGCGCGCGGCGATCCGGATAAAAGCCGATTCCTTTCTGAATACGCTTGG
GTCGGGGAAAAAAGACAAGCGCATAACTGTACCAAATGCGGCGTTTGCTTATCGAAATGC
CCTCAGGGAATTGACATCATAAAAGAGTTGGAAAAAATTGCGGTGTTTGCCGCTGATAAA
TAAAATTTCGGTTTTACCCGCCAAGGATTTTTGAAACAAACCTTATATAGAAGCATTTCT
CTATTCTTTTATTCTTATTATTGTAAAATATATAGAAAAAAATCGAAACTGTTTGGAAAA
ACATGTTTCACTGTTTTTAAAAATCGGCACCGGCTATTAATTAACAGTCTCCTTTGGGAA
GGTATCATTCATGGTTGACGTTAAATTGGAACTCGAACTCCTCAGAAAAAAATTATTGGA
TTTATCTTTGAATAACAATCTTTTGAATTACAAACCGTCAAAAAGAAGAACGGTTGAGAT
TAAAAACGGAAATATCGCGGAGATTTACGATATTTTGGTGATTCAGGAAAAAACGATGCG
CTTTAAGGCGGACCCGAATGCTGTCAAAAAAACAAAAGCCGGAAAAGAAACAGAAGCTGA
TGCCGCAGCTCTTGAAGAAGAGGAAGAATCCGGATTTTTAAAAGGATTGATGAAGAAAAA
AGAAGGAAAGGAAAGCGCGGTTATCAGTTTGGAAACGCCGTACCATGCTGATGAACTTGA
AGAACGCCTTTTTTATACAAACAACCAATCCATCGCCGTTTTTGAAGAACAGGGTTATCC
GATTTTGTATTTGGCCGCCGGATTTTTACAATGGACCGACGGTTCTAAAAAATCATTTAA
AGCGCCTTTGATTTTAATTCCGGTAGAATTCAAGCGGGTCGGTCCGAAAAGAAGATTTAC
CGTTCAGTGGACCGGCGGCGACATTTTTGCATCCATTACATTGAAAGCCAAATTGATGGA
ATTTGATTTGGAACTTCCCGAATTTTCAGGTGCTGACGATAAAGGCGCCGTTGAATTTTA
TCTCAAGGCCGTTGAAGATTTAATTTCCGATAAAAAGGATTGGTCGGTTGAAAGAGTGGC
CAACATTGATTTCTATGATTTCAAGAAATTCGTCATGTATAAAGATCTTGATCCGAAAAT
CTGGCCAGAAGGACACGGTCCCGAGATGCACCCGCTGATCAATCAGGTTTTCAATCCGTC
CGATGATAACTATGACGGCGGCTTTGCCGAAAATGAAGTCGATTTAAAATTAAGCACGGA
TTCCGTGTATCATATTGTTAACGCCGACTCCTCCCAGATTTCCGTTATTGAAGATGTGAA
ATCCGGCCGGAATCTTGTTGTTGAAGGTCCTCCCGGAACCGGAAAATCCCAGACAATTAC
CAATTTAATTGCCGAGCTTCTCATGAGCGGCAAAAGCGTTTTGTTTGTCAGTGAAAAGAT
GGCTGCGCTTCAGGTCGTTAAGAAGAGACTCGATGCAATCGGCCTCGGCGACATGGTTTT
AGAAATTCACAGTCACAAAGCGCAGAAGAAAGCCGTTCTGGACGAACTTGACAGAACGCT
TAAACGTCAGCCACCGGCTGAAAAGAATTACGCGCAGGACTTGGCTGAGCTTGAAAATCT
CAAATATGAGTTAAATGAATATTCAAAAACCCTTAGTCAAACCATCGGCCCGATCGGTTA
TACTGTTTACGACATTTACGGCATCCGTGAAGATGTCACACATTATTTCAATATCAATAA
AAGAAAAATGGCGCATGTTGAATTCAACGCGCCCGAAAAATGGGATAGAAAACAATGGAC
TGAAGCCGTTTCCATTTTAGAAAAAATCGGCGATGCTCTCCCGGGCGTCGGCGGCGTGAA
AGAAAATCCGTGGCGCGATGTTCGCCCGGGAATTATTTTGCCGCCCGATTTGCAGGATAT
TGAAAGAGTTTTAGAAGATGCCGCCCGCCGCGCAAATATAATCAGCGAAAGCGTGGAGAC
AATTGTTACGGAAACCGGACTTCAGCCGCCGGCTTCAATCAACGAATTGGAAGAATTCAT
CGGTCAGATTGAAACATTCCAAAACGCGCCGAAAATCAGCCAAGATGTTTTGAAAAATCA
GAGCGTCAAAGAGCGCGGCACACAAAAGGAATTGATGAAAAAAGCGCGCCGCTATAATGA
ATTGGAGCAGCAGATTGAAGACATATTCACATCACAAATCTTTGAAGAAGACATTGACGC
TTATTTGAAAAAGGCCGGAAAGTTCTTGAAATTCATGGACAGCGCCTTTAAAGAGTCTAA
AACGAAAATTCAGAATTGCTACATTAAACGCACTGACAAGAGCGATGCCGACATCAAAAA
AGATGTTTTGATGGTTCAGGAATTCAACGATTTGGAGCGCGAACTTGAAAACTCCAAGCA
GAAAGCAATTCTTCTCTTCGGCAACCACTGGGAAGCAGGACTCGCCGACCCCGCCCGATT
GGACAGTTTTTACGATTGGATTGTCCTCTTTGATGTCTTGGAAAGCGGTGGCAAGATCAC
TGACGAGACATATGCCTGCATTGAACGCGGCATTAACGGCTCGGCCTTGGAAGACGCCGT
TGTGAAAATCAGAGCCGAAAAAGAGTATTTGGATGTCGCTTTGATGAAGCTGACCAATAT
CGTCGGTGCTAACCCGGATTTATTCTTCAACGAAAAATTCGTGAAAGAAATAATGCCGGA
AAAAGAATCCAAAGTTGAGATTGCCGCGCCCGAAAATGTGGAAGAAGACGGCGGACTCAT
AAAAGTGGAAGAGCCCAACGACCCTGAGGATGCCGTGAAAGTCCCGCTGAAAAGAAAGTT
CGAATTGACAGAAGCGACCGGAAACGTTTTTAGAGAAACGCTTTCCGCAAAGCAACTCAG
CAATATTCTGCAAGTTTGGAACAGCGAGCTTCCGTCATTGGTTCTTTGGAGCCAATTTTT
GATTTACCGCGAAAACTGTTTGGAAACCGTTGCCGCGCCGATGGTTCCCTACATTAATGA
AAACGAGATTTTGCCGGAAGATTTGATTCAGACCTTTAAAGGAAATTATGCCGATGGCGT
TCTTCGCGCGGAATTCATGAAAAAGCGTGTTCTTTCGACGTTTATCAAAGAAGTTCATGA
GAATAAAATTCATAAATTTTCGGAGTTGGATGAAAAAGTCATTGTCAAAAACAGAGAACG
CGTCAATGCCGAAATTTACAAGCGTATGCCGCAGATTTATGTCGGCGCGTCCAGAGAATC
TGAAGCCGGCATTCTCTTAAACGAATTCAACAAGAAGAAAGCGCACATGCCGATCCGCCG
TTTGATGTCAAGCGCCGGCGGATTGATTCAAAAAATCAAGCCGTGTTTCATGATGAGTTC
GCTTTCAATCGCGCAATATTTGGAACCTCAAAACACGTCATTTGATGTCGTTATTTTCGA
TGAGGCCAGTCAGGTGAGACCTGAGGACGCGCTCGGCGCATTGCTCCGCGGTCGCCAGGT
GGTTGTGATGGGCGACTCCAAACAGCTGCCGCCGACAACATTCTTTGAGAATTTATTGGA
AGCGGAAGATGAATACAATGAGGACGGCTCTTTCTATTCTGATGTTGAAAGCGTTTTAAA
CATCTGTAAACGCAGTTTCCCGTACAAAACGCTGCGCTGGCACTACAGAAGCCGCCATGA
ATCCTTGATTGCAGTTTCAAACAATGAATTCTACGGCAACCACTTATATGTTTATCCGTC
ACCGCTTCACGAAGACAGAAACATGGGTCTTCAGTTCCGCCATGTCAAGAATTCCGTTTA
CGAACGCGGAAAGACCGGCGTGAACAGAGAAGAAGCGCGTGTTGTCGCGCAGGAAGTTAT
GCGCCACTTCATTCAGCACCCCGACAAAACATTGATGGTCGGAACATTTAACGTGAAGCA
GCAGGAAGCCATTCAAAAAGAAGTGGAAACGCTTGTCAAGAGCAGCCCCGGCTTTGAAAA
ATATTTCACCAACGAAAACGGTGAAAATTTCATGGTCAAGAACATTGAAACGATTCAGGG
CGATGAAAGAGATGTGATTTTCGTCAGCATCGGCTTCGGCTTTGATCAGGAAGGACGCTT
GTCCAAAAACTTCGGCCCGCTCAACAGAGACGGCGGAGAACGCCGTTTGAACGTTTTATT
CACACGCGCTCGTGAGAAGTGTGTGATTTTCTCCAACTTTACATCCATTGACTTGCATGT
CGGCGACGACGATCCGGCCGGTCTTCGCGTTCTCAAATCATTCTTGGAATACGCCGAAAC
CAAGTCTTTTGTTTCTAAAATGCCGGAATATGAACCCGATGAAGTGACTTTTGACGAATC
TGTTGCCACATTCCTTCGTGAAAACGGTTTCACGATTCATCAAAAAATCGGGTGCGCCGG
CTATAAAATGGACATGGCAATCGTCAACGAAGAAATTCCGGGACACTACATTATCGGCAT
TGAAACCGACGGTCCGCAATATTTCAATTCCCGCGTTGCCCGTGACCGCGACCGTTTAAG
ACACGGCGTCCTGACAGGTCTCGGCTGGCAGCTTTACCGCGTTTGGTCAACCGACTGGTA
TTTGAACCCGCAGAAAGCGAAAAAGAATTTGCTTGACGCGATTGAAAAAGCCAAAGAAAA
CGCCAAAAAGATTGAAGCGCCCGTTCAATTTGAATTCGATGACGAAGAAGTCACCGTGAC
TGTCACGGATGAAAAAGAAATCGAAAAAATGATTCAAATTATCAACGAAAGAGAAGCGGA
AAGCCGCAAGAAAGCGGAAGAGCAAGCTGAAGCGTTGAAAAACAAAGCAGAAGAAGAAAG
CGCAGAATCAGCCGCCGAAGAAGAAAAAGTCGAATCGGCTGATGAAGAAGAAAAGCCGCA
AGAAACCGAAAACGTTGAACAGCCGGTTGCTGAAGAAATTGAAACGGTTGAAGAAACCGA
TTCGATTGAAGAAATTGCGCCTGTTGAAGAAACAGATTTGATTGGAGAAACCGACCCTGT
TTCGGAAGAAACTGCCGAAAATTCTGAAGAGAAAGCGGAAGAAGAGATTTCTATTGTTGA
AGAGCCGCCGGAAATTGCCGAAACATCTGAAGCCGAGACGAGTCCGGAAATCTCAGAAGA
TGAAAAGCCGGAAATCAAAGAAGAAAAGGAAGAAACGATTTCTGAACCGCCCGAAGAAAT
CATCGAATACCGCCCGGAAAAAGAAAAAGCTGCGAAGCCTAAAAAAGAAAGGGCAAAAAG
CAAACCCGACCCGGAACCCGAGAATGAGCCGGAAGTTGCCGGATTCAGCACAGACAGCGA
ACTTGAGCCGGACGACTATGAAGAGGATGAAGAATACGACAATCTCTTTGGTGACATTCG
AAAAATGCCTGCCGATATCACGGATGAGCAGCTTATGAATGTCGAGCAATTGGTTCAAGA
CGGTATTCCGGATTACGCTTTGTATACGAAAATTGATTTGCCGTCGACCGAGAATCTGCT
TGAAATTCCGCGCCATAAGATGGAACATGAAATTGTTGAAATCGTCAGCCACGAAGGTCC
GATTCACAAAGAACAATTGATTTTGGAAATCAAACAACGCTGTGATGTCAAACGTTTGAC
AAAAGCGATGCGCGATATGATTATCCGCGAGATTTCATCGGCGGAAAAATCCAATTACAT
CCGCGTCCGCGGCAATTTCTTGTGGCCGGCCAAAGTGAAAGGTTGCATTGTCAGAAAGAG
AGCGGGCGATTTGCTCAACATCGACTGGATTTCTGAAGAAGAAATTTTGCAGGCGACAAT
TTATGTTTTGAAGACACAGTATTCAACCCCGCAAGACCAGTTGGTGAAAAAAGTGTCTCA
AGTCTTCGGCTTTAAGATTATGCGCCCCGCAGTCAAAGAAAAGATTGAAGGCGTCATCAA
TAAAGCCGTTGCCGACAACAAAATTGTTCATCTGCCCAACGGTAAAATTTACTTGGATGA
ATAATCAGAAATAAAAACAAAAAAAACAAAATTAATGATTAAAAGATTAAAGATAAAAAC
AAAAACAGAGGTAAACCATGAATATTTGGCATAAAATGCCGGCGGAAAGAATTCTGCCGG
ACAATTTTTGCGCCTGCATCGAAATTCCGAAAGGCGGCAAAATCAAATACGAACTTGACA
AAGAGACGGGACTTTTAATGATGGACCGCGTGCTGTACACGTCAACGCATTATCCCGCAA
ATTACGGCTTCATTCCGAGAACATATGCGGATGACAACGATCCGTTAGATGTGCTTGTGT
TATGCAGTGAAAATTTGATTCCCCTCTCAATCGTTTCGTGCTACCCGATCGGTGTTATTA
CAATGACGGACAGCGGCTCAAAGGATGAAAAAATCATTGCCGTCCCGTTCGGCGACCCGA
CATATAACGGTTATAAAGAAATCAAAGATTTGCCTAAACACATCGCTGATGAAATGATGC
ATTTCTTTGAGGTTTACAAAGAGTTGGAAGGCAAGAAAACAGTCATTGAGGATGTGTCAG
GCGCAAGCGAAGCCAGAGAAATCATTGCAACGTGCATTGAAAACTACAATCAGAAATTTA
AAAAATGAGAGCGATCTCATTTCCTTTTTTACTATTTTTGTAAATTCCGAGTTCTTTTTT
ATTATTTTTGTAATCCTCGAGTTTGTTTTTATTATTTTAGTAAATCCTGATTCTCTATTT
CACAGATTTGTAAAATTGATACGGCTCGCACACGGCGGTTACTGCCGGCAGCAAAATGCA
AACCTGAAGGTAACAGCTCCACTTTGTGTTAAGCGAACAGATAATATAAAATAAAGAAAA
TAAAAGAAAGAGTTAATATTAAAAAAATATTGATATGTTCATGTACATACAAGAATTAGA
AGAAGAATTAAGAAACAAAAAATGTGCCTTACTATGCGGTAATGGTATAAGTATTAATTT
TGACAGTGGCTTCTCTAAAGTTTTTGAAAATCTTTTTTGCGCACACACAGACTTATACAA
AAAAACGAAATATGACATTAAAGCTAATGATATCAATTTTTCAACAAAATGTAATGAAAA
TTATGATGCCATTTGTAATGAATTAAGAACCATCACAAAAACTCAGTATAATTTAATTTT
TGAGGACGGGATAGCTTTTGCAAAATCAATAGTCGACCATCCAAGGATATATGATGATTT
AAAAAATAATGAATTATTAACGGAGTTGGTTTTTGGAAAAAGTGAATGGACATGTCTTGC
TTCTTTGTATGATGTCGGAATTAAAAAAGGTAGCTCAAGTGTCAACATAGAATATTGGAC
AATATTAATTTATTTTTACTTTGCAATAAAAAAAATAGATCCAGACTATTACAAATTTCC
AAAAAATAATAAATTTTTGAATTTAATACAAATTGGTTATAAAAGCAAAGCAACCCTCTC
AGAAGAATTAGAAAACGAAATACATACAAATGTGATATTTAACGGCTTAAATATATATTT
CAAAATGCTCTTCAGTTTAGCTATTTATAATTCTGGAAAGGCTACAAATTTAGAAAGATG
TGACAAAATATCAAAGATAGATAATAAAAAAATTAATGTGTTTTTAAATTCATTTCAAAC
AATTTTTACATTAAATTATGATCACTTGATTGAAAAGATAACAGGAAGAAAAGATATTAA
ACACCTCCATGGGAGTTACATATTAGATAAAATAGAATATGTATATTATCAAAGTTTTTC
AATTATCGAAAATAATGAAACAGTAAGCTGTTCAGATATAATGATAGGGGATTACTTCAT
TAATAAAACACTTTACCCAATTATTGCTAAATTTTCGTCCAAGTTAAGCACCATTAACAA
AAGAATAGAATTAGAACCAGAAATTATTACTGATGAAACAAATAAAAAAAGAATTGAAAC
ATATCTCATTTTTGGGATGAATATCGAAAATGATCAAAATATTTTGAGAAATATTATGGT
AGCTTTTTATTCTGCAAAAATTCTCAAACCCAAAATCATATATGCATATTGTACGGAAAA
CGAAAAACAGGAATTTGAAAAACAATTTTTTGAAGTTATTACCTTTGATCAGAATATGTC
AGATTATGCAAGAAATATCAATGTGGAATATATTGAAACACGCATTATATTAGAGAGATT
TTTTAAATAATATGAAAATAAAAAAGACCATAGCATCCCCTCGTTCAAACAACCGAAGAC
GCGTTTGTCAGCGGATCCTTTACAATTTTGAAGTTAACATCCGCCGAATCAATCAAAGAT
TCGTCATGCGACACGACAATAATCTGCCCGACGCCGTCATCGCGCATATGTTCAATCAGC
GCAATCAGCTGGCGAACGTGGCCGCTGTCTAAGAAAACGGTTGGTTCGTCGAAAATGAGC
GGCGGCAATGACGTTTTGCCGGTGCTGTTTTCACCGAAGCCGAGCGACAGCAATCTGTAA
ATCGCGCAGCGAAGCGCAAGATTGAATATGGCGCGCTCACCGCCGCTGAGCTGTTTGGGC
TCCAATATGGAGCCGTCTTTTTCATGAACTTTCAAATTGTAATCGCTGTCAAGTTCCAAA
TGCGAATACGCGTTGTTGGAATAAATGAAATCAAACATCTCGTTGAGAAGCTGATCCAGC
GCTTCGATGTTTTTCGTCCGCATTTCCGAGCGGATGCGCAGATACATTTCTTCAAGGACG
GAAACGTCTTCTGACACGAATGATAAAAAGAGAAGCTTGTTTCGAAGAATATTCGCTTCA
TTTTCATAATCGGAAAGCATGGAGAGTTCGTTGCGGATTCGACCGGTTTCCTCTAAAATT
TGCGTTTTGTTGCGATCCCATTCGGCAACAGATTCCGTGATGATGCGGATTTGGTTTGTC
AGCTGCTGCTTTCTGTCAGCCGGTGAAATGACGTTGCCGTTGCCGGTGTTGTTGCCGGTG
CTGTTGCCGCGGCCGTTGTCACCTACTTTTTCAATCAAGTTTTTGATTCGAATTTCTTTT
TCGGAGATTTGTTTTTTGAAATTGTCAATGGTTTTGTCCTGTTCCGCCATCGTTGTTTTG
CGGCCGTCTAAAACCGCTTTCATCTTGTCCTTTTCGTTGCCGAAATCAGCCAGCATTTCG
ATTTGAGCGCGAACACCTGAAACAAGAACATAAATTTTGTCAGCCTGTTCTTCCTTTGCT
TTTATTGAAATCGCTTCGGCATTGATTTTATCGGCTTCCGCTCTCAAATCGGATAAAACC
TTTTCAACCGCTTCTTTTTGAGATTTAATTTCCTCAAGCCGTTTCAGCGATTCGGAATTC
ATATTCCGTTCGGCTTCAAGCGTTTTGTAAGCCAACAGGATGGAATTTGCGGCATCCGAA
AAACTCTTTTCCCGGTCGGATAAAAGTTCCGCTTTTTCATTCCGCCGATCAATTTCAGTT
TGCAGTTCCGCCAACCGTTCATTGATTTTCGCCAAATCCTTTTTGCGGGCTTCACAGAAA
ACGGACTGTTCAATCTTTCGCGCATTCATCGCCGCTTTTTGCTGCTCGATTTCTTCCAAA
TCTTTGCGGAATTTTTCAATCATTTCCGCTTTTCCTTTCTCTTCAGCGCGGAAAGTGTTC
ATTTCGGATTTGATTTGATCGATCTTTTCATCAATCTGAGAAATTTCTTTCAAGACAGCA
GCCTGCGCATCAGCATCCGTTTTGAGTTTGGAAAGCTCTTTGAGGCGATCTGCAATGTCT
GCGCGCATTTTCATTTCGTCGCCGACTCCGTGGTCGGGATGGTCCGCATCAGCCTTGACC
GTTTGACCGCATGTCGGGCATTTGCCGGCCCGAAGCAGTTCTTCTTTCTTTAAAATCGAT
TTTTCAATTTCCTTGTCGCGGGATTCCAATGACGCGATTTCGGAAATGAACGCCTCTTTT
TGTTTGGATAAAGAATCATAAGCATCGGTGATGTCTTTTGCGGAAATATCATTTAATTGG
TAACGCGACGGCGGAACGGTTTCTTTTAAAACGGAAGCCGTTTTCAGTTTTTCACCGCGT
TTTGAGCCGTGCATGTCAAGCAAAGCGGTATAATCCGCCACAAGTTTCTTTTTCTTATCG
AATTCGGCGGATTCGGTTTTCAAATCAAGCATCGTTTTTTCCTTTTCTTCTTCCAGTCGG
CGAAGATCTTTTTCGGTTTCTTCAATGCTCTTTTCTTTTTCATCCAATTCGCCTTTAATG
GATGCTTTTTTCTTCTCTTCATCCGTTAAACGGGCTTCTTCGGCGCGGATTTTACAGGAA
ATATATTCTTCGAGATTTTCAATGTCTGAAATCATCGTTTTCCAGGATTGCTCATCAGAC
GGCAGCGGCAATTCCTCAACTTTAACAACGCTTGAATAAAAAGAAATATCGCAAACATCG
GAAATGCAGTCATCGCCCGAACCGGCATTATTTGCAGGACCGTTTTCCGGCAAATGTTCC
GCCGCGCTTTTTTGAAGTTCGCCGAACAATTCATCAAATAATTTCAAAAATGCCGCTTTT
TCCGCATCCGCTTTTGAAAAGCCGCCTTCGACTGCGGCGTTTGCTTTTGAAACGGAAGAC
ATTTGGGTTTCAATCATTTCATTTTGTTTGTTCAAATCGGTTTTTAAATTCGAAAGCTCA
TTCTCTTTCTGCTGAATTTCTTTTTCAGCACCGCTTTTGCGGACACTGACGACTTCCGCA
TCTTTTGAAACGGCGTGTTTTTCATTGAGCGCATTGCTTTCCGCCGCGCGGACAGCCGCT
AAAACCGTTTCAATGTTACCGTCATCGTCGTTAACGCGAAGAGACGGAAAATCAGAACTT
AAAACCGAAGCACTTTCCCCTGTTTTAAACCCGTTAATTTCAGAACGCAGCTGAGCGGAA
GCCGCGGTTATTTCGGCAATTTTTGTTTCACAATCAAGAATTTCTTGAAGCAGGTTTTCG
CGTCTTGAAATCTCTGAATCGCATTGACTGCTCAGGCCGGCGGATTCTTTTTTCAGCGTT
TCAATTTCCGCCCGATCCTTTTCAAGTTCCCGAAGCTGAGAATCCAAAAGCGTCAGCTCA
CTTGAAAGTTTGTCTTTTTCTTCGTTTTTCTGCGCAACTTTCGCATTGATTGTTTCAATC
GCAGCTTGGCGGCGGTTGAGTTCATCGTGAAGATTTTTAGAACGCAGCTGACTGATTTTT
TCCGACAGCGATTCTTTCTTTTCGTTTTCCGATCTCAAAACCCGCGTCACCGCCGTTTTG
GAATTATGAGCGCGCTCCCTGTATTCTTCCAATTTTCCGAGGCGGAGCAAATCATCAATC
ATTTGCTGGCGGTCTTTGGGTTTTGCATTAATGAGCGCGTCGACGTCGCCCTGCCTGATA
TAAGCGCAATTTTGGAAATTCTTTTCATCCATATTCAGCAGATTTTGAATCGCTTCATAC
GTATTTTTCGCCTGCTCGGCAATGATTTCCCCGTTCTTTCGAAGAATAGATTTAGACGTG
CTCGCGCTTGTTTTATTTTGGCGGTAATGCTGCTCGATTTGATAATCATCACCGGCATGC
TCGAAATCTAAAATAATCGAGGCTTTTGAACTGTCTTTTCGCATCATATCCGAAATTTGA
AGCGCGGTTCCTTTCAGCACATCGCCGCCGAAAATGCCCATAAAACACGCTTCCAGAATA
CTTGATTTACCGCTGCCGTTGACACCGGAAATCACGGTCACGCCGTCAGGAAAATCCAAA
TCCAGCATCTGATAACTGCGAATATTTTCAACATGAAGATGCTTGAATTTCATTCTTCAC
CCTCCGACCCGAACATATCTCCAAGCGTGTACTGACGCGGCCTATTCTGTTCTTTTTCCT
TTTTTGCAGGCGTCTTCGCGGTCGGTTCAGCCATCGGTGAAACATCTTCTGCTTCAATCT
CATCCGTTTCTTCATTCAAATCAGATTCGCCTGCTTCTTCTTTTGGCGGCAAAGGAACCT
CCTGCATTTCCGATGCGTGATGAATTTGTTCAATCACCGCAATTGTCTCCGCAACGACCT
CCGAATCGATCTCCGCACTCCCCTCCGCTGCGTCTTCGATATTGTCTTCATCTTCGATGC
TGTCTTCAATGTCATTATAAATGCTGTCGCGTTTGAATTCGTCTTTGAATTCATGATTTG
CCAAAAATTCTTTCAACCGCGTTTCAGAAACGTCCGTTACATTTGTTTTGGATGTATCCA
TATCGCGAATAACACTGTCAAGCAAGAATCCGGCTTCGGTTAAATTCAATCTGCGAAGCT
CTTGCGTCACCACTTCATCGGGGTCACGGAAAACGATTTGCTTCGTTTTATCGGAATCAT
CTTTTTCCAAATCTCTTTTATCACCGACACGGGCAACGACCGCACCTTTGTTTTTGACAT
ATTCTTCGATTTCGCTGATCGGGATTAATGTCTTTTTAATGCCGGAAAGTTCAACGAAAA
CAACGGCACCGTTTATTTTTTCGGAATAAGAATCAATTTTGAGATAAATATCATCAATTT
GAATTTCGCCGTTTTCATCACTGACAATCGGAATCGTCACGAATTCGCGCGTCGGAATCG
TGCGCCGCGTGATGGAAACTTCCGTGCCGTCAAATGTTAAAATGTTGTAAGCGCGCGGCT
CGGCTTCGGCGGCGCTGCATCTTTCCGTGCTGCCCGGATAAGTCAGCCAAGCACCGTTGT
GTTTAATGCATTCGTATTTGTGATTGTCACCGAGCAAAACCGCGTCAAACTGAATCGGAA
TGGAAGAGGTGAAATCATCGCTTGAGAGCGGTTGCCCCGGCAGAATCGGCTCAAGAAGCT
GATGAAGCGTCAGCACGTTATAGATTTTCTTTCCGTCGCCGCCGCATTTCAAATCAGCGT
CAAAACCGGAGAAATCGAATGCCGCCAATCTCGGACCAGAAAGATTGTCAATGCCGTAAA
ACCGGATTTGAGAACGGCTTCCTTCAACGATGACCGGCGTGCTGCCGAGTCTTTTGGCCA
GTCCCATTTTTTCAAAAATGTCCAGCCATTGTGTATTTTGTTTTCCTTCATGGTTTCCGA
CAATTCCTAAAAACGGGATGCCGGCGTTTTTAAGCGGTGTTAAAATCGCAATCGTCTCAA
TCAAATCTTCAATCGTCGGATTGCGGTTATCGAATAAATCGCCTGAATGAACCACGGCAT
CCATTTTATTCTCAATCGCGTCCTGAATCACTTGAGCGAATGAATTAAAAAAGTCCTGAC
GGCGGACGTCACTGTGATATTGACGGGAGCCGAGATGAGTATCTCCCGTATGCAGAATTC
GAACATCAGATGATTCGACCGTGTAAACCGTTATGTTTTCCATTTTAACCCTTAATCATT
AAAATACATTAAAATAATAGCATTTCATCATTTTTTCGGTATTTTTATGTCAGCATTCTT
TTAATTTACCGCTCAGTATCATGCGTGTTCTTCGAACAACGTTTTTCTTCATTTGATTAA
TCACAATGCCTTTGGGTGTATTTTCACCGGCAGGGACAGTTTTCCCGCGAAGAATGGCGT
CAAACACATTTTCGGGCGTGTTGACTTCAATATTAACAAGCGTATAGCCTTGCCCGACCA
GCTCGGCGATGTGCGCGTCGCTGCCGCCGACCTGCGGCATTCCGATTCGCTCCGCCTCAG
CGCGCGCTTTCTTGTTGGAACCGTTCATTATGCATTTGGAATTAAATGTCTCGGCGGCAT
CCGCGCCGCTGCCTTCTAAATAACCGATGCCGTGCGCCGATTTTCGAAACGGGTGCGCGA
TGATTGAAACCGCATTTAAATCGCGCGCGTAATCCGTTGTTTCCTCGGGCGTCATAAAGG
ACGGAATGATTTCAGTAACGCCTAAAACAAGAACATGACCCTTGGTTGTGCTGACTTCCG
TTCCGGGAAGAACAACGAGGTTGCCGTATTTTTCAGGATTTCCTTTGACAATTTCAAGAG
CCTTTAAGGCACCTTTCACTTCATCGTGGTCGCAGATGGCGATGCCGTCTAAGTTCCGAT
TTTTGGCGGCACGCAAAATGTCTTTGAGCGGCGTTTTGCAGTCTCTGGAATATTTGGAAT
GAATGTGAAAGTCGTATTTGAGCATGAGAAGAGAATTGGCGTTTGGATTATATATTTTTA
TAGTTTCGGCGGAAGTTTCGCGCGTTTTTGACCGATGCGTTTTGATTCAGTTGTTTAATA
CTTTCACCCCGCTTATTTGACCTTTATATGCTTCAAAGATCTTCTTGGATTTGTTCTTAA
AACAGAAATTAAAAAATGAAGAACCTACAAAAAATCAGGTGAAATTATGTCAAGCGAAAT
CGGATCGGAATTTTCCGGCATTATCAAAATCAACGGAGAAAAATACCGCCAAAAATACCA
TCAAACATATCGCCAAACCTGCCTTTTGGGAGTCTCAGAGGTTTGCGACAGAGGTATTTC
ATTCATGTACACCCGCCCGAACCAAGACGGGCAGGTTTCCGAAGATTTGGAAACGATTCG
CGAATTCCGCCCGTCGGTTTTAACAAATGAACCGGACGAACTCATTCAATTCCACAAAGA
TCCCGATTATGAAGAGGAGAACGAACTTGAAGAGTTCAGCGGATATGACAGCTTGCTTCC
TTATGATTATGAAACGGACTTTGTTGACACATTAAATCTGGATGAACAAATCGCCATGTA
CGCGGCTGATTCCTGGGAATTTGTCGCCATCACCGATAACATCATTCTTTTCCAAAGACC
GAAATGGGAAGCCTGAGATTAAAAAATAGAATAAGAAATAAAATAAAAAATAGAAAGTAA
ATAAATCGCATTTATCTTTCACGGCAAATGAAAGCACTCTGTTTGCCGTGAATGATTCCT
CCGGTATTCACCGGCAACCCCTTAAAAAACTGAATTGTGAAAAAAAACGAACCCACCGAA
GCTATACTTTGAATAAATGTGTGAATGAAAGGATTCAAATTACTTTTTTGCCGGAAGCGT
GTGAACTTCCGGCGAATCCTTCAACCCCCTTGTTTTTCTTTTTTGTTTTTTCTCGTTTTT
CTTTTTTCTTGTTTTTCTTTTTTCTTGTTTTTCTTCTTGTATTTCGTTTTCATTCCCGAT
TATTTTATTTTTTATTTTTTTTACTCTTCCGAGTAATAATATTCGCCTTTTTCTTTTTGC
TCGCGGTCTAATCTGGACATGTTGTTATTCACGCGCGGGCGTTTGGTTTCTTCGTCGCGG
CGGAATGTGATGTCTAAATTAGACAAGAACTTGTTCATACCGTTTTTCATGTTTGTCGGC
GCGTTTGCGAGACCCGATTTAGACGGCTCGCCTTCAAAAACGATTAAACGCTGACTGATC
ATATCAATCATGTAAATGTCGTGGTCGACAACCATCGCGGTTTTGCTGTTGCTTTCGGCA
AAGCGGGTGATGACGCGCGTTGCAATGGCACGCTGCTCAACATCTAAGTGTGCGCTCGGC
TCGTCCAAAATGTAGAAGTCAGCTTCTCGGCTGAGACAGGCAGCGATTGCGACACGCTGA
AGTTCACCGCCGCTCAAGTCGGTCAGATAGCTGTCATAAAGTTTGTCCAAACGAAGCGGG
CGGGCAATTTCTGTTTCATAGTAGCCGGTTCCGAATTTGTCGGCAACTTCCATGAGCAAA
TCTCTGACACGAATTTCAGCGTCAGCTTTAATGTACTGCGGTTTGTAAGAAATTTTCACG
TCAATGCCGACTTCGCCCGTATCAGGTTCGATTTCGCCGGCCAGAATCTTAACGAACGTG
GATTTACCGGTACCGTTCGGGCCGACAATGCCGAGAACTTCGCCTTCTTTGACACTGCCG
CCTTTTGCTTCCAAAGAGAAAGCGTCGCCGAATTTTTTGGTAAAAGAATCGTAAGAGAGA
ATTGTGCGGACATCTGCGCCGTCTTTGGGAGGGTGGGTTTCAAAGCGGATTGCTTCGTCA
CGAATACGAATATTTTCTTCGGGGAGGTACCCTTTAATGTATTGATTAATGCCGACGCGA
ACGGATTTGGGCATCGTCATGACACCATATCCCGCGGGCGTTCCGTAAGCGATGTGAACG
GTATCGGCCAGCATATCGAGAATCGCTAAGTCGTGCTCGACGACCATAACGGATTTGTTG
AGTTCTTTTGCCAAATCCTGAATCAAACGGGCGGCGTTGATTCTCTGATAAATGTCAAGG
TAGGAACTGATTTCATCGAAGAAGTAGAAATCGGCTTCTTTGACGATACAGGCGGCAATC
GCGACTTTTTGAAGTTCGCCGCCGGAAAGCGCGCCGATGTCGCGGTCCATGATGTCTTTC
ATTTCCAATTTTTCAATGACATCTTCAAGGCGGCCGCTTGTATTGGCTTTGTTAAGCAAA
TCGGATGTTTTGCCTTTGAAAGCTTTTGGGATCAAGTCGACATACTGCGGTTTTTGAGAA
ACTTTTAAGTTTCCGGAAGAAGCGAGTTTGAAATAATCGCCGAGCGCTGTTCCTGAATAA
TGTTCCAAAACTTTTCCCCAGCTTGTTTCTTCCTCGCCGAAATTCGGAATGAGCGCGCCG
GAAAGGATTTGAACGGCGGTACTTTTACCGATACCGTTCGGGCCGAGAATACCAGTCACT
TTTCCTTGTTGCGGGACGGGCAGACCGTAAAGCGCAAACCCGTTTTGGCCGTAGCGGTGT
GTCGGGTATTCCAATGATTCGGGAAGACCGATAATCATAATGGCATCAAATTGGCATTTT
TTAACGCAAATGCCGCAGCCGGAACAAAGAGATTCTGTAATAATCGCCTTGCCGTCGTCT
TCACCGAACAAAATCGTTTCATCACCGGTTCGAACGCGCGGACAGTATTTGTAGCACTCC
TTGCTGCATTGACGCGGCTGGCATTTATCTTTATTTAAAACGGCTATTCTCATAATGTTC
TACCTTGAAAGCAATCTGTTTTTACTGAAATTTTAAATTAAAATAATCTGAGCGGATATG
GAAAAAGAAAAAGAGGCCGGCGGTTTGCCGGAATCAAAAATCAAAGAAGATTTGTGTTTA
AAAGAATTGTCCAGGTGACAATACAATAAAGCAAAACTAAAAACTCAATGCCGAACCAGT
CTTTCCAGTTCAGAAGTTTCATGTCCATTCGAAGGACAGGGAAGAGAAGTCTTCTTTGAA
TGTAGTAAGTGAAAATCAAGACGAGCGGAAGGACAATGAACCAAGCCAATCTCAACGGTG
TTGTTTCGCCTTCCGGCGTTGCTGCCGAGCCGAGCATGAAATAACAAATCAAACCGAAAA
TGATACCTAAAACGGATGCCGCAACAGTACGAATGAGGCTTTCCTTGTACATTTTCTTCT
TTTCTTCGGGCGTCTGCTCAATCTTGCCGCCCGCACCGATATGATATTCGGTTTCCACTT
TTTCAGCGTCAACGTGTTCAAGCTTTTCCTGCTCAGTCGGATTTGCTTGGTTGTTATTCC
TCTTTGCCATTGATTCCATACTCCGGAAATTCATAAATTAAAAGATAAAAGATGTAATAT
TAGAAAAGATAGAAGATAGAAAGCATTTATAAAACTTTTTGCTCAATCTTCCGACTTTTC
TTTTTCAGCTGTTTTTGGATTTTTTATTTCTGATTGAATCAAACGGATTCTGAAGCACAG
ATTCTGAATTAAATCGATTCGACAACGCCCTGATCGGCATTAATCGCATCTGCCGGGCCA
GACTCTGTTTTACCGACTTTCAAAACGTTTTTCTTCAGCAGGTAAAGTGTCAAAATCATT
GCCAATACACCGCCTGTCAGTTTTGCGACAATGACCGGGAAAACCATTTCCGAGTTGACG
CCGCCGACGAATGCCAAAACATCGCCGAAGACAAAAGCCGCCGACACCGTGAAAACGACG
TTGAGAAGCTTTCCGCGATTGTCCATTTCTTTGAGCTGGTTCCAAACGGGAAGATTGTTT
GCCAACTGCGTCAAAAGTCCGGTTGACGCTTCCTGATTGATGCCGACTTTGTCGCCGAAG
CGGTCCATCCATTTCCCGAGTTTGCGTTTGAGGAACAAAACCATCGGGAACGCGCCTGCC
AAAACGATGGCGATTAAACCGATAATGAGCAAACCGACTTCTAAGGGAACGCCGCCTAAA
ACCGGATCTTCTTCGACCATCAAATAAAACAATGGCAATCGGATTCCCGTCAAATATTGG
AAAATGGCGATGCCGGGGCTGATGACGGCAATAAAAGTCACAATTTTTCCGAAAGCTGCA
AAAAGTTTCAGCATCAGGCTTTGTTTAACAATTAATCCGATGCCGACTAAAACGGCTAAT
ATAATCACCGGAAGCGTATTGATCAGCAATTCATTGACAGTCAGCGGTGTTGATGTGAAA
TTCATCATGAGTCCGCCGACCAAACAGCCGATCGGTAATGTGACAAAACCTAAAAGAATA
CCCGTTGCGAAAAGCGGATGATCTTTTTTATCCAAAACCGAAAGCGCATAAGGAATCGTA
AAAGAAAGCGTGATTCCCATCATGGACGCGACGATCAAACCGGAATAGTTGCCGATTGCC
GGATTTTCGGCCATTTGAAGCGCCATGGTATACCCGCCCATGTCAAGCGCGAGCAGTGAG
CCCGGAAACATAGCCGGCGACGCGCCGATCAAATTGTAAACGGGCGTCACGATCGGTGAA
AGCACGAGCAAAAGCACCGGCGACAGCGCGATGATACCGACGATGGCCAAAGCCAAGTCT
CCCATTGTTTTAAAACCGCGATCAAACTGCTCGCCGTAACCGAGTTTGTTACCGCGCAGT
TTATCGTAAACGCCAAGCAGCATGAATAACGCGAGAATCGTCATGACAATTCCGCTCACG
CTTAAATTCGTCACATAAGATAAGAGCGACGACGTAAAAATTTCTGTATTCGTTACACTT
TCTATAAGCTCAGTAAACACTATTTCCACTCCCCAAAGTTTCAATAAATGAAACATCTGC
CACACACACAAGCACACTCAGAAGAGAACAAATTCTCTTGACACCATTAAACGCTTTTTA
GATATAAAACACCATTCCATGATTAGTATAAAATCATATTCAACCGATAGAAAAAGAAAA
AAAGGAAGAGAACAAAAATCAAAAGAGAGAGGAAAGAAAATCAAAAGTTTGTCGGCTTAT
TCTGTTTTTCATTGCCGACAATATTTTGAATTTGATTGATTGAAAACGCTTTAAATCCGT
TCTTCTCGAGATGTTTGGCGAACTTGTCGGTTCGCGGGCTTTTGTTGGGATGGTAAACAA
CCGTCACTTTCGGAGAAATATTTTTAACCATTTGCGTCAGCCCGTCAACATCTAAATGAT
CGCTGAGCCTGATGTTTTCAAAAGGATAATCGGAACGGCAGGTTAAAACGTATTTGCGTG
TGTCGGATCCGAATGAAGATAATTCATTAATCGGAACGATGCAAATATTGCAGTTGCTTT
TTTCTGTCGTATTGACGGCAACAGAAGAATAAGAATAAGTTTGCATGTTAACAGCGGCAG
CGGATTCGCCGTCGATTTGAGCGGTTAATCGGGTTTGGGAATAAGATTGAGAATAGGATT
GGGAATAAGAAACGGATTGAGTATTTGATTGAATATTTGTATAAAAATCGCTGCCGAGTT
CAACAAGTTCACCTGCATTTTGAACAAAACTTTCCGTTAATGAAAGTGTTTTGCTTTTCA
TTGCAATCGGTCCATTGTATCCCATTTCACGAAGAAGCGAGACCGCTTTTTGGGATTTCC
CGAATTCATATGCGCCAAACGCGATTCTTCGCTCTCCGATATGAGAAAGAACGGCGTGAT
GAAGGCTGTCAACATCGTCTTTGAAGTAACAGCTTAAATCGGCGGGGTCGCCATAACTGG
CTTCCGTGAGCAAAATATCACACTCCGGCAGAAATTGCGCGTCTTTGACATCGCCGGTTA
CAAGAAGACGGGTTCCGAGTTCATTTTCCCAATAAAAAGCGGATGAACCGGGAGCGTGAC
CGACATCAAAAGTTTGAATGTCAACACCGCAAACAGAAAAAGTATCTCCCGTTTTGAAAG
TTTTTCCTTTGTATGTTTTTTCATAACGGATTTCAAGTGCTTGCGCGGTTTCTTCGGAAC
ACCAAGCGGATTCGGAAAGCATCGCGGATTTGCCGTAATGATCGGAATGCGCGTGTGTGA
TGAAGTAAGCGTCAGGCTGTTCTTGAGACGGAGAAATGCGGGTCGTATCAATTGCGAAAG
TCAGCAGGCGGCCTTCTTTAGATTTAAAGCGGATGAAAAGATGCGGTTTGATGCCGCCGG
TTTCATTTTGACGGCGAAAAATAACAAAACCCAATTCCGCCAATTCTTTTGAATACACGA
TAAAAACGCCTGCCTTTTATGATAAGCACAAAAACGCGGCAATGCATTTAAATTTTATTA
ATAAGCAAAAAGCGAAAACATGATATTTTTGTTTTATTTGGGATTTGTAAGGAATTATAG
ACCCTATCATCTCTTTTTAAAAAAAGAATAGAACCTAAAACAACCTTATCACACCCGTTC
GCTTGCGCGAACGTGCCGCTGCTACCCGACCGTTTGCGTTACTACGCCGTCAGCTGCACC
GCTGATGCCGCCGCGCTCGCAAACACCCGAATTTTGAAAAATATGAAAAAACGACCAATT
GATTTATTGAAATACCGAAAAAAAGAAAAAAAAGAAATGATTCGGAAAAGTCCGAATCAG
CCGAGTCTTGTAATTCTCATAATCGCAGCAATCGGAACGCCGTCGATTTCATCAAAACCG
ACTTTGTCAACCAAAACCGCGACTGCAATCGGGTTTCCGCCGGCCGCTCTGGTTTGAGCA
ATGACGTCAACCAATGTGCCGCCTGTTGAAATGACATCGTCAATGATGACGACGTTTTTG
CCGCGGACTTCTGAGAAGTTGCGGGAAAACGCACCTTTTGCCGCGACTTTGTCGGCTTCG
ATTTTGGACTTTTTGGAATAGTAAACCGTAAATTCAGATTCCATCTCGCCGGCCATGAAA
CTGGCAACGGGAACGCCGCTTGAAGAAACGCCGACGACAACGTCAATGTATTCTTTTTGC
GTCACGGCAATTTCTGACACCATGTCGCAAAGAATCTGCGCAGTGCAGCGGAGACGGGTG
GCGTTTTGGCCGAGCATGCTCCAGTTAACGGAAATATCTTTCGGGACAGTTCCGTCAGGG
CTCGGTTTTTTGTTGGTCAAAAGCCAGACAACAGTTTCGGTTGAAATGTTCAATTCATCA
GCGATTTGGCCGGTTGTCAGGCCGCTCTGCTGTAATTCATCTGCCTTTTGAGACAAGTCT
TCGATTTTTTTCATATTAAGTCCCCTGAATAAGTGATGGGATAAATTATAAGTCGGATTT
AATTAAATTAAATATGTGCTTACTCCTATTTAATTTTTAATACTTTTCAGCACTCTTATA
TTGTTTTCGGTTTCTGACTTACTTTCTTCTTCATTTTCTTTCGAAGCGGTGACCCGCAAA
CAGGACATTCTTCGCCGTCTTTAAAATGCCTGAAGCAGCCGATGCATTGCTTTTGCCACA
CAATCTGATCTTTAATGACGCGCTGCGCAACGGGCATAACCACAATGCCCAACCGTGTCG
CGATGTTTTGAACGGCAAAGTCATCCGTGATTAAAACAGCGTCATCGCCGATTTTTTCTT
TGTATTCCAAAGCTTTTGCCAAAACCCCGAGATCGGTTCGGGAAAGTTTTTCAATATCCC
GTGTTTGAGCGGCCTGCTCTTTAACAGCGTCAGTGAACGTGTCAACAACGGCTTCAACCA
TGAGACCTTCCGCTTTGGAAAGATCGTACCGCAAAGCAGCGTCTTCACTCTTCATTTCAT
CTTCGACTTGCGGGATGGTGACCATATCGGCGGCGGCAACCGGGCAATTGCCCATAATAA
AAACGGCGGAATCCGCGATGTATTTCTTCATTTTTTTGTGAGCCTTAGAATTATTATAAT
TTATTTCATCAGTCTTCAAATTCAATTTTAATCGGATTTTTGCTTTTGACAAGACTTTTG
GCAATCATACCGTTTTCCATCCAAACCACATTCATAACCAATGCAGGAACGAAGCAGGTC
GGTGTCAGCGGGAATGTTTGGAGTTTTGATTCCAGCGTTTCATTTCGATTGTCCATGATT
TGCTCCATCGGTAAATCAAATTCTGTGCCCCAGTTTTTAATTTTAGGACATGTGGTTTCG
ATTGAAACGTGCGTCACCATTCCTTCACTTTTGGCTGTCACTTTATTGACATGACCGCAG
ATGGTATCCATTGTTAATGTCGCCATATTAATACACCTCTTAATTTTAGAATCAATTATT
CAAATTGATTTTATGTTTTTCGAATTGTTTTAAGTTTAATGTTTTTAATTTTAAGTTTTG
AATTTTTTAAGTTTAATGTTTTTAATTTTAAGTTTTGAATTTTTAAAGTTTTGAATTTTA
TTCTGATTCCGTTTTTACTTTGATTTGACTCGATATTTACTCTTTATATTGAATTTGAAC
GGGGCTTTTGCTTTTCACAAGGTTTTTGGAAAGCAATCCGTTTTCCATCCACACAACATT
CATCACAAGAGTCGGAATAAAACAAGTCGGCATCAACTGAATCTTTTTTCCGTTTTCAGA
AAATGTCTTGTTGTTAATGTCTGCGATATCATCGGCAGGAATTAAAAATTCCGTCCCCCA
TTTTTGAACATGCGGGCAGGTTGTTTCAATCGTTACGCGCGTATTTGCACCTTCATTAAT
TGCTGTCACTTTATTGATATGACCGCAAACGGTATCCATTTCTAATGTCGCCATAAATAG
ACCTCCTATCTGCATAAAGATTGCATAAGAAGAAAAGCTTTCAGTTTATATAATCATAAC
CGTTTTCAATAACAGAATGAATAAGATTCAAATAGAATGAATGACTGTTTCAGAGAATTA
AAAACAGAATCTCGAATCGCAAGATTCATATATTGAATTTGCAATTGTGATTCTCTACTT
TATTTATCTTTAACTTCCCTTTACATTTAGCTCTCATCGCCTTAAACCATGCACGAAGAA
TGGGTTTTTGGCACAAAAGTATCTAACCGATTGAAGCGGGTTTTCGGCCGCTTGAATCAA
AATTAACAACCCGTACAGAGGAAATTATTATGAGATGGCAAGGTGCATCTAAAAGAACAT
ACACAGGCGGCAAAAGAATTGCCTCCAGAAGCAAGAGAAAGTTTGAAATCGGACGCGAAT
TCGCTGAAACCAGAATCGGTCCCACAAAGAACAAGAACATCCCGACACGCGGCGGCAACA
GAAAGGTCAGACTTCTCAGCGACCAATTTATCAACGTCACTGACCCGAAGACCGGCAAAA
CACAGCGCGCAACCGCTGAAAAAGTGACCGGCAACCCCGCAAACAAACACTACATCAGAC
GTAACATCATGACAAAAGGCACAGTCGTCAGAACCGACATCGGTCTTGTGAAAGTCACAA
GCCGCCCGGGTCAAGACGGTGTCATCAACGCTGTTCTTTTAGAAGAACAAGAGTAATTTT
TTCCAAAAATTACTCAACCATTCCTTTTTCTTTTTTTGAATTATTAAATTAAAAAGCGAA
AGCTCTCTTCTTTTACAAATTTTAAACCGATGAGCAAATTTGTTAATTTTTAAAGAGCGG
AGCGGCTCGCGCGAAGCGGGCGGAAATGGCAAGGAAGCAGAAAGCGCAAACGGCTGATAA
CAGCAGCAATGCAAACAGCAGATAGCAACAGCAACGCAAACAGCAGGTAGCAGCAACAAC
GCAAACAGCAGGTAACAGTAGCAACGCAAGCAGTAGGTAACAGCGGTTCCGTTCGCGCAA
GCGAACGGGTGTGATAAGAATGAGCAGATGCACGTAGCGACACGAATGTTTAGTGAAAAG
TGAATTTATTTTAAAAACCGTTTTCTAATTTTGCTGTATCGGCTGAGTACGAATCAGCAA
ATTTCCGATTCTTCGTTCAGCTTCGCTTCGTTCAAAATTGGAAATTAGCGGGCGGCTGTT
TGGGGTTTTCACAAAATTAAAAAAGCTGAAAGCAGAAAATGAAAATGATAAATGAAAAAA
ATGAAGCAAAAAGAATGGTTGAGTAATTTTTGGGAAAAATAAAAAATGAAGAAATCAGCG
TTTTTTCTTCGCCATTTCTTCCAAAAAGACAGATTCCATGTCGGCGCGCAGGGAAACGCC
TTCGCTTTCAAGCGTTAATTGAAGCGCTTTCAGGGTTTCGGATACATATTCAAGTCTTGC
GTTTTCGCCCATGTGACCGAGACGGATAACTTTTCCTTTCAAATATCCGAAATTGCCGCC
GATTAAAATGCTGTGCTCGGCTTTCATTTTTTGAACGATTTCTTCACCGTCAAGTCCCTC
GGGAACATTAATGGCCGTCACCGTGCTGCAATAATCGGATTTCAAATAAAGAGACAAACC
GGACCGGATAACAGCTTTTCGAACAGCTTTCGCAATTTTTCGATGTCTTTTGGAAGCGTC
GTCTTCTTTTAAAACGTTATCTAACGCGGTTTTGAAAGCGTAAATATCGCTAATTGGCGG
CGTGTACGGGAACCAAAGATCTTCATAATAGTTTTTCCAGAGCAAAAGATTGCAATAAAA
GGACGGAATCGGCGTCTTGCGCCCTTTGATAACAGTCCAGGCATCCGGACTGATGCTTAA
GAAAGCCAACCCTGGAGGCGCGGAAAATCCTTTTTGAGAGGCACCGATACAAATGTCAAT
GTTCCAATCGTCTGTGAGAATCGGCTCGCCAACCATTGAAGAAACCGCATCGACAACCGT
CAGAATCCCGTAAGATTTGAGCAGCGGACAAATTTCTTTCAAATCGTTCAAAACCCCGGA
GGGCGTATCGCAGTGAACAATGGTTGCGAATTTGAAATCAGAATCTTTTTCTAAGAACTC
TCTCAGATTTTCTGCCGATATGCCGCGCGTCCTGTCGCCTTTAAAAACAACAGGCTCGGC
GCCGTAAACTTTAACCATGTCGGCAAATCCTTCGCCGAAAATGCCGTTATCTAAAATAAG
AACACGATCTCCGGATTCGGTTAACGATGCGCATGCGGCATCTAAAGCAACCATGCCTTC
GCCGCTCAAAATCAACACTTGCGCTTCCGTATTCAGAAAAGCGGCCAGTTTCAGGCAGGT
TTTACGATAAAATTTGAAAAATTTGAGATCCTGGTCAGGATTTGTCATTTCAAACGCGCG
GATAATTCTGACATTTTCACGAACTTGTGTCGGCCCGGGAGTCATTAAAAGCGGTACGTC
AGGAACTTTCGGTCTTCTTTGCCTCATAAATATACCATATCATGTTGTAAAAAAATAAAA
AAAATAAATAAAATACGGAAATAAAAGAGGAAAAATAAAAATCTATCGTTACTTTTGAGT
TTCCCATTTCAACAGATCAAGTGCACCGGCAAGAGTTTTGCCGTTTTTGATTTCTTCAAA
AAGACGTTTTTCGTGCTTCCAAACCTCTTCAGAACGGCGCGCAATTTCATAAGCGCGCTC
TTTGGGAACGACAACAACACCACTGTCATCACCGATAATATAATCGCCGGGATGAACGGT
TTGATTGCCGCAGACGATTTCAACGTTGATTTCCCCGAGCCCTTTGGGGTCGCCCGCATT
CGGAACGATGTTGGCCGCAAAAACGGGGAAATTCATTTTTTGAACTTCATCAAAATCACG
AACCGCGCCGTCAATGACAACGCCCTCCAATTTTCGGCTGACCGCTGTCTGTGTTGCCAG
ACCGCCCCACATGGCAATGTCGCGATTGCCGTTGTAAATAACAATAATATCTCCGGGACC
GCTGATGTCAATGGCTTCAACCGGCTTTGCCCAGTCCCCGCCGAAAGAGCGGACCGTCAC
AGCTTTTCCGACAATCTTTTTGCCGGGAATTTTTGAAGAAATGCCTTGCATCGCACCTTT
TCGGTGCATTGCGTCTGAAATATTGGATGTGGAAACTCTGTTGAAAATCTCAACCATTTC
TTCTTCGGCGGATTTTTTCTTGAGTGTAATTTTTTCATTCGAGTCAACAGCTTTTCGAAC
ATTTGCCGCAGACTGACGAACGTTATCGGAATTAATAATATAAGAGCCGACGACAACAAT
ATCCGCGCCGGTCAGAACAGCTTCGTGCGCCGTCTCGGGTGTCAGCCCGCCGGCAACCGC
AATTTCCATGCCCGTTTCCGAGACCAGCTTCTTCAGCTTGTCAATCGGAGATTCACCGGT
CATCTGCGCGTCAATGCCGACATGAACATTAACCAAATCAACGCCGAGCGCTTCAACTTC
TTTTGCGCGGGTCACCGGGTCGGGAACGGAAATTAAATCAACCATAACGCGGGCGCCGTA
TTTCTCGGCAGACATAAGTGCTTGAGTGATAACAACGTCTTCTGCCGCTGCCAAAATTGT
AACAACATCGGCACCGGATTTGGCAGCCATTTCAACTTCTGCCGCGCCGACATCCATTGT
TTTCATATCAGCGAGAATGATATTATCGGGAAAAGTTTCGCGAAGTTTTCGAATGATTTC
CATGCCGGCACTTTTAATCAAAGGTGTTCCGGCCTCAATCCAATCGGCTCCGCCGGCAAC
CGCTTCTTCAGCGATTGAAACGGCACGGTCGGGTTCAATGACATCTAATGCAACTTGAAT
TTTAATCATCTGAATTCCTCAAGAAAGTTCGTACATTCGTAGATTTTCATTCCTCTTTAT
AAAATCATCTGATTGTAATTTTTGCAGTAAATTCAGATTTCATAGTAAATTCAGATTTCA
TAGTAATTCGGATTTCGCAGTAAATTTATATTGAATTCTTTCGTTTAATCCATAAGATTA
TATCCGAGTTCGTTGTTTCAACCAACATTTGAACAAACCAATAGGAGTCACTATGCAGCC
AATGCATCATATAATTTCAACGCGGGAATACACAAAGGAAATGTTTGACGAAATATTGGA
ATTGGCCGAAAAATTGGAACCGATTGCCAAAGGCGAGGTCCAATCCAAAGTTATGGACGG
CAAAATCCTGGCGCTTCTTTTCTTTGAACCGAGCACGCGAACGCGCATGTCTTTTGAAAC
CGCAATGCTTCGTCTCGGCGGCCAGTTTATAAATATGGGCGCTGTGGAGGCAAGCTCAAT
TGCCAAAGGCGAATCGCTGTCTGACACAATCCGCGTGGTGTCGCAGTATGCCGATGCGGT
TGTCCTGAGGCACCCGCGAGAGGGGGCTGCGCTGATGGCTTCGGAATGTGCGTCAACGCC
GATCATCAATGCCGGCGACGGCGCGGGACATCACCCGACACAGACGCTTCTTGATCTTTA
CACCATCAAACGTGAAAGTCATCTCGACAACTTAAACATCGCTTTGGCCGGCGATTTGAA
ATACGGCCGCACGATTCATTCTCTTTGTTACGCTCTTTCTCGCTATCATGCAAAAATCAA
TCTGGTTTCCCCGCCCGAATTGCGGCTTCCGGACAGAATTGTAGATGACCTGCGAAAAAG
AAACATTGACGTCACGATCACAACCGACATGGAAGACGTAATTGAAGACATTGACATTCT
TTACATGACGCGCATTCAAAGAGAGCGGTTCCCTGACCCTGCGGAATTCAACCGCGTGTC
CAACAGCATGCGCATCACACGGGAACTGATTCAAACCGCAAAACCGGAAATGAAAATTAT
GCACCCGCTCCCGCGCGTGAATGAAATCTCTTTTGATGTCGATGATACTGAACACGCCGC
TTACTTTAAACAAGCTTTTTACGGCGTGCCGGTCCGAATGGCGATTCTCTGTAAAGTTCT
CGGCATGGAAGACAGAATCAGGGAGATGAAATAATGGCAAACGAGTCAACCGATAAAAAT
TCCGACAAACACGGCGATAAAAACAATTTGAGGATAAAAGCGATTGAGAACGGAACTGTG
ATTGACCACATTACGCCGGGGCAAGCGCTCAATGTTTTAAACATTCTTCGTGTCGGCGCG
AACTTCACAAACACCGTCAGTATTGTCATGAATGCCGGCGGCTCCCGCGGCGATAAAGAT
GTTGTGAAAATCGAAGGCCGTGAATTAACGGAAAAAGAAGTCAACGCGATTTCTTTGATT
TCCCCCAAGGCGACCGTCAACATTATTCGTGATTTTGAAGTGGTTCAGAAGGGAAAAATA
GAAACGCCCGACTCCGTTTGCGGCATTGTCAAATGCATCAATCCGAATTGCATTACAAAC
AGCAGCGAACCGATTGAAACCAGATTTGTCGTAACGGAAAATGAAAAGAAGAAAACACTT
GCCCTCAGGTGCGTTTTTTGTGAAAGCGTTCTGACGGAAGATTTAATCCAATTTATTGAA
TGAATGAGATTCATTCAATCTATTCCTTTTTTTATTTTGTTTGTTATTTTATTTTTGAAA
AACGGGACCTGATTTTGAAATATTTGAAAAACTGATGCGGCTCGCGCGCGACGTCGGCGG
CAATGCAAACAGGAAGGCAGCGGCAGCAAAACGGAAATGGCGAGGTAGCAGCAGTAACGG
TAATAGTCAGGTAACAGCAATCCGTTTGCGCAAGCAAACGGGTTTGATAAGAAAGAGCAG
ATGCGTGCAACAAAGCAGGTGAATGTAGCAAAGCAAATGCAAGCAGTAAAACAAACACGA
GTAGCAAAGCAAACACGCGCAACAAAACAGCAGATGCATACCGGAATGAAAATCTGATTT
GAAAAACAGTTGTTCCATTTTTGCTGTATCGACGGAGTACGAATCCGCAAATTTCCATTT
CACTCTCCGCTTCTCCCCGAGTGAAATGAAAATTAGCGGGTGGTTGTTTCGGGTTTTATC
TTTAAAATTAAAAAATAGATTCTTTTTTCATAATTTATGAAAACTATGAAAAATTATAAA
AAATTATGAAATTTACAAAAATCAGTTTAACGGATTATTGGCCAACTGTCGTCCTTCCAC
TTCAACCAATGATGTATTCGGCTCAACAAAGATAACTTCCTTGCCGTCCATGTAAACGCG
AATCGTTCCGCCGGATTCCGAGATGGCAACGGCGATTGCGTTGGTGTCTCTTGTGATGGA
CGCGGATGAGAGATGACGTGTGCCGAGTCCTTTTTCGATATGAATATCGCGTGTGTCAAC
ATCCAAATATCGGCCGGCGGATAAGATTTTACCGGTTTCTGAGATGATGAAAACGCCATC
CAGCTGAGCAAAACCCATAACGGTTTCCCAATTTTCTTTTTTGTTGATGCTGATTTCCGA
TCCGGGGTCCTGGCCGCGGAACGGGTTGATAATCATTTGATGAGAACGCTCCAAGACTTC
TTCCTCGTCACCGATAACGAAGGCAGTCCCGACTTTCTTTCCTTCGCGTCCCTTCATTGC
GATGTTCAAAGACAAATGAAGAACGCTTCTGAATGTTTCCGGCGACACGCGCTTTTCACA
TTCGCGGACCGTTTGAACAGTTTCATTTTCTTCCATGCTGTGAACGACAAGAGAATAGGA
ATTCTGCGTGCGGATGAGACCGATGACAATGCCGCATTCAATTGTCCCGAGACTGTATTC
AACAGCTGCCGCGCTCATGAGAAGAGATGCGTTTTTATCGGCTTCGGTTCGGATGGACTC
CGAAACTTCCTGAATCTGGAACTGATCTTCGTGTTGCAGATACGTCAATTTCTCAATAAT
CGTTTTGATTTGAGTGATATCAATAATCGGAATCGTCAGATCCTTAAAAGATTTCGTATC
GATGTTTCCGAAAGTAAAAACAGCAACGGCTCCGGTTAGCTTTGCCAGATGCAGAACAGA
ATCCTTAAGAAGGATGCCGCAAAGATCATCTGAAGCGGAGGCGTTAAAAATCGGCGTCTC
TATGACCGTTTTAACTTCCGGTTTATCCGTGATTTCTTCCATATGACGCACCGAAATAGA
AAAACTGAAAATAAAAATCAATCTTTTTGGTTTTTGAACGTTTTACAATTTAAGGATAAA
ATAATAATTTTAACCATAAATCAATTCTATATATTTTAGAAGTAAGCTTCTTTTATATAT
ACTTTTTAGTAAAAAGTGCATTAATTCAGTATCCGCCTCGTTAGTCTGTCGAATTTTCAG
GCAAATTTTTCGACAATAAACTAAAATTTTCGACAAAGAATTCAATCAAAAATTGAAAAG
TTGAAAAGTTAAGAAATTGAGAAGTTGAGAAAAAAGAGTTTTATTCATAAATGACTTTTC
TAATCACATGCAACGGTTTTCCAGTGAAGAAACAAGAAATGAGCTGATCTCTTCTTTAAA
ATATATATTCCCGATTGAAAGCGTTCAAACGCTAACGGAAGAAGAAATACACAAAGAACT
TGAAACGTCGGATAAGAAAGAAACCGTTAATCTTTTTTGGAGCGGCGGACGAAACGGTTT
GATCGCTGTTTTGTACCACAGCGGCTCGGAAAAGAAAATTGCCACCGGATATTTTATTTC
ACTATTAAATGATGTTCAGGATATTGATTTGGTATTCGGGGATTATTTCTGTCAGGTTTT
TAATGATGACATTACGATTATTCCGATTCAAGAGAAGCATTCTGAAGTTTGGATGACTTT
GAAGCAAAGTCAATTCAGCCGGGCGATTGCCAAGTTTTCATCATTTAACACAAACCCGAT
GATCAAATGGCTTCAAATCGCTGAAAACAGCACGCATCTTCAATACGAAAATAAGCCGTT
CACATTTTGTATGCTGATGGCAAAGAAAAAAGAATGTATCCAACAAACGCTTTTAGAAAA
TTTCATGCCGTTTTCTCAGCCGGTGCAGTTTGAAAAAGGAATTATGGAAGAAAAATGGAT
TCGCGGTTCCATGAGTGAAAACACAGTCGGAATTGCCGGATACGGTGAAAACGGTGACAT
TTTCGGCATGTTTACGATGCCGGAGCCGACCTTAACAGACGCGGAAATTGAACAAAACAC
ACTGCTGGCACCCCATGAAGATTTAATCCCGCTGATTGCCCGCATGCCGCCGAAAACGTT
TATCATGATGACTTCCGAGAACGGAAGCATTTACGTGGTTTTGCCGAAAAGAACGCTTTT
TCACAAAACTCAAGGCAAGTGGCATTATGTTAATTATTCAAACATTCACATCATGCTTTC
CAAATATATCAAAAAAGAGATTGCGCTTTCCATATTGAGATTGGTTTTGGATTTATCTTA
TGAACGAAAAGGAACGCTGATTTTCATCCCCAAAAACGAAGAAATTTTAGATGAAATTAT
TCCGGATTATTGCCAGAGCGAAAAGGTGAACGAAACCTTGAGAAACACCGTTAAAGGATT
GAATGTGTGTCATAAAATTCATCGCAAAATCATTATGGCGGCCGCCAAAGTGGACGGCGC
GGTCGTGATTTCCAAGAGCGGCGAAGTTTTGGATGTGTCCTGTATGATCGGTGAGCCGGA
TGAAATCCGCTTGACTGAACACGGTCTTAAAAATCTGGAAGTTTTGCCGGGCGCAAGAAG
CACAGCCGCTTGGAATGCCAGCATTTACGGTATTGCCGTTAAGGTGTCGGATGACGGACC
GATTTCAATTTACAGGCACGGGAAATTAATTACTTACGTCGGCTGATTAAAATTTAATAA
TTTACATAAATAAGGATAACAGGAGATATAAAATGAAGATATGTCAAAAGCGTGTGAATA
AGATAGCGTTCTTGGATGAATATATTAATAAAAAAATACGAATAGCGATTCCATATTCAA
CTGAATTAAATGAAAAATTAGAAAGAATAGGGTTTACACCTTCGTTTGAAATGGGTGAGA
GTGTATTACCAAAAAAAATAGGACCAGCTACTAAAAAAAATGCAGAGGGATATGAAATAA
TTCATAAGGATAGGCCAAAAGAAATAAAAATTAGTACAAGACTATGGACAAGACAGGAAT
GGGCAGGAAGAGATCACACCAGAGAAGTAACGGATTTAGTTCAAATTCCATATGAAAGAT
ATCCACGTACATCCATACTCCCATATGGTGTCGAACTAATGATTACAAAAGATCAAAATA
ATCAAAAGATGATTACTACTTCAGAAATATTGTGCGACGAATGTAATTTAGAATTAATAA
AAAATACAATAAATATGTATTTAGAAATATTTGGAGAATGTCATATACTATTACCAAATA
TGAACATTATACAACCTAGCCAATTTAAAAAATTAAATTGGGAAATATTACCACATGGGC
AATATCCATGGGAAGTAAGACGCGAACAAGTTAGAAAATTTATCGAAAAAGCTTCAAAGG
GGAATCGTGCAACAATAGATTTCCGATTGGAAACTATTAACTCGTTTCACCCCGATTTTA
CAGCAATGGGCTTAAACGGCTTTAATGGATACTTAATTTTTGGATTTACTGACAAAGACA
TATACATACTAGAAAGCACTGTAATCAATAATGCTACGTATATACTCGAAAAGGATTGGG
AAGAGTTATCAAAATTAACGAAAAGAGAAATATTGTCAGAAAACTTGCACAAAGCAAGAA
TTATACATAAACTATCATGGAAAAATGATATAACGGAACTACTTGAAAGTTAAATTTTAG
TGTATAATAAAGGGAAAATATATGAGAGAAGAAATTTGGGTTGAAAAATACCGCCCGATG
ACATTGGATGATGTGTTCGGCCAAGAGGCGACGGTTGAGCGTTTAAAGTCATACGTTCGC
TCGGGAAACTTGCCGCACTTGCTCTTTACGGGACCGCCGGGCGTCGGCAAAACAGCATCT
TCCGTTTCAATCGCTCGCGAAATGTTCGGCGAATTCTGGTCTGAAAATTTCACCGAATTG
AATGCATCTGATGAGCGCGGTATTGATGTTGTCAGAAACAAAATCAAGACGTTTGCCAAA
ACAGCTCCGATCGGCGGTGCTTCCTTTAAAATTATTTTCCTTGACGAAGCCGATGCGCTG
ACAAACGATGCTCAGTCCGCGCTTCGCCGAACCATGGAAAAATACAGCGGTAACTGCCGT
TTCATTTTGTCATGCAATTATTCATCCAAGATTATTGAGCCGATTCAGTCCCGCTGCGCA
ATTTACAGATTCCGCAGTTTAACGGATGACGCGATTTCAGAGCGTGTCAAATTCATTGCC
GAAAAAGAAAGCTTAACGATTACGGAAGACGGTTTGAAAGCCCTTGTTTATGTTGCCGGC
GGCGACATGAGAAAAGCGGTGAACTCGTTACAGGCCGCCGCTTTCATTCAAAAAGACATT
GATGAAGAGACGATTTACAAGATTACGGCAACTGCTCGCCCGGAAGATGTGTTGGATTTG
ATTCAAACCGCTCTTGCCGGCGAATTCAAAAATGCGCGGGATAAGCTAAATGTTCTTGTT
TTTGAACAAGGCTTGTCGGCCGACGACGTTATGAATCAGGTTTACCGGGCGCTTTTCAAG
ATTGAAGATTTGAGTGATGCCGAAATGATTCAATTGATTGACGCGGTCGGCGAAATTGAT
TTCAGAATTACCGAAGGCGCGAATGAAAGAATCCAATTGGAAGCGCTGATTGCTCATTTC
GCATTGCTTCGAAGGAAAGAGAAAGAATAAGAGAGCAAATTCGGGAGAGTTAAAAGAATG
GATTTTGCCTCTTTTTTCGTGGATTTGTTTCAATGGCTGCCGCCGTGGCTTGTCGTGATT
GTGATTTCCGCAATTCCCGTCATAGAACTTCGCGGCGCGATTCCGGTTGCCATCGGTCTT
TACGGAATGGATCCGATTTTGGCGTTTGTGCTGGCCGTCATCGGCAATATGATTCCGGTA
ACGATTATATTTTATTTCCTGGATCCCGTTTCCAAATTTTTATCCAAACACAGCAAACTT
TTCGCCAAATTCTTTGACTGGCTTTTCAATCGTGTCGAACGCCAGGGAAATGCGCGTGTC
GAGAAATACAAAGACTTGGCACTGATGACTTTTGTCGCGATTCCGCTCCCGCTGACAGGC
GCATGGACGGGAACAGCCGCCGCGCTTGTTTTGAAATATCCGTTTAAAAATGCGTTTTTG
TCGATTTTAGCAGGCGTTATCATTGCCGGAATTATTGTCACATTCTTGACGGTTTCAGGC
ATTCACGTATTGGATATCATTTTCGGCCGGTTTTCGTAAACAATAACATCAGATGGCACA
AAAAACACCAATACCAACATCCAATATCAATAACAAAAAAATCAATAACAACAGCAAACG
GTGAAAAAAATGGAAATGTCAAATTTGTCTTCTCTTTTTCTTCAAAAGCTCGGCATTGAT
GCTTCGTTTTATCTGACGGAAGACAATTTTGCCGCTCAGCGATTTTTATATGCCGGGATT
CCGCAGTTGGAAGAGCTTGTTGAAATGAGAAAAGCGGGGCAATTTGACTTTGAAACCGTT
CTTCTGCTTCATGAAAACGCGCCGATGTTTGATAAAAATCCGGCAGATACGGATGAATTC
ATTCGCCGAAGCGCGCAGGCGGCAATCACCGGATTTGTGATGATTGAAAGACAGCCATCC
GCGTCAAATGATCCGACTCTTCCCGACACGGGGAATTGTTTGGTCTTTACGCCTGTTCTG
TCGGATGCGGAAACGAAATCCGCTTTTTACGCGATTCTTCCGAATTTGATTTCAAAATCG
GCCGTTTTGAATTGTCCGACATATCAAATCGAAATTTCACCCGAAGATCTGGCCGATGAC
ATTCGGGAATATTATTCGAAAAACGCGCTTTCTTTTTTCAAAGAATCGGGACAATTTATC
CCGTCATACGATTCTGTTTATTCGCCGGCGCGCGTCTCAAAAGCGGCGGCAACGATTCAA
AAAATTCGGGAAACTGAGCCGCAATTTTTAGAACCGCAATCAACTGTATTGGAAATCTGT
TGCGGCAACGGCATGTCAACGCTTGCGCTTTACGATGAAAACGTCGAGCCGATTTGCATT
GACATCAATGCCGATGACATTTGCATCGGTTTGTCTCACGGCGTTTTAAAACCCGAAAAA
ACAATTATTATGGACGCGACAACGCTTTCAAGAAATATGAGTGTCGAGAAGTTTGAAACC
GTCATCGGTTTTATGATCGGAACAATTTATGAATTCAACAAAAATATTTGGTTTTCAATC
GCTGACGAAGCCGTCAAAATGCTGAAGCCGGGCGGATTTCTGTTGTTCACGCTTCGGGAA
GAACACGAAGCGAAGTGGATTGCCGAGCATTTGAAAGAAAACGGTATGGTTGGCGAAATT
ATTGATAATCGCGATGATGAAACGAATTACGATTCATGGATTTATTTCGCTCGAAAATGA
TTCATGAATTTTGGTTCTTATTTTTGTTTTCTGTTTTTTCAATTACTTTTTTCTTATTTT
TCATTTTTGATTCAAACCGAAACATCGTTTTTTTCAATAATTCATTAACCTGAACGCCGA
ATAAATCCCGAAAAATAATAATCGCCAAAAATTTCAGAGTTTAATCGGCGTTCATGTTTC
ATAAAATGAGAAAAATGATGTTTCGTTTCTTTGAAATAATCGAAAAGACGTAGCAACCCC
CTCCAACGCGAGTTTCACGAACGAAGTGAGTGAAAGGAGGCGTTGGAGATTCTTCCCATC
CATTGAATAAACAGTATAAACCGGCTTATGGGCACAAATTTAAATCAACCGGATAAAATG
TTTAATCGACGGTGGGGAATAATCCGCAATTCTCAATTTCATTCGCTCCGCTCATGAAAT
TTCGCCTTGCGGTCGTATGTGAACTTTTCTTCGATTCAAGCAAACCCAAACATCGTTTTC
ATTGTTTTTATGAAATCTGAACGCCCGTTAAACCCCAAATAAAATCGCTTATTGTTTAGA
GTTTAAACGGCGTTCGGTTTTTAATAAATTTAAAAAACGATGTTTGATTTTTCAAAAATA
AGATAAGAAGAAAAAGAATTCGAAATTTTAAAAAAATGAAATAAAAATAAATGAAAAAGA
TAAACGAAATAAATGAAAAAAGGAAGGAATGAAAAAAGGAAGGAATGAAAAAAAAGAAGA
AATAAAAAAGAAAACGGAAATCCCGTTTTCAATCATTCAACAATCGCGCCGTGATTGGCC
GACCTCACCGTTCTTCTGTATTTTTTCAAGTAACCGTCAACGGGTTTTTCAACCGGTTTG
AAAGACTTCTTGCGTTCTTCCAGAACTTTGTCATCCACCAAAACGTTGAGCTTGCGGTTT
GGAATGTCGATTTCAATCATGTCACCGTCTTCAACCAAGCCGATCGGACCGCCTTCGGAT
GCTTCCGGCGAAACATGGCCGATGCAGGGACCACGTGTGCCGCCCGAAAATCTGCCGTCC
GTGACAAGCGCGACAGATTCAATCAAACCCAAGCCTGCAATCGCCGCAGTCGGCGACAAC
ATTTCACGCATTCCGGGACCGCCGCGCGGGCCTTCATAGCGAATCACGACAACATCGCCG
GCTTTGACAATGCCTTCCATAATGGCCGACATGGCGTCTTCTTCGCTGTCATAAACGCGA
GCGGGTCCTGTGTGAACCATCATTTTATCGCTGACCGCAGCCTGTTTAACAACAGAACCG
TCGGGCGCGAGATTTCCTTTTAAGATGGCGATACCGCCTTCTTTATGAACCGGATTGTCA
ACGGTTTGAATCACCTTTTGATTGAATTTCGGGTTCACCAAAACATGATTTTTCAGATTT
TCACCGACAGTTTTGCCGGTGACAGTTTTTTCATTCTTTAAAACGCGGTCGCCGAGTCTT
TCAAGAATCGAATAAATGCCGCCCGCGCGGTCAAAATCCGTCATAAACCACGAACCCGCC
GGACGCAAAGAAACGATGTGCGGCGTGTTTTTGCTGAGTCTGTCAAAATCATCCAAAGTC
AAACAAATACCAAAAGCATTTGCAACCGCCGGCAAATGAAGCGCTGTGTTGCTGCTGCCG
CCGATAGCCATGTCCGTCATCACAGCATTTTCAAACGAATTCTGCGTCACGATTTTGCGC
GGCGTCAGACCTTCTTTGACCATTTCAACAATGCGTTCGCCGGATGCTTTTGCCACCCGG
ATTTTACTCGCGTCAACCGCAGGCGACGTGGCGCAGCCGGGCAGAGACAAACCGAGTGCT
TCCGTCATGCACGCCATCGTGTTGGCCGTAAACATGCCCGAACAAGAACCGCATCCGGGA
CAAGCATTATTTTCCATCATCTTCAACTTTTCCTCTGAAATTTCGCCGTTCTTAGCAGCT
CCGACAAATTCAAACATGGAAATCAAATCAAGATCCGTATCGTCGGCAAAACCCGGCTGC
ATCGGACCGCCTGTCACAACAATTGCCGGAATATCCAATTCACCGGCCGCCATCAAATGG
CCCGGAACAACTTTGTCGCAGGACGGAATCAAAACCATACCATCAAACTGATGCGCTCGA
ACCATCACTTCAATCGTATCCTGAATCAGCTCGCGGCTCGGGAGTGAATATTTCATTCCT
TCGTGTCCCATGGCAATGCCGTCACAAACACCGATTGTTTGGAACTCGAACGGAACGCCG
CCGGCATTACGAATTCCGGCTTTGACCGCTTCGCCGATTTTATCCAAATGCATATGTCCC
GGAACAATTTCATTTTTAGAATTAACAACCGCAATGAACGGTTTATCCATTTCGGATTCG
GTCAACCCCAACGCTTTGAGCAAAGAGCGGTTGGCAGCTCTTTCCAATCCTTTTTTAGCA
TTATCACTTCTCATAATTGTCGCCTGATCATTATTTAAAATTTATTAATCGATTAATGAA
TCTGAATGTATTAAAATATGAATGAATAGAACATAAATGAATAGAAAAAGAGAGAAATGT
ATTAAAATTGTTGTGTCTGCCGCCCGTTTGAACAAAAATTATTCATTTTCATTCATTTTT
TTCGGATGCATGGGTGTCAGATTCCATCTTTTCATCTTCAAAAATATTTTCGGGATCGTC
TTCGGATTCATCGGAATACTCACCCTCATCGCCGACCTGCTGCACTTTTGTCAAAACGCT
CTTGTTGTAAGCATTCATAATGTCCTTCTGCGTAATGATTCCGACCATTTTCTTCGGATT
GGATTTCATCACGACGGGAAGACGGGATACATCGTGACTCACCATACGGTCTAAAACGAC
ATCAAGCGTTTCAAACGGATAGGCGACAACAACATCGGTCGTCATAATATCTTTGATTTT
TTGCTCTTCGTCTTCCGGATCCAATTTTTCCCGCATATCTTTAATCGTCACCAATCCCAT
CAGCTCGCCGCCGCGGTTAAGAACGGGAAAACCGGCATGCTTACTGCTCTGCATAATCGC
GTTAAGAGATTCAATGGAATTGTCTTCAAAAACGGTTTGCGGATGCGAATACATCGAATC
TTTTACTAAAATAGATTCCATGACATCGATTTCGCGGCCGTGACGGATCGTATACCCTTT
CCGGCGCAGCATTTCCGTAAAGATGGTTTCCGGATTGGCTTTACGGGCAACGGCGTTGCT
GAGAACGCAAGCCACCATGAACGGCAGAATCAAACCGTAATCCTGCGTCATTTCCATGAG
CAGAATGATGGAAGTAAATGTCGCGTTGGACGTGCCGGCAAAAACGGCGCCCATACCGGC
AATCGCAAATGCGCCCTGGCTGACAGACAATCCGGGAATGAGCGCGTCACAGATTAAACC
GAACGCTGAGCCGAGCATAACGCCGACAAACATGGACGGAACGATAGAACCGCCGGCACC
TTCTGATCCGATTGTGAATGAAAACGCCAATGTTTTTAAAACAATGAATGCGAGAAGAAG
CATAATCGGCAACGGATTGGCGACGGCATCCAGCATAACTTCGTAGCCGAGCCCGAGAAT
TTCAGGGAAATACCAACCCATGATACCGACAATAATTCCGCCGATTGCGGGTTTAAAAAC
GCTGTTGATTTTCAAATGTTTAAAGAATTCGCGAATGAAATAGAAAATCTTGATGAATAA
AACGGAAACGACTCCCGCCAAAATGCCGAGGACAGGGAAAAGCCAGAATTCGTAAAGCGG
TTGTCCCAAGCTGTAATGCGGAAAGCTGAGCGCGTCTGATCCGAAAAACGCCTGGAAAAT
AAACGTTGAGAAAATAGATGAAAGCACGATCGGGATGAATGTTTTGGCTTCGAGTTCACC
GAAAATAACTTCGACGACAAAAACAATGCCGGCAAGCGGCGCGTTAAAGGCGGCAGAAAT
TCCGGCAGCAGCACCGCAGCCGAGATAAATTCTGAGACTTTTGCCGCGCAGATTAAACAC
TTTTGCCGCCAGCGAACCTGCGCCTGCACCCATTAAAACGCCGGGGGCTTCTTTACCGGC
TGAGCCGCCGGTACCGATTGTAATCACAGATAAAAAGGCTTCACCGAGAGCATATTTCGC
TTTCAGACGGCCGCCGTGAAGAGCGGATGCTTCAATAACGCTTTCAACACCGTAATGTGT
TTTCAAAAAATATTTCCGAATCAGACCGACCGCTAAACCGCCGAACATCGGAACAAGAAT
AATTGTCCAACTCGGAATGCCGTAATAGTCAAAAACAGAATTGCCGCCGTAAAACGTGTT
GCTGAGCGAGTCCATTAAAACAGTGTAAATGCCGATGAGAACACCGGTCAGAATACCGAT
GATGATTGCGATAAAAGAAACCTTAACCGTCGGCGTGTAAAATTTCTTTGCCTGTTGTTT
GATTGAGAAAATCCTACCCTCAAAAGATTTTCCGAGATGAGAAGAATTAAAGGCACCGCC
TGCCACCCGATAGACCATCCGTCAGTTATAAACCATGAATTTGTGAAATGAAACAACCCG
ATTAAATGTGAATTTAATGTAAATAATGTGAAATTTAATGTAAATATGTGAACTTAATGT
AAATAATGTGAAATAATGAAATTAAATGTGAAAATTTAACGTGGAAATGTGAAAACTTTT
TGTGATATACGGTCAGAGAATATAAATATTCGGTTGATGTCGAACCATTTGAAGTTTACT
TGTTTTCTTACTTGTTTTCAAATTTCGGGAAAATTTCATTAACGGCATACCTGACGGCCA
ATTCGGTGCTGTCAAAAAGATAGACTTCTTTGTTTCTGACATGCGTGTCAAAGATCTCGT
CCCTCAGCAAATGTTTTTTAACAACAGGGCGGATGCCGGTAATCAAAACGTATTTGTTTT
CGCGGTTGCGGCTTGCGATAAATTCATTCAGGCGGGACGTGGCGGTTGCGTCAACATACG
GAACATAACGCATACGTATGACGATAACTTGGCGTTTTGTCGGCAGGTGGACATTGACTT
TTTGATCGAAAACGTTCATGGCACCGAAGAAAAACGGACCGTTGATTGTGTAAATGGCCA
ACTTGTCGCCGAATCTTTCGTGAAGCGCCCGAATTTGATCGGCACTGTCTGTGGAATCGT
AATCTTCTATCGTGTTGATTTGAACCGATTGCGTCATATCGTACATGAATTTAATCATCG
TAAGCAAGATGCCGACTTCAAAGGCCAGAAGCATATCCGCAAAGACCGTCAGGAAAAAAG
TAATGCCGAAAATAGCGGCGTCAATGCGGTCATAGTTCAGCATCAATTTGAATTCGCGAA
GATTAATCATCGGAAGCGCGACGCAGAACAAAACGCCTGCAATAAACGCATACGGCAGAT
ACGCGCCGAGCCATCCCAAAAACAGGAGAATGATTAAAAGGAACAGAGAGTGGAACATAC
CGCCGGCCCTTGTTTTAGCTCCTTCGCGGATATTGATCGTACTTCTTGAAATCGCAGCGG
TTGACGGCAAGCCGCCGAAGAACGGCGTGACGACTTTAGCGATTCCCTGTCCGATCAGCT
CGCGGTCGCTGTCGTGTTTTGTTGCAGTCATACCGTCACAGACAACGGCACAGAGAAGTG
ATTCAAGCGTTCCTAAAAGCACCAGCATCAGCGCAAACGGCAGAACGTCAACAGCGAGAC
TCAAACTGATTTTGAAAAGTGAAAATGTCGGCAGTTTTGCCGGGATGAGCCCGACAGTCG
GGATATCGGGATGAAGGAAAACAAAAATCAAGATAGAAAGAATCAAAGCAACGATTGTCG
GCGGAACGGAAGCAAAATACTTTTTGCCTTTCGTTAAGCGCGGTAGCAGGCGAATTAAAA
GAATGGTGCCGATTGTCATTAAAACGACGACAGGATTAATGCTGCCGAGATCGCTTAAAA
CCAGCCCCAGCATTTCAATCGTAGATTCGTATTCGGGAAGATCTAAGCCGAGCGCATTGG
GGATTTGATAAACAATAATCATTAATCCGAGACCGGCAGTGAACCCCGAAATCAGCGGCA
ACGGGAGGAATTTGATAATTTTCCCGACTTTAAAGAGACCTAATAAAATTTGAATCAAGC
CTGCGAGAACGGTTGCCAAAAATAAGCCTTCCATCCCGTATTGTGACATGGCGGCCAAAA
CGACGACGGACATACTGCCGGTCGGCCCGGTAATTGAAAATTTGGAGCCGCCGAAGAGTG
AAGCTAAAAAACCGGCAACGATTGCCGTGTAAATGCCCATGGACGGATCGACGTTTGATG
CGACGGCAAAACCGATTGAAAGCGGCAAAGCGACAATTGCGGTAATAAAGCCTGCCCTGA
GATCGAAAGTAAACATGTTTTTGAAATAATCGGAAACGGACTCTTTGGAAAGATGAATCT
CAGGCATAGTTTTGTCAACCCTATAAAAAAACAGCATCATTAGGAGCCGTTTAGATTTGA
AATTTTATCAATGATGAAAGATAAAAACTTCAATATATATAAGTATGACAGATAGAATGA
TGAATTAAATATCAAGACTCATTCTGTTTTTATGACCCTGAAAATATTTTGTCATGACAA
TTATTATGAAATGATGAAATCTTGTAAGATCGGGAAAAATGGCGCATATTATGGCTGAAA
AATTATATACTATTACTTCCAGTAATATTTTTTATGCAATTACCGACCCCCGAGGATTTA
AAAAAGAAAAGAATAGAGCTGGGCTTGACTCAAAGCGATTTGGCAAAACGCGCCGGCGTC
AGTCAGCCTTTGATTGCGCGCATTGAAATGAGCGACGTTGATCCTCGCCTTTCAACGGTT
GCAAAGATTTTGACCGCTTTTGATGAAGTGAAAAAAGAACAGCAGATTGTGGCAAAAGAT
ATTATCAGCTCGCCCGTCATTCATGTTCAGCCGAAACAGCCTCTTGAAGAAGCGATTCAT
ATTATGAATTCAAACGGCATTTCCCAATTGCCCGTAATTGAAAATGGCGTCCCTGTCGGC
AGTTTGTCTGAGGGTGTTGTTGTCAGAACAATTGCAGTCAAAAAATCATTGGCCGGAATT
ACGGTTTCGGATTTGATGGAGGAATCCTTCCCGACCGTTCCGCAAACGGCTTCCGTCTTA
ACGGTGTCTCATATATTAGAACGCAGTCCGGCCGTTTTGGTGATGGAAAAGGGTTCTGTG
ACCGGCGTGATTACAAAAAGCGATATCATGAAAATTGTCAACGGCTAACCGTTTACAATT
TCATCTTTAAATTTTTAAATTAAATTTTAAATTTAAATAAACTAAATTTAAATAAACTTA
CTTTTAAATTTAAAGTAAATTTAAACTTACAGTTTTGCTCTTTATTTTTTATTTTTAATT
TTGTTATTTTCGAACAGGATACAAAACGTGATTCCCATGATGACTGAAAAAGAAAAAGCG
GCCGCAGGATTATTTTATGACTCCGCGCTCAAGTTTTTTGAAAAAGAACGCCACCGTGCA
AAAAACCTGTATCATAAATATAACACGTGCAAGCCGACGAATTTTAAAAAGAGAAATAAA
ATTATCAAAAAACTTTTCGGCAAAACCGGCAAGAAATTTTTAATTGAACAGCCTTTTTAT
TGCGATTACGGTTACAACATTGAAATCGGCAACAACTTTTTCGCAAATATGAATTGTGTG
ATGTTGGACGGCGCAAAAATCAAATTCGGAAACAATGTCTTGATCGGACCGAATGTCGGA
TTTTACGGAACAGGTCACCCGTTAGACATTGAACTTCGAAACAGTTTCATTGAATATTCT
TATCCGATTACAGTCGGCAATAACGTTTGGATCGGCGGCAGCGTCTCAGTCCGGCCGGGC
GTCACCATCGGCGACAACGTGGTCATCGGCACCGGCAGCGTCGTGACAAGAGATATCCCG
TCAAATTCAATTGCTTACGGCAACCCTTGTCGCGTTGTCCGAAAAATAGACCCGGAAGAA
GTGAAATTGAAAGAGAAATATTTCAAAAAGCTGACAAAAGAAGAATTCAAAAACGGAATC
TATTAAATAAATCTATTAAAAAGGAAGGAATAAATTTATTATTTGAATTGACTTATTCGT
CTGAATTCACAGTAATTTAATACAACTCAATTGAATGACTTTTATCTGTCAAAAAAACGG
TTAATGAAACATGAAGCAGGTATAATAAATGATTAAAACCGAAGATAAATTAATGATGAT
GCCCGGACCGGTTGAGGTTCCGCACCGCGTTTTAATGGCAATGGCCAAACCGATGATTAA
CCACCGCGGAAAAGAATTCTCTGCAGTTTATGACGATTGTCAGAGAATTTCCGCAACTCT
TTTTAATACCGCTCAGGAAAATGTTTCCGTCATTTCAGGATCCGGAACGGCCGGAATGGA
AGCGGCTGTCGGTTGCTTGAATAACAAAGACGACAAAATCCTCGCGATTGAAAACGGTAA
ATTCGGTCAGAGATTTAAGAAATTGGCCGGCAAATACGGCACCGTCGTTCCGCTCGAATT
TGAATGGGGAAAATCCGTCGATTTGGCGGCCGTTGAAGAAAAGTTGGCAGCAGGCGACAT
TAAAACAATTACAATGATTCACAACGAATCATCCACTGCCATCAGAAACCCTGCGCCTGA
AGTCGGCGCGCTTGCTAAAAAGTACGGCGCATACTTTATTTTGGATGTTGTGTCATCCCT
CGGCGGCGACGATATCAGAATTGATGATTGGAACGTTGACATTGCTGTCACCGGTTCTCA
AAAATGTATTGCAGCTCCACCGGGAATCTCCGTTGTCGCTGCAAACGAGCGCGCGCTTGC
CGAAATGGAAAATATCAAGACTCGCCCGTATTATTTGGACTTGGTCGCGTATCACAAAAG
CGCTTCCAAAGATTTGAAAGAAACACCGTATACACCGGCCGTTTCTTTGTTCTTCGCGCT
TCAGGAAGCTTTGAAAATCATTGAAGAAGAGGGGCTTGCCAACAGAATTGAAAGACACTA
TTTGATGACCAAAGCTGTTCGCGATTCCGTGACGGCAATCGGTGTTGAAATGTTCCCGCA
GCTCAATGATGTCAGCGCATATTCCAATACGGTGTCCGCCATGAAAGCACCCGCAGGCGT
TGACGGCGAAGCGATTAAAAAAGCTTTGAACAAAAGAGGCGTCATTATTACAGGCGGTCA
GGATGATTTGAAAGGCAAGATTTTCAGAATCGGCTCCATGGGCGCAACAACGCCGACAAA
TATCATGACAACGATGGCGGAACTTGAACAGGTTCTCTATGAAATGGGCGTCACCGAAGA
AACCGGCGCCGTTATGGATATCGCCGGCAAAACAATGGCAAAACTTTACGAGTAAACTTC
TCATTAAAAGTTTCAATTAAAATAATCTTACAGATGTGAAAATAATGGTTAAGAAAGCAA
TTCTTTCCTACTCAGGCGGCCTTGACACTTCCGTATGCATTCCGATGCTGAAGGAAGATT
ACGGATTTGATGAAGTCATCACCGTGTCCGTTGATGTCGGCCAGCCGGAACATGAAGTGA
AAAACGCGGAAGAAAAAGCAAAACTCATCAGCGACAAACATTATACGATTGACGCAAAAG
ACGAGTTTGTTGCCGATTACATTTTCCCGCTGATTAAAGCAAACGGCGATTATGAAGGAT
ATGTGATGGGAACATCCATTGCCAGACCGCTGATTGCAAAAAAAGTCGTTGAAATCGCCG
AAAAGGAAGGCGCTTCCGCATTCGCACACGGATGTACAGGAAAAGGCAACGACCAGCTCC
GTTTTGAAACGATTTTCAGATCAACGGGCAAAGACGTAATTGCGCCGATGCGTGAACGCA
ATTTGACGCGTGAATGGGAAATCGAATACGCCAAGTGTCACAACATTCCGGTTGCCGCAA
CAAAGGACAAGCCGTGGAGTGTTGATGAAAACCTCTGGAGCCGTAGTATTGAAGGCGGCC
GCTTGGAAGACCCGAACTTTGTCCCGCCCGAAGAGATTTATGAATGGACAACGTCGCCGG
AAAAAGCGCCCGACAAAGCGATATTTGTTGACATCGGTTTTGAAAACGGTGTTCCGGTTT
CGCTTGACGGGCAAAAAATGAAGGGTTACGATTTGATTAAGAAATTGAATCAGATCGGCG
GTGATAACGGTGTCGGCCGTTCCGATATGGTGGAAGACCGTGTTCTCGGCCTCAAAGCCC
GTGAAAATTACGAACATCCGGCTGCAACGATTTTGCTCAAAGCCCACAAAGATTTGGAAC
AGCTCGTTTTGACACGCGCGGAATTAAAATTCAAGGCAACGGTTGATGCTCAGTGGTCCG
AGCTCGCTTATCAGGGTCTCGTCGATGAACCGCTTTACGCTGATTTGAACGCTTTTGTTG
ACAAAACACAGGAGCGCGTCACCGGAACCGTTAAGATGAAGCTTTACAAAGGCAGTTTGA
TCGTGGTTGCCCGTGACTCACCGTTTGCGCTTTACTCCGAAGATTTGGTGTCTTTTGACA
GCCAAACCATCGACCAAAAAGATGCCGAAGGCTACTGCAAATATCACGGTTTCCAGGCAC
GCCTTTACAAGCAGCTTAAAAAATAATAAAATTAGAATAAATAATTAGAATAAACAGTGT
GAAGCCGAGTCGGCTTCATGCTCTTTTTTTATTTAGATTGATACTTAGTTTGATGTTATC
GATTTTCTTTGACGGCTACGAGAAATTCAACCACAGCCGAAATAATCAAAACAATAAACG
AAATAATCAATCCCCAAATTAGAATATACACGAAAGAATTCTGAAATGAAGTTAATCCGT
TACTGCCATGCCACGAATAGAATAATAAGAGGAGCATGCATCCGATTGAGATTACCAGAA
TGACCGAGCATATATTTTCGACCGTTCTGAGCGTTTTCATATTTTTTGAAAGATTTATTT
CTGTTATTTCCAAATTACCACAATCCGCAACTTCAATAAGAACTGGTTTCTCAACTAATA
TGAACTTTTTTGACTGTTTAGGAAAAGGTTATTAAAGGAATAATCATGTTTACGGTTCAT
TCAAACGTTCTATCGAAGTATATAACGCATTTTTATCGTGGCGCTTGCGCATAACGATTA
ACATTATTTTTATCAAGTTATGAATCAGAGGATTCGCTCTAAATAAGTGATTGATATGGC
ATTGAAGAAAGGAGATTTTATCCGGTTAAACTACACCGGAAGAATGGAAAACGGTACAGT
CTTTGACACAACCGACGAAGAAGTTGCGAAAGCAGAAAACGTTTACACGCCGCAAGGCCT
TTACGGCGGCGACGTTATTGTTATCGGCTACGGCCACACCATCGGCGGTCTTGACAAGGA
ATTGGAAGGCAAAGAAGCAGGCGCAGAAGGCGAAGTGACCATCGGCCCGGAAGACGCTTT
CGGCATGCCCAAAGAAGAATTGATTCAATCCGTTTCCACCTCAAAATTCAAAGACGGCAG
AGCCCAGATCGGCATGATCATTGAATCCGAAGGCCGCCAGGGCGTTGTGACAAAAGTCAT
CGGCCGCCGCGCAACAATCGACTTCAACAGTCCGCTTGCCGGAAAATCCGTGACCTACAG
CTACAAGATTGAAGCTGTTTTGGAAACTGCTGAAGAAAAGATCAACGGTCTTTTCGCGCT
TTACACAGGCGTCCAGGATGCTGACGTTAAAGTGAACGGCGATGTTGCCGACATTGAAAT
TCCGACAGGAATCACATTCAATCAGAGATGGCTTTTCTCCAAAGGCAAATTGGCCAATGA
AATTTTGGAAAACACAGACCTCAAAGAAATCCGTTTCATTGAATCCGTGAAGAAGGAAGA
GAAAGCAGAATAATTCTGCTTTTAATTTATTTTTCACTATTTCTTTTTGTTCGTTTTTTC
ATTTTTTTGAAAAATCGTTATATATCCGAATCGTGTTTATGTGTTGCAATTTGCGTGAAT
TCGCGTTGCATTTAATCCGCGTGCGGAGATAGCCAAGCGGCCCACGGCGCCGGTCTTGAA
AACCGGTGGTGCCTCGCACCTCGGGAGTTCAAATCTCCCTCTCCGCGCTTTTATTTTTAA
AATTTTCATAAAATTTATCTTTATTTTTATTAAACCAATTTTGGAGAATAAAATATGACA
GACGTTTTACTCGAAACCACAATGGGAAACATTAAAATTAAATTGTACGACAACATGCCG
GTCACCGCCGGCAACTTCAAGCAGCTCGTTGAGAAGGGATTCTACAACGGCATCATTTTC
CACCGCGTGATTCCGAACTTCATGATTCAAGGCGGCTGCCCGAACGGCAACGGAATGGGC
GGCCCCGGATACGCCATCCCCGACGAATTCGTCGCAGGCTCTTCCAACGTTCGCGGCACC
ATTTCCATGGCCAACGCAGGTCCGAACTCCGGCGGAAGCCAGTTCTTCATCAACCTCGTT
GACAACACTTACCTTGACTGGGACAAGCCCCCGGGATCTTCCAAGCACCCCGTTTTCGGC
GAAGTCGTTGAAGGCATGGATGTCGTTGATAAAATCGGCGCTGTCAAGACCGCACGCGGC
GACAAACCGGTTCAGGAAGTTAAAATCGTTAAGGCAAGCATTGTTTGATCTTGATTTAAA
CCCGATTTTCGGGTTTCTTTTTTATTATTAATCAATAAACTAGAGGTTTATTGTGGAATC
ATTTGAAGAAAATGAATATACTCCAGAGTCTATTCTCGAATTTGAAGAAATAGAAATAGA
TGTTCTTCCTGCAAAATCCATTTCAGAAGATTACACCCAAAGTGCTAACTCTTTATTTCA
CTTTATGAAGAAAGAGAAATATTTGAAAGATGCTTTATCTAATAAAGCATTAATTCCCCG
ATATTGTAAGGAAAATATAACTTATTTGAATATACAGCAAAACAAAGTAATTTTTGATGA
AATAGCTGTATTACAGAAATGTTTTTGTGACATTCACTTGCATAAACTTTCAACGAATTT
TGAATTAATTCTTACAAAAGAATCGGAATCAAAACTCGATGAGAAAGAAATTTTGGGTCT
CTCTAAAAATAATTCTCATCCCGATTATTATGGAAATTTTGCAATTGGATTTTTTAAAGG
ATGGTGTGAAAACCATAATTTACAGCCAATACATTATTTGAATGAAAAATCAAATTACAC
AAAAAATCTTTCAAAAGTAACCAGTGGCATTTTGAGTAGTGCTAATGCTACGAAAAGAAC
TACTCATGATACACTATACAGGCTGGCGTTAACAAAACCATTACGTGGCGAAATGAAAAG
ACTTTATGAGCAAAATGGAAACAATATTGAGCTCACAGTTTTGAAAAATTTTCATGATGA
AAGGGAATGGCGGTATATTCCAGATCAGGCTAAAATAGATCGATTGAAAAAAGCCAGAGA
GTATAAAGTTGAATCAATTATTGCCAATCCGAAATTATTAAAATCAGAGAATGTAAATTA
TTTCCTAGATTCACAATCGGCAAATATTGAAGATAAACAAAATGATGAACTGTGGTTAAA
ATTCGAATATTCAGACATACGATATTTGATTGTTCCTAACGACCAAGCTAGATTAAATCT
TATTGAACATATTCTATCAATTCCCGATATCTATTTTTCAGGAAAACATGGAAAAAATTT
GCTAATAAGTAAAATATTAAATTTGAATGAGATAAAAAAGGATTGGTAATTATTATGAAA
AATCCACTCCAAGAGATATTCAACGAAGAAGAACCAACATATAAAGGAACACTTCGTTTC
AATGATACTGAAAATTCTAAAGAATTTCAAAATCTTCTAAAGAATTTGACCGAAGATGAA
GTTGAAATTAAAGGTGTAAAAAACATAGAAACATATATTGAAACAAAATCTGGTAAATAT
CTGTTAGATATAACAACAGGAAATATGGCTAAAATATTAATTAGTCTACCTTATGATGTA
GTATCATTTGAAATTGAAACAGATTATGAAAAATATACATTTAATTTTAAACGATATTTT
ACAAAAAATCGAATAGTTCTCAATGCAAACGTAAATTCTTTTATCGACATAAAGATTACT
GCAGAAGAAGGTAAAGAAATATTTCAGTTAAAATGCGATATTAAACTAACTAATGCTGAA
AGTGTTGAAAAAATCGTAAAATCTTGTAATGCTGTACAATATTTAATATTGCGTTTATTA
AAAGATAACAACGAAGAAAGAAATAGAGTTTTAGATTTATTAAAAGAAATGGAAGCATAT
TGGAGTCGAGTAAATCAAATTGAAAAAGTATTAAATAAAAGTTTTACTCCTGTTAAAATT
AATGATTCATTAGAAGATCAAATAAATGCGGAAAAAGTTTATTTTTTGTTGGTAAAAAAC
TTTCCAATTCGAACAAATCTTAAGAATGAAATTACAATTACTGCTACTTATAATAATGAA
TTCAAAAAAGAGCAAGTAAAGACAGGTTCACATTTGGCAACATCGCAAGTTAAAGAAGAA
ACATATGTTGTTTACGAAGAGAAAATAAAGGTTTATAAAATTGTTTGTATTTTTAATGCT
ATTATTAATTCAGTTGAAATCAATGATGAAAAACAAGAATGTATAATAAAGTGCAAAGGA
ACTGAAACGAAGCCAATATACAATGTATCTCTTGGCTTCAAATCAGAAGAGGAAATTCCC
TCAAATAAAGAATTTAACAGGATATATAAGGAAATATCAAATGCAAAGACTTTTGAAGAG
CTTATGGATGAATTATAAAGCTCTAAATGTCATTGTTAATCATACTTATTTTTAAACAAA
GTAGGATGAACTTTTATGGATTACAGAGTCGGACAAATCGGCCGTGTCTTTACCGTCAGA
ATGGACCACGGCGAAGATTTATTAGAATCACTCAAAACGCTTGCTGCCAAAGAAAATATT
CAAGCCGCGACTTTTGTTTTGCTCGGCGCAATCGAATCCGGAAATTTGGTAATCGGCCCG
AAAAAGAATGAGCGGCCGCCGAACAAAATGTGGACAAGTTTTGAAGAAGCGCATGAAATC
GTCGGCGTCGGCAATTTATTCAGAGAAAAAGGCGAGCCGATTGTCCATCTTCATGCCGGT
CTCGGGCGCGCCGAGGACGGAAGAATCGGCTGTGTGAGAAAAGATAATCAGGTTTTCATG
GTGATTGAAGCATTCGTCTTTGAATTGACGGGTTTTGAAGCGGAACGCGTTTGGGATGAT
ATTGAAGGGTACGCGCCGATTACGTTTAAAAAATAAAAACAAAATCGGAATCCTTTAAAA
ACGAATTAAAAGACAAAAATCAGTTTTGATAAACGAATTAAAAACAAAGCAACGCTTTTG
AAAACGGCTTGAAAAGGCAGAACAACCACCTCCAACGACGCATTTCACGAACGAAGTGAG
TGAAGAAGGAGTTGGAGATTCGTACCTATTCGTTCAATGAACATTGCAAACAGCTTCCAA
GTGTGTTAAATTAATCCGTTTTACGAATTTTGTGACAGAGGAAACGGAGATTCGTATCCG
TTCATTCAATGAACATTGCAAACAGTTTCCAAGTGTGTTAAATTAATCCGTTTTACGAAT
TTTGTGACAGAGGAAACGGAGATTCGTACCCGTTCATTCAATAAAAATCACAAGCCGTTT
TGATCAAACCGATAAATCAATCTGTTAAATCTGTTTTAGCAGCGGCGGGGAATAATCCGC
AATTCTGCAATTTTACTCGCTTCGCTCGTAAAATCTTGAATTGCGGTCGTATCTGAACTT
TTTTTCGTAAATGAACCGAAACATCGGTTTAATGAAAATTGTCAAATCTGAACGCCCTTT
TTCGTAAATTTAAAGAAATTTGATGAAAAACGGCATTCGATTTTTTGAAAATGAATGAAA
AACGATGTTTCATTTTACAAAACAAAAAAGAAATAAAAAGATAGAAAAAGATAGAAAAAT
AGAGAAATAAAAAGATAGAGAAATAGAAAAATAGAAAGATAAAAAGACTCAAAATCACAA
ACAGTCTTCATTTGAGTCTTTTTATAAACAGTTGCAGTGCGATTATTCCAGCAGCAAGCC
[truncated: 1,413,565 more chars]
