# Supplementary material for: Comparative genomic analysis of Methanimicrococcus blatticola provides insights into host adaptation in archaea and the evolution of methanogenesis
Source: ISME Commun. 2021 Sep 9;1:47. doi: 10.1038/s43705-021-00050-y (PMC9723798; doi:10.1038/s43705-021-00050-y)
Supplement: Supplementary file 13 — Supplementary Data Set 3. [file 43705_2021_50_MOESM13_ESM.zip]

Archive with 7 entries (6 files):
- Supp-data-hmm/
- __MACOSX/._Supp-data-hmm
- Supp-data-hmm/PGF-CTERM_Msarcinales.hmm
- Supp-data-hmm/PGF-CTERM_Other-Msarcinaceae.hmm
- Supp-data-hmm/PGF-CTERM_Msararcina.hmm
- Supp-data-hmm/PGF-CTERM_Mblat.hmm
- __MACOSX/Supp-data-hmm/._PGF-CTERM_Mblat.hmm
