# Supplementary material for: Comparative genomic analysis of Methanimicrococcus blatticola provides insights into host adaptation in archaea and the evolution of methanogenesis
Source: ISME Commun. 2021 Sep 9;1:47. doi: 10.1038/s43705-021-00050-y (PMC9723798; doi:10.1038/s43705-021-00050-y)
Supplement: Supplementary file 13 — Supplementary Data Set 3. [file 43705_2021_50_MOESM13_ESM.zip › Supp-data-hmm/PGF-CTERM_Msarcinales.hmm]

HMMER3/f [3.1b2 | February 2015]
NAME  PGF-CTERM_Msar66_v3
LENG  23
ALPH  amino
RF    no
MM    no
CONS  yes
CS    no
MAP   yes
DATE  Fri Oct  4 15:16:35 2019
NSEQ  406
EFFN  406.000000
CKSUM 1536336158
STATS LOCAL MSV       -6.4007  0.72784
STATS LOCAL VITERBI   -6.9934  0.72784
STATS LOCAL FORWARD   -3.8145  0.72784
HMM          A        C        D        E        F        G        H        I        K        L        M        N        P        Q        R        S        T        V        W        Y   
            m->m     m->i     m->d     i->m     i->i     d->m     d->d
  COMPO   2.07938  4.70961  4.91397  3.96732  2.50834  2.08115  5.23513  2.48192  3.17146  1.95251  3.61760  4.56864  3.04966  4.78129  2.55229  3.27505  3.45612  2.39006  5.33793  3.72642
          2.68618  4.42225  2.77519  2.73123  3.46354  2.40513  3.72494  3.29354  2.67741  2.69355  4.24690  2.90347  2.73739  3.18146  2.89801  2.37887  2.77519  2.98518  4.58477  3.61503
          0.00398  9.59113  5.54496  0.61958  0.77255  0.00000        *
      1   4.45234  9.26480  9.91035  9.98311 10.26634  8.06129  4.50611  9.82641  9.88413  9.51278 10.21548  9.04187  0.04874  9.87362  9.76103  3.75696  7.95772  8.76807 11.58761 10.63970      1 P - - -
          2.68618  4.42225  2.77519  2.73123  3.46354  2.40513  3.72494  3.29354  2.67741  2.69355  4.24690  2.90347  2.73739  3.18146  2.89801  2.37887  2.77519  2.98518  4.58477  3.61503
          0.00010  9.58724 10.30959  0.61958  0.77255  0.20487  1.68608
      2   3.86871  4.15805 10.28043 10.35304 10.55516  0.03851 10.67318 10.16635 10.19810  9.81168 10.55575  9.41128  9.26437 10.21640 10.03610  7.94981  8.32851  9.12901 11.68508 10.93149      2 G - - -
          2.68618  4.42225  2.77519  2.73123  3.46354  2.40513  3.72494  3.29354  2.67741  2.69355  4.24690  2.90347  2.73739  3.18146  2.89801  2.37887  2.77519  2.98518  4.58477  3.61503
          0.00804  9.59113  4.83648  0.61958  0.77255  0.48576  0.95510
      3   9.49054 10.47294 10.43697 10.50169  0.06310  9.90162  8.62494  9.20745 10.26000  4.93309  9.66804  9.54783  4.48628  9.77890  9.96546  4.85930  9.77252  4.79257  3.69541  6.92488      3 F - - -
          2.68618  4.42225  2.77519  2.73123  3.46354  2.40513  3.72494  3.29354  2.67741  2.69355  4.24690  2.90347  2.73739  3.18146  2.89801  2.37887  2.77519  2.98518  4.58477  3.61503
          0.00010  9.58319 10.30554  0.61958  0.77255  1.64799  0.21373
      4   3.81666  9.47897  5.09952  1.35423  9.07668  0.71365  8.17214  8.57708  4.31675  8.06256  4.80907  7.32205  5.02165  7.29253  7.49781  2.64466  2.19993  4.51849 10.19395  8.77706      4 g - - -
          2.68618  4.42225  2.77519  2.73123  3.46354  2.40513  3.72494  3.29354  2.67741  2.69355  4.24690  2.90347  2.73739  3.18146  2.89801  2.37887  2.77519  2.98518  4.58477  3.61503
          0.00010  9.58319 10.30554  0.61958  0.77255  0.12823  2.11733
      5   1.08931  8.19949  8.80918  8.19382  3.52559  2.34994  8.33828  1.92722  7.97583  3.11753  4.19033  8.16945  4.41818  8.10448  7.97887  2.68601  4.74399  1.41866  8.82710  7.65130      5 a - - -
          2.68618  4.42225  2.77519  2.73123  3.46354  2.40513  3.72494  3.29354  2.67741  2.69355  4.24690  2.90347  2.73739  3.18146  2.89801  2.37887  2.77519  2.98518  4.58477  3.61503
          0.00010  9.59113 10.31347  0.61958  0.77255  0.48576  0.95510
      6   3.03822  8.18495  8.79201  5.40110  3.18107  4.67494  8.31783  1.34168  7.95678  1.24308  3.70813  8.15106  4.29514  8.08496  7.95930  4.61435  3.64725  1.33886  8.80700  4.77873      6 l - - -
          2.68618  4.42225  2.77519  2.73123  3.46354  2.40513  3.72494  3.29354  2.67741  2.69355  4.24690  2.90347  2.73739  3.18146  2.89801  2.37887  2.77519  2.98518  4.58477  3.61503
          0.00200  9.59113  6.25078  0.61958  0.77255  0.48576  0.95510
      7   2.89611  3.63471  8.78997  8.17348  1.14720  3.11389  8.31576  2.84731  7.95472  1.88889  3.45069  8.14900  3.32036  8.08289  7.95724  2.42123  3.86578  2.17438  8.80493  2.92341      7 f - - -
          2.68618  4.42225  2.77519  2.73123  3.46354  2.40513  3.72494  3.29354  2.67741  2.69355  4.24690  2.90347  2.73739  3.18146  2.89801  2.37887  2.77519  2.98518  4.58477  3.61503
          0.00010  9.58923 10.31157  0.61958  0.77255  0.29030  1.37848
      8   0.58444  4.49259  9.97382  9.94434  9.78799  1.74802 10.19941  9.20977  9.72889  3.97201  5.09636  8.99643  8.90815  9.73983  9.60772  2.78230  2.46243  2.47205 11.19806 10.16905      8 A - - -
          2.68618  4.42225  2.77519  2.73123  3.46354  2.40513  3.72494  3.29354  2.67741  2.69355  4.24690  2.90347  2.73739  3.18146  2.89801  2.37887  2.77519  2.98518  4.58477  3.61503
          0.00010  9.59113 10.31347  0.61958  0.77255  0.48576  0.95510
      9   2.92325  4.38041  8.85298  8.23975  3.10895  5.31342  8.39046  1.15129  8.02399  1.60544  2.84762  8.21793  8.41121  8.15424  8.02880  4.43932  4.49159  1.26064  8.87767  7.70120      9 i - - -
          2.68618  4.42225  2.77519  2.73123  3.46354  2.40513  3.72494  3.29354  2.67741  2.69355  4.24690  2.90347  2.73739  3.18146  2.89801  2.37887  2.77519  2.98518  4.58477  3.61503
          0.00764  9.59113  4.88717  0.61958  0.77255  0.48576  0.95510
     10   1.28916  3.51029  8.79776  8.18201  2.89292  3.66629  8.32606  1.53820  7.96388  2.55773  3.88410  8.15799  8.35333  8.09249  7.96687  2.87943  2.47380  1.84798  8.81487  7.63907     10 a - - -
          2.68618  4.42225  2.77519  2.73123  3.46354  2.40513  3.72494  3.29354  2.67741  2.69355  4.24690  2.90347  2.73739  3.18146  2.89801  2.37887  2.77519  2.98518  4.58477  3.61503
          0.00869  9.58359  4.75818  0.61958  0.77255  0.13308  2.08262
     11   2.03937  4.60402  8.88813  8.29072  5.11111  0.36043  8.43786  4.90349  8.07291  4.04352  5.10358  8.23275  8.40965  8.19868  8.07301  2.48530  3.96641  3.88016  8.93453  7.76051     11 G - - -
          2.68819  4.42426  2.77720  2.73324  3.46555  2.40713  3.72695  3.29555  2.67941  2.68559  4.21411  2.90547  2.73940  3.18347  2.90001  2.38087  2.77720  2.97098  4.58678  3.61704
          0.05119  2.99836 10.30495  0.00655  5.03105  0.12167  2.16669
     12   5.06070  4.35151  9.89164  9.29636  3.48012  9.18373  9.52169  2.01022  9.11994  0.41447  2.77981  9.35955  9.38731  9.11285  9.08696  8.53335  4.60235  2.59487  4.90621  8.70269     13 L - - -
          2.68618  4.42225  2.77519  2.73123  3.46354  2.40513  3.72494  3.29354  2.67741  2.69355  4.24690  2.90347  2.73739  3.18146  2.89801  2.37887  2.77519  2.98518  4.58477  3.61503
          0.00478  9.59113  5.35949  0.61958  0.77255  0.48576  0.95510
     13   2.68219  8.22690  8.83901  8.22406  3.09262  4.30040  8.37007  2.66532  8.00683  0.45229  3.15536  8.20122  8.39334  8.13323  8.00937  3.24591  3.25263  3.13072  8.85440  7.68081     14 L - - -
          2.68618  4.42225  2.77519  2.73123  3.46354  2.40513  3.72494  3.29354  2.67741  2.69355  4.24690  2.90347  2.73739  3.18146  2.89801  2.37887  2.77519  2.98518  4.58477  3.61503
          0.00010  9.58645 10.30879  0.61958  0.77255  0.18320  1.78736
     14   0.78319  4.69469  8.79939  8.18341  3.59979  2.16683  8.32657  2.47283  7.96496  2.41060  3.41151  8.15887  8.35433  8.09329  7.96767  2.82945  2.68758  2.89989  8.81559  7.63994     15 a - - -
          2.68618  4.42225  2.77519  2.73123  3.46354  2.40513  3.72494  3.29354  2.67741  2.69355  4.24690  2.90347  2.73739  3.18146  2.89801  2.37887  2.77519  2.98518  4.58477  3.61503
          0.00010  9.59113 10.31347  0.61958  0.77255  0.48576  0.95510
     15   1.13364  5.16465  8.79649  8.18026  4.86159  2.86848  8.32316  2.12578  7.96172  3.47781  3.45213  8.15595  8.35170  8.09004  7.96440  4.19687  3.93808  0.96143  5.04338  7.63652     16 v - - -
          2.68618  4.42225  2.77519  2.73123  3.46354  2.40513  3.72494  3.29354  2.67741  2.69355  4.24690  2.90347  2.73739  3.18146  2.89801  2.37887  2.77519  2.98518  4.58477  3.61503
          0.02409  9.59113  3.74088  0.61958  0.77255  0.48576  0.95510
     16   1.02335  5.33823  8.76805  8.15156  2.55513  3.87972  8.29384  2.59540  5.59287  2.11313  3.28531  8.12708  8.32304  8.06097  5.25952  3.04889  3.04507  1.90941  8.78301  2.98047     17 a - - -
          2.68618  4.42225  2.77519  2.73123  3.46354  2.40513  3.72494  3.29354  2.67741  2.69355  4.24690  2.90347  2.73739  3.18146  2.89801  2.37887  2.77519  2.98518  4.58477  3.61503
          0.00957  9.56714  4.66086  0.61958  0.77255  0.31963  1.29615
     17   3.47676  3.32527  8.77654  8.16005  1.86845  3.29425  5.06040  2.69953  7.94129  1.56644  3.89651  8.13558  8.33153  5.36516  4.29153  5.46046  4.45165  3.05565  4.13744  1.07783     18 y - - -
          2.68618  4.42225  2.77519  2.73123  3.46354  2.40513  3.72494  3.29354  2.67741  2.69355  4.24690  2.90347  2.73739  3.18146  2.89801  2.37887  2.77519  2.98518  4.58477  3.61503
          0.01450  9.57572  4.24552  0.61958  0.77255  2.14397  0.12464
     18   3.11044  4.01286  8.76229  8.14579  2.78349  4.95532  8.28808  1.72541  5.31397  0.79361  3.34558  8.12132  8.31728  5.48663  3.97481  3.79078  4.62163  2.66211  3.80852  3.00703     19 l - - -
          2.67968  4.40528  2.78033  2.73636  3.46867  2.41026  3.73008  3.26537  2.67425  2.68839  4.25203  2.90860  2.74253  3.18659  2.90314  2.38400  2.76716  2.98330  4.55434  3.62016
          0.15683  2.03796  4.20949  0.00258  5.96235  0.04290  3.17035
     19   2.43240  8.19342  8.57440  4.99995  2.64438  4.01675  4.86924  1.73413  3.26122  1.75409  1.91646  4.75411  8.30331  4.09111  2.61284  3.54130  3.55765  2.23381  8.81223  4.65823     21 i - - -
          2.68618  4.42225  2.77519  2.73123  3.46354  2.40513  3.72494  3.29354  2.67741  2.69355  4.24690  2.90347  2.73739  3.18146  2.89801  2.37887  2.77519  2.98518  4.58477  3.61503
          0.00010  9.57664 10.29898  0.61958  0.77255  0.51619  0.90829
     20   4.47164  5.56431  7.46106  4.43962  5.70121  3.21658  3.71686  5.33186  1.90201  2.92501  3.71095  7.33448  5.26489  4.14534  0.54983  3.84529  4.11089  4.93295  5.13944  3.77884     22 R - - -
          2.68618  4.42225  2.77519  2.73123  3.46354  2.40513  3.72494  3.29354  2.67741  2.69355  4.24690  2.90347  2.73739  3.18146  2.89801  2.37887  2.77519  2.98518  4.58477  3.61503
          0.00421  9.58524  5.48791  0.61958  0.77255  0.30328  1.34091
     21   6.66677  5.52533  6.92527  5.23414  8.51000  3.66570  4.37817  5.40538  1.24612  4.67077  5.36139  3.43497  7.82740  3.67158  0.61587  4.03778  4.37920  7.55392  4.21879  8.18612     23 R - - -
          2.68618  4.42225  2.77519  2.73123  3.46354  2.40513  3.72494  3.29354  2.67741  2.69355  4.24690  2.90347  2.73739  3.18146  2.89801  2.37887  2.77519  2.98518  4.58477  3.61503
          0.04688  9.58594  3.08497  0.61958  0.77255  0.97577  0.47305
     22   6.54799  9.06192  3.20876  2.85123  8.40840  4.07854  4.24429  4.18426  1.40960  3.69658  5.65533  2.84292  5.14863  3.33359  0.78881  4.21570  4.89887  7.45332  9.49376  5.51991     24 r - - -
          2.68618  4.42225  2.77519  2.73123  3.46354  2.40513  3.72494  3.29354  2.67741  2.69355  4.24690  2.90347  2.73739  3.18146  2.89801  2.37887  2.77519  2.98518  4.58477  3.61503
          0.22553  9.54032  1.60029  0.61958  0.77255  3.17867  0.04253
     23   4.65192  8.84168  2.71494  3.27698  8.18797  3.68555  3.71889  3.46021  1.43789  2.58850  3.99138  2.26218  4.48360  2.82122  1.83514  2.86755  2.85409  4.33808  5.25683  4.95891     25 k - - -
          2.71028  4.44315  2.76543  2.73571  3.45397  2.41508  3.69547  3.28044  2.62543  2.73018  4.24446  2.90368  2.77170  3.18495  2.75350  2.41334  2.79977  3.01236  4.57272  3.64075
          0.99499  0.46160        *  0.76484  0.62625  0.00000        *
//
