# Supplementary material for: Comparative genomic analysis of Methanimicrococcus blatticola provides insights into host adaptation in archaea and the evolution of methanogenesis
Source: ISME Commun. 2021 Sep 9;1:47. doi: 10.1038/s43705-021-00050-y (PMC9723798; doi:10.1038/s43705-021-00050-y)
Supplement: Supplementary file 13 — Supplementary Data Set 3. [file 43705_2021_50_MOESM13_ESM.zip › Supp-data-hmm/PGF-CTERM_Other-Msarcinaceae.hmm]

HMMER3/f [3.1b2 | February 2015]
NAME  Other-Msar_PGF-CTERM
LENG  24
ALPH  amino
RF    no
MM    no
CONS  yes
CS    no
MAP   yes
DATE  Fri Oct  4 16:06:12 2019
NSEQ  99
EFFN  99.000000
CKSUM 1744761713
STATS LOCAL MSV       -6.6865  0.73008
STATS LOCAL VITERBI   -7.0810  0.73008
STATS LOCAL FORWARD   -3.5152  0.73008
HMM          A        C        D        E        F        G        H        I        K        L        M        N        P        Q        R        S        T        V        W        Y   
            m->m     m->i     m->d     i->m     i->i     d->m     d->d
  COMPO   2.11420  5.12600  4.75092  3.86096  2.43210  2.26458  4.84104  2.23969  2.84285  2.06672  3.51002  4.29407  3.04898  4.78446  2.80982  3.09326  3.27158  2.53104  5.14252  3.71251
          2.68618  4.42225  2.77519  2.73123  3.46354  2.40513  3.72494  3.29354  2.67741  2.69355  4.24690  2.90347  2.73739  3.18146  2.89801  2.37887  2.77519  2.98518  4.58477  3.61503
          0.00041  8.18624  8.90859  0.61958  0.77255  0.00000        *
      1   9.67868 10.07500  9.58414  9.67743 10.23716  8.64886 10.19686 10.68458  9.87444  9.69525 11.07861 10.03273  0.00096 10.19156  9.60748 10.11976 10.05932 10.33745 10.48041 10.48972      1 P - - -
          2.68618  4.42225  2.77519  2.73123  3.46354  2.40513  3.72494  3.29354  2.67741  2.69355  4.24690  2.90347  2.73739  3.18146  2.89801  2.37887  2.77519  2.98518  4.58477  3.61503
          0.00041  8.18624  8.90859  0.61958  0.77255  0.48576  0.95510
      2   3.46733  8.71726  9.06367  9.14440  9.52589  0.03504  9.59210  9.28600  9.14762  8.83022  9.67661  8.52260  8.30995  9.22700  8.97697  7.17248  7.53816  8.31247 10.36844  9.86216      2 G - - -
          2.68618  4.42225  2.77519  2.73123  3.46354  2.40513  3.72494  3.29354  2.67741  2.69355  4.24690  2.90347  2.73739  3.18146  2.89801  2.37887  2.77519  2.98518  4.58477  3.61503
          0.00041  8.18624  8.90859  0.61958  0.77255  0.48576  0.95510
      3   7.88244  8.89806  9.44625  9.15239  0.08390  8.99748  8.13035  4.04846  9.02329  3.42118  6.56752  8.87258  3.75144  8.49517  8.74398  8.50930  8.06479  6.59384  8.06768  6.48554      3 F - - -
          2.68618  4.42225  2.77519  2.73123  3.46354  2.40513  3.72494  3.29354  2.67741  2.69355  4.24690  2.90347  2.73739  3.18146  2.89801  2.37887  2.77519  2.98518  4.58477  3.61503
          0.00041  8.18624  8.90859  0.61958  0.77255  0.48576  0.95510
      4   3.41029  7.75696  6.20473  1.31026  7.47360  1.09714  6.94889  6.92105  4.17288  4.32627  7.28459  6.17559  6.90823  6.09949  6.21620  2.60688  1.50464  3.68303  8.69826  7.37114      4 g - - -
          2.68618  4.42225  2.77519  2.73123  3.46354  2.40513  3.72494  3.29354  2.67741  2.69355  4.24690  2.90347  2.73739  3.18146  2.89801  2.37887  2.77519  2.98518  4.58477  3.61503
          0.00041  8.18624  8.90859  0.61958  0.77255  0.48576  0.95510
      5   1.02351  6.81342  7.42032  6.80415  3.54180  2.77945  6.94725  1.94626  6.58565  3.70357  3.32733  6.77982  4.08657  6.71400  6.58844  1.97343  3.69906  1.86817  7.43656  6.26091      5 a - - -
          2.68618  4.42225  2.77519  2.73123  3.46354  2.40513  3.72494  3.29354  2.67741  2.69355  4.24690  2.90347  2.73739  3.18146  2.89801  2.37887  2.77519  2.98518  4.58477  3.61503
          0.00041  8.18624  8.90859  0.61958  0.77255  0.48576  0.95510
      6   4.33979  6.84693  7.45853  6.84330  2.44195  6.65292  6.98910  1.07542  6.62595  1.12510  2.89511  6.82062  7.01386  6.75321  6.62879  3.84809  3.87970  2.22638  7.47467  4.03329      6 i - - -
          2.68618  4.42225  2.77519  2.73123  3.46354  2.40513  3.72494  3.29354  2.67741  2.69355  4.24690  2.90347  2.73739  3.18146  2.89801  2.37887  2.77519  2.98518  4.58477  3.61503
          0.00041  8.18624  8.90859  0.61958  0.77255  0.48576  0.95510
      7   3.57160  6.81058  7.41759  6.80111  1.63552  3.53395  6.94342  1.82687  6.58236  1.25569  2.77280  6.77665  4.33955  6.71053  6.58488  3.15824  3.19125  2.62752  7.43259  2.79440      7 l - - -
          2.68618  4.42225  2.77519  2.73123  3.46354  2.40513  3.72494  3.29354  2.67741  2.69355  4.24690  2.90347  2.73739  3.18146  2.89801  2.37887  2.77519  2.98518  4.58477  3.61503
          0.00041  8.18624  8.90859  0.61958  0.77255  0.48576  0.95510
      8   0.60116  7.26675  7.89548  7.42669  6.68318  2.32126  7.62163  6.03199  7.21859  1.81022  4.43326  4.26782  7.24834  7.33006  7.20930  2.58196  3.29788  3.17537  8.19864  7.03843      8 A - - -
          2.68618  4.42225  2.77519  2.73123  3.46354  2.40513  3.72494  3.29354  2.67741  2.69355  4.24690  2.90347  2.73739  3.18146  2.89801  2.37887  2.77519  2.98518  4.58477  3.61503
          0.00041  8.18624  8.90859  0.61958  0.77255  0.48576  0.95510
      9   2.73799  4.47340  7.59038  6.98380  3.87899  6.79994  7.15231  0.72842  6.77435  2.29885  3.23468  6.96774  7.15550  6.90899  6.78400  4.17450  3.83692  1.45465  7.63531  6.45700      9 i - - -
          2.68618  4.42225  2.77519  2.73123  3.46354  2.40513  3.72494  3.29354  2.67741  2.69355  4.24690  2.90347  2.73739  3.18146  2.89801  2.37887  2.77519  2.98518  4.58477  3.61503
          0.01605  8.18624  4.15800  0.61958  0.77255  0.48576  0.95510
     10   1.59931  3.88829  7.40417  6.78778  1.92717  3.02132  6.93032  1.75229  6.56911  2.73534  2.91056  6.76336  6.95924  6.69734  6.57169  2.42432  2.17927  2.55832  7.41946  6.24383     10 a - - -
          2.68746  4.42353  2.77648  2.73252  3.46482  2.39931  3.72623  3.29482  2.67869  2.69483  4.24818  2.90475  2.73868  3.18275  2.89929  2.38015  2.77648  2.97382  4.58605  3.61631
          0.08303  2.72307  4.26859  0.69147  0.69482  0.20700  1.67675
     11   1.73671  4.02423  7.44299  6.83219  5.93689  0.86737  6.97831  3.52848  6.61454  3.37436  3.24296  6.80009  6.99082  6.74281  6.61731  2.30966  2.97529  2.12480  7.46935  6.29388     13 g - - -
          2.68618  4.42225  2.77519  2.73123  3.46354  2.40513  3.72494  3.29354  2.67741  2.69355  4.24690  2.90347  2.73739  3.18146  2.89801  2.37887  2.77519  2.98518  4.58477  3.61503
          0.00042  8.17250  8.89484  0.61958  0.77255  0.22218  1.61329
     12   7.41473  8.50323  9.49061  8.95611  2.27247  9.10480  9.47116  1.59015  8.91108  0.81662  2.56689  9.31270  8.85646  8.56334  8.77537  8.61918  4.51989  1.82642  9.07273  8.24739     14 l - - -
          2.68653  4.42260  2.77555  2.73159  3.46389  2.40548  3.72530  3.29389  2.67776  2.69390  4.24725  2.90382  2.73775  3.18182  2.89836  2.37538  2.77555  2.98554  4.58512  3.61539
          0.03676  3.32541  8.90859  0.03518  3.36480  0.48576  0.95510
     13   2.71049  6.82338  7.43249  6.81667  2.61329  4.46523  6.96069  1.88660  6.59855  0.81875  3.50980  6.79280  6.98795  6.72688  6.60144  3.34734  3.27819  1.95758  7.44907  6.27353     16 l - - -
          2.68618  4.42225  2.77519  2.73123  3.46354  2.40513  3.72494  3.29354  2.67741  2.69355  4.24690  2.90347  2.73739  3.18146  2.89801  2.37887  2.77519  2.98518  4.58477  3.61503
          0.00041  8.18624  8.90859  0.61958  0.77255  0.48576  0.95510
     14   1.06270  4.01353  7.42044  6.80416  4.29374  2.38251  6.94691  1.84322  6.58556  2.43512  3.59058  6.77974  6.97555  6.71383  6.58820  1.94474  3.21595  2.77089  7.43605  6.26041     17 a - - -
          2.68618  4.42225  2.77519  2.73123  3.46354  2.40513  3.72494  3.29354  2.67741  2.69355  4.24690  2.90347  2.73739  3.18146  2.89801  2.37887  2.77519  2.98518  4.58477  3.61503
          0.00041  8.18624  8.90859  0.61958  0.77255  0.48576  0.95510
     15   0.86182  4.26006  7.62808  7.02635  6.12162  3.65765  7.20047  2.03626  6.81869  3.11021  3.16832  7.00610  7.18968  6.95455  6.82942  2.80841  5.86485  1.40115  7.68429  6.50536     18 a - - -
          2.68618  4.42225  2.77519  2.73123  3.46354  2.40513  3.72494  3.29354  2.67741  2.69355  4.24690  2.90347  2.73739  3.18146  2.89801  2.37887  2.77519  2.98518  4.58477  3.61503
          0.00041  8.18624  8.90859  0.61958  0.77255  0.48576  0.95510
     16   1.36886  6.81073  7.41492  6.79861  1.58472  3.61215  6.94280  2.65433  4.41733  2.35174  3.74092  4.27868  6.97215  6.70905  4.47457  4.14114  3.39397  2.07402  7.43269  2.25090     19 a - - -
          2.68618  4.42225  2.77519  2.73123  3.46354  2.40513  3.72494  3.29354  2.67741  2.69355  4.24690  2.90347  2.73739  3.18146  2.89801  2.37887  2.77519  2.98518  4.58477  3.61503
          0.00041  8.18624  8.90859  0.61958  0.77255  0.48576  0.95510
     17   2.13481  4.63213  7.41729  6.80082  2.18532  3.17930  4.25551  2.71576  4.55608  1.74603  2.98531  6.77644  6.97246  6.71031  4.00934  4.46768  4.30804  2.64393  4.46370  1.30409     20 y - - -
          2.68618  4.42225  2.77519  2.73123  3.46354  2.40513  3.72494  3.29354  2.67741  2.69355  4.24690  2.90347  2.73739  3.18146  2.89801  2.37887  2.77519  2.98518  4.58477  3.61503
          0.00041  8.18624  8.90859  0.61958  0.77255  0.48576  0.95510
     18   4.49311  6.81052  7.41727  6.80080  2.59906  2.16665  6.94327  1.60287  4.42709  1.02331  2.83068  6.77645  4.48121  6.71031  4.93187  4.00689  5.67017  2.36528  7.43251  3.59570     21 l - - -
          2.68618  4.42225  2.77519  2.73123  3.46354  2.40513  3.72494  3.29354  2.67741  2.69355  4.24690  2.90347  2.73739  3.18146  2.89801  2.37887  2.77519  2.98518  4.58477  3.61503
          0.00041  8.18624  8.90859  0.61958  0.77255  0.48576  0.95510
     19   2.25417  6.81115  7.41090  6.79486  2.45262  3.60300  2.51328  2.42435  2.61790  2.06689  2.75779  6.77355  6.97163  6.70692  2.81141  3.63181  2.05118  2.51784  4.31919  3.38199     22 t - - -
          2.68618  4.42225  2.77519  2.73123  3.46354  2.40513  3.72494  3.29354  2.67741  2.69355  4.24690  2.90347  2.73739  3.18146  2.89801  2.37887  2.77519  2.98518  4.58477  3.61503
          0.00041  8.18624  8.90859  0.61958  0.77255  0.48576  0.95510
     20   3.67252  4.29727  5.54013  4.98293  7.00024  3.54264  6.23194  4.64765  1.29554  5.97726  4.73667  2.38713  6.43546  4.35334  0.81961  3.57155  3.68683  3.80969  8.13716  6.74817     23 r - - -
          2.68618  4.42225  2.77519  2.73123  3.46354  2.40513  3.72494  3.29354  2.67741  2.69355  4.24690  2.90347  2.73739  3.18146  2.89801  2.37887  2.77519  2.98518  4.58477  3.61503
          0.03589  8.18624  3.35300  0.61958  0.77255  0.48576  0.95510
     21   5.26374  4.77533  3.76200  5.04209  6.85302  4.14633  6.25642  3.41269  1.30242  4.30574  4.40626  5.57157  6.45806  3.09079  0.83292  4.20987  4.46018  5.92989  2.39195  6.69171     24 r - - -
          2.68618  4.42225  2.77519  2.73123  3.46354  2.40513  3.72494  3.29354  2.67741  2.69355  4.24690  2.90347  2.73739  3.18146  2.89801  2.37887  2.77519  2.98518  4.58477  3.61503
          0.06241  8.15077  2.80992  0.61958  0.77255  1.70288  0.20109
     22   5.14715  4.53612  3.15332  4.84307  6.99216  3.33513  4.14850  3.20370  0.73211  3.92833  4.72122  3.29928  6.31546  3.10682  1.65443  4.06442  4.16366  6.03919  8.08476  3.89239     25 k - - -
          2.68618  4.42225  2.77519  2.73123  3.46354  2.40513  3.72494  3.29354  2.67741  2.69355  4.24690  2.90347  2.73739  3.18146  2.89801  2.37887  2.77519  2.98518  4.58477  3.61503
          0.24428  8.08883  1.53053  0.61958  0.77255  2.47818  0.08763
     23   3.85552  7.43231  2.32783  2.29175  6.77870  3.31760  3.46324  3.83760  1.52306  3.30482  6.47263  2.33836  6.08538  2.92137  1.75845  2.83782  5.14973  3.98468  4.21029  4.56832     26 k - - -
          2.68618  4.42225  2.77519  2.73123  3.46354  2.40513  3.72494  3.29354  2.67741  2.69355  4.24690  2.90347  2.73739  3.18146  2.89801  2.37887  2.77519  2.98518  4.58477  3.61503
          0.29533  7.84513  1.36523  0.61958  0.77255  3.51686  0.03014
     24   4.65093  7.16466  3.73456  1.97991  6.51115  3.57396  3.19889  5.99802  2.06729  1.70082  6.20499  2.56482  5.81756  3.76044  1.48762  2.42113  4.88206  4.15102  7.59641  6.18476     27 r - - -
          2.69169  4.42776  2.76593  2.73524  3.46905  2.40900  3.72538  3.29532  2.66301  2.69906  4.25241  2.90555  2.74291  3.16487  2.87687  2.38438  2.77899  2.99070  4.59028  3.62054
          0.73374  0.65414        *  0.69952  0.68682  0.00000        *
//
