# Supplementary material for: Comparative genomic analysis of Methanimicrococcus blatticola provides insights into host adaptation in archaea and the evolution of methanogenesis
Source: ISME Commun. 2021 Sep 9;1:47. doi: 10.1038/s43705-021-00050-y (PMC9723798; doi:10.1038/s43705-021-00050-y)
Supplement: Supplementary file 13 — Supplementary Data Set 3. [file 43705_2021_50_MOESM13_ESM.zip › Supp-data-hmm/PGF-CTERM_Msararcina.hmm]

HMMER3/f [3.1b2 | February 2015]
NAME  Msar_PGF-CTERM
LENG  23
ALPH  amino
RF    no
MM    no
CONS  yes
CS    no
MAP   yes
DATE  Fri Oct  4 16:06:12 2019
NSEQ  118
EFFN  118.000000
CKSUM 2286309906
STATS LOCAL MSV       -6.5984  0.72927
STATS LOCAL VITERBI   -7.0207  0.72927
STATS LOCAL FORWARD   -3.6131  0.72927
HMM          A        C        D        E        F        G        H        I        K        L        M        N        P        Q        R        S        T        V        W        Y   
            m->m     m->i     m->d     i->m     i->i     d->m     d->d
  COMPO   2.38114  3.99708  5.08279  3.75156  2.29495  2.10725  5.73407  2.38775  2.86806  1.97906  3.79926  4.42763  3.00248  4.91912  2.63936  3.09606  3.49822  2.52763  5.60361  3.67425
          2.68618  4.42225  2.77519  2.73123  3.46354  2.40513  3.72494  3.29354  2.67741  2.69355  4.24690  2.90347  2.73739  3.18146  2.89801  2.37887  2.77519  2.98518  4.58477  3.61503
          0.00750  8.36046  4.92866  0.61958  0.77255  0.00000        *
      1   6.53901  8.40934  8.84579  8.91652  9.14573  7.19042  9.37699  8.89998  8.88216  3.78637  9.29452  8.16896  0.07183  8.93065  8.76790  3.18110  7.14168  7.92403 10.34899  9.44306      1 P - - -
          2.68618  4.42225  2.77519  2.73123  3.46354  2.40513  3.72494  3.29354  2.67741  2.69355  4.24690  2.90347  2.73739  3.18146  2.89801  2.37887  2.77519  2.98518  4.58477  3.61503
          0.00035  8.35331  9.07565  0.61958  0.77255  0.27940  1.41156
      2   3.69042  8.39949  8.97550  9.05030  3.42586  0.06394  9.33339  8.92798  8.95972  8.53608  9.32270  8.18680  8.06110  8.97033  8.81007  6.75561  7.13468  7.92218 10.18003  9.05980      2 G - - -
          2.68618  4.42225  2.77519  2.73123  3.46354  2.40513  3.72494  3.29354  2.67741  2.69355  4.24690  2.90347  2.73739  3.18146  2.89801  2.37887  2.77519  2.98518  4.58477  3.61503
          0.00035  8.36046  9.08280  0.61958  0.77255  0.48576  0.95510
      3   6.94551  8.63568  8.86772  8.71382  0.13304  7.59705  7.78184  7.99311  7.90020  3.62970  8.41732  8.04166  3.23087  8.27092  3.42316  3.97675  7.46278  7.71789  7.97942  6.24975      3 F - - -
          2.68618  4.42225  2.77519  2.73123  3.46354  2.40513  3.72494  3.29354  2.67741  2.69355  4.24690  2.90347  2.73739  3.18146  2.89801  2.37887  2.77519  2.98518  4.58477  3.61503
          0.00035  8.36046  9.08280  0.61958  0.77255  0.48576  0.95510
      4   5.48979  8.00937  4.19980  0.89186  7.35468  1.03265  6.44183  6.84345  3.20059  6.31451  7.05227  5.70245  3.42279  4.35634  4.34036  2.69867  3.49313  4.92654  8.44031  7.02453      4 e - - -
          2.68618  4.42225  2.77519  2.73123  3.46354  2.40513  3.72494  3.29354  2.67741  2.69355  4.24690  2.90347  2.73739  3.18146  2.89801  2.37887  2.77519  2.98518  4.58477  3.61503
          0.03497  8.36046  3.37746  0.61958  0.77255  0.48576  0.95510
      5   1.53952  6.94497  7.55196  6.93548  2.96671  4.17027  7.07781  1.77682  6.71674  2.09367  3.06775  6.91103  4.77269  6.84492  6.71927  1.62870  3.22702  2.15299  4.63079  6.39139      5 a - - -
          2.68618  4.42225  2.77519  2.73123  3.46354  2.40513  3.72494  3.29354  2.67741  2.69355  4.24690  2.90347  2.73739  3.18146  2.89801  2.37887  2.77519  2.98518  4.58477  3.61503
          0.01192  8.32584  4.45646  0.61958  0.77255  0.10787  2.28032
      6   2.71920  7.00665  7.62064  7.00642  2.74087  3.77649  7.15456  1.20562  6.78979  1.56460  3.76609  6.98389  4.63523  6.91895  6.79373  4.68088  5.87067  1.25963  7.64171  6.46590      6 i - - -
          2.68618  4.42225  2.77519  2.73123  3.46354  2.40513  3.72494  3.29354  2.67741  2.69355  4.24690  2.90347  2.73739  3.18146  2.89801  2.37887  2.77519  2.98518  4.58477  3.61503
          0.00035  8.34930  9.07165  0.61958  0.77255  0.22614  1.59753
      7   2.60917  2.85846  7.58530  6.96881  1.39833  3.18747  7.11110  2.60216  6.75005  1.81698  3.51858  6.94434  3.01403  6.87823  6.75257  2.85006  4.55325  3.95142  3.65430  1.92881      7 f - - -
          2.68618  4.42225  2.77519  2.73123  3.46354  2.40513  3.72494  3.29354  2.67741  2.69355  4.24690  2.90347  2.73739  3.18146  2.89801  2.37887  2.77519  2.98518  4.58477  3.61503
          0.00035  8.36046  9.08280  0.61958  0.77255  0.48576  0.95510
      8   0.93581  2.80442  8.27598  7.88460  7.16942  1.31875  8.06376  6.51407  7.66764  3.85518  2.90817  7.46978  7.50331  7.75801  7.63051  3.98206  2.15412  2.76596  8.67771  7.52949      8 a - - -
          2.68618  4.42225  2.77519  2.73123  3.46354  2.40513  3.72494  3.29354  2.67741  2.69355  4.24690  2.90347  2.73739  3.18146  2.89801  2.37887  2.77519  2.98518  4.58477  3.61503
          0.00035  8.36046  9.08280  0.61958  0.77255  0.48576  0.95510
      9   2.32065  7.78923  8.59353  8.04351  2.43127  3.24934  8.39256  1.12298  7.89863  1.50351  3.96103  8.10250  8.18855  8.01895  7.93608  7.29627  6.77038  1.59411  8.73737  7.59255      9 i - - -
          2.68618  4.42225  2.77519  2.73123  3.46354  2.40513  3.72494  3.29354  2.67741  2.69355  4.24690  2.90347  2.73739  3.18146  2.89801  2.37887  2.77519  2.98518  4.58477  3.61503
          0.00035  8.36046  9.08280  0.61958  0.77255  0.48576  0.95510
     10   1.99826  6.99135  7.60076  6.98509  3.19371  3.53941  7.12943  1.18956  6.76707  1.91363  3.55295  6.96123  7.15647  6.89569  6.77012  2.93606  2.38028  1.84534  7.61808  6.44231     10 i - - -
          2.68618  4.42225  2.77519  2.73123  3.46354  2.40513  3.72494  3.29354  2.67741  2.69355  4.24690  2.90347  2.73739  3.18146  2.89801  2.37887  2.77519  2.98518  4.58477  3.61503
          0.00035  8.36046  9.08280  0.61958  0.77255  0.48576  0.95510
     11   2.05531  2.85485  8.68358  8.58871  8.29627  0.53069  8.82981  7.71789  8.37337  7.45214  4.48326  7.73167  7.65928  8.40097  8.27019  2.12822  3.34688  3.00491  4.88870  8.66829     11 G - - -
          2.68618  4.42225  2.77519  2.73123  3.46354  2.40513  3.72494  3.29354  2.67741  2.69355  4.24690  2.90347  2.73739  3.18146  2.89801  2.37887  2.77519  2.98518  4.58477  3.61503
          0.00035  8.36046  9.08280  0.61958  0.77255  0.48576  0.95510
     12   7.74964  8.81367  9.79261  9.23160  2.51905  9.42626  9.67491  1.83007  9.17942  0.52182  2.75857  9.64633  9.07187  8.72076  8.97736  8.95786  4.19041  2.46279  9.19723  8.41629     12 L - - -
          2.68425  4.42385  2.77680  2.73283  3.46514  2.40673  3.72654  3.29514  2.67901  2.68562  4.24850  2.90507  2.73900  3.18306  2.89961  2.38047  2.77184  2.97881  4.58637  3.61663
          0.17636  2.00221  3.62508  0.00820  4.80828  0.48576  0.95510
     13   2.62716  6.96501  7.57350  6.95751  2.63326  3.72535  7.10094  3.07766  6.73921  0.50257  4.06805  6.93345  7.12840  6.86702  6.74180  3.90712  2.74705  2.67601  7.58894  6.41379     14 L - - -
          2.68618  4.42225  2.77519  2.73123  3.46354  2.40513  3.72494  3.29354  2.67741  2.69355  4.24690  2.90347  2.73739  3.18146  2.89801  2.37887  2.77519  2.98518  4.58477  3.61503
          0.00036  8.33356  9.05591  0.61958  0.77255  0.13006  2.10407
     14   0.83248  2.95385  7.58993  6.97393  4.74093  1.73301  7.11685  2.78100  6.75538  3.48861  3.54637  6.94913  7.14470  6.88365  6.75803  2.74536  2.47745  3.02791  7.60610  6.43048     15 a - - -
          2.68618  4.42225  2.77519  2.73123  3.46354  2.40513  3.72494  3.29354  2.67741  2.69355  4.24690  2.90347  2.73739  3.18146  2.89801  2.37887  2.77519  2.98518  4.58477  3.61503
          0.00035  8.36046  9.08280  0.61958  0.77255  0.48576  0.95510
     15   2.06041  7.00776  7.62043  7.00586  3.02768  3.14160  7.15298  1.70864  6.78883  2.67044  3.31271  6.98281  7.17719  6.91818  6.79265  2.40461  4.46551  0.96140  7.64107  6.46498     16 v - - -
          2.68305  4.39047  2.77655  2.73259  3.46489  2.39933  3.72630  3.29490  2.67876  2.69490  4.24825  2.90482  2.73875  3.18282  2.89936  2.38022  2.77655  2.98654  4.58612  3.61639
          0.62292  2.16740  1.05226  0.00965  4.64595  0.48576  0.95510
     16   1.66001  3.26470  7.17359  6.55713  1.97471  3.80433  6.69973  2.45142  3.97724  2.23087  5.68608  6.53286  6.72895  6.46672  6.34113  3.37502  2.78957  1.80328  7.18902  2.08521     18 a - - -
          2.68618  4.42225  2.77519  2.73123  3.46354  2.40513  3.72494  3.29354  2.67741  2.69355  4.24690  2.90347  2.73739  3.18146  2.89801  2.37887  2.77519  2.98518  4.58477  3.61503
          0.00053  7.93116  8.65351  0.61958  0.77255  0.01320  4.33429
     17   2.67849  2.74185  7.58628  6.96987  1.03974  2.95726  7.11225  2.40811  6.75115  2.22335  6.09829  6.94536  7.14125  6.87934  6.75369  3.27425  4.16630  2.84120  7.60141  1.95683     19 f - - -
          2.68618  4.42225  2.77519  2.73123  3.46354  2.40513  3.72494  3.29354  2.67741  2.69355  4.24690  2.90347  2.73739  3.18146  2.89801  2.37887  2.77519  2.98518  4.58477  3.61503
          0.00035  8.36046  9.08280  0.61958  0.77255  0.48576  0.95510
     18   2.99677  3.14150  7.58530  6.96881  2.49804  3.73618  7.11110  1.84912  4.54326  0.86908  2.70529  6.94434  7.14030  6.87823  3.64798  6.08869  4.12564  2.80246  4.67076  3.61190     20 l - - -
          2.68618  4.42225  2.77519  2.73123  3.46354  2.40513  3.72494  3.29354  2.67741  2.69355  4.24690  2.90347  2.73739  3.18146  2.89801  2.37887  2.77519  2.98518  4.58477  3.61503
          0.00035  8.36046  9.08280  0.61958  0.77255  0.48576  0.95510
     19   3.23233  3.46118  7.58192  6.96566  2.02575  6.77627  7.11046  2.28493  2.77428  1.40682  3.93024  2.92618  7.13985  4.11527  3.52179  4.49349  3.40116  2.64921  4.56929  1.97149     21 l - - -
          2.68618  4.42225  2.77519  2.73123  3.46354  2.40513  3.72494  3.29354  2.67741  2.69355  4.24690  2.90347  2.73739  3.18146  2.89801  2.37887  2.77519  2.98518  4.58477  3.61503
          0.00035  8.36046  9.08280  0.61958  0.77255  0.48576  0.95510
     20   7.43499  9.28091  8.69022  7.13463  9.10976  3.76401  3.98608  8.19623  1.15291  7.41176  4.00332  4.63799  8.06190  3.76273  0.54863  7.38519  7.41737  7.93927  4.72688  8.33340     22 R - - -
          2.69184  4.42792  2.76377  2.73690  3.46920  2.39682  3.71909  3.29921  2.67996  2.69293  4.23762  2.90345  2.73311  3.18713  2.89597  2.37575  2.78086  2.99085  4.59043  3.62070
          0.24725  1.51894  9.08280  0.78089  0.61249  0.48576  0.95510
     21   5.87191  8.31524  3.82352  3.28390  7.71870  6.59015  6.68783  4.64982  1.32256  6.59261  4.42990  2.73157  6.97379  3.56558  0.62452  4.50090  6.08161  6.74141  8.66812  7.33671     26 R - - -
          2.68618  4.42225  2.77519  2.73123  3.46354  2.40513  3.72494  3.29354  2.67741  2.69355  4.24690  2.90347  2.73739  3.18146  2.89801  2.37887  2.77519  2.98518  4.58477  3.61503
          0.02753  8.36046  3.61501  0.61958  0.77255  0.48576  0.95510
     22   5.37712  7.89052  4.03151  3.81175  7.23678  4.07487  6.33739  4.27185  0.86214  4.47493  4.21234  3.04908  4.57968  4.30768  1.22669  2.57333  3.71604  4.95990  8.32249  6.91084     27 k - - -
          2.68618  4.42225  2.77519  2.73123  3.46354  2.40513  3.72494  3.29354  2.67741  2.69355  4.24690  2.90347  2.73739  3.18146  2.89801  2.37887  2.77519  2.98518  4.58477  3.61503
          0.63745  8.33329  0.75264  0.61958  0.77255  1.64165  0.21525
     23   4.78510  3.76315  2.72519  4.48882  3.95338  2.79232  3.14017  3.09607  1.52067  2.77091  4.33542  2.51525  5.95639  2.84017  1.94217  2.29439  3.92892  5.65283  7.70790  3.97669     28 k - - -
          2.68618  4.42225  2.77519  2.73123  3.46354  2.40513  3.72494  3.29354  2.67741  2.69355  4.24690  2.90347  2.73739  3.18146  2.89801  2.37887  2.77519  2.98518  4.58477  3.61503
          0.00045  7.69629        *  0.61958  0.77255  0.00000        *
//
