# Supplementary material for: Comparative genomic analysis of Methanimicrococcus blatticola provides insights into host adaptation in archaea and the evolution of methanogenesis
Source: ISME Commun. 2021 Sep 9;1:47. doi: 10.1038/s43705-021-00050-y (PMC9723798; doi:10.1038/s43705-021-00050-y)
Supplement: Supplementary file 13 — Supplementary Data Set 3. [file 43705_2021_50_MOESM13_ESM.zip › Supp-data-hmm/PGF-CTERM_Mblat.hmm]

HMMER3/f [3.1b2 | February 2015]
NAME  Mblat_PGF-CTERM
LENG  24
ALPH  amino
RF    no
MM    no
CONS  yes
CS    no
MAP   yes
DATE  Fri Oct  4 16:06:12 2019
NSEQ  4
EFFN  4.000000
CKSUM 3901814801
STATS LOCAL MSV       -6.6981  0.72199
STATS LOCAL VITERBI   -6.8450  0.72199
STATS LOCAL FORWARD   -3.9602  0.72199
HMM          A        C        D        E        F        G        H        I        K        L        M        N        P        Q        R        S        T        V        W        Y   
            m->m     m->i     m->d     i->m     i->i     d->m     d->d
  COMPO   1.95966  5.28467  4.63146  4.00047  2.20880  1.96693  5.07051  2.43937  3.04510  2.48598  3.76150  4.10903  3.03835  4.56069  2.63686  3.28586  3.97937  2.26797  5.81568  3.92744
          2.68618  4.42225  2.77519  2.73123  3.46354  2.40513  3.72494  3.29354  2.67741  2.69355  4.24690  2.90347  2.73739  3.18146  2.89801  2.37887  2.77519  2.98518  4.58477  3.61503
          0.00858  5.15864  5.88099  0.61958  0.77255  0.00000        *
      1   5.05729  6.42579  5.73817  5.78480  6.50109  5.05594  6.59427  6.56747  5.97179  5.92399  7.10105  5.95881  0.05262  6.29187  5.94310  5.28930  5.57523  6.04327  7.18148  6.67383      1 P - - -
          2.68618  4.42225  2.77519  2.73123  3.46354  2.40513  3.72494  3.29354  2.67741  2.69355  4.24690  2.90347  2.73739  3.18146  2.89801  2.37887  2.77519  2.98518  4.58477  3.61503
          0.00858  5.15864  5.88099  0.61958  0.77255  0.48576  0.95510
      2   4.79833  6.28986  5.65024  5.71313  6.57347  0.05510  6.57443  6.61222  6.00544  6.00343  7.09064  5.82205  5.67176  6.24443  5.97376  5.02273  5.34161  5.94139  7.21822  6.75812      2 G - - -
          2.68618  4.42225  2.77519  2.73123  3.46354  2.40513  3.72494  3.29354  2.67741  2.69355  4.24690  2.90347  2.73739  3.18146  2.89801  2.37887  2.77519  2.98518  4.58477  3.61503
          0.00858  5.15864  5.88099  0.61958  0.77255  0.48576  0.95510
      3   5.28886  6.32458  6.04402  6.04967  0.12483  5.40825  5.07900  4.91272  5.99471  4.03003  5.48518  5.70494  5.91212  5.87824  5.82453  5.40816  5.62080  4.95635  5.17478  3.48272      3 F - - -
          2.68618  4.42225  2.77519  2.73123  3.46354  2.40513  3.72494  3.29354  2.67741  2.69355  4.24690  2.90347  2.73739  3.18146  2.89801  2.37887  2.77519  2.98518  4.58477  3.61503
          0.00858  5.15864  5.88099  0.61958  0.77255  0.48576  0.95510
      4   3.10621  5.03653  4.65980  4.64800  5.77862  0.58904  5.68134  5.34820  4.92228  5.00836  5.76928  4.47276  4.63681  5.05117  5.07363  1.30012  3.68665  4.43893  7.06847  5.99131      4 G - - -
          2.68618  4.42225  2.77519  2.73123  3.46354  2.40513  3.72494  3.29354  2.67741  2.69355  4.24690  2.90347  2.73739  3.18146  2.89801  2.37887  2.77519  2.98518  4.58477  3.61503
          0.00858  5.15864  5.88099  0.61958  0.77255  0.48576  0.95510
      5   1.72112  4.99049  5.60408  5.06322  3.95017  4.99473  5.48323  1.11960  4.91654  1.33978  3.77602  5.16238  5.28746  5.05164  4.98787  4.36282  3.93531  2.43458  5.86042  4.73010      5 i - - -
          2.68618  4.42225  2.77519  2.73123  3.46354  2.40513  3.72494  3.29354  2.67741  2.69355  4.24690  2.90347  2.73739  3.18146  2.89801  2.37887  2.77519  2.98518  4.58477  3.61503
          0.00858  5.15864  5.88099  0.61958  0.77255  0.48576  0.95510
      6   1.74876  4.67299  5.20701  4.61476  1.97218  4.51468  4.86547  2.72470  4.43321  1.39705  3.57723  4.65854  4.84695  4.55612  4.47080  3.83890  3.54960  1.71181  5.31670  4.14904      6 l - - -
          2.68618  4.42225  2.77519  2.73123  3.46354  2.40513  3.72494  3.29354  2.67741  2.69355  4.24690  2.90347  2.73739  3.18146  2.89801  2.37887  2.77519  2.98518  4.58477  3.61503
          0.00858  5.15864  5.88099  0.61958  0.77255  0.48576  0.95510
      7   4.47237  5.68002  6.03825  5.66239  0.68055  5.51293  5.05825  3.31578  5.46919  2.34201  1.47251  5.50547  5.70011  5.32202  5.38474  4.95504  4.70110  3.55123  5.12486  3.54299      7 F - - -
          2.68618  4.42225  2.77519  2.73123  3.46354  2.40513  3.72494  3.29354  2.67741  2.69355  4.24690  2.90347  2.73739  3.18146  2.89801  2.37887  2.77519  2.98518  4.58477  3.61503
          0.00858  5.15864  5.88099  0.61958  0.77255  0.48576  0.95510
      8   0.49000  5.00119  4.97248  4.93353  5.75140  1.47582  5.77626  5.24134  5.05480  4.94676  5.71898  4.57254  4.64177  5.17997  5.14052  3.30066  3.67195  4.37714  7.05177  6.02577      8 A - - -
          2.68618  4.42225  2.77519  2.73123  3.46354  2.40513  3.72494  3.29354  2.67741  2.69355  4.24690  2.90347  2.73739  3.18146  2.89801  2.37887  2.77519  2.98518  4.58477  3.61503
          0.00858  5.15864  5.88099  0.61958  0.77255  0.48576  0.95510
      9   3.99346  5.15530  6.16723  5.75608  4.64848  5.73936  6.73313  0.77061  5.75279  2.99407  4.32701  5.93332  5.92777  6.06332  5.96541  5.23083  4.26252  0.93314  6.93858  5.67638      9 i - - -
          2.68618  4.42225  2.77519  2.73123  3.46354  2.40513  3.72494  3.29354  2.67741  2.69355  4.24690  2.90347  2.73739  3.18146  2.89801  2.37887  2.77519  2.98518  4.58477  3.61503
          0.00858  5.15864  5.88099  0.61958  0.77255  0.48576  0.95510
     10   0.54882  5.05735  5.04363  4.74111  4.41951  4.16193  5.40576  3.47938  4.59771  1.66979  4.35655  4.68356  4.85672  4.86239  4.73816  3.64211  3.79764  3.33483  6.16281  4.98304     10 A - - -
          2.68618  4.42225  2.77519  2.73123  3.46354  2.40513  3.72494  3.29354  2.67741  2.69355  4.24690  2.90347  2.73739  3.18146  2.89801  2.37887  2.77519  2.98518  4.58477  3.61503
          0.00858  5.15864  5.88099  0.61958  0.77255  0.48576  0.95510
     11   0.13884  5.37390  5.28464  5.28248  5.84631  4.14753  6.05100  5.27079  5.34307  5.03692  5.98543  4.97628  4.98417  5.54403  5.37783  3.75834  4.11404  4.61881  7.04944  6.11806     11 A - - -
          2.68618  4.42225  2.77519  2.73123  3.46354  2.40513  3.72494  3.29354  2.67741  2.69355  4.24690  2.90347  2.73739  3.18146  2.89801  2.37887  2.77519  2.98518  4.58477  3.61503
          0.00858  5.15864  5.88099  0.61958  0.77255  0.48576  0.95510
     12   3.99285  5.15436  6.16748  5.75645  4.65232  5.74056  6.73622  0.84884  5.75390  2.99843  4.33024  5.93394  5.92874  6.06607  5.96760  5.23210  4.26188  0.84756  6.94280  5.67906     12 v - - -
          2.68618  4.42225  2.77519  2.73123  3.46354  2.40513  3.72494  3.29354  2.67741  2.69355  4.24690  2.90347  2.73739  3.18146  2.89801  2.37887  2.77519  2.98518  4.58477  3.61503
          0.00858  5.15864  5.88099  0.61958  0.77255  0.48576  0.95510
     13   4.41310  5.58848  6.36821  5.79775  1.51109  5.81823  5.96466  1.67675  5.66454  0.80055  3.45532  5.97312  5.77836  5.43341  5.55283  5.22752  4.60673  3.17055  5.88234  4.81929     13 l - - -
          2.68474  4.41243  2.77556  2.73160  3.46391  2.40549  3.72531  3.29391  2.67777  2.69210  4.24726  2.90383  2.73776  3.18183  2.89837  2.37923  2.77556  2.98555  4.58514  3.61540
          1.08802  1.34754  0.90823  1.05502  0.42800  0.48576  0.95510
     14   3.88059  5.51386  4.69728  4.71168  5.71942  0.14520  5.71044  5.57434  4.98679  5.09207  6.11834  4.86519  4.91516  5.25147  5.07570  4.08270  4.41336  4.95617  6.54765  5.86787     17 G - - -
          2.68618  4.42225  2.77519  2.73123  3.46354  2.40513  3.72494  3.29354  2.67741  2.69355  4.24690  2.90347  2.73739  3.18146  2.89801  2.37887  2.77519  2.98518  4.58477  3.61503
          0.01435  4.64707  5.36942  0.61958  0.77255  0.18106  1.79808
     15   3.35337  5.08793  5.10009  4.95149  5.02808  1.54913  5.70319  3.52213  4.95606  3.91576  4.98840  4.78113  4.89187  5.18062  5.06608  3.65235  3.85366  0.54574  6.59463  5.44484     18 V - - -
          2.68618  4.42225  2.77519  2.73123  3.46354  2.40513  3.72494  3.29354  2.67741  2.69355  4.24690  2.90347  2.73739  3.18146  2.89801  2.37887  2.77519  2.98518  4.58477  3.61503
          0.00858  5.15864  5.88099  0.61958  0.77255  0.48576  0.95510
     16   1.38058  5.02583  4.92497  4.90843  5.78803  0.52286  5.79047  5.28818  5.07372  4.99016  5.76383  4.57808  4.65890  5.19457  5.16126  3.32353  3.69757  4.41214  7.07652  6.05679     19 G - - -
          2.68618  4.42225  2.77519  2.73123  3.46354  2.40513  3.72494  3.29354  2.67741  2.69355  4.24690  2.90347  2.73739  3.18146  2.89801  2.37887  2.77519  2.98518  4.58477  3.61503
          0.00858  5.15864  5.88099  0.61958  0.77255  0.48576  0.95510
     17   0.90512  4.83016  4.91801  4.58201  4.86993  3.78167  5.29496  4.00796  4.50696  3.93419  4.82541  4.40752  4.55654  4.71423  4.67915  1.66699  3.50243  1.55873  6.32884  5.17641     20 a - - -
          2.68618  4.42225  2.77519  2.73123  3.46354  2.40513  3.72494  3.29354  2.67741  2.69355  4.24690  2.90347  2.73739  3.18146  2.89801  2.37887  2.77519  2.98518  4.58477  3.61503
          0.00858  5.15864  5.88099  0.61958  0.77255  0.48576  0.95510
     18   4.01764  5.29706  5.81761  5.43024  0.91365  5.18159  5.15498  2.82801  5.28560  2.73328  4.09272  5.31673  5.51870  5.31433  5.29364  4.61714  4.29413  1.07776  5.32036  3.74405     21 f - - -
          2.68618  4.42225  2.77519  2.73123  3.46354  2.40513  3.72494  3.29354  2.67741  2.69355  4.24690  2.90347  2.73739  3.18146  2.89801  2.37887  2.77519  2.98518  4.58477  3.61503
          0.30472  5.15864  1.35899  0.61958  0.77255  0.48576  0.95510
     19   4.10316  5.28621  6.05149  5.52275  3.62863  5.57697  5.95852  1.23386  5.38667  0.71911  3.36748  5.74455  5.59444  5.30140  5.36418  5.01572  4.32146  2.58668  5.90924  4.92492     22 l - - -
          2.68618  4.42225  2.77519  2.73123  3.46354  2.40513  3.72494  3.29354  2.67741  2.69355  4.24690  2.90347  2.73739  3.18146  2.89801  2.37887  2.77519  2.98518  4.58477  3.61503
          0.01152  4.86544  5.58779  0.61958  0.77255  0.23464  1.56475
     20   4.58966  5.70520  5.87629  5.64358  0.92656  5.39683  4.36085  1.76692  5.42630  3.36723  4.66917  5.10659  5.66233  5.20402  5.28571  4.77516  4.80011  3.97280  4.45723  1.27059     23 f - - -
          2.68618  4.42225  2.77519  2.73123  3.46354  2.40513  3.72494  3.29354  2.67741  2.69355  4.24690  2.90347  2.73739  3.18146  2.89801  2.37887  2.77519  2.98518  4.58477  3.61503
          0.00858  5.15864  5.88099  0.61958  0.77255  0.48576  0.95510
     21   3.09700  5.40062  3.34713  2.84910  4.73650  1.95952  4.06557  4.17139  1.82820  3.71546  2.25673  1.75847  4.26457  3.19527  3.18420  3.09706  3.33551  3.80135  5.89369  4.54752     24 n - - -
          2.68618  4.42225  2.77519  2.73123  3.46354  2.40513  3.72494  3.29354  2.67741  2.69355  4.24690  2.90347  2.73739  3.18146  2.89801  2.37887  2.77519  2.98518  4.58477  3.61503
          0.00858  5.15864  5.88099  0.61958  0.77255  0.48576  0.95510
     22   5.05872  6.49584  5.66088  5.09993  6.22643  5.08177  5.56150  6.03604  3.81815  5.31173  6.37837  5.33055  5.61966  4.82848  0.09905  5.16450  5.30631  5.71515  6.85333  6.05491     25 R - - -
          2.68618  4.42225  2.77519  2.73123  3.46354  2.40513  3.72494  3.29354  2.67741  2.69355  4.24690  2.90347  2.73739  3.18146  2.89801  2.37887  2.77519  2.98518  4.58477  3.61503
          0.00858  5.15864  5.88099  0.61958  0.77255  0.48576  0.95510
     23   4.32009  6.23294  5.18672  4.02661  5.98233  4.74188  4.38843  5.15984  1.46138  4.41482  5.34118  4.25731  5.03007  3.51484  0.52480  4.28174  4.35929  4.88015  6.29459  5.31257     26 R - - -
          2.68618  4.42225  2.77519  2.73123  3.46354  2.40513  3.72494  3.29354  2.67741  2.69355  4.24690  2.90347  2.73739  3.18146  2.89801  2.37887  2.77519  2.98518  4.58477  3.61503
          0.00858  5.15864  5.88099  0.61958  0.77255  0.48576  0.95510
     24   3.87542  6.18282  3.52353  1.73118  5.68374  4.25908  4.42613  5.08016  0.58612  4.45568  5.32643  3.75056  4.74713  3.56515  3.08023  3.79553  4.07558  4.70357  6.44628  5.21749     27 K - - -
          2.68628  4.42236  2.77530  2.73134  3.46364  2.40523  3.72505  3.29364  2.67596  2.69365  4.24700  2.90357  2.73750  3.18157  2.89811  2.37897  2.77530  2.98529  4.58487  3.61514
          0.25699  1.48445        *  0.10355  2.31907  0.00000        *
//
