# Supplementary material for: Comparative genomic analysis of Methanimicrococcus blatticola provides insights into host adaptation in archaea and the evolution of methanogenesis
Source: ISME Commun. 2021 Sep 9;1:47. doi: 10.1038/s43705-021-00050-y (PMC9723798; doi:10.1038/s43705-021-00050-y)
Supplement: Supplementary file 14 — Supplementary Data Set 4. [file 43705_2021_50_MOESM14_ESM.zip]

Archive with 14 entries (13 files):
- Supp-data-phy/
- __MACOSX/._Supp-data-phy
- Supp-data-phy/Figure-S2.phy
- __MACOSX/Supp-data-phy/._Figure-S2.phy
- Supp-data-phy/Figure-1B.phy
- __MACOSX/Supp-data-phy/._Figure-1B.phy
- Supp-data-phy/Figure-S3.phy
- __MACOSX/Supp-data-phy/._Figure-S3.phy
- Supp-data-phy/Figure-S1.phy
- __MACOSX/Supp-data-phy/._Figure-S1.phy
- Supp-data-phy/Figure-S4.phy
- __MACOSX/Supp-data-phy/._Figure-S4.phy
- Supp-data-phy/Figure-1A.phy
- __MACOSX/Supp-data-phy/._Figure-1A.phy
