# Supplementary material for: Comparative genomic analysis of Methanimicrococcus blatticola provides insights into host adaptation in archaea and the evolution of methanogenesis
Source: ISME Commun. 2021 Sep 9;1:47. doi: 10.1038/s43705-021-00050-y (PMC9723798; doi:10.1038/s43705-021-00050-y)
Supplement: Supplementary file 14 — Supplementary Data Set 4. [file 43705_2021_50_MOESM14_ESM.zip › Supp-data-phy/Figure-S2.phy]

26   1176
1110509_Mharundinacea@fusion          VKALNKKFGY ERLGPEQNAR KREFMEASKK LEGISMYNPY GVPLGQRQLV PYKLSTTVEG
1041930_Mconradii@fusion              IKAMKKKFAY KYEGYTQSKR KVEFKKAGDA IAGISAYNPM GIPLGQRQLM PYVVSGTCEG
1090322_Mtindarius@fusion             AKHMEIKYTY YRLGVDQNPR KLEMKKAGQE LAGLVGYNPM GIPLGQRALT PSFLSGTVEI
523844_Mthermophila@fusion            KKSMEVKFAF LRLGPEQDNR KVEMIKAGKE IAGLAFYNPM GAPLGQRAIT PYTISGTCEP
1434111_Mlacustris@fusion             KKAMEVKFTF LRLGPAQDAR KAEMIKAGKE IAGISFYNPM GAPLGQRAIT PYTISGTCEP
188937_Macetivorans@fusion            KKSMEVKFTF LRLGPEQDAR KQEMIKAGKE IAGIAFYNPM GAPLGQRAIT PYTISGTAEP
1111111122_Mstordalenmirensis@fusion  LEAMKKKFAY KREGWTQSKD KREFQEWGAK IAGIPAYNVN GMTLGQRQLM PYNVSGTCEG
1715806_Mflavescens@fusion            KKSMEVKFAF LRLGPEQDDR KVEMIKAGKE IAGLAFYNPM GAPLGQRAIT PYTISGTCEP
1094980_Mpsychrophilus@fusion         AKHMEIKFTY YRLGVEQNPR KVEMKKAGQE IAGLVGYNPM GIPLGQRALT PSFISGTVEI
91560_Mblatticola@fusion              KRSMEIKFAF YRLGPEQSPR KREMIKAGKE IAGLAGYNPM GAPLGQRAIT PYRISGTCDP
1434104_Mmethylutens@fusion           QKELEVKFTY YRLGVDQNPR KVEMKKAGQE MAGLVGYNPM GIPLGQRAIT PSFVSGTVET
259564_Mburtonii@fusion               QKDLEIKFTY YRLGVDQNPR KVEMRKAGQE IAGLVGYNPM GIPLGQRALT PSFISGTVES
1392998_CMethanoperedens@fusion       KKAMETKYAY LRLGYTQNPR KVEMTKCGAA ITGLQAYDPK GIPMGQRQLT PYTISGTCDG
351160_Marvoryzae@fusion              IKAMKKKFAF KYEGYTQSKR KVEFKKTGDA IAGISMYNPM GIPLGQRQLM NYVVSGTVEG
679901_Mzhilinae@fusion               KKQLEIKFTY HRLGVDQDPR KREMREAGQK VAGLVGYNPM GIPLGQRAIT PSFVSGTVEP
349307_Mthermophila@fusion            VRALTKKFGY KRLGPEQSAR KREFMEYSKK LEGISFYNPY GVPLGQRQLV PYKLSNTVEG
192952_Mmazei@fusion                  KKSMEVKFTF LRLGPEQDAR KAEMIKAGKE IAGIAFYNPM GAPLGQRAIT PYTLSGTAEP
990316_Mconcilii@fusion               VKALNKKFGY KRLGPEQNAR KREFMEYAKK LEGMTGYNPY GIPLGQRQLV PYKLSSTVEG
644295_Mevestigatum@fusion            KKELERKFTY QRMGVAQSPR KMEMLKAGQE LSGLVGYNPD GVQLGQRALT PSYLSGTTEM
547558_Mmahii@fusion                  QKDLEVKFTY YRLGVDQNPR KLEMKKVGKD IAGLAGYNPM GIPLGQRALT PSFISGNVEN
867904_Mhollandica@fusion             AKHLEIKFTY YRLGVDQNPR KVEMKKAGQE LAGLVGYNPM GIPLGQRALT PSFISGTVEV
1434100_Msp@fusion                    KKSMEVKFAF LRLGPEQSPR KVEMIAAGKE IAGIVGYNPN GAPLGQRAIT PYTLSGTAEP
1719120_CMethanoperedens@fusion       QKAMETKYTY LRLGYQQNPR KVEMAKCGAA ITGLQAYDPK GIPMGQRQLT PYTISGTCDG
304371_Mpaludicola@fusion             IKAMKKKFAY KYEGYTQSKR KVEFKKAGDA IAGISAYNPM GIPLGQRQLT PYVVSGTVEG
269797_Mbarkeri@fusion                KKDMEVKFAF LRLGPEQDPR KVEMIKAGKE IAGIAFYNPM GAPLGQRAIT PYTISGTCEP
1122233_Mshengliensis@fusion          KKALEIKFTY LRLGTAQSPR KREFEQYGKE IAGLPGYDPK GIPLGQRQIT PYVVSSTCDG

                                      DDLHFVNNPA MQQMWDDIRR TIVVGLDMAH EVLEKRLGKE VTPETINNYL EILNHAMPGA
                                      DDLHFVNNAA MQQFWDEIRR TVIVGLDTAH ATLEKRLGKT VTPETISNYL AVLNHAMPGA
                                      DDLHYVNNAA MQQMWDDIRR TVIVGLDMAH ETLEKRLGIE VTPETINHYL ETLNHALPGG
                                      DDLHYVNNAA MQQFWDDIRR TCIVGLDMAH ETLEKRLGKE VTPETINHYL EVLNHAMPGA
                                      DDLHYVNNAA MQQMWDDIRR TCIVGLDLAH ETLEKRLGKE VTPETINHYL ETLNHAMPGA
                                      DDLHYVNNAA MQQMWDDIRR TCIVGLDMAH ETLEKRLGKE VTPETINHYL ETLNHAMPGA
                                      DDLHYVNNPA MQQMWDEIRR TVIVGLDTAH ETLTRRLGKE VTPETINGYL EALNHTMPGA
                                      DDLHFVNNAA MQQFWDDIRR TCIVGLDMAH ETLEKRLGKE VTPETINHYL EVLNHAMPGA
                                      DDLHYVNNAA MQQMWDDIRR TVVVGMDMAH ETLEKRLGIE VTPETINHYL ETLNHALPGG
                                      DDLHYVNNAA MQQMVDDIKR TNIVGLDMAH DTLEKRLGKE VTPETINNYL ENLNHSLPGG
                                      DDLHYVNNAA MQQMWDDIRR TTIVGMDMAH ETLEKRLGIE VTPETINHYL EVLNHALPGG
                                      DDLHYVNNAA MQQMWDDIRR TTIVGMDMAH ETLEKRLGIE VTPETINHYL EVLNHALPGG
                                      DDLHFVNNAA MQQEWDDIRR TCIVGLDLAH ETLEKRLGKE VTPETINYYL EVLNHAMPGA
                                      DDLHFVNNAA MQQFWDEIRR TVIVGLDTAH ATLEKRLGKT VTPETISNYL AVLNHAMPGA
                                      DDLHYVNNAA MQQMWDDIRR TCIVGLDMAH ETLEKRLGME VTPETINHYL EVLNHALPGG
                                      DDLHFVNNPA MQQMWDDIRR TVVVGLDMAH EVLEKRLGKE VTPETINNYL EILNHAMPGA
                                      DDLHYVNNAA MQQMWDDIRR TCIVGLDMAH ETLEKRLGKE VTPETINHYL EVLNHAMPGA
                                      DDLHFVNNPA MQQFWDDIRR TIVVGLDMAH EVLQKRLGKE VTPETINNYL EILNHAMPGA
                                      DDLHYVNNAA MQQMWDDIRR TCIVGMDSAH ETLEKRLGIE VTPETINHYL EVLNHAIPGG
                                      DDLHYVNNAA MQQMWDDIRR TCIVGMDMAH ETLEKRLSIE VTPETINHYL EVLNHALPGG
                                      DDLHYVNNAA MQQMWDDIRR TCIVGIDLAH ETLEKRLGIE VTPETINFYL ETLNHALPGG
                                      DDLHYVNNAA MQQMWDDIRR TCIVGLDMAH ETLEKRLGKE VTPETINHYL ETLNHAMPGA
                                      DDLHFVNNAA MQQEWDDIRR SCVVGLDLAH EVLEKRLGKE VTPETINYYL EVLNHAMPGA
                                      DDLHFVNNAA MQQFWDEIRR TVIVGLDTAH ATLEKRLGKT VTPETISNYL AILNHAMPGA
                                      DDLHYVNNAA MQQMWDDIRR TCIVGLDMAH ETLEKRLGKE VTPETINHYL EVLNHAMPGA
                                      DDLHFVNNAA MQQMWDDIRR TVIVGMDLAH ETLEKRLGKE VTPETINHYL EVLNHAMPGA

                                      AVVQEHMVET HPALVDDCNV RMFTGDDDLA DEIDDQYLID VNKLFQAEEI KAAMGKTSWQ
                                      AVVQEHMVET HPGLTDDCYV KVFTGDDELA DSIDKQYVID INKAFRAAQL KKAIGKSLWQ
                                      AVVQEHMVET HPALVDDCYV KMFTGDDELA DEIDSQFLID INKAFQAEQL KAAIGKNSFQ
                                      AVVQEMMVET HPALVDDCYV KVFTGDDSLA DEIDKQFLID INKEFQAAQI KASIGKTSWQ
                                      AVVQEMMIET HPALVDDCYV KIFTGDDELA DEIDKQYLIN INKMFQAAQL KASVGKTTWQ
                                      AVVQEMMVET HPALVDDCYV KIFTGDDELA DEIDKQYVIN VNKMFQAAQI KASIGKTTWQ
                                      AIVQEHMVET HPALVEDCFV KVFTGDDDLA AEIDKPFLVD INKLFQAEQL KKAIGKTLWQ
                                      AVVQEMMVET HPALVDDCYV KVFTGDDSLA DEIDKQFLID INKEFQAAQI KASIGKTSWQ
                                      AVVQEHMVET HPALVDDCYV KVFTGDDELA DEIDKQFLID INKQFQAETI KAAIGKTSWQ
                                      AVVQEMMVEC HPGLVDDCYV KMFTGNDDLA DEIDKQFLID INKMFQAEQL KAAIGNTSWQ
                                      AVVQEHMVET HPALVDDCYV KIFTGDDELA DEIDDQFLID INKQFQAEAL KAAIGKTTWQ
                                      AVVQEHMVET HPALVDDCYC KIFTGDDELA DEIDDQFLIN INKQFQAEAL KAAIGKTTWQ
                                      AIVQEHMVET HPALVDDCYV KVFTGDETLQ DEIDKQFVIN IDNEFQAKQI KAGIGKTSWQ
                                      AVVQEHMVET HPGLTDDCFV KVFTGDDELA DSIDKQYVLD INKAFQAAQL KKAIGKQLFQ
                                      AVVQEYMVET HPALVDDCYV KIFTGDDDLA DEIDKQFLID INKEFQAEQL KKSIGKTTWQ
                                      AVVQEHMVET HPGLVEDCNV RVFTGDDDLA DEIDPQYLID INKLFQAEQL KAAIGKTTWQ
                                      AVVQEMMVET HPALVDDCYV KVFTGDDELA DEIDKQYVIN INKMFQAAQI KASMGKTTWQ
                                      AVVQEHMVET HPGLVDDCNV RVFSGDDALA DEIDDQYKID INKMFQAETL KAAIGKTTWQ
                                      AVVQEHMVET HPGLTEDCYV KIFTGDDDLA DEIDDQFLID IDKEFQAQQL KESIGKTTWQ
                                      AVVQEHMVES HPALVDDCYV KIFTGDDELA DEIDDQFLID IDKQFQAEQL KASIGNTTWQ
                                      AVVQEHMVET HPALVDDCYC KIFTGDDELA DEIDKQFLID INKEFQAAQI KAAIGKTTWQ
                                      AVVQEMMIET HPALVDDCYV KIFTGDDALA DEIDSQFVIN INKMFQAEQI KASIGKTTWQ
                                      AIVQEHMVET HPALVDDCYV KIFTGDETLQ DEVDKQFVIN IDNEFQAKQI KAAVGKTSWQ
                                      AVVQEHMVET NPALTDDCFV KVFTGDDELA DSIDKQYVLD INKAFQAAAL KKAVGKSLYQ
                                      AVVQEMMVET HPALVDDCYV KVFTGDDALA DEIDKQFLID INKEFQAAQI KASIGKTSWQ
                                      AVVQEMMVET HPGLVDDCYV KVFTGDDELA DEIDKRFLID IDKQFKAAQI KAAIGKTTWQ

                                      AIHIPTIVSR TCDGGTTSRW SAMQLSMTFI DAYNMCAGEA AVADLAFAAK HAAVIQMADM
                                      AVHIPTIVVR TCDGGTTSRW SAMQIGMSFI DAYKMCAGEA AVADLAFAAK HASLVEMADI
                                      AAHIPTIVSR TTDGGQTSRW MAMQVGMSFI SAYSMCAGEA AVADLSYAAK HAGVVQMGEM
                                      AIHIPTIVSR TTDGAQTSRW AAMQIGMSFI SAYAMCAGEA AVADLSFAAK HAALVSMGEM
                                      AIHIPTIVSR TTDGAQTSRW AAMQIGMSFI SAYNMCAGEA AVADLSFAAK HAALVSMGEM
                                      AIHIPTIVSR TTDGAQTSRW AAMQIGMSFI SAYAMCAGEA AVADLSFAAK HAALVSMGEM
                                      GVHIPTIVSR TCDGGNTSRW SAMQIGMSFI AAYNMCAGEA AVADLAFAAK HASLVEMANF
                                      AIHIPTIVSR TTDGAQTSRW AAMQIGMSFI SAYAMCAGEA AVADLSFAAK HAALVSMGEM
                                      AAHIPTIVSR VTDGAQTSRW MAMQVGMSFI SAYSMCAGEA AVADLSYAAK HAGVLSMGEM
                                      ALHIPTIVIR STDGGQTSRW SAMQIGMSFI SAYNMCAGEA AVADLSYAAK HAGSINMGEM
                                      AAHIPTVVSR TTDGAQTSRW MAMQVGMSFI AAYNMCAGEA AVADLSYAAK HAGVISMGDM
                                      AAHIPTIVSR TTDGAQTSRW MAMQVGMSFI AAYNMCAGEA AVADLSYAAK HAGVISMGDM
                                      AVHIPTIVTR TEDGPGTSRW MAMQVGMTFI SAYHMCAGEA AVGELAFTAK HAGLVEMSDM
                                      AVHIPTIVVR TCDGGTTSRW SAMQIGMSFI DAYKMCAGEA AVADLAFAAK HASVVEMGNL
                                      AAHIPTIVSR TTDGGQTSRW IAMQVGMSFI SAYNMCAGEA AVADLSYSAK HAAVVSMGDM
                                      AIHIPTIVVR SCDGGTTSRW SAMQLSMTFI DAYNMCAGEA AVADLAYAAK HAAVLQMSDM
                                      AIHIPTIVSR TTDGAQTSRW AAMQIGMSFI SAYAMCAGEA AVADLSFAAK HAALVSMGEM
                                      AIHVPTIVVR TCDGGTTSRW SAMQLCMTFI DAYNMCAGEA AVADLAYAAK HAAVLQMSDM
                                      VAHIPTVVSR TTDGGQTRRW MAMQLGMSFI NAYHMCAGEA AVADLSYAAK HASVINMGEM
                                      AAHIPTIVSR TTDGGQTTRW TAMQIGMSYI AAYGMCAGEA AVADLSYAAK HAGVVNMGDM
                                      AAHIPTVVSR VTDGAQTTRW MAMQVGMSFI SAYSMCAGEA AVADLSYAAK HAGVISMGEM
                                      AIHIPTIVSR TTDGAQTSRW AAMQIGMSFI SAYAMCAGEA AVADLSFSAK HASLVSMGEM
                                      AVHIPTIVTR TEDGPGTSRW MAMQVGMTFI SAYHMCAGEA AVGELAFTAK HAGLVEMGDM
                                      AVHIPTTVVR TCDGGTTSRW SAMQIGMSFI DAYKMCAGEA AVADLAFAAK HASLVEMADI
                                      AIHIPTIVSR TTDGAQTSRW AAMQIGMSFI SAYAMCAGEA AVADLSFAAK HAALVSMGEM
                                      AVHVPTIVVR TCDGATTSRW TAMQIGMSFI AAYRMCAGEA AVADLAYAAK HAALVGMGDM

                                      LPARRARGPN EPGGLSFGFL ADMVQTSRVP QVSLNVVAAG AMLYDQIWLG SYMSGGVGFT
                                      LPARRARGPN EPGGLSFGFL ADIVQTDRKV KSSLEVVAAG CMLYDQIWLG SYMSGGVGFT
                                      LPARRARAPN EPGGIPFGHM ADIIQTSRKA NVTLEVVGGA CMLYDQIWLG SYMSGGVGFT
                                      LPARRARGPN EPGGLSFGHL ADIVQTSRKA KVALEVVGAG CMLYDQIWLG SYMSGGVGFT
                                      LPARRARGPN EPGGLSFGHL SDIIQTSRTA KVALEVVGAG CMLYDQIWLG SYMSGGVGFT
                                      LPARRARGPN EPGGLSFGHL SDIVQTSRVA KIALEVVGAG CMLYDQIWLG SYMSGGVGFT
                                      LPARRARGPN EPGGLSFGFM ADMIQTDRIV KSSLEVVAAG CMLYDQIWLG SYMSGGVGFT
                                      LPARRARGPN EPGGLSFGHL SDIIQTSRKA KVALEVVGAG CMLYDQIWLG SYMSGGVGFT
                                      LPARRARGPN EPGGISFGHF ADIIQTSRVA KVALEVVGGG CMLYDQIWLG SYMSGGVGFT
                                      LPARRVRAPN EPGGVSFGHL CDIVQSSRVA KVALEVVGAG CVMYDQIWLG SYMSGGVGFT
                                      LPARRARGPN EPGGISFGHM ADIVQTSRVA HVALEVVGAG CMLYDQIWLG SYMSGGVGFT
                                      LPARRARGPN EPGGISFGHM ADIIQTSRVA HVALEVVGAG CMLYDQIWLG SYMSGGVGFT
                                      IPARRARGPN EPGGLSFGHM ADIVQTSRKV NVALQTASAA SMLYDQIWLG GYMSGGVGFT
                                      LPARRARGPN EPGGVSFGFL ADIVQTHRKV KSSLETVASG CMLYDQIWLG SYMSGGVGFT
                                      LPARRARAPN EPGGLTFGHM ADIVQTSRKA NIALEVVGAG CMLYDQIWLG SYMSGGVGFT
                                      LPARRARGPN NPGGLSFGFM ADMVQTSRVT QVSLNVVAAG TMLYDQIWLG SYMSGGVGFT
                                      LPARRARGPN EPGGLSFGHL ADIIQTSRVA KIALEVVGAG CMLYDQIWLG SYMSGGVGFT
                                      LPARRARGPN NPGGISFGFM SDMVQTSRVV YVSLNVVAAG SMFYDQIWLG SYMSGGVGFT
                                      LPARRARAEN EPGGIPFGHM ADIIQTSRAA KTALEVVGAG CMLYDQIWLG SYMSGGVGFT
                                      LPARRARAPN EPGGVTFGNL SDIVQTSRVA NVTLEVVGAG CMLYDQIWLG SYMSGGVGFT
                                      LPARRARGPN EPGGISFGHL SDIVQTSRVA HVALEVVGAG CMLYDQIWLG SYMSGGVGFT
                                      LPARRARGPN EPGGLSFGHM ADVIQTSRVA HVSLEVVGAG CMLYDQIWLG SYMSGGVGFT
                                      IPARRARGPN EPGGLSFGHM ADICQTNRKV NVILQTASAA TMLYDQIWLG GYMSGGVGFT
                                      LPARRARGPN EPGGLSFGFL ADIVQTNRKC KSSLEVVAAG CMLYDQIWLG SYMSGGVGFT
                                      LPARRARGPN EPGGLSFGHL SDIVQTSRVA KIALEVVGAG CMLYDQIWLG SYMSGGVGFT
                                      LPARRARGPN EPGGLQFGYL ADIVQADRVV KASLEVVAAG AMLYDQIWLG SYMSGGVGFT

                                      QYATAAYTND VLDDFSYYAC GVDKFLETSK DIATETTLYA MEQYESFPTL LEDHFGGSQR
                                      QYATAAYTDD ILDDFTYYGY AKGKYMDIVN DLGTEVTLYG IEQYEKYPTT LEDHFGGSQR
                                      QYATAAYCNN ILDDNLYYNV INDKYLEVVK DIATESTIYG LENYEKYPTT LEDHFGGSQR
                                      QYATAAYTDD ILDNNTYYNV INDKYLEVVK DIATESTIYG IETYEKFPTA LEDHFGGSQR
                                      QYATAAYTDD ILDNNTYYDV INDKYLEAVK DIATESTLYG IETYEKFPTA LEDHFGGSQR
                                      QYATAAYTDD ILDNNTYYDV INDKYLDVVK DIATESTLYG IETYEKFPTA LEDHFGGSQR
                                      QYATAAYTDN ILDDYSYYGN AK-KYMDVVN DLGTEVTLYG IEQYEKYPTT LEDHFGGSQR
                                      QYATAAYTDD ILDNNVYYDV INDKYLDVVK DIATESTIYG IETYEKFPTA LEDHFGGSQR
                                      QYATAAYTNN ILDDNLYYDV INDKYLEVVK DIATESTIYG LENYEKYPTT LEDHFGGSQR
                                      QYATAGYTDD ILDNNLYYNI INKKYNDIIK DIATESTLFG IEEYERYPSA LEDHFGGSQR
                                      QYATAAYTNN ILDDNLYYNV INDKYMDVVK DIATESTIYG LENYEKYPTA LEDHFGGSQR
                                      QYATAAYTNN ILDDNLYYNV INDKYMDVVK DIATESTIYG IENYEKYPTA LEDHFGGSQR
                                      MYATPAYTND ILDDYVYWGA AQKKYIETVK DIGTEVTLYG IEAYEKYPTT LEDHFGGSQR
                                      QYATAAYTDD ILDDFCYYGY IKGKYMDVVN DIGTEVTLYG IEQYEKYPTT LEDHFGGSQR
                                      QYATAAYTNN ILDDNLYYDV INDKYLDVVK DIATESTIYG LENYEKYPTA LEDHFGGSQR
                                      QYATAAYTND VLDDFSYYGV AVEKYLEVVK DLATEVTLYA LEQYESFPTL LEDHFGGSQR
                                      QYATAAYTDD ILDNNTYYDV INDKYLDVVK DIATESTLYG IETYEKFPTA LEDHFGGSQR
                                      QYATAAYTND VLDDFSYYGV ANDKFIDVAK ELATEVTLYG IEQYEAFPTL LEDHFGGSQR
                                      QYATAAYTNN ILDDNLYYDI INDKYMDVVK DIATESTLYG LENYEKYPTA LEDHFGGSQR
                                      QYSTAAYTNN ILDDNLYYDV INDKYMDVIK DIATESTLYG LENYEKYPVA LEDHFGGSQR
                                      QYATAAYTNN ILDDNLYYNV INDKYLEVVK DIATESTLYG MENYEKYPTA LEDHFGGSQR
                                      QYATAAYTDD ILDNNTYYDV INDKYLEVVK DIATESTLYG IETYENYPTA LEDHFGGSQR
                                      MYATPAYTND IVDDFLYWAD ASKKYIDTVK DIATESTLYS LEAYEKYPTT LEDHFGGSQR
                                      QYATAAYTDD ILDDFTYYGY AKGKYMDIVN DLSTEVTLYG IEQYEKYPTT LEDHFGGSQR
                                      QYATAAYTDD ILDNNTYYDV INDKYLEVVK DIATESTLYG IETYEKFPTA LEDHFGGSQR
                                      QYATAAYTNN ILDDFSYYGY AVDKYLETVK DIATETAIYA IEQYEYFPTL LEDQFGGSQR

                                      SAVMAAASAI GSACLTGNSQ SGLAAWYLSH LIHKDGWGRM GFFGYDLQDQ CGPTNVFSYQ
                                      ATVLAAASGV TTALATGSSN AGLSAWYLSM YLHKEAWGRL GFFGYDLQDQ CGATNVFSCR
                                      ATSLSAAAGS AVSLATGNGN AGLSGWYLCM YLHKESHGRL GFFGYDLQDQ CGATNVLSYQ
                                      ATVLAAAAGV ATALATGNAN AGLSGWYLSM YLHKEAWGRL GFFGYDLQDQ CGATNVLSYQ
                                      ATVLAAAAGV ACSLATGNAN AGLSGWYLSM YVHKEAWGRL GFFGFDLQDQ CGATNVLSYQ
                                      ATVLAAASGV ACALATGNAN AGLSGWYLSM YVHKEAWGRL GFFGFDLQDQ CGATNVLSYQ
                                      ATVLAAASGV TVAIATGNSN AGLSGWYLSM LLHKDAWGRL GFYGYDLQDQ CGSTNTFSVR
                                      ATVLAAAAGV ATALATSNAN AGLSGWYLSM YLHKEAWGRL GFFGYDLQDQ CGATNVLSYQ
                                      ATSLSAAAGC ATAIATGNGN AGLSAWYLSM YLHKEAHGRL GFFGYDLQDQ CGATNVLSYQ
                                      ATSLAAAAGC GVSIATGNGN AGLSGWYLSM YLHKEAWGRL GFYGYDLQDQ CGASNVCSYQ
                                      ATMLSAAAGS ATALATGNGN AGLSAWYLSM YIHKEAHGRL GFFGYDLQDQ CGATNVFSFQ
                                      ATVLSAAAGS ATALATGNGN AGLSGWYLSM YLHKEALGRL GFFGFDLQDQ CGATNVFSFQ
                                      ATVLAIAAGA STAMATGHSN AGLSAWYLSM YLHKEAWGRL GFYGYDLQDQ CGATNVFSLG
                                      ATVLSAAAGV TTSLATGNAN AGLSAWYLSM YLHKEAWGRL GFFGYDLQDQ CGATNVFSCR
                                      ATVLSAAAGS ATAIATGHGN AGLSAWYLSM YLHKEAHGRL GFFGYDLQDQ CGATNVFSYQ
                                      AGVTAAASGI TCAIATGNSQ AGLAGWYLSQ LLHKEAHGRL GFFGYDLQDQ CGPTNVFSYQ
                                      ATVLAAASGV ACALATGNAN AGLSGWYLSM YVHKEAWGRL GFFGFDLQDQ CGATNVLSYQ
                                      AAVLAAASGI TSAIATGHSQ IGLAGWYLSM LLHKEAWGRL GFFGYDLQDQ CGPTNVFSYQ
                                      ATVLSAAAGS ATSIATGNSN AGLSAWYLSM YLHKEAHGRL GFFGFDLQDQ CGAANVFSYQ
                                      ATVLSAAAGS AGSLATGNAN AGLSAWYLCM YLHKEGHGRL GFFGFDLQDQ CGATNTFSYQ
                                      ATVLSAAAGA ATAIATGNGN AGLSGWYLSM YLHKEGHGRL GFFGFDLQDQ CGATNVLSYQ
                                      ATMLAAASGV ACSLATGNGN AGLSGWYLSM YVHKEAWGRL GFFGFDLQDQ CGATNICTYQ
                                      ATVCSIAAGG ATALATGHSQ AGLSAWYLSM YLHKEAHGRL GFFGYDLQDQ CGATNVFSIA
                                      ATVLSAAAGV TTAIATGNSN AGLSGWYMSM YLHKEAWGRL GFFGYDLQDQ CGATNVFSCR
                                      ATVLAAAAGV ACSLATGNAN AGLSGWYLSM YLHKEAWGRL GFFGFDLQDQ CGATNVLSYQ
                                      AAVVAAAAGI ATGLATGNSQ AGLSGWYLAQ YLLKEAEGRL GFFGYDLQDQ CGAANVFSYQ

                                      GDEGSPLELR GANYPNYAMN VGHQGEYAGI SSAAHAGRFD AYACNPLIKV CFANPALIFT
                                      SDEGAMCELR GPNYPNYAMN VGHQGGYAGI AGAAHFGRGD AWTASPLIKV CFADKNLAFD
                                      SDEGLALELR GPNYPNYAMN VGHQGGYTAI ASAAHAGRGD AYAVNPLVKV CFADDLLPFD
                                      GDEGLPNELR GPNYPNYAMN VGHQGGYAGI AQAAHAGRGD AFTVNPLVKV CFADDLLPFN
                                      GDEGLPDELR GPNYPNYAMN VGHQGGYAGI AQAAHASRGD AFTVNPLIKI CFADDLMPFN
                                      GDEGLPDELR GPNYPNYAMN VGHQGGYAGI AQAAHSGRGD AFTVNPLLKV CFADELMPFN
                                      SDEGAPDELR GANYPNYAMN VGHQGGYAGI AKAAHVGRRD AFAVSPLVKV CFADPNLWFD
                                      GDEGLPNELR GPNYPNYAMN VGHQGGYAGI AQAAHAGRGD AFTVNPLVKV CFADELLPFN
                                      SDEGLALELR GPNYPNYAMN VGHQGGYSGI TSAAHAGRGD AFAVNPLIKV CFADELLPFD
                                      GDEGAPAELR GPNYPNYAMN VGHQGGYAGI TMAAHSTRGD AYTVNPLVKV CFADDLLPFD
                                      SDEGLPLELR GPNYPNYAMN VGHQGGYTAI ASAAHAGRGD AWAVNPLIKV CFADDLLPFD
                                      SDEGLPLELR GPNYPNYAMN VGHQGGYAAI TSAAHAGRGD AWAVNPLIKV CFADDMLPFD
                                      SDEGAIGEVR GANYPNYAMN VGHQGGYTTV VSAAHAGKKD AFCVNPLVKS CFADDLVNFD
                                      SDEGAIDELR GPNYPNYAMN VGHQGGYTGI AGAAHYGRGD AWVASPLIKI AFADKSLAFD
                                      SDEGSPIELR GPNYPNYAMN VGHQGGYAAI TSAAHAGRGD AFALNPLLKI CFADDLLPFD
                                      SDEGNPLELR GANYPNYAMN VGHQGEYAGI SSAAHAGRGD AFACNPLIKV TFANPALVFD
                                      GDEGLPDELR GPNYPNYAMN VGHQGGYAGI AQAAHSGRGD AFTVNPLIKV CFADDLMPFN
                                      SDEGNPLELR GANYPNYAMN VGHQGEYAGI TSAAHAGRMD AFAVNPLIKV TFANPGLVFD
                                      SDEGLPLELR GPNYPNYAMN VGHQGGYAAI TSGAHAGRGD AFATNPLIKI AFADDLLPFD
                                      SDEGLPHELR GPNYPNYAMN VGHQGGYAAI AAGAHAGRGD AYALNPLIKV CFADEMLPFD
                                      SDEGLPVELR GPNYPNYAMN VGHQGGYAAI ACAAHAGRGD AYAVNPLIKV CFADNLLPFD
                                      GDEGLPGELR GPNYPNYAMN VGHQGGYGGI ASAAHSTRGD AFAVNPLIKV CFADDLLPFD
                                      SDEGCIGECR GANYPNYAMN VGHQGGYTSV VAAAHAGK-D AFCVNPLVKV CFADELINFD
                                      SDEGAIDELR GPNYPNYAMN VGHQGGYAGI AGAAHFGRGD AWTASPLIKI CFADKSLAFD
                                      GDEGLPDELR GPNYPNYAMN VGHQGGYAGI AQAAHSGRGD AFTVNPLLKV CFADDLLPFN
                                      SDEGLPLELR GPNYPNYAMN VGHQGEYAGI ASSGHIGRGD AFVVNPLVKV AFADPLLNFD

                                      WDDIRKGYGM GGAREFRAAG ERSLVMPMSD KIDLYSDRGV LLKSDVDLSA VSPLKNAAMK
                                      FTEPRKEFAR GAIREFMPAG ERTLVIPFKD KIDLYDDKGK LLEKDVPLEA VSPVVNPAIR
                                      FSKPRKEFAR GALREFEPAG ERSLVIPMSD KIDIYDDRGK LLESGVDLTA IAPTRNAAIQ
                                      FAEPRKEFGR GALREFVPAG ERSLIIPMSD TVDIYDDRGK LLESNVDIMS LAPTRNAAIK
                                      FAEPRREFGR GALREFVPAG ERSLIIPMSD TVDIYDDRGK LLESNVDIKN LAPTRNAAIK
                                      FAEPRREFGR GAIREFMPAG ERSLVIPMSD TVDIYDDRGK LLESNVDIMS LAPTRNAAIK
                                      FAAPRKEFAR GALREFQPAG ERTIVSPFED KVDLYNDRGQ KVGSNIPLEA LSPTMNPAIK
                                      FAEPRKEFGR GALREFMPAG ERSLVVPMSD TVDIYDDRGK LLESNVDIKS LAPTRNAAIK
                                      FTAPRKEFGR GALREFEPAG ERSLIIPMSD KIDIYDDRGK LLESGVDLMD IAPTRNAAIQ
                                      FTRPRYEFGR GALREFEPAG ERTLVIPMSD TVDIYSDRGQ LLESNVNIRD LAPVKNKAIQ
                                      FTAPRKEFGR GAIREFEPAG ERSLIIPMSD KVDIYDDRGT LLESGVDIMA LAPTTNAAIG
                                      FTAPRKEFGR GALKEFEPAG ERSLIIPMSD KVDIYDDRGT LLESDVDILN LAPTTNTAIG
                                      FADPRGAFGK AALREWDRAG ERAFVIPMAD SIDLYSDRGA KLKSGVDLNA ISPMKNAAIK
                                      FTEPRKEFAR GAIREFMPAG ERSLVIPYKD KIDLYDDKGK LLEKDVPLEA VSPIVNPAIR
                                      FTQPRKEFGR GALREFSPAG ERSLIIPMSE KIDIYDDRGK LLESGVDLVE IAPTRNKAIQ
                                      WTDIRLCFGK GGAREFRAAG ERSLVMPMSD KIDIYSDRGV LLKSDVDLSA ISPLRNAAIQ
                                      FAEPRREFGR GAIREFVPAG ERSLIIPMSD TVDIYDDRGK LLESNVDIMS LAPTRNAAIK
                                      FANVRDCFGK GGAREFRAAG ERSLVMPMSD KIDLYSDRGV LLKSDVDLSA VSPLKNAAMQ
                                      FKEPRREFGR GALREFKPAG ERSLIIPMAD NIDLYNDRGK LLESNVDLMD IAPTKNDAIK
                                      FSQPRKEFGR GALREFEPAG ERSLIIPMSD KIDIYDDRGK LLESGVAIEE LAPTRNAAIQ
                                      FTAPRKEFGR GALREFMPAG ERSLIIPMSD KIDIYDDKGK LLESGVDLMD IAPTRNAAIQ
                                      FTAPRREFGR GAIREFVPAG ERSLIIPMSD TVDIYDDRGK LLESNVDIMS LAPTRNAAIQ
                                      FADPRGAFGK AALREWDRAG ERAFVIPMAD TIDLYSDRGA KLKSGVDIND ISPMRNAAIK
                                      FTEPRKEFAR GAIREFMPAG ERTLVIPFKD KIDLYDDKGK LLEKDVPLEA ISPVINPAIR
                                      FAEPRREFGR GAIREFVPAG ERSLVIPMSD TVDIYDDRGK LLESNVDIMS LAPTRNAAIQ
                                      FTQVRKEFAK GAVREFDRAG ERALILPMSD KVDIYSDRGK LLASDVDIMD LAPTRNRAIR

                                      KLINLTKRTV AVNLAGIENA LKTGKVGGQG RQIKGRELKY DVVANANALA AEIKKLLQVE
                                      KIVNLTKRSV AVNLEGIETA LKTGKVGGKG RQILGMSLDL PIVKDAEKIA KKVDETIRVS
                                      NIIKDTKRTV AVNLAGIDKA LKTGSMGGAK KQILGRELDY DIVGNSGAIC DAVKKLIQVS
                                      KIIMDTKRSV AVNLAGIQGA LASGKMGGKG RHILGRELNY DLVGNADAIA ESVKKYVQVD
                                      KIILDTKRSV AVNLAGIQGA LASGKMGGKG RQILGRGLNY DIVGNVDAIA ESVKKLIQVD
                                      KIILDTKRSV AVSLAGIQGA LASGKMGGKG RQILGRGLNY DLVGNADAIA ENVKNLVQVD
                                      KIINVTKRTV AVNLDGIQGA LMTGKIGGKG RQILGRELNL DLVGNADGLA QKVKDLVMVS
                                      KIIMDTKRSV AVNLAGIQGA LASGKMGGRG RQILGRGLNY DLTGNAEAIA ESVKNYVQVD
                                      NIIKDTKRTV AVNLAGIEKA LESGKMGGLG RKILGRELKY DVVANASAIQ DAVKGFVMAK
                                      KIIMDTKRSV AVNLAGIEKS LSTGKMGGAA KQILGRKLEY NLVENSGALV DAIQKLVQVD
                                      KIIKDTKRTV AVNLAGIEKG LATGKYGGKG RQILGRGLEY DIVGNADAIA ESVANLVKTS
                                      KIIKDTKRTV AINLAGIEKG LATGKYGGKG RQILGRSLEY DIVGNADAIA ESVANLVKVS
                                      KIVTGIKRTA AVDLAGIEKT LATSSIGGKG RKIPGREMKL DIVKNADKIR SKVADLVKVE
                                      KIVNLTKRSV SVSLEGIENA LKTGKVGGKG RQVLGKSLDL PLTKDADKIA KKIEELVRVT
                                      KIVTETKRSV AINLAGIEKA LSTGKMGGKG RQILGNELDY DIVGNAGAIQ DEVQKLVQVS
                                      KLAKLTRRTV AVNLAGIENA LKTGRVGGGR RQIKGRELNY DIVANASALA EKIKALLQVT
                                      KIILDTKRSV AVNLAGIQGA LASGKMGGKG RQILGRGLNY DIVGNVDAIA ANVKKLVQVD
                                      RLISLTKRTV AVNLAGVEGA LKTGKVAGGR RQIKGRELNY DVVANAGALA EKIKTLLQVA
                                      KIIDDTKKSV AINLNGIQKA LSTGKMGGKG RHIPGYELDY DLVGNADSIR DSVEELVRVD
                                      RIIGDTKRTV AVNLGGIQKS LATGKMGGKA RHMPGREMEL DIVENAGAIA DSVKEFVQVD
                                      KIVKDTKRTV AVNLAGIENA LASGKMGGAG RRILGRELKY DIVANASAIQ DSVAKLIQVN
                                      KIIMDTKRSV AVNLGGIQNA LATGKMGGKG RQILGRELDY DIVGRADEIA EKVKALVQVD
                                      SIVTGIKRTA AVDLAGIEKT LATSAIGGKG RKIPGREMKL DIVKNAAAIQ KAVTEMVQVD
                                      KIVNLTKRTV AVSLEGIESA LKTGKVGGKG RQVLGRSLDL SIVKDADKIA KVVADTVRIN
                                      SIIMDTKRSV AVNLAGIQGA LASGKMGGKG RQILGRGLNY DIVGNADAIA ENVKKLVQVD
                                      TIIHDTKRTA AVNLGGIEKA LANGRI-GKV KKIPGKEMKL DIVANAERLA ERVKELVQVN

                                      AGDDTNVQVL GGGKQLLVQI PTARVDAASE FVVGMTATAA ATCEALVTQF KAPMVHAAVW
                                      KNDDTEVKVV GGGKYLLVKA PTQRVEAGAE FVASLSCTAS AVTETILDMY KAPFVKSAVW
                                      DDDDTAVTEL SGGKQLLVQI PSVRTQIGAD FVSASTVTGA AVVQTIIDMF NAPIVKSAVW
                                      EGDDTLVKVM KGGKSLLIQS PSSRMIAGAD YMAATTVGAA AVTQTIIDMF EAPIVKGAVW
                                      EGDDANVKIF KGGKSLLVQV PESRILSGAD YMSATTVGAA AVTQTVLDMF KAPIVKSAVW
                                      EGDDTSVKVI KGGKSLLIQA PSSRIAAGAD YMSATTVGAA AVTQTIIDMF GAPIAKSAVW
                                      EGDDTNVQPL GGGKQLKVQV PTERLNTGAT YVAGTTATSS ALTQAIIDMF KAPMVKSAIW
                                      EGDDTEVKIV KGGKSLLIQS PSSRIIAGAD YMAATTVGAA AVTQTIIDMF GAPIVKGAVW
                                      EGDDTNVKVL AGGKQLLVQV PSVRALVGAD YVSASTVTGA AVVQAIIDMY KAPIVKSAVW
                                      EGDDTVVKPL AGGKQVLIQI PTSRLYSGAE STASMTVSAA AVTQAILDAY NSMIVKAACW
                                      DDDDTNVKVI GGGKQLLVQV PSARTDAGAD FVSGSTVSAA AVVQTIIDTY NAPLVKGAVW
                                      NDDDTVVKVI GGGKQLLVQV PSARTDAGAD FVSGSTVSGA AVVETIINTF NAPLVKGAVW
                                      NGDDTNVESL NGGKQLLVQV PSPRIDVAAE YVSSLTCAAQ ATTLAIIDQF NGPTIKSAVW
                                      KGDDTNVKVL GGGKSLLVQV PTQRIEAGAE FVAGISSTAT ATVESILELY KGAFVKAAVW
                                      EGDDTNIATL GGGKQLLVQV PTVRTTAGAD YVSAVTVGAA AVVQSIMNQF NAPYVKAAVW
                                      PGDDTNVQVL GGGKQLLVQI PSARAEIASE FVVGMTAAAA ATVEAIIQHF KAPMIHAAVW
                                      EGDDTNVRVL KGGKSLLIQA PSSRMAAGAD FMAATTVGAA AVTQTLIDMF KAPIVKSAVW
                                      PGDDTNVQIL GGGKQLLVQV PTARVNAASE FVVGLTGAAS ATVEALIQQF KAPMVHASVW
                                      PNDDTNVESL YGGKQLLIQV PDERLQAGAD YASATTVGAA ATVQSIIDKF NAPIVKAAVW
                                      SDDDTNIETL GGGKQLLVQL PTARLTAGAD YSSALTVSAA ATVQTIVDMF NAPVVKGAVW
                                      KDDDTNVQVL AGGKQLRVQV PSLRTAIGAD YVSASTVGAA AVVQTIIDMY KAPIVKGAVW
                                      EGDDTNVTVL NGGKNLRIQS PTSRILSGAD YMSSTTVGAA AVTQTLIDMF GAMIVKSAIW
                                      SGDDTVVKAL NGGKQLIVQV PSVRIDVAAE YVSSLTCTAS AVTQALVSQF NAPTVKSAVW
                                      KSDDTAVKVI GGGKSLLVQV PTQRVEAGAE FVASLSCTAS AVTEAIIDMY KGPFVKNAVW
                                      EGDDTNVIKV KGGKSLLIQS PKSRIIAGAD FMSATTVGAA AVTQTIMDMF GAPIVKSAVW
                                      EGDDTTVEVL AGGKFLKVQV PSARLESGAE YVSSITASAA AITQAIIELF DACMVKAAVW

                                      GQYPQTVPMA GGNIASVLNI PQNDEGLGFA LRNIMANHIA AITKRNAMNA AALSSIYEQI
                                      GTYPQTMDLV GGNVKMILEI PQKDEGVGYA LRNILTNHCV VIARRNTMNV AALSSIFEQA
                                      GSYPQTMDMK GANIASILSI PQNNEGLGYS LRNITTNHVA AITGKKAMNA AALSSIFEQV
                                      GSYPQTMDLM GGNVQGILSI PQNNEGLGFS LRNIMANHVA AICNRNAMNT AALSCIYEQT
                                      GSYPQTMDLM GGNVAGILNI PQNNEGLGFS LRNIMANHVA AITSRGAMNA AALSSIYEQS
                                      GSYPQTMDLM GGNVQGVLSI PQNNEGLGFS LRNIMANHIA AITSRGAMNA AALSSIYEQS
                                      GQYPQTIDNE GGNVKSMLET PQKDEGYGYS LRNVAVNHVA AATGKRTMNA AALSSIFEQT
                                      GSYPQTMDLM GGMVQGILSI PQNNEGLGFS LRNIMANHVA AICNRNAMNT SALSSIYEQS
                                      GSYPQTMDMM GGNIASILSI PQNNEGLGFS LRNITTNHVA AITGKKAMNA AALSSIFEQV
                                      GSYPVTVGMA GSPIKGILDI PQNNEGLGYS LRNITSNHVA AITRRNAMNA AALSSIYEQS
                                      GSYPQTMDMS GGNVASILSI PQQNEGLGFS LRNIMTNHVA AITGRKAMNA AALSSIYEQA
                                      GSYPQTMDMS GGNVASILSI PQQNEGLGFS LRNIMTNHVA AITGRKAMNA AALSSIYEQA
                                      GQYPQTLDMV GGNVKSIVEI PQKDEGFGYT LRNVMANHLA ATCRFNAMNT AALCSTLETV
                                      GMYPQTIDLE GGNVKSILDV PQKDEGVGYA LRNIPTNHCV IISKRNAMNA AALNSIFEQA
                                      GSYPQTMDLA GGNVASILSI PQKNEGLGFS LRNIMTNHIA AITQRKAMNA AALSSVYEQA
                                      GEYPQTVGMN GGNVASVLNI PQNDEGLGFA YRNVMANHIA AITKRNAMNA ASLAAILEQM
                                      GSYPQTMDLM GGQVQGILSI PQNNEGLGYS LRNIMANHVA AITNRGAMNA AALSSIYEQS
                                      GEYPQTVGMN GGNVASVLNI PQNDEGLGFA LRNVMANHLA MITKRNAMNA AALASIYEQI
                                      GSYPQTVDLS GGNIASILKI PQQNEGLGYS LRNIMTNHIV AITNKKAMNA ACLSSIYEQV
                                      GNYPQTMDMA GGNIASILNI PQKNEGLGYS LRNIMTNHIA AITEKKAMNA AALSSIFEQA
                                      GSYPQTMDMM GSNVASILSI PQNNEGLGYS LRNITTNHIA AITGKRAMNS AALSSIFEQV
                                      GSYPQTMDLM GGSVAGILNI PQNNEGLGFS LRNIMANHVA AITNRSAMNA AALSSIYEQS
                                      GQYPQTLDMV GGNVKSIVEI PQKDEGFGYT LRNVMANHLA AVCKKNAMNT AALCSILENT
                                      GMYPQTMDLV GGNVKMILEI PQKDEGVGYA LRNILTNHCV VIAKRNTMNV AALSSIFEQA
                                      GSYPQTMDLM GGQVQGILSI PQNNEGLGFS LRNIMANHVA AISNRNAMNA SALSSIYEQS
                                      GDYPQTIGLN GGNVSSILEI PQKDEGLGFT LRNIMANHIA AITQRNAMNA AALSSILEQC

                                      GNFEMGNAIG IFERYQMLGL AYQGLNANNM VYDLVKSNGK TGTIGTVVHS VVERAVEDKV
                                      GIWEMGDAVG PWERYQLLGF AYQGLNANNL LYNTVKENGK NGTIGSVVAT IVGKAIEDKV
                                      GMYEMGNAVG PFERHQLLGL AYQGLNAGNY VYDIVKENGK DGTIGTVIQS TVDRALEAGI
                                      GIFEMGGAVG IFERQQLLGL AYQGLNANNL LYDMVKENGK EGTIGTVVES VVRRAIEDGV
                                      GIFEMGGAVG MFERHQLLGL ACQGFNANNV VYDTVKKNGK DGTIGTVLQS IVGRAIEDGV
                                      GIFEMGGAVG MFERHQLLGL ACQGLNANNV VYDIVKENGK DGTIGTVIES IVGRAVEDGV
                                      GIWEMGDAIG WNERLQLCGL AMQGLNANNL TYSLVKENGQ TGTIGSVVGS TVEKAKAAGV
                                      GIFEMGGAVG IFERQQLLGL AYQGLNANNL LYDIVKENGK DGTIGTVIES VVRRAIEDGI
                                      GMYEMGNAVG PFERHQLLGL AFQGLNANNI VFDLVKENGK NGTIGTVVQS VVDKALEAGI
                                      GIFEMGGAIG DFERHQLLGL AYQGLNANNM VYDMVKENGK DGTVGTVIES MVDRAIENKV
                                      GMFEMGNAVG SFARHQLLGF AYQGLNANNI VYEMVKENGK TGTVGSVIET VVEKALEAGI
                                      GMYEMGNAVG SFERHQLLGF AYQGLNANNV VYDIVKENGK TGTIGTVIDT VIEKAIDLGV
                                      GVFEMGDALG IQERHRLLAY SHQGLNANNL VYGTVKEQGK TGTIGTVVHA IVGKALDDKI
                                      GVWEMGDAIG PWERYQLMGF AYQGLNANNL VYSTVKENGK NGTVGSVVAT IVGKAIEDKV
                                      GIYEMGNAVG MFERFQLLGF AYQGLNANNI VHEIVKENAK DGTVGTVVQS TVEKALEAGI
                                      GEFEMGNAIG IFERHQLLAL AFQGLNANNM VYDLVKKNGK TGTIGTVVHS VVERALEDKV
                                      GIFEMGGAVG MFERHQLLGL AYQGLNANNM VYDIVKENGK DGTIGTVIES IVGRAIENNV
                                      GEMEMGNAMG IFERHQLLGM AYQGLNANNM VYETVKANGK TGTIGTVVQS IVGKALEDKV
                                      AMYEMGNAVG EFERQQLLGL AYQGLNANNL VYDIIKDNGK DGTIGTVIDS TVNRALEDNV
                                      GMFEMGNAVG EFERHQLLGF ACQGLNANNV VYDLVKDNGK DGTVGTVVQS VVERAIEDNV
                                      SMYEMGNSVG LFERHQLLGL AYQGLNANNM VCDIVTKN-K TGTIGTVVES TVERAIEDGV
                                      GIFEMGGAVG MFERQQLLGL ACQGLNANNI VYETVKENGK DGTIGTVLQS IVGRAIEDGV
                                      GVFEMGDAIG NQTRHRLLAF SHQGLNANNM VYGTTKALGK TGTIGSAVHA CVEKAIADKV
                                      GVCEMGDAVG PWERYQLLGF AYQGLNANNL VYSTVKENGK NGTIGSVVAS VIGKAIEDKV
                                      GIFEMGGAVG MFERHQLLGL AYQGLNANNL LYDIVKENGK DGTIGTVIES VVRRAIEAGI
                                      GEFEMGNAIG MFERHQLLGL AYQGLNANNI VYETVKEQGK SGTIGTVVHS IVERALEDGV

                                      IKAGEKLVMY EAVDVPMWNA YCAAGTLAAT MVNCGALRGA QAVSSTLLYF NDVIEKETAL
                                      IKVEKTLKLY TTDDIALWNA YTAVATMAAT MVNCGALRGA QAVSSTLLYV NDLIERETGL
                                      ISVDKTANFY KANDVSMWNA CAAAGQLAAT MVNVGAGRAA QNVSSTILYY NDILEKETGL
                                      ISVDKTAKFY KANDVPMWNA YAAAGTLAAT MVNCGAGRAA QNVSSTLLYF NDILEKETGL
                                      ISVDKTAKFY KANDVPMWNA YAAAGTLAAT MVNCGAGRAA QNVSSTLLYF NDMLEKETGL
                                      ISVDKTAKFY KANDVPMWNA YAAAGTLAAT FVNCGAGRAA QNVSSTLLYF NDILEKETGL
                                      IKADTTWKAM KTDDVAAWNA YAASCTLAAT IVNCGAARGA QAVSSTLLYS NDLLEHETGL
                                      ISVDKTAKFY KANDVPMWNA CAAVGTLAAT MVNCGAGRAA QNVSSTLLYF NDILEKETGL
                                      ISVDKTANFY KANDVSMWNA CAAAGQLAAT MVNCGAARAA QNVSSTLLYF NDILEKETGL
                                      IHVDKTGKFY KADDVAMWNA YAAAGTLAAS MVNCGASRAA QDVAATMLYF NDILEKETGL
                                      IEVDHKANFY KANDVSMWNA CAAAGQLAAT LVNCAAGRAA QNVSSTILYF NDMLEKETGL
                                      IEVDHTAKFY KANDVSMWNA CAAAGQLAAT LVNCGAGRAA QNVSSTIVYF NDILEKQTGL
                                      ISADKKFTTY KTSDVGRWNA YCAAGTMAAT MVNCGAMRAP QSVSAVLLYF NDIVEKETSL
                                      IKVEKTLKVY TTDDIPKWNA YAAAGVMAAT MVNCGALRGA QAVSSTLLYY NDLLERETAL
                                      ISVDKTANFY KAEDVAMWNA CASAGSLAAT MVNVGAGRAA QNVSSTLLYF NDILEKETGL
                                      IKPGKKFVMY EANDVSMWNA YNAAGVLAAT MVNCGALRGA QAVSSTLLYY NDLVEKETAL
                                      ISVDKTAKFY KANDVPMWNA YAAAGTLAST LVNCGAGRAA QNVSSTLLYF NDIIEKETGL
                                      IKAGKKLVMY EANDVSKWNA YAAAGVLAAT MVNCGSLRGA QAVSSTLLYF NDIIEKETAL
                                      ISVDKTASFY KANDVPMWNA YAAAGQLAAS MVNCGAGRSP QNVSSTLLYF NDIIEKETGL
                                      IEVDKTANFY KAQDVSMWNA YAAAGQLAAT MVNCAAGRAA QNVSSTILYY NDIIEKETGL
                                      IAVDKKANFY KANDVSKWNA YAAAGMLAAT MVNCGAGRAA QNVSSTILYF NDILEKETGL
                                      ISVDKTANFY KANDVPMWNA YAAAGTLAAT LVNCGAGRAA QNVSSTLLYF NDMLEKETGL
                                      ISADKKFTTY KTNDVGKWNA YCAAGTLVAT LINCGAQRAP QAVSSVLLYF QDLIEKETSL
                                      IKVEKTLKLY TTDDIPLWNA YTAAATMAAT MVNCGALRGA QAVSSTLLYT NDLIERETGL
                                      ISVDKTANFY KANDVPKWNA CAAVGTLAAT LVNCGAGRAA QNVSSTLLYF NDILEKETGL
                                      ISVDKVAKFY KANDVMLWNA YAAAGSLAAT MVNCGAARAA QCVSSTLLYF NDLLEKETGL

                                      PGCDWGKVMG TAVGFSFFSH SIYGGGGPGV FNGNHVVTRH SRGFAIPCVS AAVALDAGTQ
                                      PGCDFGKVEG TAVGFSFFSH SIYGGGGPGV FNGNHVVTRH SKGFAIPCVS AACSLDAGTQ
                                      PGTDMGRAQG TAVGFSFFSH SIYGGGGPGI FNGNHVVTRH SRGFAIPCVC AAVSLDAGTQ
                                      PGCDYGKVEG TAVGFSFFSH SIYGGGGPGV FNGNHVVTRH SRGFAIPCVC AAVALDAGTQ
                                      PGCDYGKVQG VAVGFSFFSH SIYGGGGPGV FNGNHVVTRH SRGFAIPCVC AAVALDAGTQ
                                      PGCDYGKVQG VAVGFSFFSH SIYGGGGPGV FNGNHVVTRH SRGFAIPCVC AAVALDAGTQ
                                      PGCDFGKVMG TAVGFSFFSH SIYGGGGPGV FNGNHIVTRH SKGFAIPCVA AAVSIDAGTQ
                                      PGCDYGKVEG TAVGFSFFSH SIYGGGGPGV FNGNHVVTRH SRGFAIPCVC AAVALDAGTQ
                                      PGCDMGRSQG TAVGFSFFSH SIYGGGGPGI FNGNHVVTRH SRGFAIPCVC AAVSLDAGTQ
                                      PGCDYGKLQG ASVGFSFFSH SIYGGGGPGI FNGNHVVTRH SRGFAIPCVA AACSLDAGTQ
                                      PGCDMGRAQG TGVGFSFFSH SIYGGGGPGI FNGNHVVTRH SRGFAIPCVS AACSLDAGTQ
                                      PGCDMGRAQG TGVGFSFFSH SIYGGGGPGI FNGNHVVTRH SRGFAIPCVS AACAIDAGTQ
                                      PGCDFGKVQG VAVGFSFFSH SIYGGGGPGT FNGNHVTTRH SKGLGVPCVA AAVALDAGVQ
                                      PGVDFGKVQG TAVGFSFFSH SIYGGGGPGI FNGNHVVTRH SKGFAVPCVS AACALDAGTQ
                                      PGCDFGKVQG TAVGFSFFSH SIYGGGGPGI FNGNHIVTRH SRGFAIPCVS AAVSLDAGTQ
                                      PGCDFGRVMG TAVGFSFFSH SIYGGGGPGV FNGNHIVTRH SRGMAIPCVA AAVALDAGTQ
                                      PGCDYGKVQG TAVGFSFFSH SIYGGGGPGV FNGNHVVTRH SRGFAIPCVC AAVALDAGTQ
                                      PGCDFGRVMG TAVGFSFFSH SIYGGGGPGV FNGNHVVTRH SRGFAIPCVA AAVALDAGTQ
                                      PGCDYGRVQG TSVGFSFFSH SIYGGGGPGI FNGNHIVTRH SRGFAIPCVA ASASLDAGTQ
                                      PGCDMGRAQG TAVGFSFFSH SIYGGGGPGV FNGNHIVTRH SRGFAIPCVS AGVSLDAGTQ
                                      PGCDMGRAQG TAVGFSFFSH SIYGGGGPGI FNGNHVVTRH SRGFAIPCVC AACSLDTGTQ
                                      PGCDYGKVQG VAVGFSFFSH SIYGGGGPGV FNGNHVVTRH SRGFAIPCVC AAVALDAGTQ
                                      PGCDFGKVQG AAVGFSFFSH SIYGGGGPGV FNGNHVVTRH SKGLAVPCVA AAVALDAGVQ
                                      PGCDFGKVEG TAVGFSFFSH SIYGGGGPGV FNGNHVVTRH SKGFAVPCVS AACSLDAGTQ
                                      PGCDYGKVEG TAVGFSFFSH SIYGGGGPGV FNGNHVVTRH SRGFAIPCVC AAVALDAGTQ
                                      PGCDYGKVQG TAVGFSFFSH SIYGGGGPGV FNGNHIVTRH SRGFAIPCVA AAVALDAGTQ

                                      MFTPEMTSGL VGAVYGEIKE FREPIVAVAE AV-------- ---------- --M--SSDLE
                                      MFTPEATSGI I-SVFGEIPE FREPLIHVAK GAAYKPQFYP GKTSVAQNRK KFMDPSYKME
                                      MTTIEKTSTL VGNVFGSIPE FKEPIKAVAG ALAYELQYYP GATSVAENRR KHM--SGKVE
                                      MFSIESTSGL IGDVFGAIQE FREPIKAVAG VLAYERQFYP GATSVAENRR KHM--SGKLE
                                      MFTIESTSGL IGDVFGGIKE FREPIKAVAG ALAYKPQFYP GATSVGANRR KHM--SGKLE
                                      MFTIESTSGL IGDVFGSIEE FRQPIKAVAG ALAYEAQYYP GATSVGANRR KHM--SGKLE
                                      MFSVEATSKI IGIVYGDLPE FKDPITAVAK AA--MAQLIP GTSKVAANRR KALDPTKTLD
                                      MFTIESTSGL IGDVFGAIPE FREPIKAVAG ALAYERQFYP GATSVAENRR KHM--SGKLE
                                      MFTVEKTSAL VGSVFGSIPE FKEPIKAVAG ALVYKPQFYP GATSVAENRR KHM--SGKVE
                                      MFTIESTSQL IGDVFGTMDE FREPIKAVAG ALAYKAQYYP GTTSVAANRR KHM--GHDLE
                                      MITIEKTSGL VGNVFGSIEE FREPIKAVAG ALAYEAQYYP GATSVAENRR KHM--SGDVE
                                      MITIEKTSAL VGNVFGSIEE FREPIKAVAG ALAYEAQYYP GATSVAENRR KHM--SGKVE
                                      IYSPAKTSQL VGDVFSAVDE FREPIKAIAE AVAYKPQYYP GNTSVAKNRR KHM--SDDLE
                                      MFSPESTSKA M-EVFGEIPE FNQPLVAVAK GAAYKPQFYP GKTSVAQNRK KFMDPSYKME
                                      MFTIEKTSGL IGDVFGSIKE FREPINAISE ALAYEPQFYP GNTIVAENRR KHM--SGKLE
                                      MFTPEMTSGL VGAIYGEIKE FREPIVSVAE AIAYTPQYYP GNTSVGANRR KHM--SGNLE
                                      MFTIESTSGL IGDVFGSIDE FRQPIKAVAG ALAYESQYYP GATSVGANRR KHM--SGKLE
                                      MFTPEMTSGL VGAIYGEIKE FREPIVSVAE AVAYTPQFYP GSTSVGINRR KHM--SGNVE
                                      MFTPEATSSL IGDVFGSIET FREPIDAVAK ALEIEKQYHP GKTSVAKNRS KHM--SNDLE
                                      MFSIEKTSGL IGDVFGSIKE FREPIKAVAE SLTYEAQFYP GATSVAENRR KHM--SGKVE
                                      MFTIEKTSSL VGNVFGSIPE FKEPIKAVAG ALAYKPQYYP GATSVAANRR KHM--SGDVE
                                      MFTIEATSGL IGNVFGTIGE FSEPIKAVAG AL-------- ---------- --M--SGDLE
                                      VYSPEKTSGL VGDVFSAVDE FREPIKAVAG AVAYKPQYYP GSTSVAKNRR KFM--SDDVE
                                      MFSPEATSGI L-GIFGEIAE FREPLSHVAK GAAYKAQYYP GKTSVAQNRK KFMDPSYKLE
                                      MFSIESTSGL IGDVFGAIPE FREPIKAVAG VLAYERQYYP GATSVAANRR KHM--SGKLE
                                      MFSPEMTSAV VGTVYGSIPE FREPIKTVAA SLAYEPQYYP GNTSVAQNRR KHM--SGNVE

                                      KLRDISDADV VTIMGHRAPG ADYPSTHPPL AEMGEPDCPI RQLVTPTPGA AAGDRIRYSQ
                                      KIRSLSDDDV VLILGHRTPG SAYKTCHPPL KESGEPDDPI RKIVEPIPGA AAGDRIRYIQ
                                      KLREISDDDL TLVLGHRAPG SDYPSTHPPL AEMGEPECSV REMVEPTPGA KAGDRVRYVQ
                                      KLREISDEDL TAILGHRAPG SDYPSTHPPL AEMGEPACPI REIVEPTPGA KAGDRVRYVQ
                                      KLREISDEDL TAILGHRAPG SDYPSTHPPL AEMGEPACSV REAVTATPGA AAGDRVRYVQ
                                      KLREISDEDL TAVLGHRAPG SDYPSTHPPL AEMGEPACSI REAVAATPGA AAGDRVRYVQ
                                      KVRDVSDDDV VAILGHRTPG TAYPATHPPL AEMGEPEDPM RELVKPTEGA AAGDRIRYIQ
                                      KLREISDEDL TAILGHRAPG SDYPSTHPPL AEMGEPACSI RENVEPTPGA KAGDRVRYVQ
                                      KLRDISDDDL TLMLGHRAPG SDYPSTHPPL AEMGEPDCSI RQTVEATPGA KAGDRVRYVQ
                                      KLREISDEDL TAILGHRAPG QDYPSTHPPL AEMEEPPCPI RELVEPTPGA KAGDRVRYVQ
                                      KLREVSDDDL TLVLGHRAPG SDYPSTHPPL AEMGEPECSI REIVEPTPGA KAGDRVRYVQ
                                      KLREVSDDDL TLVLGHRAPG SDYPSTHPPL AEMGEPECSV REMVEATPGA KAGDRVRYVQ
                                      KLRDIADEDL TAILGHRAPG SDYPSTHPPL SEMGEPDDPI REIVEPTPGA AAGDRVRYVQ
                                      KLRSLSDDDI VIMLGHRAPG SAYKTIHPPL TESNEPDCPI RKLVEPTPGA KAGDRIRYNQ
                                      KLREISDEDL TLILGHRAPG SDYPSTHPPL AEMGEPECSI RELVEPTEGA KAGDRVRYVQ
                                      KLRDIPEADV VAIMGHRAPG ADYPSTHPPL KEMGEPDCPI RQLVEPTPGA AAGDRVRYSQ
                                      KLREISDEDL TAVLGHRAPG SDYPSTHPPL AEMGEPACSV REAVAPTPGA AAGDRVRYVQ
                                      KLRDIPEADV VAVMGHRAPG ADYSSTHPPL KEMGEPDCPI RQIVAPTAGA AAGDRVRYSQ
                                      KLREISDEDL TLILGHRSPG SDYPSTHPPL EEMGEPECSI REIVEPTEGA KAGDRIRYAQ
                                      KLREISDDDL TIILGHRVPG TDYPSTHPPL AEMGEPECSI REMVEPTDGA KAGDRIRYVQ
                                      KLREISDDDL TMILGHRPAG SDYRSTHPPL AEMGEPECSI RQTVEPTPGA KAGDRVRYVQ
                                      KIREISDEDL TAVLGHRAPG SDYPSTHPPL AEMGEPACSV REAVEATPGA KAGDRVRYVQ
                                      KMRDISDEDL TALLGHRAPG SDYPSTHPPL SEIGEPACPV REVVEPTPGA AAGDRMRYVQ
                                      KIRSLSDDDV VIMLGHRAPG SAYKTIHPPL KEGGEPDDPI RKIVEPTAGA AAGDRIRYCQ
                                      KLREISDEDL TAVLGHRAPG SDYPSTHPPL AEMGEPACST RENVAATPGA AAGDRVRYIQ
                                      KLREISDEDL TAILGHRAPG SDYPSTHPPL AEMGEPDCPI REIVEPTPGA AAGDRIRYVQ

                                      FADSMYNAPA IPYFRSYWAA INCRGSDPGT LSGRQIVEAR ERDIEQYTKI MMDTEMCDPA
                                      FTDSMYFAPM VPYLRSWMAC TRYRGVDPGT LSGRQIIETR ERDLEKIAKE TMETEMYDAA
                                      FVDSMYNGPS VPYVRSYSAA INFRGVDPGT LSGRQVVEAR ERDMEEVAKF QMETEMTCPA
                                      FTDSMYNAPA TPYFRSYFAA INYRGVDPGT LSGRQIVEAR ERDMEKCAKV QMETEITDPA
                                      FSDSMYNAPA TPYFRSYFAA INFRGVDPGT LSGRQIVEAR ERDMEKCAKV QMETEMSCPA
                                      FADSMYNAPA TPYFRSYFAA INFRGVDPGT LSGRQIVEAR ERDMEQCAKV QMETEMTDPA
                                      FTDSMYFAPM VPYVRSWMAA TRFRGVDPGT LSGRQIIEAR ERDLDKLGKM LLESEAFDCA
                                      FTDSMYNAPA TPYFRSYFAA INFRGVDPGT LSGRQIVEAR ERDMEQCAKV QMETEITDPA
                                      FVDSMYNAPA TPYFRSYAAA INFRGVDPGT LSGRQVVEAR ERDMEQVAKF QLETEMTCPA
                                      FVDSMYNAPS VPYVRSYYAA INFRGVDPGT LSGRQIVEAR ERDMEVVAKD QIETEMTCPA
                                      FVDSMYNAPS TPYFRSYAAA INYRGVDPGT LSGRQVVEAR ERDMEEIAKF QLETEMTCPA
                                      FVDSMYNAPS TPYFRSYAVA INHRGVDPGT LSGRQVVEAR ERDMEEVAKF QLETEMTCPA
                                      YADSMYNAPA TPYFRSYHAA INFRGVDPGT LSGRQVNEMR ERDLEEYTKR QSETEITDWG
                                      YADSMYFAPM VPYLRSWMAV TRYRGVDPGT LSGRQIIEAR ERDLEKITKE TFETEMFDPA
                                      FVDSMYNAPA TPYFRSYFAA INFRGVDPGT LSGRQVVEAR ERDMENVAKV SLETEISCPA
                                      FADSMYFAPS IPYWRSYWAA INCRGADPGT LSGRQIIEAR ERDIEAYTKK LMDSEMTDVA
                                      FADSMYNAPA TPYFRSYFAA INFRGVDPGT LSGRQIVEAR ERDMEQCAKV QMETEMTDHA
                                      WTDSMYFAPS IPYFRSYWGA INCKGCDPGT LSGRQIIEAR ERDIEDYTKA QYDSEMTDVA
                                      WVDSMYNAPA TPYFRTYHAA INFRAVDPGT LSGRQLVEAR ERDMEKMTKV QLETEMTCPG
                                      FVDSMYNAPS TPYFRSYNTA INFRGVDPGT LSGRQVVEAR ERDMEELAKF QLETEMTCPA
                                      FVDSMYNGPS VPYFRSYGAA IKFRGVDPGT LSGRQVVEAR ERDMEEVAKF QIETEMFDPA
                                      FADSMYNAPA TPYFRSYFAA INFRGVDPGT LSGRQIVEAR ERDMEECAKV QMETEISCPG
                                      FADSMYNGPA VPYWRSYHAA INFRGVDPGT LSGRQVNEMR ERDMEEYAKR QSETEITDWG
                                      FTDSMFYAPA VPYLRSWMAA TRYRGVDPGT LSGRQIVEAR ERDVEKITKE LMETEVYDAA
                                      FADSMYNAPA TPYFRSYFAA INFRGVDPGT LSGRQIVEAR ERDMEQCAKV QMETEITDHA
                                      WTDSMYNAPA TPYWRSYYAA INHRGVDPGT LSGRQIVEAR ERDVEVYGKM SIETEMTCPA

                                      LATMRGCTVH GHSLRLDEDG MMFDMLARTE LGNVYYVKDQ VGIPLDRKVN AGKPMSEAEA
                                      RTGYRGCTVH GHSLRLNENG MMFDMLQRVV LGNVYGVKNQ VGDPLDRKIN LGKPMSDEEL
                                      LASLRGATVH GHSLRLPEDG VMFDMLDRCR KDSIIMHKDQ VGRPIDKKVN LGKPMSPEEA
                                      LSGMRGATVH GHSVRLQEDG VMFDMLDRRR LGTIIMDKDQ VAIPLDRKVD LGKPMSSEEA
                                      LSGMRGATVH GHSVRLQEDG VMFDMLDRRR LGTIIMDKDQ VAIPLDRKVD LGKPMSEEEA
                                      LAGMRGATVH GHSVRLQEDG VMFDMLDRRR LGVIIMDKDQ VAIPLDRKVN LGKPMSSEEA
                                      RSGVRGCTVH GHSLRLDQNG MMFDMLQRSV MGSVSIVKDQ VGRPLDKAVP VGKPMSDADL
                                      LSGMRGATVH GHSVRLQEDG VMFDMLDRRR LGTIIMDKDQ VAIPLDRKVD LGKPMSSEEA
                                      LASLRGATVH GHSLRLPEDG LMFDMLDRTR KNIVIMHKDQ VGRPIDKKVN LGKPMSEEEA
                                      RSSLRGATVH GHSVRLQEDG VMFDMLDRAR LDVIIMDKDQ VAIPLDRKVN LGKPMSEDEL
                                      LASLRGATVH GHSLRLPEDG IMFDMLDRCR LGVVIMHKDQ VGRAIDKKVD FGKPMSEEEA
                                      LASLRGATVH GHSLRLPEDG IMFDMLDRCR LGVVIMHKDQ VGRAIDKKVD FGKPMSEEEA
                                      LAGMRGCTVH GHSLRLQEDG VMFDMLDRRR LGNIVMDKDQ VGVPIDRKVN LGKPISEAEA
                                      RTSLRGCTVH GHSLRLNENG MMFDMLQRQV LGTVKAVKDQ VGDPLDRKVN LGKPMSEAEL
                                      LSGLRGATVH GHSLRLQEDG VMFDMLDRRR LGTIIMDKDQ VGRPLDKKVD LGKPMSEDEA
                                      RCSMRGCTVH GHSLRLEENG LMFDMLARTE LGNVYYVKDQ VGIPLDKKIN VGKPMSEDEL
                                      LAGMRGATVH GHSVRLQEDG VMFDMLDRRR LSTIIMDKDQ VAIPLDRKVD LGKPMSSEEA
                                      LCSMRGCTVH GHSLRLEENG MQFDMLARTE LGNVYGVKDQ VGIPLDKKVN LGKPMSEAEA
                                      LAGLRGATVH GHSLRLQEDG VMFDMLDRRR LGTIVMDKDQ QARPIDKKVD LGKPMSEDEA
                                      LACLRGASVH GHSLRLQEDG VMFDMLERVR LGTIIVQKDQ VGRPIDKKVD LGKPMSDEEA
                                      LSSLRGATVH GHSLRLQEDG VMFDMLDRAR LGIVKMHKDQ VGRPIDKKVQ LGKPMSAKEA
                                      LSGMRGATVH GHSVRLQEDG VMFDMLDRRR LGTIIMDKDQ VAIPIDRKVD LGKPMSEEEA
                                      LAGMRGCTVH GHSLRLQEDG VMFDMLDRRR LGVIVSDKDQ VGVPIDRKVN LGKPMSEAEA
                                      RSGLRGCTVH GHSLRLNENG MMFDMLQRVV LGNVYAVKDQ VGDPLDRKVN LGKPMSDAEL
                                      LAGVRGATVH GHSVRLQEDG VMFDMLDRRR LGTIIMDKDQ VAIPLDRKVD LGKPMSSEEA
                                      LAGLRGATVH GHSCRLQEDG VMFDMLDRRR LGTIIMDKDQ VGVPLDRKVD LGKPMSEEEA

                                      KKRTTIFRCD NVSFFDEGLV TLHHMWERRS KWGFRP
                                      KKRTTIYRID GVPFDAEVVG WVQRIHNLRT KCGFAP
                                      AKRTTIYRVD NVAFDAEVIE WVHRVFDQRT TYGFKP
                                      AKRTTIYRVD NVPFDAEVIE WVQRIFDLRT KYGFQP
                                      AKRTTIYRVD NVAFDAEVIE WIHRVFDQRT SYGFQP
                                      AKRTTIYRVD NVAFDAEVIE WVHRVFDQRT SYGFQP
                                      KSRTTIYRVD GEAADKELIT YIQRIHTLRT MWGFKP
                                      AKRTTIYRVD NVPFDAEVIE WVQRIFDLRT KYGFQP
                                      AKRTTIYRVD NVAFDKEVIE WVHRVFDKRT IYGFKP
                                      AKRTTIYRVD NVSFDAEAVE WVQRVYLQRT QYGFRP
                                      AKRTTIYRVD NVAFDAEVIE WVHTVFEKRT AYGFKP
                                      AKRTTIYRVD NIAFDAEVIE WVHTIFEKRT AYGFKP
                                      AKRTSIYRVD NISFDKEVVE HVQRVWELRT RYGFQP
                                      KKRTTIYRID GVSFDDEVVG WVQRIFTLRT KCGFYP
                                      AKRTTIFRAD NVAFDEEVVE WVHRVWSQRT KYGFQP
                                      KKRTTIFRYD NVSFFDEALE ALHHMWEYRT KWGFRP
                                      AKRTTIYRVD NVAFDAEVVE WVQRIFDLRT KYGFQP
                                      KKRTTIFRFD GVPMFDEAIE MTHHMWERRS KWGYRP
                                      AKRTTIYRAD NVPFDDEVVE WVHRIWEQRT EYGFQP
                                      AKRTTIYRVD NVPYDKEVLE WVHRVFEQRT MYGYKP
                                      AKRTTIYRVD NVAYDKEVIE WVHRVFDQRT KYGFKP
                                      AKRTTIYRVD NVPADAEVIE WIHRVFDQRT SFGFQP
                                      AKRTTIYRVD NVAFDKEVIE HVQRVWELRT KYGFVP
                                      KKRTTIYFIG GVPFDAEVVG WVQRIHNERT KCGFAP
                                      AKRTTIYRVD NVAFDAEVVE WVHRIFDQRT KFGFQP
                                      AKRTTIYRVD NVPFDSEVVE WVQRIWELRT RYGFQP
