# Supplementary material for: Comparative genomic analysis of Methanimicrococcus blatticola provides insights into host adaptation in archaea and the evolution of methanogenesis
Source: ISME Commun. 2021 Sep 9;1:47. doi: 10.1038/s43705-021-00050-y (PMC9723798; doi:10.1038/s43705-021-00050-y)
Supplement: Supplementary file 14 — Supplementary Data Set 4. [file 43705_2021_50_MOESM14_ESM.zip › Supp-data-phy/Figure-1B.phy]

50   1497
Methanimicrococcus_blatticola_PA_DSM_13328                       attccggttg atcctgccgg aggttactgc tatcggtgtt tgactaagcc atgcgagtca
LN565459.1_Atta-colombica|Clone-SIBI956-N12D1-16S-A              ---------- ---------- --gttactgc tatcggtgtt tgactaagcc atgcgagtca
LN564840.1_Atta-colombica|Clone-SIBP897-N12D0-16S-A              ---------- ---------- --gttactgc tatcggtgtt tgactaagcc atgcgagtca
JN173199.1_Low-temperature-anaerobic-bioreactor|Clone-A614       ---------- ---------- ---------- ---------- ---------- ----------
HQ678041.1_Low-temperature-anaerobic-bioreactor|Clone-2D9        ---------- ---------- ---------- ---------- ---------- ----------
AB034189.1_Holstein-rumen|                                       --tctggttg atcctgccag aggttactgc tatcggtgtt tgactaagcc atgcgagtca
AB541722.1_cattle-manure-compost|Clone-K09_2_28                  ---------- ---------- -ggttactgc tatcggtgtt tgactaagcc atgtgagtca
AB541721.1_cattle-manure-compost|Clone-K09_2_27                  ---------- ---------- -ggttactgc tatcggtgtt tgactaagcc atgcgagtca
AB739367.1_pony-feces|Clone-PMET15                               ---------- ---------- ---------- ---------- ---------- ----------
AB739342.1_horse-feces|Clone-HMET44                              ---------- ---------- ---------- ---------- ---------- ----------
AB009822.1_Odontotermes-formosanus|MOf1                          ---------- ---------- ---------- ---------- ---------- ----------
AY487186.1_Food-soil-of-Cubitermes-fungifaber|clone-Soil113A_11  --tccggttg atcctggcag aggttactgc tatcggtgtt cgactaagcc atgcgagtca
KU749263.1_Sahiwal-cow-rumen|Clone-SW6A7197                      ---------- ---------- ---------- ---------- ---------- ----------
KU753996.1_Karan-Fries-cow-rumen|Clone-KF57269                   ---------- ---------- ---------- ---------- ---------- ----------
DQ123877.1_Hereford-Cross-cow|Clone-ON-CAN.05                    ---------- ---------- ---------- ---------- ---------- ----------
EU883694.1_Muskoxen-rumen|Clone-Musk-M-47                        ------gttg atcctgccgg aggttactgc tatcggtgtt tgactaagcc atgcgagtca
EU883680.1_Muskoxen-rumen|Clone-Musk-M-19                        -ttccggttg atcctgccgg aagttactgc tatcggtgtt tgactaagcc atgcgagtca
KM073425.1_Budorcas-taxicolor-bedfordi-rumen|Clone-G16           ---------- ---------- ---------- ---------- ---------- ----------
KM650104.1_Budorcas-taxicolor-bedfordi-rumen|Clone-f8            ---------- ---------- ---------- ---------- ---------- ----------
JQ268014.1_Soil|Clone-PY-22                                      --tccggttg atcctgccag aggttactgc tatcggtgtt tgactaagcc atgcgagtca
JQ268013.1_Soil|Cone-PY-21                                       --tccggttg atcctgccgg aggctactgc tatcggtgtt tgattaagcc atgcgagtca
JQ268012.1_Soil|Cone-PY-20                                       --tccggttg atcctgccag aggttactgc tatcggtgtt tgattaagcc atgcaagtca
JQ268021.1_Soil|Cone-PY-30                                       --tccggttg atcctgccgg aggttactgc tatcggtgtt tgactaagcc atgcgagtca
JF807226.1_Yak-rumen|Clone-QTPYAK50                              ---------- ---------- ---------- ---------- ---------- ----------
JF807225.1_Yak-rumen|Clone-QTPYAK49                              ---------- ---------- ---------- ---------- ---------- ----------
JQ179835.1_Cow-rumen|Clone-C4TRD08                               ---------- ---------- ---------- ---------- ---------- ----------
GU797098.1_Bubalus-bubalis-rumen|Clone-NDRI-B8                   ---------- ---------- ---------- ---------- ---------- ----------
HQ616024.1_Cow-rumen|Clone-MC-22                                 ---------- ---------- ---------- ---------- ---------- ----------
EU413570.1_Svalbard-reindeer-rumen|Clone-SRmetE1                 ---------- ---------- ---------- ---------- ---------- ----------
2227337619_Passalidae-beetle-|2226988705                         ---------- -------cgg aggttactgc tatcggtgtt tgactaagcc atgcgagtca
2228228813_Passalidae-beetle-|2227639899                         ---------- -------cgg aggttactgc tatcggtgtt tgactaagcc atgcgagtca
IMNBL1DRAFT_00205293_Passalidae-beetle-|IMNBL1DRAFT_c0020529     ---------- ---------- aggttactgc tatcggtgtt tgactaagcc atgcgagtca
IMNBL3_100614463_Passalidae-beetle-|IMNBL3_c10061446             ---------- ---------- aggttactgc tatcggtgtt tgactaagcc atgcgagtca
JGI996J12353_10026332_Passalidae-beetle-|JGI996J12353_1002633    ---------- ---------- aggttactgc tatcggtgtt tgactaagcc atgcgagtca
JGI24708J26588_100268302_Biogas-plant|JGI24708J26588_10026830    ---------- ---------- aggttactgc tatcggtgtt tgattaagcc atgcgagtca
JGI20163J26743_112278651_Cubitermes-gut|JGI20163J26743_11227865  ---------- ---------- ---------- ---------- ---------- ----------
JGI24696J40584_129447712_Termite-gut|JGI24696J40584_12944771     ---------- ---------- aggttactgc tatcggtgtt tgactaagcc atgcgagtca
Ga0082212_100283535_Termite-gut|Ga0082212_10028353               attccggttg atcctgccgg aggttactgc tatcggtgtt tgactaagcc atgcgagtca
Ga0099364_1000802919_Termite-gut|Ga0099364_10008029              attccggttg atcctgccgg aggttactgc tatcggtgtt tgactaagcc atgcgagtca
Ga0123355_104274571_Termite-gut|Ga0123355_10427457               attccggttg atcctgccgg aggttactgc tatcggtgtt tgactaagcc atgcgagtca
Ga0123356_103866871_Termite-gut|Ga0123356_10386687               attccggttg atcctgccgg aggttactgc tatcggtgtt tgactaagcc atgcgagtca
Ga0123353_106571171_Termite-gut|Ga0123353_10657117               attccggttg atcctgccgg aggttactgc tatcggtgtt tgactaagcc atgcgagtca
Ga0123354_102998281_Termite-gut|Ga0123354_10299828               attccggttg atcctgccgg aggttactgc tatcggtgtt tgactaagcc atgcgagtca
CP009505.1|Methanosarcina-sp.-MTP4                               attctggttg atcctgccag aggttactgc tatcggtgtt tgccttagcc atgcgagtca
CP009515.1|Methanosarcina-lacustris-Z-7289                       attctggttg atcctgccag aggttactgc tatcggtgtt cgcctaagcc atgcgagtca
NR_074110.1|Methanosarcina-acetivorans-strain-C2A                attctggttg atcctgccag aggttactgc tatcggtgtt cgcctaagcc atgcgagtca
CP000099.1|Methanosarcina-barkeri-str.-Fusaro                    attctggttg atcctgccag aggttactgc tatcggtgtt cgtctaagcc atgcgagtta
CP009501.1|Methanosarcina-thermophila-TM-1                       attctggttg atcctgccag aggttactgc tatcggtgtt cgcctaagcc atgcgagtca
AE008384.1|Methanosarcina-mazei-strain-Goe1                      ---------- ---------- ---------- ---------- ---------- ----------
CP032683.1|Methanosarcina-flavescens-strain-E03.2                attctggttg atcctgccag aggttactgc tatcggtgtt cgcctaagcc atgcgagtca

                                                                 aatgttcttc gtgaacatgg cgtaatgctc agtaacacgt ggataacctg ccctcaggtc
                                                                 aatgttcttc gtgaacatgg cgtaatgctc agtaacacgt ggataacctg ccctcaggtc
                                                                 aatgttcttc gtgaacatgg cgtaatgctc agtaacacgt ggataacctg ccctcaggtc
                                                                 ---------- ---------- ---------- ---------- ggataacctg ccctcaggtc
                                                                 ---------- ---------- ---acggctc agtaacacgt ggataacctg ccctcaggtc
                                                                 aatgttcttc gtgaacatgg cgtaatgctc agtaacacgt ggataacctg cccttaggtc
                                                                 aatgttcttc gtgaacatgg cgtaatgctc agtaacacgt ggataacctg ccctcaggtc
                                                                 aatgttcttc gtgaacatgg cgcaatgctc agtaacacgt ggataacctg ccctcaggtc
                                                                 ---------- ---------- ------gctc agtaacacgt ggataacctg cccttaggtc
                                                                 ---------- ---------- ------gctc agtaacacgt ggataacctg cccttaggtc
                                                                 ---------- ---------- ---------- ---------- ---------- ----------
                                                                 aatgttcttc gtgaacatgg cgtaatgctc agtaacacgt ggataacctg ccctcaggtc
                                                                 ---------- ---------- ------gctc agtaacacgt ggataacctg cccttaggtc
                                                                 ---------- ---------- ------gctc agtaacacgt ggataacctg cccttaggtc
                                                                 ---------- ---------- ------gctc agtaacacgt ggataacctg cccttaggtc
                                                                 aatgttcttc gtgaacatgg cgtaatgctc agtagcacgt ggataacctg cccttaggtc
                                                                 aatgttcttc gtgaacatgg cgtaatgctc agtaacacgt ggataacctg cccttaggtc
                                                                 ---------- ---------- ---------- ---------- --ataaccta accttagatt
                                                                 ---------- ---------- ---------- ---------- --ataaccta accttagatt
                                                                 aatgttcttc gtgaacatgg cgcaatgctc agtaacacgt ggataacctg ccctcaggtc
                                                                 aatgttcttc gtgaacatgg cgtaatgctc agtaacacgt ggataacctg ccctttggtc
                                                                 aatgttcttc gtgaacatgg cgcaatgctc agtaacacga ggataacctg ccctttggtc
                                                                 aatgttcttc gtgaacatgg cgcaatgctc agtaacacgt ggataacctg ccctcaggtc
                                                                 ---------- ---------- ------gctc agtaacacgt ggataacctg cccttaggtc
                                                                 ---------- ---------- ------gctc agtaacacgt ggataacctg cccttaggtc
                                                                 ---------- ---------- ------gctc agtaacacgt ggataacctg cccttaggac
                                                                 ---------- ---------- ------gctc agtaacacgt ggataacctg cccttaggtc
                                                                 ---------- ---------- ------gctc agtaacacgt ggataacatg ccctaaagcg
                                                                 ---------- ---------- ------gctc agtaacacgt ggagaacgtg cccttaagtg
                                                                 aatgttcttc gtgaacatgg cgtaatgctc agtaacacgt ggataacctg ccctcaggtc
                                                                 aatgttcttc gtgaacatgg cgtaatgctc agtaacacgt ggataacctg ccctcaggtc
                                                                 aatgttcttc gtgaacatgg cgtaatgctc agtaacacgt ggataacctg ccctcaggtc
                                                                 aatgttcttc gtgaacatgg cgtaatgctc agtaacacgt ggataacctg ccctcaggtc
                                                                 aatgttcttc gtgaacatgg cgtaatgctc agtaacacgt ggataacctg ccctcaggtc
                                                                 aatgtttttc gtaaacatgg cgcaatgctc agtaacacgt ggataacctg ccctttggtc
                                                                 ---------- ---------- ---------- ---------- ---------- ----------
                                                                 aatgttcttc gtgaacatgg cgtaatgctc agtaacacgt ggataacctg ccctcaggtc
                                                                 aatgttcttc gtgaacatgg cgtaatgctc agtaacacgt ggataacctg cccttaggtc
                                                                 aatgttcttc gtgaacatgg cgtaatgctc agtaacacgt ggataacctg cccttaggtc
                                                                 aatgttcttc gtgaacatgg cgtaatgctc agtaacacgt ggataacctg ccctcaggtc
                                                                 aatgttcttc gtgaacatgg cgtaatgctc agtaacacgt ggataacctg ccctcaggtc
                                                                 aatgttcttc gtgaacatgg cgtaatgctc agtaacacgt ggataacctg ccctcaggtc
                                                                 aatgttcttc gtgaacatgg cgtaatgctc agtaacacgt ggataacctg ccctcaggtc
                                                                 aatgttcttc gtgaacatgg cgtactgctc agtaacacgt ggataacctg ccctcaggtc
                                                                 tatgttcttc gtgaacatgg cgtactgctc agtaacacgt ggataacctg cccttgggac
                                                                 tatgttcttt gtgaacatgg cgtactgctc agtaacacgt ggataacctg cccttgggtc
                                                                 tatgttcttc gtgaacatgg cgtactgctc agtaacacgt ggataacctg cccttgggtc
                                                                 tatgttcttc gtgaacatgg cgtactgctc agtaacacgt ggataacctg cccttgggac
                                                                 ---------- ----acatgg cgtactgctc agtaacacgt ggataacctg cccttgggac
                                                                 tatgttcttc gtgaacatgg cgtactgctc agtaacacgt ggataacctg cccttgggtc

                                                                 cggcataacc tcgggaaact gaggataatt ccggatatct cttctctgct ggaatcgctt
                                                                 cggcataacc tcgggaaact gaggataatt ccggatatct cttctctgcc ggaatcgctt
                                                                 cggcataacc tcgggaaact gaggataatt ccggatatct cttctctgcc ggaatcgctt
                                                                 cggcataatc tcgggaaact gaggataatt ccggatatcc cttttctgtt ggaa-gactt
                                                                 cggcataatc tcgggaaact gaggataatt ccggatatcc cttttctgtt ggaa-gactt
                                                                 cggcataatc tcgggaaact gaggataatt ccggatagct ctttttggcc ggaaatgcat
                                                                 cggcataacc tcgggaaact gaggataatt ccggatatct cttctctgct ggaaccgctt
                                                                 cggcataatc tcgggaaact gaggataatt ccggatatcc cttttctgtt ggaa-gactt
                                                                 cggcataatc tcgggaaact gaggataatt ccggatagct ctttttggct ggaattgcat
                                                                 cggcataatc tcgggaaact gaggataatt ccggatagct ctttttggct ggaattgcat
                                                                 ---------- ---------- ---------- ---------- ---------- ----------
                                                                 cggcataacc tcgggaaact gaggataatt ccggatatcc cttttctgct ggaatcgctt
                                                                 cggcataatc tcgggaaact gaggataatt ccggatagct ctttttggcc ggaaatgcat
                                                                 cggcataatc tcgggaaact gaggataatt ccggatagct ctttttggcc ggaaatgcat
                                                                 cggcataatc tcgggaaact gaggataatt ccggatagct ctttttggcc ggaaatgcat
                                                                 cggcataatc tcgggaaact gaggataatt ccggatagct ctttttggcc ggaaatgcat
                                                                 cggcataatc tcgggaaact gaggataatt ccggatagct ctttttggcc ggaaatgcat
                                                                 tggtataatc tcgggaaact gagaataatc ccaaatagtt ctttttagct ggaa-tgcat
                                                                 tggtataatc tcgggaaact gagaataatc ccaaatagtt ctttttagct ggaa-tgcat
                                                                 cggcataatc tcgggaaact gaggataatt ccggatatcc cttttctgtt ggaa-gactt
                                                                 cggcataact tcgggaaact gaggataatt ccggataact ctttttggct ggaaacgcat
                                                                 cggcataact tcgggaaact gaggataata ccggataact ctttctggct ggaaacgcat
                                                                 cggcataatc tcgggaaact gaggataatt ccggatatcc cttttctgtt ggaa-gactt
                                                                 cggcataatc tcgggaaact gaggataatt ccggatagct ctttttggcc ggaaatgcat
                                                                 cggcataatc tcgggaaact gaggataatt ccggatagct ctttttggcc ggaaatgcat
                                                                 cggcataatc tcgggaaact gaggataatt ccggatagct ctttttggcc ggaaatgcat
                                                                 cggcataatc tcgggaaact gaggataatt ccggatagct ctttttggcc ggaaatgcat
                                                                 ggggataatc tcgggaaatt gaggataata ccccatagat cataggatct ggaatgactt
                                                                 ggggataatc tcgggaaatt gaggataata ccccatagat catggcatct ggaatgagtc
                                                                 cggcataacc tcgggaaact gaggataatt ccggatatcc cttttctgct ggaatcgctt
                                                                 cggcataacc tcgggaaact gaggataatt ccggatatcc cttttctgct ggaatcgctt
                                                                 cggcataacc tcgggaaact gaggataatt ccggatatcc cttttctgct ggaa-tgctt
                                                                 cggcataacc tcgggaaact gaggataatt ccggatatcc cttttctgct ggaatcgctt
                                                                 cggcataacc tcgggaaact gaggataatt ccggatatcc cttttctgct ggaatcgctt
                                                                 cggcataacc tcgggaaact gaggataatt ccggataact ctttttggcc ggaa-agcat
                                                                 ---------- ---------- ---------- ---------- ---------- --------tt
                                                                 cggcataacc tcgggaaact gaggataatt ccggatatcc cttttctgct ggaatcgctt
                                                                 cggcataacc tcgggaaact gaggataatt ccggatcgcc ctttttcgcc ggaa-cgcat
                                                                 cggcataacc tcgggaaact gaggataatt ccggatagcc ctttttcgcc ggaa-cgcat
                                                                 cggcataacc tcgggaaact gaggataatt ccggatatcc cttttctgcc ggaatcgctt
                                                                 cggcataacc tcgggaaact gaggataatt ccggatatcc cttttctgct ggaatcgctt
                                                                 cggcataacc tcgggaaact gaggataatt ccggatatcc cttttctgcc ggaatcgctt
                                                                 cggcataacc tcgggaaact gaggataatt ccggatatcc cttttctgcc ggaatcgctt
                                                                 tggcataacc ccgggaaact ggggataatt ccggataacg catatgtgct ggaa-tgctt
                                                                 cggcataacc ccgggaaact ggggataatt ccggataccg catatatgct ggaa-tgctt
                                                                 cggcataacc ccgggaaact ggggataata ccggataacg cacatatgct ggaa-tgctt
                                                                 cggcataacc ccgggaaact ggggataatt ccggataacg cacatatgct ggaa-tgctt
                                                                 cgggataacc ccgggaaact ggggataata ccggataacg catatctgct ggaa-tgctt
                                                                 cggcataacc ccgggaaact ggggataatt ccggataacg catatttgct ggaa-tgctt
                                                                 tgggataacc ccgggaaact ggggataata ccggataacg catatatgct ggaa-tgctt

                                                                 gaagagacaa ag----aatt tcgcctgagg atgggtctgc ggcctatcag gttgtagg-g
                                                                 gaagagcaaa ag----aatt tcgcctgagg atgggtctgc ggcctatcag gttgtagg-g
                                                                 gaagagcaaa ag----aatt tcgcctgagg atgggtctgc ggcctatcag gttgtagg-g
                                                                 aaagggacaa ag----aatt tcgcctgagg atgggtctgc ggcctatcag gttgtagg-g
                                                                 aaagggacaa ag----aatt tcgcctgagg atgggtctgc ggcctatcag gttgtagg-g
                                                                 taagagtaaa ag----tatc tcgcctaagg atgggtctgc ggcctatcag gtagtaga-g
                                                                 gaagagacaa ag----aatt tcgcctgagg atgggtctgc ggcctatcag gttgtagt-g
                                                                 aaagggacaa ag----aatt tcgcctgagg atgggtctgc ggcctatcag gttgtagg-g
                                                                 taagagtcaa agt---tctt ccgcctaagg atgggtctgc ggcctatcag gtagtagatg
                                                                 taagagtcaa ag----ttct tcgcctaagg atgggtctgc ggcctatcag gtagtaga-g
                                                                 ---------- ---------- ---------- ---------- ---------- ----------
                                                                 ttagggacaa ag----aatt tcgcctgagg atgggtctgc ggcctatcag gttgtagg-g
                                                                 taagagtaaa ag----tatt tcgcctaagg atgggtctgc ggcctatcag gtagtaga-g
                                                                 taagagtaaa ag----tatt tcgcctaagg atgggtctgc ggcctatcag gtagtaga-g
                                                                 taagagtaaa ag----tatc tcgcctaagg atgggtctgc ggcctatcag gtagtaga-g
                                                                 taagagtaaa ag----tatc tcgcctaagg atgggtctgc ggcctatcag gtagtaga-g
                                                                 taagagtaaa ag----tatc tcgcctaagg atgggtctgc ggcctatcag gtagtaga-g
                                                                 taagaatcaa aga---tttt tcgtctaagg atgggtctgc ggcctatcag gtagtagg-g
                                                                 taagaatcaa aga---tttt tcgtctaagg gtgggtctgc ggcctatcag gtagtagg-g
                                                                 aaagggacaa ag----aatt tcgcctgagg atgggtctgc ggcctatcag gttgtagg-g
                                                                 taagagtcaa ag----aatt tcgccaaagg atgggtctgc ggcctatcag gtagtaga-a
                                                                 taagagtcaa ag----aatt tcgccaaagg atgggtctgc ggcctatcag gtagtaga-a
                                                                 aaagggacaa ag----aatt tcgcctgagg atgggtctgc ggcctatcag gttgtagg-g
                                                                 taagagtaaa ag----tatc tcgcctaagg atgggtctgc ggcctatcag gtagtaga-g
                                                                 taagagtaaa ag----tatc tcgcctaagg atgggtctgc ggcctatcag gtagtaga-g
                                                                 taagagtaaa ag----tatc tcgcctaagg atgggtctgc ggcctatcag gtagtaga-g
                                                                 taagagtaaa ag----tatc tcgcctaagg atgggtctgc ggcctatcag gtagtaga-g
                                                                 atggtcgaaa gt----tctg gcgctttagg attggtctgc ggcctatcag gttgtaga-g
                                                                 atggttcaaa gt----tccg gcgcttaagg atcgctctgc ggcctatcag gtagtaga-g
                                                                 aaagggacaa ag----aatt tcgcctgagg atgggtctgc ggcctatcag gttgtagg-g
                                                                 taagggacaa ag----aatt tcgcctgagg atgggtctgc ggcctatcag gttgtagg-g
                                                                 aaagggacaa ag----aatt tcgcctgagg atgggtctgc ggcctatcag gttgtagg-g
                                                                 aaagggacaa ag----aatt tcgcctgagg atgggtctgc ggcctatcag gttgtagg-g
                                                                 aaagggacaa ag----aatt tcgcctgagg atgggtctgc ggcctatcag gttgtagg-g
                                                                 taagagtaaa ag----aact tcgccaaagg atgggtctgc ggcctatcag gtagtagt-g
                                                                 aaagggacaa ag----aatt tcgcctgagg atgggtctgc ggcctatcag gttgtagg-g
                                                                 aaagggacaa ag----aatt tcgcctgagg atgggtctgc ggcctatcag gttgtagg-g
                                                                 taagggtcaa ag----aact tcgcctaagg atgggtctgc ggcctatcag gtcgtagc-g
                                                                 aaagggtcaa ag----aacc tcgcctaagg atgggtctgc ggcctatcag gttgtagc-g
                                                                 aaagggacaa ag----aatt tcgcctgagg atgggtctgc ggcctatcag gttgtagg-g
                                                                 aaagggacaa ag----aatt tcgcctgagg atgggtctgc ggcctatcag gttgtagg-g
                                                                 aaagggacaa ag----aatt tcgcctgagg atgggtctgc ggcctatcag gttgtaga-g
                                                                 aaagggacaa ag----aatt tcgcctgagg atgggtctgc ggcctatcag gttgtaga-g
                                                                 tatgcgtcaa agg---tcct ccgcctgagg atgggtctgc ggcctatcag gtagtagc-g
                                                                 tatgcgtgaa atggattcgt ctgcccaagg atgggtctgc ggcctatcag gtagtagt-g
                                                                 tctgcgtaaa acggattcgt ctgcccaagg atgggtctgc ggcctatcag gtagtagt-g
                                                                 tatgcgtaaa atggattcgt ctgcccaagg atgggtctgc ggcctatcag gtagtagt-g
                                                                 tatgcgtaaa atggatttgt ctgcccaagg atgggtctgc ggcctatcag gtagtagt-g
                                                                 tatgcgtcaa aaggattcgt ctgcccaagg atgggtctgc ggcctatcag gtagtagt-g
                                                                 tatgcgtaaa atggattcgt ctgcccaagg atgggtctgc ggcctatcag gtagtagt-g

                                                                 ggtgtaacgt accctctagc cgacaacggg tacgggttgt gagagcaaga gcccggagat
                                                                 ggtgtaatgt acctcctagc cgacaacggg tacgggttgt gagagcaaga gcccggagat
                                                                 ggtgtaatgt acctcctagc cgacaacggg tacgggttgt gagagcaaga gcccggagat
                                                                 ggtgtaaggt acctcctggc cgacgacggg tacgggttgt gagagcaaga gcccggagat
                                                                 ggtgtaaggt acctcctagc cgacgacggg tacgggttgt gagagcaaga gcccggagat
                                                                 ggtgtaacgc accttccagc cgacaacggg tacgggttgt gagagcaaga gcccggagat
                                                                 ggtgtaatgt accctctagc cgacaacggg tacgggttgt gagagcaaga gcccggagat
                                                                 ggtgtaacgt acctcctagc cgacgacggg tacgggttgt gagagcaaga gcccggaggt
                                                                 ggtgtaacgc accttccagc cgacaacggg tacgggttgt gagagcaaga gcccggagat
                                                                 ggtgtaacgc accttccagc cgacaacggg tacgggttgt gagagcaaga gcccggagat
                                                                 ---------- ---------- ---------- ---------- ---------- ----------
                                                                 ggtgtaacgt accctctagc cgacaacggg tacgggttgt gagagcaaga gcccggagat
                                                                 ggtgtaacgc accttccagc cgacaacggg tacgggttgt gagagcaaga gcccggagat
                                                                 ggtgtaacgc accttccagc cgacaacggg tacgggttgt gagagcaaga gcccggagat
                                                                 ggtgtaacgc accttccagc cgacaacggg tacgggttgt gagagcaaga gcccggagat
                                                                 ggtgtaacgc accttccagc cgacaacggg tacgggttgt gagagcaaga gcccggagat
                                                                 ggtgtaacgc accttccagc cgacaacggg tacgggttgt gagagcaaga gcccggagat
                                                                 ggtgtaatgt accttctagc caaagacggg tacgggttgt gaaagcaaga gcccggagat
                                                                 ggtgtaatgt accttctagc caaagacggg tacgggttgt gaaagcaaga gcccggagat
                                                                 ggtgtaacgt acctcctagc cgacggcggg tacgggttgt gagagcaaga gcccggagat
                                                                 ggtgtaacgc accctctagc cgacaacggg tacgggttgt gagagcaaga gcccggagat
                                                                 ggtgtaatgc accctctagc cgacaacggg tacgggttgt gagagcaaga gcccggagat
                                                                 ggtgtaacgt acctcctagc cgacgacggg tacgggttgt gagagcaaga gcccggaggt
                                                                 ggtgtaacgc accttccagc cgacaacggg tacgggttgt gagagcaaga gcccggagat
                                                                 ggtgtaacgc accttccagc cgacaacggg tacgggttgt gagagcaaga gcccggagat
                                                                 ggtgtaacgc accttccagc cgacaacggg tacgggttgt gagagcaaga gcccggagat
                                                                 ggtgtaacgc accttccagc cgacaacggg tacgggttgt gagagcaaga gcccggagat
                                                                 ggtgtaacgc accttccagc cggcaacggg tacgggttgt gagagcaaga gcccggagat
                                                                 ggtgtaacgc accttccagc cgacaacggg tacgggttgt gagagcaaga gcccggagat
                                                                 ggtgtaatgt accctctagc cgacaacggg tacgggttgt gagagcaaga gcccggagat
                                                                 ggtgtaatgt accctctagc cgacaacggg tacgggttgt gagagcaaga gcccggagat
                                                                 ggtgtaacgt accctctagc cgacaacggg tacgggttgt gagagcaaga gcccggagat
                                                                 ggtgtaacgt accctctagc cgacaacggg tacgggttgt gagagcaaga gcccggagat
                                                                 ggtgtaacgt accctctagc cgacaacggg tacgggttgt gagagcaaga gcccggagat
                                                                 ggtgtaacgt accctctagc cgacaacggg tacgggttgt gagagcaaga gcccggagat
                                                                 ggtgtaacgt accctctagc cgacaacggg tacgggttgt gagagcaaga gcccggagat
                                                                 ggtgtaacgt accctctagc cgacaacggg tacgggttgt gagagcaaga gcccggagat
                                                                 ggtgtaacgt acccgctagc cgacaacggg tacgggttgt gagagcaaga gcccggagat
                                                                 ggtgtaatgt acccgctagc cgacaacggg tacgggttgt gagagcaaga gcccggagat
                                                                 ggtgtaacgt accctctagc cgacaacggg tacgggttgt gagagcaaga gcccggagat
                                                                 ggtgtaacgt accctctagc cgacaacggg tacgggttgt gagagcaaga gcccggagat
                                                                 ggtgtaacgt accctctagc cgacaacggg tacgggttgt gagagcaaga gcccggagat
                                                                 ggtgtaacgt accctctagc cgacaacggg tacgggttgt gagagcaaga gcccggagat
                                                                 ggtgtaatgt acctgctagc cgacgacggg tacgggttgt gagagcaaga gcccggagat
                                                                 ggtgtaatgt acctactagc ctacgacggg tacgggttgt gagagcaaga gcccggagat
                                                                 ggtgtaacgt acctactagc cgacaacggg tacgggttgt gagagcaaga gcccggagat
                                                                 ggtgtaatgt acctactagc ctacaacggg tacgggttgt gagagcaaga gcccggagat
                                                                 ggtgtaatgt acctactagc ctacgacggg tacgggttgt gagagcaaga gcccggagat
                                                                 ggtgtaatgt acctactagc cagcgacggg tacgggttgt gagagcaaga gcccggagat
                                                                 ggtgtaatgt acctactagc ctacaacggg tacgggttgt gagagcaaga gcccggagat

                                                                 ggattctgag acatgaatcc aggccctac- ggggcgcagc aggcgcgaaa actttacaat
                                                                 ggattctgag acatgaatcc aggccctac- ggggcgcagc aggcgcgaaa actttacaat
                                                                 ggattctgag acatgaatcc aggccctac- ggggcgcagc aggcgcgaaa actttacaat
                                                                 ggattctgag acatgaatcc aggccctac- ggggcgcagc aggcgcgaaa actttacaat
                                                                 ggattctgag acatgaatcc aggccctac- ggggcgcagc aggcgcgaaa actttacaat
                                                                 ggattctgag acatgaatcc aggccctac- ggggcgca-n aggcgcgaaa actttacaat
                                                                 ggattctgag acatgaatcc aggccctac- ggggcgcagc aggcgcgaaa actttacaat
                                                                 ggattctgag acatgaatcc aggccctac- ggggcgcagc aggcgcgaaa actttacaat
                                                                 ggattctgag acatgaatcc aggccctac- ggggcgcagc aggcgcgaaa actttacaat
                                                                 ggattctgag acatgaatcc aggccctac- ggggcgcagc aggcgcgaaa actttacaat
                                                                 ---------- ---------- ---------- ---------- --gcgcgaaa actttacaat
                                                                 ggattctgag acatgaatcc aggccctac- ggggcgcagc aggcgcgaaa actttacaat
                                                                 ggattctgag acatgaatcc aggccctac- ggggcgcagc aggcgcgaaa actttacaat
                                                                 ggattctgag acatgaatcc aggccctac- ggggcgcagc aggcgcgaaa actttacaat
                                                                 ggattctgag acatgaatcc aggccctac- ggggcgcagc aggcgcgaaa actttacaat
                                                                 ggattctgag acatgaatcc aggccctac- ggggcgcagc aggcgcgaaa actttacaat
                                                                 ggattctgag acatgaatcc aggccctac- ggggcgcagc aggcgcgaaa actttacaat
                                                                 ggattctgag acatgaatcc aggccctac- ggggcgcagc aggcgcgaaa actttacaat
                                                                 ggattctgag acatgaatcc aggccctac- ggggcgcagc aggcgcgaaa actttacaat
                                                                 ggattctgag acatgaatcc aggccctac- ggggcgcagc aggcgcgaaa actttacaat
                                                                 ggattctgag acatgaatcc aggccctac- ggggcgcagc aggcgcgaaa acttcacaat
                                                                 ggattctgag acatgaatcc aggccctacg ggggcgcagc aggcgcgaaa actttacaat
                                                                 ggattctgag acatgaatcc aggccctac- gaggcgcagc aggcgcgaaa actttacaat
                                                                 ggattctgag gcatgaatcc aggccctac- ggggcgcagc aggcgcgaaa actttacaat
                                                                 ggattctgag acatgaatcc aggccctac- ggggcgcagc aggcgcgaaa actttacaat
                                                                 ggattctgag acatgaatcc aggccctac- ggggcgcagc aggcgcgaaa actttacaat
                                                                 ggattctgag acatgaatcc aggccctac- ggggcgcagc aggcgcgaaa actttacaat
                                                                 ggattctgag acatgaatcc aggccctac- ggggcgcagc aggcgcgaaa actttacaat
                                                                 ggattctgag acatgaatcc aggccctac- ggggcgcagc aggcgcgaaa actttacaat
                                                                 ggattctgag acatgaatcc aggccctac- ggggcgcagc aggcgcgaaa actttacaat
                                                                 ggattctgag acatgaatcc aggccctac- ggggcgcagc aggcgcgaaa actttacaat
                                                                 ggattctgag acatgaatcc aggccctac- ggggcgcagc aggcgcgaaa actttacaat
                                                                 ggattctgag acatgaatcc aggccctac- ggggcgcagc aggcgcgaaa actttacaat
                                                                 ggattctgag acatgaatcc aggccctac- ggggcgcagc aggcgcgaaa actttacaat
                                                                 ggattctgag acatgaatcc aggccctac- ggggcgcagc aggcgcgaaa actttacaat
                                                                 ggattctgag acatgaatcc aggccctac- ggggcgcagc aggcgcgaaa actttacaat
                                                                 ggattctgag acatgaatcc aggccctac- ggggcgcagc aggcgcgaaa actttacaat
                                                                 ggactctgag acatgagtcc aggccctac- ggggcgcagc aggcgcgaaa actttacaat
                                                                 ggactctgag acatgagtcc aggccctac- ggggcgcagc aggcgcgaaa actttacaat
                                                                 ggattctgag acatgaatcc aggccctac- ggggcgcagc aggcgcgaaa actttacaat
                                                                 ggattctgag acatgaatcc aggccctac- ggggcgcagc aggcgcgaaa actttacaat
                                                                 ggattctgag acatgaatcc aggccctac- ggggcgcagc aggcgcgaaa actttacaat
                                                                 ggattctgag acatgaatcc aggccctac- ggggcgcagc aggcgcgaaa actttacaat
                                                                 ggattctgag acatgaatcc aggccctac- ggggcgcagc aggcgcgaaa actttacaat
                                                                 ggattctgag acatgaatcc aggccctac- ggggcgcagc aggcgcgaaa actttacaat
                                                                 ggattctgag acatgaatcc aggccctac- ggggcgcagc aggcgcgaaa actttacaat
                                                                 ggattctgag acatgaatcc aggccctac- ggggcgcagc aggcgcgaaa actttacaat
                                                                 ggattctgag acatgaatcc aggccctac- ggggcgcagc aggcgcgaaa actttacaat
                                                                 ggattctgag acatgaatcc aggccctac- ggggcgcagc aggcgcgaaa actttacaat
                                                                 ggattctgag acatgaatcc aggccctac- ggggcgcagc aggcgcgaaa actttacaat

                                                                 gcaggaaact gtgataagga gacaccgagt gctcgcatca aatgcgggct gtccacatac
                                                                 gcaggaaact gtgataagga gacaccgagt gctcgcatca aatgcgggct gtccacctac
                                                                 gcaggaaact gtgataagga gacaccgagt gctcgcatca aatgcgggct gtccacctac
                                                                 gcaggaaact gtgataagga gacaccgagt gctcgcatca aatgcgggct gtccgcttac
                                                                 gcaggaaact gtgataagga gacaccgagt gctcgcatca aatgcgggct gtccgcttac
                                                                 gcaggaaact gtgataagga aacaccgagt gcccgcatct aatgcgggct gtccgcgtac
                                                                 gcaggaaact gtgataagga gacaccgagt gctcacatca aatgtgggct gtccacatac
                                                                 gcaggaaact gtgataagga gacaccgagt gctcgcatca aatgcgggct gtccgcttac
                                                                 gcaggaaact gtgataagga aacaccgagt gcccgcatct aatgcgggct gtccatatac
                                                                 gcaggaaact gtgataagga aacaccgagt gcccgcatct aatgcgggct gtccatatac
                                                                 gcaggaaact gtgataagga gacaccgagt gcccgcatca aatgcgggct gtccgcatac
                                                                 gcaggaaact gtgataaggg aacaccgagt gctcgcatca aatgcgggct gtccacatac
                                                                 gcaggaaact gtgataagga aacaccgagt gcccgcatct aatgcgggct gtccgcgtac
                                                                 gcaggaaact gtgataagga aacaccgagt gcccgcatct aatgcgggct gtccgcgtac
                                                                 gcaggaaact gtgataagga aacaccgagt gcccgcatct aatgcgggct gtccgcgtac
                                                                 gcaggaaact gtgataagga aacaccgagt gcccgcatct aatgcgggct gtccgcgtac
                                                                 gcaggaaact gtgataagga aacaccgagt gcccgcatct aatgcgggct gtccgcgtac
                                                                 gcaggaaact gtgataagga aacaccgagt gctcacatat tatgtgagct gtctatatat
                                                                 gcaggaaact gtgataagga aacaccgagt gctcacatat tatgtgagct gtctatatat
                                                                 gcaggaaact gtgataagga aacaccgagt gctcacatca aatgtgggct gtccacatac
                                                                 gcaggaaact gtgataagga aacaccgagt gctcacatca aatgtgggct gtccacatac
                                                                 gcaggaaact gtgataagga aacaccgagt gctcacatca aatgtgggct gtccacatac
                                                                 gcaggaaact gtgataagga gacaccgagt gctcgcatca aatgcgggct gtccgcttac
                                                                 gcaggaaact gtgataagga aacaccgagt gcccgcatct aatgcgggct gtccgcgtac
                                                                 gcaggaaact gtgataagga aacaccgagt gcccgcatct aatgcgggct gtccgcgtac
                                                                 gcaggaaact gtgataagga aacaccgagt gcccgcatct aatgcgggct gtccgcgtac
                                                                 gcaggaaact gtgataagga aacaccgagt gcccgcatct aatgcgggct gtccgcgtac
                                                                 gcaggaaact gtgataagga aacaccgagt gcccgcatct aatgcgggct gtccgcgtac
                                                                 gcaggaaact gtgataagga aacaccgagt gcccgcatct aatgcgggct gtccgcgtac
                                                                 gcaggaaact gtgataagga gacaccgagt gctcgcatca aatgcgggct gtccacatac
                                                                 gcaggaaact gtgataagga gacaccgagt gctcgcatca aatgcgggct gtccgcatac
                                                                 gcaggaaact gtgataagga gacaccgagt gctcgcatca aatgcgggct gtccacatac
                                                                 gcaggaaact gtgataagga gacaccgagt gctcgcatca aatgcgggct gtccacatac
                                                                 gcaggaaact gtgataagga gacaccgagt gctcgcatca aatgcgggct gtccgcatac
                                                                 gcaggaaact gtgataagga aacaccgagt gctcacatca aatgtgggct gtccacatgc
                                                                 gcaggaaact gtgataaggg aacaccgagt gctcgcatca aatgcgggct gtccacatac
                                                                 gcaggaaact gtgataagga gacaccgagt gctcgcatca aatgcgggct gtccgcatac
                                                                 gcaggaaact gtgataagga gacaccgagt gctcacatca aatgtgggct gtccgcttac
                                                                 gcaggaaact gtgataagga gacaccgagt gctcacatca aatgtgggct gtccgcttac
                                                                 gcaggaaact gtgataagga gacaccgagt gctcgcatca aatgcgggct gtccgcatac
                                                                 gcaggaaact gtgataagga gacaccgagt gctcgcatca aatgcgggct gtccgcatac
                                                                 gcaggaaact gtgataagga gacaccgagt gctcgcatca aatgcgggct gtccgcatac
                                                                 gcaggaaact gtgataagga gacaccgagt gctcgcatca aatgcgggct gtccgcatac
                                                                 gcgggaaacc gtgataaggg gacaccgagt gccagcaaca tttgctggct gtccacgtgc
                                                                 gcgggaaacc gtgataaggg gacaccgagt gccagcaaca tttgttggct gtccaggtgt
                                                                 gcgggaaacc gtgataaggg gacaccgagt gccagcatca tatgctggct gtccggatgt
                                                                 gcgggaaacc gtgataaggg gacaccgagt gctagcatca tatgctggct gtccaggtgt
                                                                 gcgggaaacc gtgataaggg gacaccgagt gccagcatca tatgttggct gtccagatgt
                                                                 gcgggaaacc gtgataaggg gacaccgagt gccagcatca tatgctggct gtccggatgt
                                                                 gcgggaaacc gtgataaggg gacaccgagt gccagcatca tatgctggct gtccagatgt

                                                                 ctaaatcgta tgtgttagca agggcc-ggg caagaccggt gccagccgcc gcggtaatac
                                                                 ttaaatcgta ggtgttagca agggcc-ggg caagaccggt gccagccgcc gcggtaatac
                                                                 ttaaatcgta ggtgttagca agggcc-ggg caagaccggt gccagccgcc gcggtaatac
                                                                 ttaaatcgta agcgttagca agggcc-ggg caagaccggt gccagccgcc gcggtaatac
                                                                 ttaaatcgta agcgttagca agggcc-ggg caagaccggt gccagccgcc gcggtaatac
                                                                 ccaaatcgta cgcgtca-na aggacc-gag caataccggt gccagccgcc gcggtaatac
                                                                 ctaaatcgta tgtgttagca agggcc-ggg caagaccggt gccagccgcc gcggtaatac
                                                                 ttaaatcgta agcgttagca agggcc-ggg caagaccggt gccagccgcc gcggtaatac
                                                                 tcaaaaagta tgtgt-agca agggcc-ggg caataccggt gccagccgcc gcggtaatac
                                                                 tcaaaaagta tgtgttagca agggcc-ggg caataccggt gccagccgcc gcggtaatac
                                                                 ttaaatcgta tgcgttagca agggcc-ggg caagaccggt gccagccgcc gcggtaatac
                                                                 ctaaatcgta tgtgttagca agggcc-ggg caagaccggt gccagccgcc gcggtaatac
                                                                 tcaaatcgta cgcgtcagca aggacc-ggg caataccggt gccagccgcc gcggtaatac
                                                                 tcaaatcgta cgcgtcagca aggacc-ggg caataccggt gccagccgcc gcggtaatac
                                                                 ccaaatcgta cgcgtcagca aggacc-ggg caataccggt gccagccgcc gcggtaatac
                                                                 ccaaatcgtc cgcgtcagca aggacc-ggg caataccggt gccagccgcc gcggtaatac
                                                                 ccaaatcgta cgcgtcagca aggacc-ggg caataccggt gccagccgcc gcggtaatac
                                                                 ttaaaccata tataatagca agggcc-ggg caataccggt gccagccgcc gcggtaatac
                                                                 ttaaaccata tataatagca agggcc-ggg caataccggt gccagccgcc gcggtaatac
                                                                 ctaaatcgta tgtgttagca agggcc-ggg caataccggt gccagccgcc gcggtaatac
                                                                 ctaaatcgta tgtgttagca agggccgggg caataccggt gccagccgcc gcggtaatac
                                                                 ctaaaccgta tgtgttagca agggcccggg caataccggt gccagccgcc gcggtaatac
                                                                 ttaaatcgta agcgttagca agggcc-ggg caagaccggt gccagccgcc gcggtaatac
                                                                 tcaaatcgta cgcgtcagca aggacc-ggg caataccggt gccagccgcc gcggtaatac
                                                                 ccaaatcgta cgcgtcagca aggacc-ggg caataccggt gccagccgcc gcggtaatac
                                                                 ccaaatcgta cgcgtcagca aggacc-ggg caataccggt gccagccgcc gcggtaatac
                                                                 tcaaatcgta cgcgtcagca aggacc-ggg caataccggt gccagccgcc gcggtaatac
                                                                 tcaaatcgta cgcgtcagca aggacc-ggg caataccggt gccagccgcc gcggtaatac
                                                                 ccaaatcgta cgcgtcagca aggacc-ggg caataccggt gccagccgcc gcggtaatac
                                                                 ctaaatcgta tgtgttagca agggcc-ggg caagaccggt gccagccgcc gcggtaatac
                                                                 ctaaatcgta tgtgttagca agggcc-ggg caagaccggt gccagccgcc gcggtaatac
                                                                 ctaaatcgta tgtgttagca agggcc-ggg caagaccggt gccagccgcc gcggtaatac
                                                                 ctaaatcgta tgcgttagca agggcc-ggg caagaccggt gccagccgcc gcggtaatac
                                                                 ctaaatcgta tgtgttagca agggcc-ggg caagaccggt gccagccgcc gcggtaatac
                                                                 ttaaatcgca tgtgttagca agggcc-ggg caataccggt gccagccgcc gcggtaatac
                                                                 ctaaatcgta tgtgttagca agggcc-ggg caagaccggt gccagccgcc gcggtaatac
                                                                 ctaaatcgta tgcgttagca agggcc-ggg caagaccggt gccagccgcc gcggtaatac
                                                                 ttaaatcgta agcgttagca aggacc-ggg caagaccggt gccagccgcc gcggtaatac
                                                                 ctaaatcgta agcgttagca aggacc-ggg caagaccggt gccagccgcc gcggtaatac
                                                                 ctaaatcgta tgcgttagca agggcc-ggg caagaccggt gccagccgcc gcggtaatac
                                                                 ctaaatcgta tgcgttagca agggcc-ggg caagaccggt gccagccgcc gcggtaatac
                                                                 ctaaatcgta tgcgttagca agggcc-ggg caagaccggt gccagccgcc gcggtaatac
                                                                 ctaaatcgta tgcgttagca agggcc-ggg caagaccggt gccagccgcc gcggtaatac
                                                                 gtaaaatgca cgtgttagca agggcc-ggg caagaccggt gccagccgcc gcggtaacac
                                                                 gtaaactaca cctgttagca agggcc-ggg caagaccggt gccagccgcc gcggtaacac
                                                                 gtaaaataca tctgttagca agggcc-ggg caagaccggt gccagccgcc gcggtaacac
                                                                 gtaaaataca cttgttagca agggcc-ggg caagaccggt gccagccgcc gcggtaacac
                                                                 gtaaaataca tctgttagca agggcc-ggg caagaccggt gccagccgcc gcggtaacac
                                                                 gtaaaataca tccgttagca agggcc-ggg caagaccggt gccagccgcc gcggtaacac
                                                                 gtaaaataca tctgttagca agggcc-ggg caagaccggt gccagccgcc gcggtaacac

                                                                 cggtggcccg agtgg----- ----tagccg cttttattgg gtctaaaggg tccgtagccg
                                                                 cggtggcccg agtgg----- ----tagccg cttttattgg gtctaaaggg tccgtagccc
                                                                 cggtggcccg agtgg----- ----tagccg cttttattgg gtctaaaggg tccgtagcct
                                                                 cggtggcccg agtgg----- ----tagccg cttttattgg gtctaaaggg tccgtagccg
                                                                 cggtggcccg agtgg----- ----tagccg cttttattgg gtctaaaggg tccgtagccg
                                                                 cggtggtccg agtgg----- ----tagccg cttttatttg gtctaaaggg tccgtagccg
                                                                 cggtggcccg agtgg----- ----tagccg cttttattgg gtctaaaggg tccgtagccg
                                                                 cggtggcccg agtgg----- ----tagccg cttttattgg gtctaaaggg tccgtagccg
                                                                 cggtggcccg agtgg----- ----tagccg cttttatttg gtctaaaggg tccgtagccg
                                                                 cggtggcccg agtgg----- ----tagccg cttttatttg gtctaaaggg tccgtagccg
                                                                 cggtggcccg agtgg----- ----tagccg cttttattgg gtctaaaggg tccgtagcct
                                                                 cggtggcccg agtgg----- ----tagccg cttttattgg gtctaaaggg tccgtagcct
                                                                 cggtggtccg agtggtagcc gctttagccg cttttatttg gtct-aaggg tccgtagccg
                                                                 cggtggtccg agtgg----- ----tagccg cttttatttg gtctaaaggg tccgtagccg
                                                                 cggtggtccg agtgg----- ----tagccg cttttatttg gtctaaaggg tccgtagccg
                                                                 cggtggtccg agtgg----- ----tagccg cttttatttg gtctaaaggg tctgtagccg
                                                                 cggtggtccg agtgg----- ----tagccg cttttatttg gtctaaaggg tccgtagccg
                                                                 cggtggcccg agtgg----- ----taacca cttttatttg gtctaaaggg ttcgtagccg
                                                                 cggtggcccg agtgg----- ----taacca cttttatttg gtctaaaggg ttcgtagccg
                                                                 cggtggcccg agtgg----- ----tagccg cttttatttg gtctaaaggg tccgtagccg
                                                                 cggtggcccg agtgg----- ----tagccg cttttatttg gtctaaaggg tccgtagccg
                                                                 cggtggcccg agtgg----- ----tagccg cttttatttg gtctaaaggg tccgtagccg
                                                                 cggtggcccg agtgg----- ----tagccg cttttattgg gtctaaaggg tccgtagccg
                                                                 cggtggtccg agtgg----- ----tagccg cttttatttg gtctaaaggg tccgtagccg
                                                                 cggtggtccg agtgg----- ----tagccg cttttatttg gtctaaaggg tccgtagccg
                                                                 cggtggtccg agtgg----- ----tagccg cttttatttg gtctaaaggg tccgtagccg
                                                                 cggtggtccg agtgg----- ----tagccg cttttatttg gtctaaaggg tccgtagccg
                                                                 cggtggtccg agtgg----- ----tagccg cttttatttg gtctaaaggg tccgtagccg
                                                                 cggtggtccg agtgg----- ----tagccg cttttatttg gtctaaaggg tccgtagccg
                                                                 cggtggcccg agtgg----- ----tagccg cttttattgg gtctaaaggg tccgtagcct
                                                                 cggtggcccg agtgg----- ----tagccg cttttattgg gtctaaaggg tccgtagccg
                                                                 cggtggcccg agtgg----- ----tagccg cttttattgg gtctaaaggg tccgtagccg
                                                                 cggtggcccg agtgg----- ----tagccg cttttattgg gtctaaaggg tccgtagcct
                                                                 cggtggcccg agtgg----- ----tagccg cttttattgg gtctaaaggg tccgtagccg
                                                                 cggtggcccg agtgg----- ----tagccg cttttatttg gtctaaaggg tccgtagccg
                                                                 cggtggcccg agtgg----- ----tagccg cttttattgg gtctaaaggg tccgtagcct
                                                                 cggtggcccg agtgg----- ----tagccg cttttattgg gtctaaaggg tccgtagcct
                                                                 cggtggtccg agtgg----- ----tagccg cttttattgg gtctaaaggg tccgtagccg
                                                                 cggtggtccg agtgg----- ----tagccg cttttattgg gtctaaaggg tccgtagccg
                                                                 cggtggcccg agtgg----- ----tagccg cttttattgg gtctaaaggg tccgtagcct
                                                                 cggtggcccg agtgg----- ----tagccg cttttattgg gtctaaaggg tccgtagcct
                                                                 cggtggcccg agtgg----- ----tagccg cttttattgg gtctaaaggg tccgtagcct
                                                                 cggtggcccg agtgg----- ----tagccg cttttattgg gtctaaaggg tccgtagcct
                                                                 cggcggcccg agtgg----- ----tgatcg ttattattgg gtctaaaggg tccgtagccg
                                                                 cggcggcccg agtgg----- ----tgatcg tgattattgg gtctaaaggg tccgtagccg
                                                                 cggcggcccg agtgg----- ----tgatcg tgattattgg gtctaaaggg tccgtagccg
                                                                 cggcggcccg agtgg----- ----tgatcg tgattattgg gtctaaaggg tccgtagccg
                                                                 cggcggcccg agtgg----- ----tgatcg tgattattgg gtctaaaggg tccgtagccg
                                                                 cggcggcccg agtgg----- ----tgatcg tgattattgg gtctaaaggg tccgtagccg
                                                                 cggcggcccg agtgg----- ----tgatcg tgattattgg gtctaaaggg tccgtagccg

                                                                 gttcggtcag -tccattggg aaatccggat gctcaa-cat ccgggcttcc agtggatact
                                                                 gtttggtcag -tccattggg aaatccggat gctcaa-cat ccgggcttcc agtggatact
                                                                 gtttggtcag -tccattggg aaatccggat gctcaa-cat ccgggcttcc agtggatact
                                                                 gttcggtcag -tccattggg aaatccggat gctcaa-cat ccgggcttcc agtggatact
                                                                 gttcggtcag -tccattggg aaatccggat gctcaa-cat ccgggcttcc agtggatact
                                                                 gtccggtcag -tccattggt aaatccgcgc gctcaa-cac gcggtc-ttc agtggatact
                                                                 gttcggtcag -tccattggg aaatccggat gctcaa-cat ccgggcttcc agtggatact
                                                                 gttcggtcag -tccattggg aaatccggat gctcaa-cat ccgggcttcc agtggatact
                                                                 gtccggtcag -tccattggt aaatccgcgc gcccaaccgc gcggtc-ttc agtggatact
                                                                 gtccggtcag -tccattggt aaatccgcgc gcccaa-cgc gcggtc-ttc agtggatact
                                                                 gttcggtcag -tccattggg aaatccggat gctcaa-cat ccgggcttcc agtggatact
                                                                 gtttgatcag -tccattggg aaatccgaat gctcaa-cat ccgggcttcc agtggatact
                                                                 gtccggtcag ttccattggt aaatccgcgc gctcaa-cac gcggtc-ttc agtggatact
                                                                 gtccggtcag -tccattggt aaatccgcgc gctcaa-cac gcggtc-ttc agtggatact
                                                                 gtccggtcag -tccattggt aaatccgcgc gctcaa-cac gcggtc-ttc agtggatact
                                                                 gtccggtcag -tccattggt aaatccgcgc gctcaa-cac gcggtc-ttc agtggatact
                                                                 gtccggtcag -cccattggt aaatccgcgc gctcaa-cac gcggtc-ttc agtggatact
                                                                 gtttaaaaag -tctattgga aaattcaaat gcttaa-cat ttgatcgtcc tatagatact
                                                                 gtttaaaaag -tctattgga aaattcaaat gcttaa-cat ttgatcgtcc tatagatact
                                                                 gtccggtcag -tccattggt aaattcgaac gctcaa-cgt tcgatctttc agtggatact
                                                                 gtccggtcag -tccattggt aaattcgaac gctcaa-cgt tcgatctttc agtggatact
                                                                 gtctgggcag -tctattggt aaattcgaat gctcaa-cgt tcgatctttc agtgggtact
                                                                 gttcggtcag -tccattggg aaatccggat gctcaa-cat ccgggcttcc agtggatact
                                                                 gtccggtcag -tccattggt aaatccgcgc gctcaa-cac gcggtc-ttc agtggatact
                                                                 gtccggtcag -tccattggt aaatccgcgc gctcaa-cac gcggtc-ttc agtggatact
                                                                 gtccggtcag -tccattggt aaatccgcgc gctcaa-cac gcggtc-ttc agtggatact
                                                                 gtccggtcag -tccattggt aaatccgcgc gctcaa-cac gcggtc-ttc agtggatact
                                                                 gtccggtcag -tccattggt aaatccgcgc gctcaa-cac gcggtc-ttc agtggatact
                                                                 gtccggtcag -tccattggt aaatccgcgc gctcaa-cac gcggtc-ttc agtggatact
                                                                 gtttggtcag -tccattggg aaatccggat gctcaa-cat ccgggctttc agtggatact
                                                                 gtttggtcag -tccattggg aaatccggat gctcaa-cat ccgggctttc agtggatact
                                                                 gtttggtcag -tccattggg aaatccggat gctcaa-cat ccgggctttc agtggatact
                                                                 gtttggtcag -tccattggg aaatccggat gctcaa-cat ccgggctttc agtggatact
                                                                 gtttggtcag -tccattggg aaatccggat gctcaa-cat ccgggctttc agtggatact
                                                                 gttcgggcag -tctattggt aaattcgaat gcccaa-cat tcgatctttc agtggatact
                                                                 gtctgatcag -tccattggg aaatccggat gctcaa-cat ccgggcttcc agtggatact
                                                                 gttcggtcag -tccattggg aaatccggat gctcaa-cat ccgggcttcc agtggatact
                                                                 gttcggtcag -tccattggg aaatccggat gctcaa-cat ccgggcttcc agtggatact
                                                                 gttcggtcag -tccattggg aaatccggat gctcaa-cat tcgggcttcc agtggatact
                                                                 gttcggtcag -tccattggg aaatccggat gctcaa-cat ccgggcttcc agtggatact
                                                                 gttcggtcag -tccattggg aaatccggat gctcaa-cat ccgggcttcc agtggatact
                                                                 gttcggtcag -tccattggg aaatccggat gctcaa-cat ccgggcttcc agtggatact
                                                                 gttcggtcag -tccattggg aaatccggat gctcaa-cat ccgggcttcc agtggatact
                                                                 gtttggtcag -tcttccggg aaatctgtca gcttaa-ctg ataggctatc gggggatact
                                                                 gtttggtcag -tcctccggg aaatctgacg gcttaa-ccg ttaggctttc gggggatact
                                                                 gtttggtcag -tcctccggg aaatctgaca gctcaa-ctg ttaggctttc gggggatact
                                                                 gtttggtcag -tcctccggg aaatctgata gctcaa-cta ttaggctttc gggggatact
                                                                 gtttggtcag -tcctccggg aaatctgacg gctcaa-ccg ttaggctttc ggtggatact
                                                                 gtttggtcag -tcctccggg aaatctgata gctcaa-cta ttaggctttc gggggatact
                                                                 gtttggtcag -tcctccggg aaatctgatg gctcaa-cca ttaggctttc gggggatact

                                                                 gccgaacttg ggatcggggg aggtaagagg tactacaggg gtaggagtga aatcttgtaa
                                                                 gccagacttg ggatc-gggg aggtaagagg tactacaggg gtaggagtga aatcttgtaa
                                                                 gccagacttg ggatcggggg aggtaagagg tactacaggg gtaggagtga aatcttgtaa
                                                                 gccgaacttg ggatcggggg aggtaagagg tactataggg gtaggagtga aatcttgtaa
                                                                 gccgaacttg ggatcggggg aggtaagagg tactataggg gtaggagtga aatcttgtaa
                                                                 tccggacttg ggaccgggag aggtaagagg tactataggg gtaggagtga aatcctgtaa
                                                                 gccgaacttg ggatcggggg aggtaagagg tactacaggg gtaggagtga aatcttgtaa
                                                                 gccgaacttg ggatcggggg aggtaagagg tactataggg gtaggagtga aatcttgtaa
                                                                 tccggacttg ggaccgggag aggtaagagg tactataggg gtaggagtga aatcttgtaa
                                                                 tccggacttg ggaccgggag aggtaagagg tactataggg gtaggagtga aatcttgtaa
                                                                 gccggacttg ggatcggggg aggtaagagg tactacaggg gtaggagtga aatcttgtaa
                                                                 gtcagacttg ggatcggggg aggtaagagg tactacaggg gtaggagtga aatcttgtaa
                                                                 tccggacttg ggaccgggag aggtaagagg tactataggg gtaggagtga aatcctgtaa
                                                                 tccggacttg ggaccgggag aggtaagagg tactataggg gtaggagtga aatcctgtaa
                                                                 tccggacttg ggaccgggag aggtaagagg tactataggg gtaggagtga aatcctgtaa
                                                                 tccggacttg ggaccgggag aggtaagagg tactataggg gtaggagtga aatcctgtaa
                                                                 tccggacttg ggaccgggag aggtaagagg tactataggg gtaggagtga aatcctgtaa
                                                                 attaaacttg ggatcgggtg aggtaagagg tactataagg gtaggagtga aatcttataa
                                                                 attaaacttg ggatcgggtg aggtaagagg tactataagg gtaggagtga aatcttataa
                                                                 tccggactag ggaccgggag aggtaagagg tactataggg gtaggagtga aatcttgtaa
                                                                 tccggactag ggaccgggag aggtaagagg tactataggg gtaggagtga aatcttgtaa
                                                                 tccagactag ggaccgggag aggtaagagg tactataggg gtaggagtga aatcttgtaa
                                                                 gccgaacttg ggatcggggg aggtaagagg tactataggg gtaggagtga aatcttgtaa
                                                                 tccggacttg ggaccgggag aggtaagagg tactataggg gtaggagtga aatcctgtaa
                                                                 tccggacttg ggaccgggag aggtaagagg tactataggg gtaggagtga aatcctgtaa
                                                                 tccggacttg ggaccgggag aggtaagagg tactataggg gtaggagtga aatcctgtaa
                                                                 tccggacttg ggaccgggag aggtaagagg tactataggg gtaggagtga aatcctgtaa
                                                                 tccggacttg ggaccgggag aggtaagagg tactataggg gtaggagtga aatcctgtaa
                                                                 tccggacttg ggaccgggag aggtaagagg tactataggg gtaggagtga aatcctgtaa
                                                                 tccagacttg ggatcggggg aggtaagagg tactacaggg gtaggagtga aatcttgtaa
                                                                 tccagacttg ggatcggggg aggtaagagg tactacaggg gtaggagtga aatcttgtaa
                                                                 tccagacttg ggatcggggg aggtaagagg tactacaggg gtaggagtga aatcttgtaa
                                                                 tccagacttg ggatcggggg aggtaagagg tactacaggg gtaggagtga aatcttgtaa
                                                                 tccagacttg ggatcggggg aggtaagagg tactacaggg gtaggagtga aatcttgtaa
                                                                 tccggactag gaaccgggag aggtaagagg tactgtaggg gtaggagtga aatcttgtaa
                                                                 gtcagacttg ggatcggggg aggtaagagg tactacaggg gtaggagtga aatcttgtaa
                                                                 gccggacttg ggatcggggg aggtaagagg tactacaggg gtaggagtga aatcttgtaa
                                                                 gccggacttg ggatcggggg aggtaagagg tactacaggg gtaggagtga aatcttgtaa
                                                                 gccggacttg ggattggggg aggtaagagg tactataggg gtaggagtga aatcttgtaa
                                                                 gccggacttg ggatcggggg aggtaagagg tactacaggg gtaggagtga aatcttgtaa
                                                                 gccggacttg ggatcggggg aggtaagagg tactacaggg gtaggagtga aatcttgtaa
                                                                 gccggacttg ggatcggggg aggtaagagg tactacaggg gtaggagtga aatcttgtaa
                                                                 gccggacttg ggatcggggg aggtaagagg tactacaggg gtaggagtga aatcttgtaa
                                                                 gctagacttg gaaccgggag aggtaagagg tactacaggg gtaggagtga aatcttgtaa
                                                                 gccaggcttg gaaccgggag aggtaagagg tactacaggg gtaggagtga aatcttgtaa
                                                                 gccagacttg gaaccgggag aggtaagagg tactacaggg gtaggagtga aatcttgtaa
                                                                 gccagacttg gaaccgggag aggtaagagg tactacaggg gtaggagtga aatcttgtaa
                                                                 gccagacttg gaaccgggag aggtaagagg tactacaggg gtaggagtga aatcttgtaa
                                                                 gccagacttg gaaccgggag aggtaagagg tactacaggg gtaggagtga aatcttgtaa
                                                                 gccaggcttg gaaccgggag aggtaagagg tactacaggg gtaggagtga aatcttgtaa

                                                                 tccttgtggg accacctgtg gcgaaggcgt cttaccaaaa cgagtccgac ggtgagggac
                                                                 tccttgtggg accacctgtg gcgaaggcgt cttaccaaaa cgagtccgac ggtgagggac
                                                                 tccttgtggg accacctgtg gcgaaggcgt cttaccaaaa cgagtccgac ggtgagggac
                                                                 tccctgtggg accacctgtg gcgaaggcgt cttaccaaaa cgagtccgac ggtgagggac
                                                                 tccctgtggg accacctgtg gcgaaggcgt cttaccaaaa cgagtccgac ggtgagggac
                                                                 tccttatgag accacctgtg gcgaaggcgt cttaccggaa cgggtccgac ggtgagggac
                                                                 tccttgtggg accacctgtg gcgaaggcgt cttaccaaaa cgagtccgac ggtgagggac
                                                                 tccctgtggg accacctgtg gcgaaggcgt cttaccaaaa cgagtccgac ggtgagggac
                                                                 tccttatggg accacctgtg gcgaaggcgt cttaccagaa cgggtccgac ggtgagggac
                                                                 tccttatggg accacctgtg gcgaaggcgt cttaccagaa cgggtccgac ggtgagggac
                                                                 tccttgtggg accacctgtg gcgaaggcgt cttaccaaaa cgagtccgac ggtgagggac
                                                                 tccttgtggg accacctgtg gcgaaggcgt cttaccaaaa cgagtccgac ggtgagggac
                                                                 t-catatgag acca-ctgtg gcgaaggcgt cttaccggaa cgggtccgac ggtgagggac
                                                                 tctttatgag accacctgtg gcgaaggcgt cttaccggaa cgggtccgac ggtgagggac
                                                                 tccttatgag accacctgtg gcgaaggcgt cttaccggaa cgggtccgac ggtgagggac
                                                                 tccttatgag accacctgtg gcgaaggcgt cttaccggaa cgggtccgac ggtgagggac
                                                                 tccttatgag accacctgtg gcgaaggcgt cttaccggaa cgggtccgac ggtgagggac
                                                                 tccttatgag accacctgtg gcgaaggcgt cttactagaa cgagtccgac ggtgaggaac
                                                                 tccttatgag accacctgtg gcgaaggcgt cttactagaa cgagtccgac ggtgaggaac
                                                                 tccctatgag accacctgtg gcgaaggcgt cttaccagaa cgggtccgac ggtgagggac
                                                                 tccctatgag accacctgtg gcgaaggcgt cttaccagaa cgggtccgac ggtgagggac
                                                                 tccctatgag accacctgtg gcgaaggcgt cttaccagaa cgggtccgac ggtgagggac
                                                                 tccctgtggg accacctgtg gcgaaggcgt cttaccaaaa cgagtccgac ggtgagggac
                                                                 tccttatgag accacctgtg gcgaaggcgt cttaccggaa cgggtccgac ggtgagggac
                                                                 tccttatgag accacctgtg gcgaaggcgt cttaccggaa cgggtccgac ggtgagggac
                                                                 tccttatgag accacctgtg gcgaaggcgt cttaccggaa cgggtccgac ggtgagggac
                                                                 tccttatgag accacctgtg gcgaa-gcgt cttaccggaa cgggtccgat -gtgagggac
                                                                 tccttatgag accacctgtg gcgaaggcgt cttaccggaa cgggtccgac ggtgagggac
                                                                 tccttatgag accacctgtg gcgaaggcgt cttaccggaa cgggtccgac ggtgagggac
                                                                 tccctgtggg accacctgtg gcgaaggcgt cttactaaaa cgagtccgac ggtgagggac
                                                                 tccctgtggg accacctgtg gcgaaggcgt cttaccaaaa cgagtccgac ggtgagggac
                                                                 tccctgtggg accacctgtg gcgaaggcgt cttactaaaa cgagtccgac ggtgagggac
                                                                 tccctgtggg accacctgtg gcgaaggcgt cttactaaaa cgagtccgac ggtgagggac
                                                                 tccctgtggg accacctgtg gcgaaggcgt cttactaaaa cgagtccgac ggtgagggac
                                                                 tccctatgag accacctgtg gcgaaggcgt cttaccggaa cgggttcgac ggtgagggac
                                                                 tccttgtggg accacctgtg gcgaaggcgt cttaccaaaa cgagtccgac ggtgagggac
                                                                 tccttgtggg accacctgtg gcgaaggcgt cttaccaaaa cgagtccgac ggtgagggac
                                                                 tccttgtggg accacctgtg gcgaaggcgt cttaccaaaa cgagtccgac ggtgagggac
                                                                 tccttgtggg accacctgtg gcgaaggcgt cttaccaaaa caagtccgac ggtgagggac
                                                                 tccttgtggg accacctgtg gcgaaggcgt cttaccaaaa cgagtccgac ggtgagggac
                                                                 tccttgtggg accacctgtg gcgaaggcgt cttaccaaaa cgagtccgac ggtgagggac
                                                                 tccttgtggg accacctgtg gcgaaggcgt cttaccaaaa cgagtccgac ggtgagggac
                                                                 tccttgtggg accacctgtg gcgaaggcgt cttaccaaaa cgagtccgac ggtgagggac
                                                                 tccctgtggg accacctgtg gcgaaggcgt cttaccagaa cgggttcgac ggtgagggac
                                                                 tccctgtggg accacctgtg gcgaaggcgt cttaccagaa cgggttcgac ggtgagggac
                                                                 tccctgtggg accacctgtg gcgaaggcgt cttaccagaa cgggttcgac ggtgagggac
                                                                 tccctgtggg accacctgtg gcgaaggcgt cttaccagaa cgggttcgac ggtgagggac
                                                                 tccctgtgag accacctgtg gcgaaggcgt cttaccagaa cgggttcgac ggtgagggac
                                                                 tccctgtggg accacctgtg gcgaaggcgt cttaccagaa cgggttcgac ggtgagggac
                                                                 tccctgtgag accacctgtg gcgaaggcgt cttaccagaa cgggttcgac ggtgagggac

                                                                 gaaagctggg ggcacgaacc ggattagata cccgggtagt cccagccgta aacgatgctc
                                                                 gaaagctggg ggcacgaacc ggattagata cccgggtagt cccagccgta aacgatgctc
                                                                 gaaagctggg ggcacgaacc ggattagata cccgggtagt cccagccgta aacgatgctc
                                                                 gaaagctggg ggcacgaacc ggattagata cccgggtagt cccagccgta aacgatgctc
                                                                 gaaagctggg ggcacgaacc ggattagata cccgggtagt cccagccgta aacgatgctc
                                                                 gaaagctggg ggcacgaacc ggattagata cccgggtagt cccagccgta aactatgccc
                                                                 gaaagctggg ggcacgaacc ggattagata cccgggtagt cccagccgta aacgatgctc
                                                                 gaaagctggg ggcacgaacc ggattagata cccgggtagt cccagccgta aacgatgctc
                                                                 gaaagctggg ggcacgaacc ggattagata cccgggtagt cccagccgta aactatgccc
                                                                 gaaagctggg ggcacgaacc ggattagata cccgggtagt cccagccgtt aactatgccc
                                                                 gaaagctggg ggcacgaacc ggattagata cccgggtagt cccagccgta aacgatgctc
                                                                 gaaggctggg ggcacgaacc ggattagata cccgggtagt cccagccgta aacgatgctc
                                                                 gaaagctggg ggcacgaacc ggattagata cccgggtagt cccagccgta aactatgccc
                                                                 gaaagctggg ggcacgaacc ggattagata cccgggtagt cccagccgta aactatgccc
                                                                 gaaagctggg ggcacgaacc ggattagata cccgggtagt cccagccgta aactatgccc
                                                                 gaaagctggg ggcacgaacc ggattagata cccgggtagt cccagccgta aactatgccc
                                                                 gaaagctggg ggcgcgaacc ggattagata cccgggtagt ccgagccgta aactatgccc
                                                                 gaaagctggg ggcacaaacc ggattagata cccgggtagt cccagccgta aacaatgctt
                                                                 gaaagctggg ggcacaaacc ggattagata cccgggtagt cccagccgta aacaatgctt
                                                                 gaaagctggg ggcacgaacc ggattagata cccgggtagt cccagccgta aacgatgctc
                                                                 gaaagctggg ggcacgaacc ggattagata cccgggtagt cccagccgta aacgatgctc
                                                                 gaaagctggg ggcacgaacc ggattagata cccgggtagt cccagccgta aacgatgctc
                                                                 gaaagctggg ggcacgaacc ggattagata cccgggtagt cccagccgta aacgatgctc
                                                                 gaaagctggg ggcacgaacc ggattagata cccgggtagt cccagccgta aactatgccc
                                                                 gaaagctggg ggcacgaacc ggattagata cccgggtagt cccagccgta aactatgccc
                                                                 gaaagctggg ggcacgaacc ggattagata cccgggtagt cccagccgta aactatgccc
                                                                 gaaagctggg ggcacgaacc ggattagata cccgggtagt cccagccgta aactatgccc
                                                                 gaaagctggg ggcacgaacc ggattagata cccgggtagt cccagccgta aactatgccc
                                                                 gaaagctggg ggcacgaacc ggattagata cccgggtagt cccagccgta aactatgccc
                                                                 gaaagctggg ggcacgaacc ggattagata cccgggtagt cccagccgta aacgatgctc
                                                                 gaaagctggg ggcacgaacc ggattagata cccgggtagt cccagccgta aacgatgctc
                                                                 gaaagctggg ggcacgaacc ggattagata cccgggtagt cccagccgta aacgatgctc
                                                                 gaaagctggg ggcacgaacc ggattagata cccgggtagt cccagccgta aacgatgctc
                                                                 gaaagctggg ggcacgaacc ggattagata cccgggtagt cccagccgta aacgatgctc
                                                                 gaaagccggg ggcacgaacc ggattagata cccgggtagt cccggccgta aacaatgctc
                                                                 gaaagctggg ggcacgaacc ggattagata cccgggtagt cccagccgta aacgatgctc
                                                                 gaaagctggg ggcacgaacc ggattagata cccgggtagt cccagccgta aacgatgctc
                                                                 gaaagctggg ggcacgaacc ggattagata cccgggtagt cccagccgta aacgatgctc
                                                                 gaaagctggg ggcacgaacc ggattagata cccgggtagt cccagccgta aacgatgctc
                                                                 gaaagctggg ggcacgaacc ggattagata cccgggtagt cccagccgta aacgatgctc
                                                                 gaaagctggg ggcacgaacc ggattagata cccgggtagt cccagccgta aacgatgctc
                                                                 gaaagctggg ggcacgaacc ggattagata cccgggtagt cccagccgta aacgatgctc
                                                                 gaaagctggg ggcacgaacc ggattagata cccgggtagt cccagccgta aacgatgttc
                                                                 gaaagctggg ggcacgaacc ggattagata cccgggtagt cccagccgta aacgatgctc
                                                                 gaaagctggg ggcacgaacc ggattagata cccgggtagt cccagccgta aacgatgctc
                                                                 gaaagctggg ggcacgaacc ggattagata cccgggtagt cccagccgta aacgatgctc
                                                                 gaaagctggg ggcacgaacc ggattagata cccgggtagt cccagccgta aacgatgctc
                                                                 gaaagctggg ggcacgaacc ggattagata cccgggtagt cccagccgta aacgatgctc
                                                                 gaaagctggg ggcacgaacc ggattagata cccgggtagt cccagccgta aacgatgctc
                                                                 gaaagctggg ggcacgaacc ggattagata cccgggtagt cccagccgta aacgatgctc

                                                                 gctaggtgtc aggcatggcg tgactgtgtc tggtgccgaa gggaagccgt gaagcgagcc
                                                                 gctaggtgtc aggcatggcg tgactgtgtc tggtgccgaa gggaagccgt gaagcgagcc
                                                                 gctaggtgtc aggcatggcg tgactgtgtc tggtgccgaa gggaagccgt gaagcgagcc
                                                                 gctaggtgtc aggcatggcg tgactgtgtt tggtgccgaa gggaagccgt gaagcgagcc
                                                                 gctaggtgtc aggcatggcg tgactgtgtt tggtgccgaa gggaagccgt gaagcgagcc
                                                                 gctgggtgtc aggcatggca tgactgtgtc cggtgccgta gagaagtcgt gaagcgggcc
                                                                 gctaggtgtc aggcatggcg tgactgtgtc tggtgccgaa gggaagccgt gaagcgagcc
                                                                 gctaggtgtc aggcatggcg tgactgtgtt tggtgccgaa gggaagccgt gaagcgagcc
                                                                 gctgggtgtc aggcgtggcg tgactgtgtc tggtgccgta gagaagtcgt gaagcgggcc
                                                                 gctgggtgtc aggcatggcg tgagtgtgtc tggtgccgta gagaagtcgt gaagcgggcc
                                                                 gctaggtgtc aggcatggcg tgactgtgtc tggtgccgaa gggaagccgt gaagcgagcc
                                                                 gctaggtgtc aggcatggcg tgactatgtc tggtgccgaa gggaagccgt gaagcgagcc
                                                                 gctgggtgtc aggcatggca tgactgtgtc cggtgccgta gagaagtcgt gaagcgggcc
                                                                 gctgggtgtc aggcatggca tgactgtgtc cggtgccgta gagaagtcgt gaagcgggcc
                                                                 gctgggtgtc aggcatggca tgactgtgtc cggtgccgta gagaagtcgt gaagcgggcc
                                                                 gctgggtgtc aggcatggca tgactgtgtc cggtgccgta gagaagtcgt gaagcgggcc
                                                                 gctgggtgtc aggcatggca tgactgtgtc cggtgccgta gagaagtcgt gaagcgggcc
                                                                 gctaggtgtt agatatagca tgactgtatc tgatgctgta gggaagccat gaagcaagcc
                                                                 gctaggtgtt agatatagca tgactgtatc tgatgctgta gggaagccat gaagcaagcc
                                                                 gctaggtgtc aggtatggcg tgactgtatc tggtgccgta gggaagccgt gaagcgagcc
                                                                 gctaggtgtc aggtatggcg tgactgtatc tggtgccgta gggaagccgt gaagcgagcc
                                                                 gctaggtgtc aggtatggcg tgactgtatc tggtgccgta gggaagccgt gaagcgagcc
                                                                 gctaggtgtc aggcatggcg tgactgtgtt tggtgccgaa gggaagccgt gaagcgagcc
                                                                 gctgggtgtc aggcatggca tgactgtgtc cggtgccgta gagaagtcgt gaagcgggcc
                                                                 gctgggtgtc aggcatggca tgactgtgtc cggtgccgta gagaagtcgt gaagcgggcc
                                                                 gctgggtgtc aggcatggca tgactgtgtc cggtgccgta gagaagtcgt gaagcgggcc
                                                                 gctgggtgtc aggcatggca tgactgtgtc cggtgccgta gagaagtcgt gaagcgggcc
                                                                 gctgggtgtc aggcatggca tgactgtgtc cggtgccgta gagaagtcgt gaagcgggcc
                                                                 gctgggtgtc aggcatggca tgactgtgtc cggtgccgta gagaagtcgt gaagcgggcc
                                                                 gctaggtgtc aggcatggcg tgactgtgtc tggtgccgaa gggaagccgt gaagcgagcc
                                                                 gctaggtgtc aggcatggcg tgactgtgtc tggtgccgaa gggaagccgt gaagcgagcc
                                                                 gctaggtgtc aggcatggcg tgactgtgtc tggtgccgaa gggaagccgt gaagcgagcc
                                                                 gctaggtgtc aggcatggcg tgactgtgtc tggtgccgaa gggaagccgt gaagcgagcc
                                                                 gctaggtgtc aggcatggcg tgactgtgtc tggtgccgaa gggaagccgt gaagcgagcc
                                                                 gctaggtgtc gggtatggcg tgaccgtatc cggtgccgta gggaagccgt gaagcgagcc
                                                                 gctaggtgtc aggcatggcg tgactgtgtc tggtgccgaa gggaagccgt gaagcgagcc
                                                                 gctaggtgtc aggcatggcg tgactgtgtc tggtgccgaa gggaagccgt gaagcgagcc
                                                                 gctaggtgtc aggcatggcg tgactgtgtc tggtgccgaa gggaagccgt gaagcgagcc
                                                                 gctaggtgtc aggcatggcg tgactgtgtc tggtgccgaa gggaagccgt gaagcgagcc
                                                                 gctaggtgtc aggcatggcg tgactgtgtc tggtgccgaa gggaagccgt gaagcgagcc
                                                                 gctaggtgtc aggcatggcg tgactgtgtc tggtgccgaa gggaagccgt gaagcgagcc
                                                                 gctaggtgtc aggcatggcg tgactgtgtc tggtgccgaa gggaagccgt gaagcgagcc
                                                                 gctaggtgtc gggcatggcg tgactgtgtc cggtgccgaa gggaagccgt gaagcgaacc
                                                                 gctaggtgtc atgcatggtg cgaccgtgta tggtgccgta gggaagccgt gaagcgagcc
                                                                 gctaggtgtc aggcatggcg cgaccgtgtc tggtgccgca gggaagccgt gaagcgagcc
                                                                 gctaggtgtc aggcatggcg cgaccgtgtc tggtgccgca gggaagccgt gaagcgagcc
                                                                 gctaggtgtc aggcatggcg cgaccgtgtc tggtgccgca gggaagccgt gaagcgagcc
                                                                 gctaggtgtc aggcatggcg cgaccgtgtc tggtgccgca gggaagccgt gaagcgagcc
                                                                 gctaggtgtc aggcatggcg cgaccgtgtc tggtgccgca gggaagccgt gaagcgagcc
                                                                 gctaggtgtc aggcatggcg cgaccgtgtc tggtgccgca gggaagccgt gaagcgagcc

                                                                 acctgggaag tacggccgca aggctgaaac ttaaaggaat tggcggggga gcacaacaac
                                                                 acctgggaag tacggccgca aggctgaaac ttaaaggaat tggcggggga gcacaacaac
                                                                 acctgggaag tacggccgca aggctgaaac ttaaaggaat tggcggggga gcacaacaac
                                                                 acctgggaag tacggccgca aggctgaaac ttaaaggaat tggcggggga gcacaacaac
                                                                 acctgggaag tacggccgca aggctgaaac ttaaaggaat tggcggggga gcacaacaac
                                                                 acctgggaag tacggccgca aggctgaaac ttaaaggaat tggcggggga gcactacaac
                                                                 acctgggaag tacggccgca aggctgaaac ttaaaggaat tggcggggga gcacaacaac
                                                                 acctgggaag tacggccgca aggctgaaac ttaaaggaat tggcggggga gcacaacaac
                                                                 acctgggaag tacggccgca aggctgaaac ttaaaggaat tggcggggga gcactacaac
                                                                 acctgggaag tacggccgca aggctgaaac ttaaaggaat tggcggggga gcactacaac
                                                                 acctgggaag tacggccgca aggctgaaac ttaaaggaat tggcggggga gcacaacaac
                                                                 acctgggaag tacggccgca aggctgaaac ttaaaggaat tggcggggga gcacaacaac
                                                                 acctgggaag tacggccgca aggctgaaac ttaaaggaat tggcggggga gcactacaac
                                                                 acctgggaag tacggccgca aggctgaaac ttaaaggaat tggcggggga gcactacaac
                                                                 acctgggaag tacggccgca aggctgaaac ttaaaggaat tggcggggga gcactacaac
                                                                 acctgggaag tacggccgca aggctgaaac ttaaaggaat tggcggggga gcactacaac
                                                                 acctgggaag tacggccgca aggctgaaac ttaaaggaat tggcggggga gcactacaac
                                                                 acctgggaag tacggtcgca aggctgaaac ttaaaggaat tggcggggga gcacaacaac
                                                                 acctgggaag tacggtcgca aggctgaaac ttaaaggaat tggcggggga gcacaacaac
                                                                 acctgggaag tacggccgca aggctgaaac ttaaaggaat tggcggggga gcacaacaac
                                                                 acctgggaag tacggccgca aggctgaaac ttaaaggaat tggcggggga gcacaacaac
                                                                 acctgggaag tacggccgca aggctgaaac ttaaaggaat tggcggggga gcacaacaac
                                                                 acctgggaag tacggccgca aggctgaaac ttaaaggaat tggcggggga gcacaacaac
                                                                 acctgggaag tacggccgca aggctgaaac ttaaaggaat tggcggggga gcactacaac
                                                                 acctgggaag tacggccgca aggctgaaac ttaaaggaat tggcggggga gcactacaac
                                                                 acctgggaag tacggccgca aggctgaaac ttaaaggaat tggcggggga gcactacaac
                                                                 acctgggaag tacggccgca aggctgaaac ttaaaggaat tggcggggga gcactacaac
                                                                 acctgggaag tacggccgca aggctgaaac ttaaaggaat tggcggggga gcactacaac
                                                                 acctgggaag tacggccgca aggctgaaac ttaaaggaat tggcggggga gcactacagc
                                                                 acctgggaag tacggccgca aggctgaaac ttaaaggaat tggcggggga gcacaacaac
                                                                 acctgggaag tacggccgca aggctgaaac ttaaaggaat tggcggggga gcacaacaac
                                                                 acctgggaag tacggccgca aggctgaaac ttaaaggaat tggcggggga gcacaacaac
                                                                 acctgggaag tacggccgca aggctgaaac ttaaaggaat tggcggggga gcacaacaac
                                                                 acctgggaag tacggccgca aggctgaaac ttaaaggaat tggcggggga gcacaacaac
                                                                 acctgggaag tacggccgca aggctgaaac ttaaaggaat tggcggggga gcacaacaac
                                                                 acctgggaag tacggccgca aggctgaaac ttaaaggaat tggcggggga gcacaacaac
                                                                 acctgggaag tacggccgca aggctgaaac ttaaaggaat tggcggggga gcacaacaac
                                                                 acctgggaag tacggccgca aggctgaaac ttaaaggaat tggcggggga gcacaacaac
                                                                 acctgggaag tacggccgca aggctgaaac ttaaaggaat tggcggggga gcacaacaac
                                                                 acctgggaag tacggccgca aggctgaaac ttaaaggaat tggcggggga gcacaacaac
                                                                 acctgggaag tacggccgca aggctgaaac ttaaaggaat tggcggggga gcacaacaac
                                                                 acctgggaag tacggccgca aggctgaaac ttaaaggaat tggcggggga gcacaacaac
                                                                 acctgggaag tacggcc--- ---------- ---------- ---------- ----------
                                                                 acctgggaag tacggccgca aggctgaaac ttaaaggaat tggcggggga gcacaacaac
                                                                 acctgggaag tacggccgca aggctgaaac ttaaaggaat tggcggggga gcacaacaac
                                                                 acctgggaag tacggccgca aggctgaaac ttaaaggaat tggcggggga gcacaacaac
                                                                 acctgggaag tacggccgca aggctgaaac ttaaaggaat tggcggggga gcacaacaac
                                                                 acctgggaag tacggccgca aggctgaaac ttaaaggaat tggcggggga gcacaacaac
                                                                 acctgggaag tacggccgca aggctgaaac ttaaaggaat tggcggggga gcacaacaac
                                                                 acctgggaag tacggccgca aggctgaaac ttaaaggaat tggcggggga gcacaacaac

                                                                 gggtggagcc tgcggtttaa ttggactcaa cgccggaaaa ctcaccaggg gagacagcaa
                                                                 gggtggagcc tgcggtttaa ttggactcaa cgccggaaaa ctcaccaggg gagacagcaa
                                                                 gggtggagcc tgcggtttaa ttggactcaa cgccggaaaa ctcaccaggg gagacagcaa
                                                                 gggtggagcc tgcggtttaa ttggactcaa cgccggaaaa ctcaccaggg gagacagcaa
                                                                 gggtggagcc tgcggtttaa ttggactcaa cgccggaaaa ctcaccaggg gagacagcaa
                                                                 gggtggag-c tgcggtttaa ttggactcaa cgccggaaaa ctcaccaggg gagacagcaa
                                                                 gggtggagcc tgcggtttaa ttggactcaa cgccggaaaa ctcaccagga gagacagcaa
                                                                 gggtggagcc tgcggtttaa ttggactcaa cgccggaaaa ctcaccaggg gagacagcaa
                                                                 gggtggagcc tgcggtttaa ttggactcaa cgccggaaaa ctcaccaggg gagacagcaa
                                                                 gggtggagcc tgcggtttaa ttggactcaa cgccggaaaa ctcaccaggg gagacagcaa
                                                                 gggtggagcc tgcggtttaa ttggactcaa cgccggaaaa ctcaccaggg gagacagcaa
                                                                 gggtggagcc tgcggtttaa ttggactcaa cgccggaaaa ctcaccagga gagacagcaa
                                                                 gggtggagcc tgcggtttaa ttggactcaa cgccggaaaa ctcaccaggg gagacagcaa
                                                                 gggtggagcc tgcggtttaa ttggactcaa cgccggaaaa ctcaccaggg gagacagcaa
                                                                 gggtggagcc tgcggtttaa ttggactcaa cgccggaaaa ctcaccaggg gagacagcaa
                                                                 gggtggagcc tgcggtttaa ttggactcaa cgccggaaaa ctcaccaggg gagacagcaa
                                                                 gggtggagcc tgcggtttaa ttggactcaa cgccggaaaa ctcaccaggg gagacagcaa
                                                                 gggtggagcc tgcggtttaa ttggactcaa cgccggaaaa ctcaccaggg gagacagcaa
                                                                 gggtggagcc tgcggtttaa ttggactcaa cgccggaaaa ctcaccaggg gagacagcaa
                                                                 gggtggagcc tgcggtttaa ttggactcaa cgccggaaaa ctcaccaggg gagacagcaa
                                                                 gggtggagcc tgcggtttaa ttggactcaa cgccggaaaa ctcaccaggg gagacagcaa
                                                                 gggtggagcc tgcggtttaa ttggactcaa cgccggaaaa ctcaccaggg gagacagcaa
                                                                 gggtggagcc tgcggtttaa ttggactcaa cgccggaaaa ctcaccaggg gagacagcaa
                                                                 gggtggagcc tgcggtttaa ttggactcaa cgccggaaaa ctcaccaggg gagacagcaa
                                                                 gggtggagcc tgcggtttaa ttggactcaa cgccggaaaa ctcaccaggg gagacagcaa
                                                                 gggtggagcc tgcggtttaa ttggactcaa cgccggaaaa ctcaccaggg gagacagcaa
                                                                 gggtggagcc tgcggtttaa ttggactcaa cgccggaaaa ctcaccaggg gagacggcaa
                                                                 gggtggagcc tgcggtttaa ttggactcaa cgccggaaaa ctcaccaggg gagacagcaa
                                                                 gggtggagcc tgcggtttaa ttggactcaa cgccggaaaa ctcaccaggg gagacagcaa
                                                                 gggtggagcc tgcggtttaa ttggactcaa cgccggaaaa ctcaccagga gagacagcaa
                                                                 gggtggagcc tgcggtttaa ttggactcaa cgccggaaaa ctcaccaggg gagacagcaa
                                                                 gggtggagcc tgcggtttaa ttggactcaa cgccggaaaa ctcaccagga gagacagcaa
                                                                 gggtggagcc tgcggtttaa ttggactcaa cgccggaaaa ctcaccaggg gagacagcaa
                                                                 gggtggagcc tgcggtttaa ttggactcaa cgccggaaaa ctcaccaggg gagacagcaa
                                                                 gggtggagcc tgcggtttaa ttggactcaa cgccggaaaa ctcaccaggg gagacagcaa
                                                                 gggtggagcc tgcggtttaa ttggactcaa cgccggaaaa ctcaccagga gagacagcaa
                                                                 gggtggagcc tgcggtttaa ttggactcaa cgccggaaaa ctcaccaggg gagacagcaa
                                                                 gggtggagcc tgcggtttaa ttggactcaa cgccggaaaa ctcaccaggg gagacagcaa
                                                                 gggtggagcc tgcggtttaa ttggactcaa cgccggaaaa ctcaccaggg gagacagcaa
                                                                 gggtggagcc tgcggtttaa ttggactcaa cgccggaaaa ctcaccaggg gagacagcaa
                                                                 gggtggagcc tgcggtttaa ttggactcaa cgccggaaaa ctcaccaggg gagacagcaa
                                                                 gggtggagcc tgcggtttaa ttggactcaa cgccggaaaa ctcaccaggg gagacagcaa
                                                                 ---------- ---------- ---------- ---------- ---------- ----------
                                                                 gggtggagcc tgcggtttaa ttggactcaa cgccggaaaa ctcaccgggg gcgacagcaa
                                                                 gggtggagcc tgcggtttaa ttggactcaa cgccggacaa ctcaccgggg gcgacagcaa
                                                                 gggtggagcc tgcggtttaa ttggactcaa cgccggacaa ctcaccgggg acgacagcaa
                                                                 gggtggagcc tgcggtttaa ttggactcaa cgccggacaa ctcaccggga acgacagcaa
                                                                 gggtggagcc tgcggtttaa ttggactcaa cgccggacaa ctcaccgggg acgacagcaa
                                                                 gggtggagcc tgcggtttaa ttggactcaa cgccggacaa ctcaccgggg gcgacagcaa
                                                                 gggtggagcc tgcggtttaa ttggactcaa cgccggacaa ctcaccgggg acgacagcaa

                                                                 tatgtaggtc aagctgaaga ctttacctga atcgctgaga ggaggtgcat ggtcgtcgcc
                                                                 tatgtaggtc aagctgaaga ctttacctga atcgctgaga ggaggtgcat ggtcgtcgcc
                                                                 tatgtaggtc aagctgaaga ctttacctga atcgctgaga ggaggtgcat ggtcgtcgcc
                                                                 tatgtaggtc aagctggaga ctttacctga atcgctgaga ggaggtgcat ggtcgtcgcc
                                                                 tatgtaggtc aagctgaaga ctttacctga atcgctgaga ggaggtgcat ggtcgtcgcc
                                                                 tatgtaggtc aggctgaagg tcttacccga atcgctgaga ggaggtgcat ggtcgtcgcc
                                                                 tatgtaggtc aagctgaaga ctttacctga atcgctgaga ggaggtgcat ggtcgtcgcc
                                                                 tatgtaggtc aagctgaaga ctttacctga atcgctgaga ggaggtgcat ggtcgtcgcc
                                                                 tatgtaggtc agtctgaagg gcttacctga atcgctgaga ggaggtgcat ggtcgtcgcc
                                                                 tatgtaggtc agtctgaagg gcttacctga atcgctgaga ggaggtgcat ggtcgtcgcc
                                                                 tatgtaggtc aagctgaaga ctttacctga atcgctgaga ggaggtgcat ggtcgtcgcc
                                                                 tatgtaggtc aagctgaaga ctttacctga atcgctgaga ggaggtgcat ggtcgtcgcc
                                                                 tatgtaggtc aggctgaagg tcttacccga atcgctgaga ggaggtgcat ggtcgtcgcc
                                                                 tatgtaggtc aggctgaagg tcttacccga atcgctgaga ggaggtgcat ggtcgtcgcc
                                                                 tatgtaggtc aggctgaagg tcttacccga atcgctgaga ggaggtgcat ggtcgtcgcc
                                                                 tatgtaggtc aggctgaagg tcttacccga atcgctgaga ggaggtgcat ggtcgtcgcc
                                                                 tatgtaggtc aggctgaagg tcttacctga atcgctgaga ggaggtgcat ggtcgtcgcc
                                                                 tatgtaggtc aggctgaaga cctttcctga atcgctgaga ggaggtgcat ggtcgtcgcc
                                                                 tatgtaggtc aggctgaaga cctttcctga atcgctgaga ggaggtgcat ggtcgtcgcc
                                                                 tatgtaggtc aagctgaaga ctttacctga atcgctgaga ggaggtgcat ggtcgtcgcc
                                                                 tatgtaggtc aagctgaaga ctttacctga atcgctgaga ggaggtgcat ggtcgtcgcc
                                                                 tatgtaggtc aagctgaaga ctttacctga atcgctgaga ggaggtgcat ggtcgtcgcc
                                                                 tatgtaggtc aagctgaaga ctttacctga atcgctgaga ggaggtgcat ggtcgtcgcc
                                                                 tatgtaggtc aggctgaagg tcttacccga atcgctgaga ggaggtgcat ggtcgtcgcc
                                                                 tatgtaggtc aggctgaagg tcttacccga atcgctgaga ggaggtgcat ggtcgtcgcc
                                                                 tatgtaggtc aggctgaagg tcttacctga atcgctgaga ggaggtgcat ggtcgtcgcc
                                                                 tatgtaggtc aggctgaagg tcttacccga atcgctgaga ggaggtgcat ggtcgtcgcc
                                                                 tatgtaggtc aggctgaagg tcttacccga atcgctgaga ggagttgcat ggtcgtcgcc
                                                                 tatgtaggtc aggctgcagg tcttacctga atcgctgaga ggaggtgcat ggtcgtcgcc
                                                                 tatgtaggtc aagctgaaga ctttacctga atcgctgaga ggaggtgcat ggtcgtcgcc
                                                                 tatgtaggtc aagctgaaga ctttacctga atcgctgaga ggaggtgcat ggtcgtcgcc
                                                                 tatgtaggtc aagctgaaga ctttacctga atcgctgaga ggaggtgcat ggtcgtcgcc
                                                                 tatgtaggtc aagctgaaga ctttacctga atcgctgaga ggaggtgcat ggtcgtcgcc
                                                                 tatgtaggtc aagctgaaga ctttacctga atcgctgaga ggaggtgcat ggtcgtcgcc
                                                                 tatgtaggtc aagctgaaga ctttacctga atcgctgaga ggaggtgcat ggtcgtcgcc
                                                                 tatgtaggtc aagctgaaga ctttacctga atcgctgaga ggaggtgcat ggtcgtcgcc
                                                                 tatgtaggtc aagctgaaga ctttacctga atcgctgaga ggaggtgcat ggtcgtcgcc
                                                                 tatgtaggtc aagctgaaga ctttacctga atcgctgaga ggaggtgcat ggtcgtcgcc
                                                                 tatgtaggtc aagctgaaga ctttacctga atcgctgaga ggaggtgcat ggtcgtcgcc
                                                                 tatgtaggtc aagctgaaga ctttacctga atcgctgaga ggaggtgcat ggtcgtcgcc
                                                                 tatgtaggtc aagctgaaga ctttacctga atcgctgaga ggaggtgcat ggtcgtcgcc
                                                                 tatgtaggtc aagctgaaga ctttacctga atcgctgaga ggaggtgcat ggtcgtcgcc
                                                                 ---------- ---------- ---------- ---------- ---------- ----------
                                                                 tatgtgggcc aagctaaaga ctttgcctga atcgctgaga ggaggtgcat ggccgtcgcc
                                                                 tatgtaggcc aagctgaaga ctttgcctga atcgctgaga ggaggtgcat ggccgtcgcc
                                                                 tatgtaggcc aggccgaaga ccttgcctga atcgctgaga ggaggtgcat ggccgtcgcc
                                                                 tatgtaggtc aggccgaaga ccttacctga atcgctgaga ggaggtgcat ggccgtcgcc
                                                                 tatgtaggcc aggctaaaga ccttgcctga atcgctgaga ggaggtgcat ggccgtcgcc
                                                                 tatgtaggcc aagctgaaga ctttgcctga atcgctgaga ggaggtgcat ggccgtcgcc
                                                                 tatgtaggcc aggctgaaga ccttgcctga atcgctgaga ggaggtgcat ggccgtcgcc

                                                                 agttcgtact gtgaagcatc ctgttaagtc aggcaacgag cgagacccgt gcccacagtt
                                                                 agttcgtact gtgaagcatc ctgttaagtc aggcaacgag cgagacccgt gcccacagtt
                                                                 agttcgtact gtgaagcatc ctgttaagtc aggcaacgag cgagacccgt gcccacagtt
                                                                 agttcgtact gtgaagcatc ctgttaagtc aggcaacgag cgagacccgt gcctacagtt
                                                                 agttcgtact gtgaagcatc ctgttaagtc aggcaacgag cgagacccgt gcctacagtt
                                                                 agttcgtact gtgaagcatc ctgttaagtc aggcaacgag cgagacccgt gcctgcagtt
                                                                 agttcgtact gtgaagcatc ctgttaagtc aggcaacgag cgagacccgt gcccacagtt
                                                                 agttcgtact gtgaagcatc ctgttaagtc aggcaacgag cgagacccgt gcccacagtt
                                                                 agttcgtact gtgaagcatc ctgttaagtc aggcaacgag cgagacccgt gcctacagtt
                                                                 agttcgtact gtgaagcatc ctgttaagtc aggcaacgag cgagacccgt gcctacagtt
                                                                 agttcgtact gtgaagcatc ctgttaagtc aggcaacgag cgagacccgt gcccacagtt
                                                                 agttcgtact gtgaagcatc ctgttaagtc aggcaacgag cgagacca-- ----------
                                                                 agttcgtact gtgaagcatc ctgttaagtc aggcaacgag cgagacccgt gcctgcagtt
                                                                 agttcgtact gtgaagcatc ctgttaagtc aggcaacgag cgagacccgt gcctgcagtt
                                                                 agttcgtact gtgaagcatc ctgttaagtc aggcaacgag cgagacccgt gcctgcagtt
                                                                 agttcgtact gtgaagcatc ctgttaagtc aggcaacgag cgagaccct- ----------
                                                                 agttcgtact gtgaagcatc ctgttaagtc aggcaacgag cgagaccct- ----------
                                                                 agttcgtact gtgaagcatc ctgttaagtc aggcaacgag cgagacccgt gcctacagtt
                                                                 agttcgtact gtgaagcatc ctgttaagtc aggcaacgag cgagacccgt gcctacagtt
                                                                 agttcgtact gtgaagcatc ctgttaagtc aggcaacgag cgagacccgt gcccacagtt
                                                                 agttcgtact gtgaagcatc ctgttaagtc aggcaacgag cgagacccgt gcccacagtt
                                                                 agtccgtact gtgaagcatc ctgttaagtc aggcaacgag cgagacccgt gcccacagtt
                                                                 agttcgtact gtgaagcatc ctgttaagtc aggcaacgag cgagacccgt gcccacagtt
                                                                 agttcgtact gtgaagcatc ctgttgagtc aggcaacgag cgagacccgt gcctgcagtt
                                                                 agttcgtact gtgaagcatc ctgttaagtc aggcaacgag cgagacccgt gcctgcagtt
                                                                 agttcgtact gtgaagcatc ctgttaagtc aggcaacgag cgagacccgt gcctgcagtt
                                                                 agttcgtact gtgaagcatc ctgttaagtc aggcaacgag cgagacccgt gcctgcagtt
                                                                 agttcgtact gtgaagcatc ctgttaagtc aggcaacgag cgagacccgt gcctgcagtt
                                                                 agttcgtact gtgaagcatc ctgttaagtc aggcaacgag cgagacccgt gcctgcagtt
                                                                 agttcgtact gtgaagcatc ctgttaagtc aggcaacgag cgagacccgt gcccacagtt
                                                                 agttcgtact gtgaagcatc ctgttaagtc aggcaacgag cgagacccgt gcccacagtt
                                                                 agttcgtact gtgaagcatc ctgttaagtc aggcaacgag cgagacccgt gcccacagtt
                                                                 agttcgtact gtgaagcatc ctgttaagtc aggcaacgag cgagacccgt gcccacagtt
                                                                 agttcgtact gtgaagcatc ctgttaagtc aggcaacgag cgagacccgt gcccacagtt
                                                                 agttcgtact gtgaagcatc ctgttaagtc aggcaacgag cgagacccgt gcccacagtt
                                                                 agttcgtact gtgaagcatc ctgttaagtc aggcaacgag cgagacccgt gcctacagtt
                                                                 agttcgtact gtgaagcatc ctgttaagtc aggcaacgag cgagacccgt gcccacagtt
                                                                 agttcgtact gtgaagcatc ctgttaagtc aggcaacgag cgagacccgt gcccacagtt
                                                                 agttcgtact gtgaagcatc ctgttaagtc aggcaacgag cgagacccgt gcccacagtt
                                                                 agttcgtact gtgaagcatc ctgttaagtc aggcaacgag cgagacccgt gcccacagtt
                                                                 agttcgtact gtgaagcatc ctgttaagtc aggcaacgag cgagacccgt gcccacagtt
                                                                 agttcgtact gtgaagcatc ctgttaagtc aggcaacgag cgagacccgt gcccacagtt
                                                                 ---------- ---------- ---------- ---------- ---------- ----------
                                                                 agttcgtact gtgaagcatc ctgttaagtc aggcaacgag cgagacccgt gcccactgtt
                                                                 agttcgtact gtgaagcatc ctgttaagtc aggcaacgag cgagacccgt gcccactgtt
                                                                 agttcgtact gtgaagcatc ctgttaagtc aggcaacgag cgagacccgt gcccactgtt
                                                                 agttcgtact gtgaagcatc ctgttaagtc aggcaacgag cgagacccgt gcccactgtt
                                                                 agttcgtact gtgaagcatc ctgttaagtc aggcaacgag cgagacccgt gcccactgtt
                                                                 agttcgtact gtgaagcatc ctgttaagtc aggcaacgag cgagacccgt gcccactgtt
                                                                 agttcgtact gtgaagcatc ctgttaagtc aggcaacgag cgagacccgt gcccactgtt

                                                                 accagcggca tctcc-ggat ggccgggta- ctctgtgggg accgccggtg ttaaatcgga
                                                                 accagcggca tctcc-ggat ggccgggta- ctctgtgggg accgccggtg ttaaatcgga
                                                                 accagcggca tctcc-ggat ggccgggta- ctctgtgggg accgccggtg ttaaatcgga
                                                                 accagcggca tctcc-ggat ggccgggta- ctctgtgggg accgccggtg ttaaatcgga
                                                                 accagcggca tctcc-ggat ggccgggta- ctctgtgggg accgccggtg ttaaatcgga
                                                                 gtcagcatta tctcc-ggat agatggata- ctctgcaggg accgccggtg ttaaatcgga
                                                                 accagcggca tctcc-ggat ggccgggta- ctctgtgggg accgccggtg ttaaatcgga
                                                                 accagcggca tctcc-ggat ggccgggta- ctctgtgggg accgccggtg ttaaatcgga
                                                                 gtcagcatta tctcc-ggat agatggata- ctctgtaggg accgccggtg ttaaatcgga
                                                                 gtcagcatta tctca-ggat agatggata- ctctgtaggg accgccggtg ttaaatcgga
                                                                 accagcggca tctcc-ggat ggccgggta- ctctgtgggg accgccggtg ttaaatcgga
                                                                 ---------- ---------- ---------- ---------- ---------- ----------
                                                                 gtcagcatta tctcc-ggat agatggata- ctctgcaggg accgccggtg ttaaatcgga
                                                                 gtcagcatta tctcc-ggat agatggata- ctctgcaggg accgccggtg ttaaatcgga
                                                                 gtcagcatta tctcc-ggat agatggata- ctctgcaggg accgccggtg ttaaatcgga
                                                                 ---------- ---------- ---------- ---------- ---------- ----------
                                                                 ---------- ---------- ---------- ---------- ---------- ----------
                                                                 gtcagcatta tctca-ggat agatggata- ctctgtaggg accgctgatg ctaaatcaga
                                                                 gtcagcatta tctca-ggat agatggata- ctctgtaggg accgctgatg ctaaatcaga
                                                                 gccagcatta tctcc-ggat agatgggta- ctctgtgggg accgctgatg tgaaatcaga
                                                                 gccagcatta tctcc-ggat agatgggta- ctctgtgggg accgctgatg tgaaatcaga
                                                                 gccagcatta tctccgggat agatgggtac ctctgtgggg accgctgatg tgaaatcaga
                                                                 accagcggca tctcc-ggat ggccgggta- ctctgtgggg accgccggtg ttaaatcgga
                                                                 gtcagcatta tctcc-ggat agatggata- ctctgcaggg accgccggtg ttaaatcgga
                                                                 gtcagcatta tctcc-ggat agatggata- ctctgcaggg accgccggtg ataaatagga
                                                                 gtcagcatta tctcc-ggat agatggata- ctctgcaggg accgccggtg ttaaatcgga
                                                                 gtcagcatta tctcc-ggat agatggata- ctctgcaggg accgccggtg ttaaatcgga
                                                                 gtcagcatta tctcc-ggat agatggata- ctctgcaggg accgccggtg ttaaatcgga
                                                                 gtcagcatta tctcc-ggat agatggata- ctctgcaggg accgccggtg ttaaatcgga
                                                                 accagcggca tctcc-ggat ggccgggta- ctctgtgggg accgccggtg ttaaatcgga
                                                                 accagcggca tctcc-ggat ggccgggta- ctctgtgggg accgccggtg ttaaatcgga
                                                                 accagcggca tctcc-ggat ggccgggta- ctctgtgggg accgccggtg ttaaatcgga
                                                                 accagcggca tctcc-ggat ggccgggta- ctctgtgggg accgccggtg ttaaatcgga
                                                                 accagcggca tctcc-ggat ggccgggta- ctctgtgggg accgccggtg ttaaatcgga
                                                                 gccagcatta tctcc-ggat agacgggta- ctctgtgggg accgctgatg tgaaatcaga
                                                                 accagcggca tctcc-ggat ggccgggta- ctctgtgggg accgctgatg ttaaatcaga
                                                                 accagcggca tctca-ggat ggccgggta- ctctgtgggg accgccggtg ttaaatcgga
                                                                 accagcggcg tctcc-ggac ggccgggta- ctctgtgggg accgccggtg ttaaatcgga
                                                                 accagcggca tctcc-ggat ggccgggta- ctctgtgggg accgccggtg ttaaatcgga
                                                                 accagcggca tctcc-ggat ggccgggta- ctctgtgggg accgccggtg ttaaatcgga
                                                                 accagcggca tctcc-ggat ggccgggta- ctctgtgggg accgccggtg ttaaatcgga
                                                                 accagcggca tctcc-ggat ggccgggta- ctctgtgggg accgccggtg ttaaatcgga
                                                                 ---------- ---------- ---------- ---------- ---------- ----------
                                                                 accagcatgt tctcc-ggaa cgatgggta- cactgtgggg accgctgatg tcaaatcaga
                                                                 accagcatgt cctcc-ggga cgatgggta- ctctgtgggg accgccggtg ttaaatcgga
                                                                 accagcatgt cctcc-ggga cgatgggta- ctctgtgggg accgccggtg ttaaatcgga
                                                                 accagcatat cctcc-ggga tgatgggta- ctctgtgggg accgccggtg ttaaatcgga
                                                                 accagcatgt cctcc-ggga cgatgggta- ctctgtgggg accgccgatg ttaaatcgga
                                                                 accagcatgt cctcc-ggga cgatgggta- ctctgtgggg accgccgatg ttaaatcgga
                                                                 accagcatgt cctcc-ggga cgatgggta- ctctgtgggg accgccgatg ttaaatcgga

                                                                 ggaaggtgcg ggctacggta gatcagtatg ccccgaatct cttgggctac acgcgggcta
                                                                 ggaaggtgcg ggctacggta gatcagtatg ccccgaatct cttgggctac acgcgggcta
                                                                 ggaaggtgcg ggctacggta gatcagtatg ccccgaatct cttgggctac acgcgggcta
                                                                 ggaaggtgcg ggctacggta gatcagtatg ccccgaatct cttgggctac acgcgggcta
                                                                 ggaaggtgcg ggctacggta gatcagtatg ccccgaatct cttgggctac acgcgggcta
                                                                 ggaaggtgcg ggctacggta gatcagtatg ccccgaatct cttgggctac acgcgggcta
                                                                 ggaaggtgcg ggctacggta gatcagtatg ccccgaatct cttgggctac acgcgggcta
                                                                 ggaaggtgcg ggctacggta gatcagtatg ccccgaatct cttgggctac acgcgggcta
                                                                 ggaaggtgcg ggctacggta gatcagtatg ccccgaatct cttgggctac acgcgggcta
                                                                 ggaaggtgcg ggctacggta gatcagtatg ccccgaatct cttgggctac acgcgggcta
                                                                 ggaaggtgcg ggctacggta gatcagtatg ccccgaatct cttgggctac acgcgggcta
                                                                 ---------- ---------- ---------- ---------- ---------- ----------
                                                                 ggaaggtgcg ggctacggta gatcagtatg ccccgaatct cttgggctac acgcgggcta
                                                                 ggaaggtgcg ggctacggta gatcagtatg ccccgaatct cttgggctac acgcgggcta
                                                                 ggaaggtgcg ggctacggta gatcagtatg ccccgaatct cttgggctac acgcgggcta
                                                                 ---------- ---------- ---------- ---------- ---------- ----------
                                                                 ---------- ---------- ---------- ---------- ---------- ----------
                                                                 ggaaggtgcg ggctacggta gatcagtatg ccccgaatct cttgggctac acgcgggcta
                                                                 ggaaggtgcg ggctacggta gatcagtatg ccccgaatct cttgggctat acgcgggcta
                                                                 ggaaggtgcg ggctacggta gatcagtatg ccccgaatct cttgggctac acgcgggcta
                                                                 ggaaggtgcg ggctacggta gatcagtatg ccccgaatct cttgggctac acgcgggcta
                                                                 ggaaggtgcg ggctacggta gatcagtatg ccccgaatct cttgggctac acgcgggcta
                                                                 ggaaggtgcg ggctacggta gatcagtatg ccccgaatct cttgggctac acgcgggcta
                                                                 ggaaggtgcg ggctacggta gatcagtatg ccccgaatct cttgggctac acgcgggcta
                                                                 ggaaggagtg gacgacggta ggtccgtatg ccccgaatcc tctgggcaac acgcgggcta
                                                                 gaaaggagtg gacgacggta ---------- ---------- ---------- ----------
                                                                 ggaaggtgcg ggctacggta gatcagtatg ccccgaatct cttgggctac acgcgggcta
                                                                 ggaaggtgcg ggctacggta gatcagtatg ccccgaatct cttgggctac acgcgggcta
                                                                 ggaaggtgcg ggctacggta gatcagtatg ccccgaatct cttgggctac acgcgggcta
                                                                 ggaaggtgcg ggctacggta gatcagtatg ccccgaatct cttgggctac acgcgggcta
                                                                 ggaaggtgcg ggctacggta gatcagtatg ccccgaatct cttgggctac acgcgggcta
                                                                 ggaaggtgcg ggctacggta gatcagtatg ccccgaatct cttgggctac acgcgggcta
                                                                 ggaaggtgcg ggctacggta gatcagtatg ccccgaatct cttgggctac acgcgggcta
                                                                 ggaaggtgcg ggctacggta gatcagtatg ccccgaatct cttgggctac acgcgggcta
                                                                 ggaaggtgcg ggctacggta gatcagtatg ccccgaatct cttgggctac acgcgggcta
                                                                 ggaaggtgcg ggctacggta gatcagtatg ccccgaatct cttgggctac acgcgggcta
                                                                 ggaaggtgcg ggctacggta gatcagtatg ccccgaatct cttgggctac acgcgggcta
                                                                 ggaaggtgcg ggctacggta gatcagtatg ccccgaatct cttgggctac acgcgggcta
                                                                 ggaaggtgcg ggctacggta gatcagtatg ccccgaatct cttgggctac acgcgggcta
                                                                 ggaaggtgcg ggctacggta gatcagtatg ccccgaatct cttgggctac acgcgggcta
                                                                 ggaaggtgcg ggctacggta gatcagtatg ccccgaatct cttgggctac acgcgggcta
                                                                 ggaaggtgcg ggctacggta gatcagtatg ccccgaatct cttgggctac acgcgggcta
                                                                 ---------- ---------- ---------- ---------- ---------- ----------
                                                                 ggaaggtgcg ggctacggta ggtcagtatg ccccgaatct cccgggctac acgcgggcta
                                                                 ggaaggtgcg ggccacggta ggtcagtatg ccccgaatct cccgggctac acgcgggcta
                                                                 ggaaggtgcg ggccacggta ggtcagtatg ccccgaattt cccgggctac acgcgggcta
                                                                 ggaaggtgcg ggctacggta ggtcagtatg ccccgaattt cccgggctac acgcgggcta
                                                                 ggaaggtgcg ggctacggta ggtcagtatg ccccgaattt cccgggctac acgcgggcta
                                                                 ggaaggtgcg ggccacggta ggtcagtatg ccccgaatct cccgggctac acgcgggcta
                                                                 ggaaggtgcg ggccacggta ggtcagtatg ccccgaattt cccgggctac acgcgggcta

                                                                 caatggacgg gacaatgggc aactacaccg aaaggtgatg tcaatctcat aaacccgttc
                                                                 caatgggcgg gacaatgggc aactaccccg aaaggggatg ttaatctcat aaacccgttc
                                                                 caatgggcgg gacaatgggc aactaccccg aaaggggatg ttaatctcat aaacccgttc
                                                                 caatggacgg gacaatgggc aacaactccg aaaggagacg ttaatctcat aaacccgttc
                                                                 caatggacgg gacaatgggc aacaactccg aaaggagacg ttaatctcat aaacccgttc
                                                                 caatgggcgg gacaatgggt aactaccccg aaaggggatg tcaatctcat aaacccgttc
                                                                 caatggacgg gacaatgggc aactacctcg aaagaggatg ttaatctcat aaacccgttc
                                                                 caatggacgg gacaatgggt aacgactccg aaaggagagg ttaatctcat aaacccgttc
                                                                 caatgggcgg gacaatgggc aactacaccg aaaggtgatg tcaatctcat aaacccgttc
                                                                 caatgggcgg gacaatgggc aactacaccg aaaggtgatg tcaatctcat aaacccgttc
                                                                 caatggacgg gacaatgggc aactaccccg aaaggggatg tcaatctcat aaacccgttc
                                                                 ---------- ---------- ---------- ---------- ---------- ----------
                                                                 caatgggcgg gacaatgggt aactaccccg aaaggggatg tcaatctcat aaacccgttc
                                                                 caatgggcgg gacaatgggt aactaccccg aaaggggatg tcaatctcat aaacccgttc
                                                                 caatgggcgg gacaatgggt aactaccccg aaaggggatg tcaatctcat aaacccgttc
                                                                 ---------- ---------- ---------- ---------- ---------- ----------
                                                                 ---------- ---------- ---------- ---------- ---------- ----------
                                                                 caatggacgg tacaatgggc tactacctcg aaagaggacg ttaatctcaa aaacccgttc
                                                                 caatggacgg tacaatgggc tactacctcg aaagaggacg ttaatctcaa aaacccgttc
                                                                 caatggacgg gacaatggga aacaaatccg aaaggagacg ttaatctcat aaacccgttc
                                                                 caatggacgg gacaatggga aacaaatccg aaaggacaag taaatctcac aaacccgttc
                                                                 caatgggcgg gacaatggga aacaaatccg aaaggataag taaatctcac aaacccgttc
                                                                 caatggacgg gacaatgggt aacgactccg aaaggagagg ttaatctcat aaacccgttc
                                                                 caatgggcgg gacaatgggt aactaccccg aaaggggatg tcaatctcat aaacccgttc
                                                                 caatggatga gacaatgggt tccgacaccg aaaggggatg tcaatctcat aaacccgttc
                                                                 ---------- ---------- ---------- ---------- ---------- ----------
                                                                 caatgggcgg gacaatgggt aactaccccg aaaggggatg tcaatctcat aaacccgttc
                                                                 caatgggcgg gacaatgggt aactaccccg aaaggggatg tcaatctcat aaacccgttc
                                                                 caatgggcgg gacaatgggt aactaccccg aaaggggatg tcaatctcat aaacccgttc
                                                                 caatggacgg gacaatgggc aactaccccg aaaggggatg ttaatctcat aaacccgttc
                                                                 caatggacgg gacaatgggt aactaccccg aaaggggatg ttaatctcat aaacccgttc
                                                                 caatggacgg gacaatgggc aactcccccg aaaggggatg ttaatctcat aaacccgttc
                                                                 caatggacgg gacaatgggc aactaccccg aaaggggatg ttaatctcat aaacccgttc
                                                                 caatggacgg gacaatgggc aactcccccg aaaggggatg ttaatctcat aaacccgttc
                                                                 caatgggcgg gacaatggga tacaaacccg aaagggtacg taaatctcac aaacccgttc
                                                                 caatggacgg gacaatgggc aactaccccg aaaggggacg tcaatctcat aaacccgttc
                                                                 caatggacgg gacaatgggt aactgccccg aaagggggtg ttaatctcat aaacccgttc
                                                                 caatgggcgg gacaatgggt tacgacaccg aaaggtgagg taaatctcat aaacccgctc
                                                                 caatggacgg gacaatgggt tacgacaccg aaaggtgagg taaatctcac aaacccgttc
                                                                 caatgggcgg gacaatgggt aactgccccg aaagggggtg ttaatctcat aaacccgctc
                                                                 caatgggcgg gacaatgggt aactgccccg aaagggggtg ttaatctcat aaacccgttc
                                                                 caatgggcgg gacaatgggt aactgccccg aaagggggtg ttaatctcat aaacccgctc
                                                                 ---------- ---------- ---------- ---------- ---------- ----------
                                                                 caatggtcgg gacaatgggt cccttccccg aaaggggttg gcaatctcac aaacccgttc
                                                                 caatggatgg gacaatgggt ccctaccccg aaaggggttg gcaatctcac aaacccattc
                                                                 caatgaatgg gacaatgggt ccctcccctg aaaagggctg gtaatctcac aaacccatcc
                                                                 caatgaatgg gacaatgggc ccctcccctg aaaagggctg gtaatctcac aaacccatcc
                                                                 caatgaatgg gacaatgggt ccctaccccg agaggggttg gtaatctccc aaacccatcc
                                                                 caatggatgg gacaatgggt ccctcccctg aaaagggctg gtaatctcac aaacccattc
                                                                 caatgaatgg gacaatgggt ccctaccctg aaaagggctg gtaatctccc aaacccatcc

                                                                 gaagttcgga tcgaggattg aaacccatcc tcgtgaagct ggaatccgta gtaatcgcgt
                                                                 gaagttcgga tcgaggattg aaacccatcc tcgtgaagct ggaatccgta gtaatcgcgt
                                                                 gaagttcgga tcgaggattg aaacccatcc tcgtgaagct ggaatccgta gtaatcgcgt
                                                                 gaagttcgga tcgaggattg aaacccatcc tcgtgaagct ggaatccgta gtaatcgcgt
                                                                 gaagttcgga tcgaggattg aaacccatcc tcgtgaagct ggaatccgta gtaatcgcgt
                                                                 gaagttcgga tcgagggttg aaacccaccc tcgtgaagct ggaatccgta gtaatcgcgt
                                                                 gaagttcgga tcgaggattg aaacccatcc tcgtgaagct ggaatccgta gtaatcacgt
                                                                 gaagttcgga tcgaggattg aaacccatcc tcgtgaagct ggaatccgta gtaatcgcgt
                                                                 gaagttcgga tcgaggattg aaacccatcc tcgtgaagct ggaatccgta gtaatcgcgt
                                                                 gaagttcgga ttgaggattg aaacccatcc tcatgaagct ggaatccgta gtaatcgcgt
                                                                 gaagttcgga tcgaggattg aaacccatcc tcgtgaagct ggaatccgta gtaatcgcgt
                                                                 ---------- ---------- ---------- ---------- ---------- ----------
                                                                 gaagttcgga tcgagggttg aaacccaccc tcgtgaagct ggaatccgta gtaatcgcgt
                                                                 gaagttcgga tcgagggttg aaacccaccc tcgtgaagct ggaatccgta gtaatcgcgt
                                                                 gaagttcgga tcgagggttg aaacccaccc tcgtgaagct ggaatccgta gtaatcgcgt
                                                                 ---------- ---------- ---------- ---------- ---------- ----------
                                                                 ---------- ---------- ---------- ---------- ---------- ----------
                                                                 gaagttcgga tcgagggttg aaacccaccc tcgtgaagtt ggaatccgta gtaatcgcgt
                                                                 gaagttcgga tcgagggttg aaacccaccc tcgtgaagct ggaatccgta gtaatcgcgt
                                                                 gaagttcgga tcgaggattg aaacccatcc tcgtgaagct ggaatccgta gtaatcgcgt
                                                                 gaagttcgga tcgagggttg aaacccaccc tcgtgaagct ggaatccgta gtaatcgcgt
                                                                 gaagttcgga tcgagggttg aaacccaccc tcgtgaagct ggaatccgta gtaatcgcgt
                                                                 gaagttcgga tcgaggattg aaacccatcc tcgtgaagct ggaatccgta gtaaccgcgt
                                                                 gaagttcgga tcgagggttg aaacccaccc tcgtgaagct ggaatccgta gtaatcgcgt
                                                                 gaagttcgga tcgagggttg aaacccaccc tcgtgaagct ggaatccgta gtaatcgcgt
                                                                 ---------- ---------- ---------- ---------- ---------- ----------
                                                                 gaagttcgga tcgagggttg aaacccaccc tcgtgaagct ggaatccgta gtaatcgcgt
                                                                 gaagttcgga tcgagggttg aaacccaccc tcgtgaagct ggaatccgta gtaatcgcgt
                                                                 gaagttcgga tcgagggttg aaacccaccc tcgtgaagct ggaatccgta gtaatcgcgt
                                                                 gaagttcgga tcgaggattg aaacccatcc tcgtgaagct ggaatccgta gtaatcgcgt
                                                                 gaagttcgga tcgaggattg aaacccatcc tcgtgaagct ggaatccgta gtaatcgcgt
                                                                 gaagttcgga tcgaggattg aaacccatcc tcgtgaagct ggaatccgta gtaatcgcgt
                                                                 gaagttcgga tcgaggattg aaacccatcc tcgtgaagct ggaatccgta gtaatcgcgt
                                                                 gaagttcgga tcgaggattg aaacccatcc tcgtgaagct ggaatccgta gtaatcgcgt
                                                                 aaagttcgga tcgagggttg aaacccaccc tcgtgaagct ggaatccgta gtaatcgcgt
                                                                 gaagttcgga tcgaggattg ---------- ---------- ---------- ----------
                                                                 gaagttcgga tcgaggattg aaacccatcc tcgtgaagct ggaatccgta gtaatcgcgt
                                                                 gaagttcgga tcgaggattg aaacccatcc tcgtgaagct ggaatccgta gtaatcgcgt
                                                                 taagttcgga tcgaggattg aaacccatcc tcgtgaagct ggaatccgta gtaatcgcgt
                                                                 gaagttcgga tcgaggattg aaacccatcc tcgtgaagct ggaatccgta gtaatcgcgt
                                                                 gaagttcgga tcgaggattg aaacccatcc tcgtgaagct ggaatccgta gtaatcgcgt
                                                                 gaagttcgga tcgaggattg aaacccatcc tcgtgaagct ggaatccgta gtaatcgcgt
                                                                 ---------- ---------- ---------- ---------- ---------- ----------
                                                                 ctagttcgga tcgagggctg taactcgccc tcgtgaagct ggaatccgta gtaatcgcgt
                                                                 gtagttcgga tcgagggctg taactcgccc tcgtgaagct ggaatccgta gtaatcgcgt
                                                                 gtagttcgga tcgagggctg taactcgccc tcgtgaagct ggaatccgta gtaatcgcgt
                                                                 ttagttcgga tcgagggctg taactcgccc tcgtgaagct ggaatccgta gtaatcgcgt
                                                                 gtagttcgga tcgagggctg taactcgccc tcgtgaagct ggaatccgta gtaatcgcgt
                                                                 gtagttcgga tcgagggctg taactcgccc tcgtgaagct ggaatccgta gtaatcgcgt
                                                                 gtagttcgga tcgagggctg taactcgccc tcgtgaagct ggaatccgta gtaatcgcgt

                                                                 ttcaacatag cgcggtgaat acgtccctgc tccttgcaca caccgcccgt caaaccaccc
                                                                 ttcaacatag cgcggtgaat acgtccctgc tccttgcaca caccgcc--- ----------
                                                                 ttcaacatag cgcggtgaat acgtccctgc tccttgcaca caccgc---- ----------
                                                                 ttcaacatag cgcggtgaat acgtccctgc tccttgcaca caccgcccgt cnaaccnccc
                                                                 ttcaacatag cgcggtgaat acgtccctgc tccttgcaca caccgcccgt caaaccaccc
                                                                 ctcaacatgg cgcggtgaat acgtccctgc tccttgcaca caccgcccgt caaaccatcc
                                                                 ttcaacatag cgcggtgaat acgtccctgc tccttgcaca caccgcccgt caaaccaccc
                                                                 ttcaacatag cgcggtgaat acgtccctgc tccttgcaca caccgcccgt caaaccaccc
                                                                 ctcaacatgg cgcggtgaat acgtccctgc tccttgcaca caccg----- ----------
                                                                 ctcaacatgg cgcggtgaat acgtccctgc tccttgcaca caccg----- ----------
                                                                 ttcaacatag cgcggtgaat acgtccctgc tcctt----- ---------- ----------
                                                                 ---------- ---------- ---------- ---------- ---------- ----------
                                                                 ctcaacatgg cgcggtgaat acgtccctgc tccttgcaca caccg----- ----------
                                                                 ctcaacatgg cgcggtgaat acgtccctgc tccttgcaca caccg----- ----------
                                                                 ctcaacatgg cgcggtgaat acgtccctgc tccttgcaca caccg----- ----------
                                                                 ---------- ---------- ---------- ---------- ---------- ----------
                                                                 ---------- ---------- ---------- ---------- ---------- ----------
                                                                 ttcaacatag cgcggtgaat acgtccctg- ---------- ---------- ----------
                                                                 ttcaacatag cgcggtgaat acgtccctg- ---------- ---------- ----------
                                                                 ttcaacatag cgcggtgaat acgtccctgc tccttgcaca caccgcccgt caaaccaccc
                                                                 ttcaacatag cgcggtgaat acgtccctgc tccttgcaca caccgcccgt caaaccatcc
                                                                 ttcaacatag cgcggtgaat acgtccctgc tccttgcaca caccgcccgt caaaccatcc
                                                                 ttcaacatag cgcggtgaat acgtccctgc tccttgcaca caccgcccgt caaaccatcc
                                                                 ctcaacatgg cgcggtgaat acgtccctgc tccttgcaca caccg----- ----------
                                                                 ctcaacatgg cgcggtgaat acgtccctgc tccttgcaca caccg----- ----------
                                                                 ---------- ---------- ---------- ---------- ---------- ----------
                                                                 ctcaacatgg cgcggtgaat acgtccctgc tccttgcaca caccg----- ----------
                                                                 ctcaacatgg cgcggtgaat acgtccctgc tccttgcaca caccg----- ----------
                                                                 ctcaacatgg cgcggtgaat acgtccctgc tccttgcaca caccg----- ----------
                                                                 ctcaacatgg cgcggtgaat acgtccctgc tccttgcaca caccgcccgt caaaccaccc
                                                                 ctcaacatgg cgcggtgaat acgtccctgc tccttgcaca caccgcccgt caaaccaccc
                                                                 ctcaacatgg cgcggtg--- ---------- ---------- ---------- ----------
                                                                 ctcaacatgg cgcggtg--- ---------- ---------- ---------- ----------
                                                                 ctcaacatgg cgcggtg--- ---------- ---------- ---------- ----------
                                                                 ttcaacatag cgcggtg--- ---------- ---------- ---------- ----------
                                                                 ---------- ---------- ---------- ---------- ---------- ----------
                                                                 ttcaacatag cgcggtg--- ---------- ---------- ---------- ----------
                                                                 ttcaacatag cgcggtgaat acgtccctgc tccttgcaca caccgcccgt caaaccaccc
                                                                 ttcaacatag cgcggtgaat acgtccctgc tccttgcaca caccgcccgt caaaccaccc
                                                                 ttcaacatag cgcggtgaat acgtccctgc tccttgcaca caccgcccgt caaaccaccc
                                                                 ttcaacatag cgcggtgaat acgtccctgc tccttgcaca caccgcccgt caaaccaccc
                                                                 ttcaacatag cgcggtgaat acgtccctgc tccttgcaca caccgcccgt caaaccaccc
                                                                 ---------- ---------- ---------- ---------- ---------- ----------
                                                                 ttcaatatag cgcggtgaat acgtccctgc tccttgcaca caccgcccgt caaaccaccc
                                                                 ttcaatatag cgcggtgaat acgtccctgc tccttgcaca caccgcccgt caaaccaccc
                                                                 ttcaatatag cgcggtgaat acgtccctgc tccttgcaca caccgcccgt caaaccaccc
                                                                 ttcaatatag cgcggtgaat acgtccctgc tccttgcaca caccgcccgt caaaccaccc
                                                                 ttcaatatag cgcggtgaat acgtccctgc tccttgcaca caccgcccgt caaaccaccc
                                                                 ttcaatatag cgcggtgaat acgtccctgc tccttgcaca caccgcccgt caaaccaccc
                                                                 ttcaatatag cgcggtgaat acgtccctgc tccttgcaca caccgcccgt caaaccaccc

                                                                 gagtggggta tgggtgaggg tatggac-at cgtgccgtat tcaaacctga attccgcaa-
                                                                 ---------- ---------- ---------- ---------- ---------- ----------
                                                                 ---------- ---------- ---------- ---------- ---------- ----------
                                                                 gagtggggta tgggtgaggg tatggac-aa cgtgccgtat tcaaacctga attccgcaan
                                                                 gagtggggta tgggtgaggg tatggac-aa cgtgccgtat tcaaacctga attccgcaa-
                                                                 gagtgaggta tgggtgaggg tccggacata tgtgccggat tcaaacctga attttgcaa-
                                                                 gagtggggta tgggtgaggg tatgggc-at cgtgccgtat tcaaacctga attccgcaa-
                                                                 gagtggggta tgggtgaggg tatggac-aa cgtgccgtat tcaaacctga attccgcaa-
                                                                 ---------- ---------- ---------- ---------- ---------- ----------
                                                                 ---------- ---------- ---------- ---------- ---------- ----------
                                                                 ---------- ---------- ---------- ---------- ---------- ----------
                                                                 ---------- ---------- ---------- ---------- ---------- ----------
                                                                 ---------- ---------- ---------- ---------- ---------- ----------
                                                                 ---------- ---------- ---------- ---------- ---------- ----------
                                                                 ---------- ---------- ---------- ---------- ---------- ----------
                                                                 ---------- ---------- ---------- ---------- ---------- ----------
                                                                 ---------- ---------- ---------- ---------- ---------- ----------
                                                                 ---------- ---------- ---------- ---------- ---------- ----------
                                                                 ---------- ---------- ---------- ---------- ---------- ----------
                                                                 gagtggggta tgggtgaggg tatggac-aa cgtgccgtat tcaaacctga attccgcaa-
                                                                 gagtgaggta tgggtgaggg tatggac-at cgtgccgtat tcaaacctga attttgcaa-
                                                                 gagtgaggta tgggtgaggg tatggac-aa cgtgccgtat tcaaacctga attttgcaa-
                                                                 gagttgggtt tcagcgaggt taccttt-aa t-tagggtat tcgaactgag attcagcaa-
                                                                 ---------- ---------- ---------- ---------- ---------- ----------
                                                                 ---------- ---------- ---------- ---------- ---------- ----------
                                                                 ---------- ---------- ---------- ---------- ---------- ----------
                                                                 ---------- ---------- ---------- ---------- ---------- ----------
                                                                 ---------- ---------- ---------- ---------- ---------- ----------
                                                                 ---------- ---------- ---------- ---------- ---------- ----------
                                                                 gagtggggta tgggtgaggg tat------- ---------- ---------- ----------
                                                                 gagtggggta tgggtgaggg tat------- ---------- ---------- ----------
                                                                 ---------- ---------- ---------- ---------- ---------- ----------
                                                                 ---------- ---------- ---------- ---------- ---------- ----------
                                                                 ---------- ---------- ---------- ---------- ---------- ----------
                                                                 ---------- ---------- ---------- ---------- ---------- ----------
                                                                 ---------- ---------- ---------- ---------- ---------- ----------
                                                                 ---------- ---------- ---------- ---------- ---------- ----------
                                                                 gagtgaggta tgggtgaggg tatggac-aa cgtgccgtat tcaaacctga attttgcaa-
                                                                 gagtgaggta tgggtgaggg tatggac-at cgtgccgtat tcgaacctga attttgcaa-
                                                                 gagtggggta tgggtgaggg tatggacaaa cgtgccgtat tcaaacctga attctgcaa-
                                                                 gagtggggta tgggtgaggg tatggacaaa cgtgccgtat tcaaacctga attctgcaa-
                                                                 gagtggggta tgggtgaggg tatggac-at cgtgccgtat tcaaacctga attctgcaa-
                                                                 ---------- ---------- ---------- ---------- ---------- ----------
                                                                 gagtgaggta tgggtgaggg cacggac-at cgtgccgtgt tcgaacctga atttcgcaa-
                                                                 gagtgaggta tgggtgaggg cacggac-tc tgtgccgtgt tcgaacctga attttgcaa-
                                                                 gagtgaggta tgggtgaggg cacggac-tt cgtgccgtgt tcgaacctga attttgcaa-
                                                                 gagtgaggta tgggtgaggg cacgaac-at cgtgtcgtgt tcgaacctgt gctttgcaa-
                                                                 gagtgaggta tgggtgaggg cacgaac-tt cgtgtcgtgt tcgaacctgt gctttgcaa-
                                                                 gagtgaggta tgggtgaggg cacggac-tt cgtgccgtgt tcgaacctgt gctttgcaa-
                                                                 gagtgaggta tgggtgaggg cacgaac-tc tgtgtcgtgt tcgaacctgt gctttgcaa-

                                                                 ggggggttaa gtcgtaacaa ggtagccgta ggggaatctg cggctggatc acctcc-
                                                                 ---------- ---------- ---------- ---------- ---------- -------
                                                                 ---------- ---------- ---------- ---------- ---------- -------
                                                                 nnggggttaa gtcgtaacaa ggtagccgta ggggaatctg cggctggatc acctcc-
                                                                 ggggggttaa gtcgtaacaa ggtaaccgt- ---------- ---------- -------
                                                                 ggagggttaa gtcgtaacaa ggtaacc--- ---------- ---------- -------
                                                                 ggggggtt-- ---------- ---------- ---------- ---------- -------
                                                                 ggggggtt-- ---------- ---------- ---------- ---------- -------
                                                                 ---------- ---------- ---------- ---------- ---------- -------
                                                                 ---------- ---------- ---------- ---------- ---------- -------
                                                                 ---------- ---------- ---------- ---------- ---------- -------
                                                                 ---------- ---------- ---------- ---------- ---------- -------
                                                                 ---------- ---------- ---------- ---------- ---------- -------
                                                                 ---------- ---------- ---------- ---------- ---------- -------
                                                                 ---------- ---------- ---------- ---------- ---------- -------
                                                                 ---------- ---------- ---------- ---------- ---------- -------
                                                                 ---------- ---------- ---------- ---------- ---------- -------
                                                                 ---------- ---------- ---------- ---------- ---------- -------
                                                                 ---------- ---------- ---------- ---------- ---------- -------
                                                                 ggagggttaa gtcgtaacaa ggtaacc--- ---------- ---------- -------
                                                                 ggagggttaa gtcgtaacaa ggtaacc--- ---------- ---------- -------
                                                                 ggagggttaa gtcgtaacaa ggtaacc--- ---------- ---------- -------
                                                                 ggaaggttaa gtcgtaacaa ggtaacc--- ---------- ---------- -------
                                                                 ---------- ---------- ---------- ---------- ---------- -------
                                                                 ---------- ---------- ---------- ---------- ---------- -------
                                                                 ---------- ---------- ---------- ---------- ---------- -------
                                                                 ---------- ---------- ---------- ---------- ---------- -------
                                                                 ---------- ---------- ---------- ---------- ---------- -------
                                                                 ---------- ---------- ---------- ---------- ---------- -------
                                                                 ---------- ---------- ---------- ---------- ---------- -------
                                                                 ---------- ---------- ---------- ---------- ---------- -------
                                                                 ---------- ---------- ---------- ---------- ---------- -------
                                                                 ---------- ---------- ---------- ---------- ---------- -------
                                                                 ---------- ---------- ---------- ---------- ---------- -------
                                                                 ---------- ---------- ---------- ---------- ---------- -------
                                                                 ---------- ---------- ---------- ---------- ---------- -------
                                                                 ---------- ---------- ---------- ---------- ---------- -------
                                                                 ggggggttaa gtcgtaacaa ggtagccgta ggggaatctg cggctggatc acctcct
                                                                 ggggggttaa gtcgtaacaa ggtagccgta ggggaatctg cggctggatc acctcct
                                                                 ggggggttaa gtcgtaacaa ggtagccgta ggggaatctg cggctggatc acctcct
                                                                 ggggggttaa gtcgtaacaa ggtagccgta ggggaatctg cggctggatc acctcct
                                                                 ggggggttaa gtcgtaacaa ggtagccgta ggggaatctg cggctggatc acctcct
                                                                 ---------- ---------- ---------- ---------- ---------- -------
                                                                 ggggggttaa gtcgtaacaa ggtagccgta ggggaatctg cggctggatc acctcc-
                                                                 ggggggttaa gtcgtaacaa ggtagccgta ggggaatctg cggctggatc acctcc-
                                                                 ggggggttaa gtcgtaacaa ggtagccgta ggggaatctg cggctggatc acctcc-
                                                                 ggggggttaa gtcgtaacaa ggtagccgta ggggaatctg cggctggatc acctcc-
                                                                 ggggggttaa gtcgtaacaa ggtagccgta ggggaatctg cggctggatc acctcc-
                                                                 ggggggttaa gtcgtaacaa ggtagccgta ggggaatctg cggctggatc acctcc-
                                                                 ggggggttaa gtcgtaacaa ggtagccgta ggggaatctg cggctggatc acctcc-
