# Supplementary material for: Comparative genomic analysis of Methanimicrococcus blatticola provides insights into host adaptation in archaea and the evolution of methanogenesis
Source: ISME Commun. 2021 Sep 9;1:47. doi: 10.1038/s43705-021-00050-y (PMC9723798; doi:10.1038/s43705-021-00050-y)
Supplement: Supplementary file 14 — Supplementary Data Set 4. [file 43705_2021_50_MOESM14_ESM.zip › Supp-data-phy/Figure-S3.phy]

100   668
WP_133516633.1@Methanimicrococcus_blatticola                  ------MNSI LLMIGSFLIL LAAYVFYGSW LAKKWGVDPT RPTPAHTMTD GVDYIPTKPS
WP_070578914.1@Fusobacterium_sp._HMSC073F01                   ------MSGV IILVCSILCF FIAYVTYGSW LAKQWDVDPS RETPSHEFND GIDYIPAKAP
WP_117511983.1@Fusobacterium_varium                           ------MSGV IILVCSILCF FIAYVTYGSW LAKQWDVDPS RETPSHEFND GIDYIPAKAP
WP_005950024.1@Fusobacterium_varium                           ------MSGV IILVCSILCF FIAYVTYGSW LAKQWDVDPS RKTPSHEFND GIDYIPAKAP
WP_117708665.1@Fusobacterium_mortiferum                       ------MKGI TLLVITILCF LVAYVTYGSW LAKQWDIDPK RKTPAHDFED GVDYIPAKAP
WP_118127481.1@Fusobacterium_mortiferum                       ------MKGI TLLVITILCF LVAYVTYGSW LAKQWDIDPK RKTPAHDFED GVDYIPAKAP
WP_118234050.1@Fusobacterium_mortiferum                       ------MKGI TLLVITILCF LVAYVTYGSW LAKQWDIDPK RKTPAHDFED GVDYIPAKAP
WP_005887150.1@Fusobacterium_mortiferum                       ------MKGI TLLVITILCF LVAYVTYGSW LAKQWDIDPK RKTPAHDFED GVDYIPAKAP
WP_154499474.1@Fusobacterium_sp._FSA-380-WT-2B                ------MKGI TLLVITILCF LVAYVTYGSW LAKQWDIDPK RKTPAHDFED GVDYIPAKAP
WP_115269944.1@Fusobacterium_necrogenes                       ------MKGI TLLVITILCF LVAYITYGSW LAKQWDIDPK RKTPAHDFED GVDYIPAKAP
WP_066088249.1@Anaerotignum_neopropionicum                    ------MNSL VLLLISIVVL FVGYITYGSW LAKEWGVDPS KETPSHTEQD GVDYVPAKAP
WP_027128060.1@Fusobacterium_perfoetens                       ------MSSL LILSVAIILF LIAYVTYGSW LAKQWGVDPK QVTPAHTMED GVDYVPAKAP
WP_130891498.1@Fusobacterium_ulcerans                         ------MNGV MILVFSILCF FIAYVTYGSW LAKQWDVDPS RKTPSHEFND GIDYIPAKAP
WP_066052409.1@Anaerotignum_propionicum                       ------MNSL LLLIISIAVL VIGYITYGGW LAKQWGVDPS KETPSHTQQD GVDYVPAKAP
WP_016361651.1@Fusobacterium_ulcerans                         ------MSGV MILVFSIFCF FIAYVTYGSW LAKQWDVDPS RKTPSHELND GIDYIPAKAP
WP_033139852.1@Blautia_producta                               ------MSGV IILGAAIVIF LIAYVTYGSW LAKQWGVDPK RETPAHTEED GVDFVPAKAP
WP_054351481.1@Blautia                                        ------MSGV IILGAAIVIF LIAYVTYGSW LAKQWGVDPK RETPAHTEED GVDFVPAKAP
WP_018594624.1@Blautia                                        ------MSGV VILGAAILIF VIAYVTYGSW LAKQWGVDPK HETPAHTEED GVDFVPAKAP
WP_065543508.1@Blautia                                        ------MSGV VILGVAILIF VIAYVTYGSW LAKQWGVDPK RETPAHTEED GVDFVPAKAP
NCC15019.1@Clostridia_bacterium                               ------MNSL VLLLISLVVL FIGYLTYGNW LSKQWGVDPS RETPSHTEQD GLDYVPAKAP
WP_095174871.1@Blautia                                        ------MSGV VILGVAILIF VIAYVTYGSW LAKQWGVDPK HETPAHTEED GVDFVPAKAP
WP_010263627.1@Treponema_primitia                             ------MNGL VMLLISAVVL LAAYLVYGRY LARKWGVDPK RPTPAHEMED GVDYVPTRPS
WP_014119592.1@Oscillibacter_valericigenes                    ------MNSL VILLISIVVL VCGYLFYGKW LAKEWGVDPS RETPAHTMAD GLDYCPAKAP
MTI60330.1@Firmicutes_bacterium                               ------MNGL VMIVLAVIVL GGAYLFYGRW LAKTWGIDPK AKTPAYEMED GVDYVPAKTN
WP_091132018.1@Oscillibacter_sp._PC13                         ------MNSL VILLISIVVL VGGYLFYGKW LAKQWGVDPS RETPAHTMAD GNDYCAAKAP
WP_013606367.1@Sphaerochaeta_globosa                          ------MNGI AMLVLSIVVL VGAYLVYGRY LAKKWGVDAK RKTPAMEMED GVDYVPTSRQ
SMP58263.1@Sphaerochaeta_dissipatitropha                      ------MNGI VMLVLSIVVL VGAYLVYGRY LAKKWGVDAK RKTPAMEMED GVDYVPTSRQ
WP_125988772.1@Halocella_sp._SP3-1                            ------MNGL VMIVLAVIVL GGAYLFYGRW LAKTWGIDSK AKTPAYEMED GVDYVPAKTN
WP_040658775.1@Oscillibacter_ruminantium                      ------MNSL VILLISIVVL VCGYLFYGKW LAKEWGVDPS RETPAHTLAD GLDYCPAKAP
TQS83991.1@Candidatus_Methanomassiliicoccus_intestinalis      ------MNSA YILIIGIVVL FFGYIFYGGW LAKKWGVNND HETPAHTQQD GVDYVPSKAP
WP_020449550.1@Candidatus_Methanomassiliicoccus_intestinalis  ------MNSA YILIIGIVVL FFGYIFYGGW LAKKWGVNND HETPAHTQQD GVDYVPSKAP
WP_158740396.1@Defluviitalea_raffinosedens                    MLGGSKVNGV VMMLIAIVVL GGAYLIYGRW LAKTWGIDPN AKTPAYEMQD GVDYVPASPG
WP_132282897.1@Natranaerovirga_hydrolytica                    ------MSGV LMMVISIVIL GGAYLTYGKW LAKKWGIDSK AKTPAYTMND GVDYVPAKPG
WP_026478785.1@Alkaliphilus_transvaalensis                    ------MNGV VMMLISIVVL GGAYLSYGKW LAKSWGIDPK AKTPAYEMED GVDYVPAKSS
HCS37772.1@Sphaerochaeta_sp.                                  M-----MNGI VLLIVSIVIL IVAYITYGKF LAKRWGVDPT RRTPAVELED GVDYVPTGAQ
WP_025641712.1@[Clostridium                                   ------MNSL WLMVSSIIIF IIAYATYGSW LAKKWGVDTS RKTPAHEIND GVDYVPTSPA
OHD28761.1@Spirochaetes_bacterium_GWC2_52_13                  M-----MNGI VLLIVSIVIL IVAYITYGKF LAKRWGVDPT RRTPAVELED GVDYVPTGAQ
PKL28165.1@Spirochaetae_bacterium_HGW-Spirochaetae-2          M-----MNGI VLLIVSIVIL ITAYITYGKF LAKRWGVDPT RRTPAVELED GVDYVPTGAQ
WP_024292265.1@Lachnoclostridium                              ------MNGL TMMLLAVVVL GGAYLIYGRY LARTWGIDPK AKTPAFEMED GVDYVPADTN
WP_135269953.1@Soehngenia_sp._1933P                           ------MSSL FIVLGSILVF LLAYATYGSW LAKKWGIDVN RKTPSHEIND GIDYVPTRPQ
PKL10515.1@Spirochaetae_bacterium_HGW-Spirochaetae-8          M-----MNGI VLLIVSIVIL IVAYITYGKF LAKRWGVDPT RRTPAVELED GVDYVPTGAQ
WP_155882432.1@Lachnospiraceae_bacterium_KM106-2              ------MNGL TILIVSAVVL GGAYLIYGRY LAKKWGIDPD RKTPAYEMQD GVDYVPADTG
WP_120398329.1@bacterium_1XD8-76                              ------MSAL LLIVLAIVIF IVAYLTYGRY LAKTWGIDPS RTTPAHEMED GVDYVPAKTA
HAE80780.1@Lachnoclostridium_sp.                              ------MNAA IVLIISIVVL LAGYICYGGW LSKQWGIDPS RKTPAHELED GIDYVPAKAP
WP_013271007.1@[Clostridium                                   ------MNGL TMMLLAVAVL GGAYLIYGRY LARTWGIDPK AKTPAFEMED GVDYVPADTN
WP_014271841.1@Sphaerochaeta_pleomorpha                       ------MNGI LMLVIAIVAL GGAYLIYGRY LAKKWGVDPK RKTPAYEMED GVDYVPTSTQ
WP_077071302.1@Mailhella_massiliensis                         ------MSSV VILLIGFACL FAGYVFYGAW LSKQWGVDET KPTPAHTMHD GVDYVPAKTP
WP_089285020.1@Anaerovirgula_multivorans                      ------MNSL VLILISVVVF LIAYVTYGAW LAKQWGIDNS RKTPAHTKGD GVDYVPAKAP
WP_053965913.1@unclassified_Clostridiales_miscellaneous       ------MNSI WLIIVGIVIF FIAYRTYGTY LSNSWGVDNK KETPAHTDED GIDYVPTKAP
WP_128426158.1@Gudongella_oleilytica                          ------MNAL WLIIIGILVF IAAYATYGSW LAKEWGIDPS RKTPAHEIND GVDYVPAKPA
WP_083647623.1@Ileibacterium_valens                           ------MNGI TMMVIAILFL GAGYLFYGKW LAKTWGINPK DPTPAYTQQD GVDYVPADTN
WP_072725326.1@Tepidibacter_thalassicus                       ------MNSV TLLIIGAIIL FIGYVTYGAY LVKKWGIDDK NKTPAHTKKD GVDYMPAKTP
WP_087021845.1@Butyricicoccus_porcorum                        ------MNGL TMMVIAIVVL GGAYLLYGKW LAKTWGVDPN AKTPAYELED GVDYVPADRG
PWL57471.1@Desulfovibrionaceae_bacterium                      ------MSGL LMLAVAGVLF LAAYFLYGGW LCRIWGVDPK RVTPAVECND GVDYVPAPRS
WP_066021545.1@Clostridium                                    ------MSGL LMIGIAIVVL VSAYLIYGKW LVNTWGIDPK AKTPAYTKED GEDYIPAPKA
WP_066458363.1@Anaerotruncus                                  ------MNGL TIMAISLVVL GGAYLVYGRY LAKTWGVDPK AKTPAYELED GVDYVPADAN
WP_068556453.1@Thermotalea_metallivorans                      ------MNSL WLVIGSIVIF SIAYVTYGAW LAKQWGVDPA RKTPAHTKGD GVDYVPAKAP
WP_132026921.1@Keratinibaculum_paraultunense                  ------MASL LMVIGSIVVF IIAYATYGSW LAQKWGVDST RKTPAHEIND GVDYVPTSSA
WP_069979201.1@Geosporobacter_ferrireducens                   ------MNSL VLVLVSIVIF SIAYVTYGAW LAKQWGVDPT RKTPAHTKAD GVDYVPASAP
WP_044038608.1@Clostridium_bornimense                         ------MNGL IIIGISILIL GGAYLVYGRW LANKWGIDPN AKTPAYEKED GEDYIPTPKA
WP_110953910.1@Massilibacillus_massiliensis                   ------MNGL TLVAIAIVIL TSAYIFYGRW LSKKWGIDPK AKTPAYTHED GEDYIPTPKF
WP_090441569.1@Natronincola_peptidivorans                     ------MNSL VLILISIVCF LIAYVTYGAW LAKQWGVDDT RKTPAHTKGD GVDYVPAKAP
TJX65346.1@Soehngenia_saccharolytica                          ------MSSL LIVLGSIFVF LLAYATYGSW LAKKWGIDIN RKTPAHVIND GVDYVPTRPQ
WP_021633911.1@Clostridiales                                  ------MSAI VLILLAIVIF VVAYNTYGKY LAKAWGLSSQ NETPAHTMED GVDYVPAKTP
WP_091546744.1@Alkaliphilus_peptidifermentans                 ------MNAL TLVFISIVVL FIAYLTYGSW LAKQWGVDVS RKTPAHTKED GVDYVPASAP
WP_160271912.1@Lachnospiraceae_bacterium                      ------MSAL LLILIAIVIF VAAYLTYGKW LAKQWGIDPS VTTPAHEMED GVDYCPAKTP
SCH80176.1@uncultured_Clostridium_sp.                         ------MNAA LLLVVGCVIL IVGYVTYGKW LAQQWGIDEN RVTPAHELED GNDYVPAKAP
WP_151866748.1@Alkaliphilus_sp._LacT                          ------MNSL TLILGSIIIF FIAYITYGRW LAKQWGIDDS KPTPAHTKGD GVDYVPATSP
GEA36834.1@[Clostridium                                       ------MNGL VMMLLAVVVL GGAYLLYGRY LAKKWGVDPD AKTPAYEMED GVDYVPADTN
WP_002583210.1@[Clostridium                                   M-----MNGL VMMLLAVVVL GGAYLLYGRY LAKKWGVDPD AKTPAYEMED GVDYVPADTN
WP_110942038.1@Geosporobacter_subterraneus                    ------MNSL VLVIASIIIF SIAYVTYGAW LAKQWGVDPT RKTPAHTKGD GVDYVPASAP
WP_148810317.1@Crassaminicella_sp._SY095                      ------MNSL WLILVSIIIF GIAYVTYGSW LAKQWGVDPT RKTPAHTKND GVDYVPAKAP
WP_081352070.1@[Clostridium                                   M-----MNGL VMMLLAVVVL GGAYLLYGRY LAKKWGVDPD AKTPAYEMED GVDYVPADTN
WP_148411432.1@Murimonas_intestini                            ------MNGL IIIVIAAVAL IAAYLIYGRY LANKWGIDPK AKTPAYEMED GVDYVPADTN
PWJ76618.1@Murimonas_intestini                                ------MNGL IIIVIAAVAL IAAYLIYGRY LANKWGIDPK AKTPAYEMED GVDYVPADTN
WP_158012667.1@Paeniclostridium_sordellii                     ------MNSL TLLLVSAIIL FIGYVCYGGY LAKKWGVDDN IKTPAHTKYD GVDYVPAKSQ
WP_103226241.1@Clostridium_sp._chh4-2                         ------MNGL SMMILAVVVL GGAYLIYGRY LVKKWGIDPE AKTPAYEMQD GVDYVPADTN
WP_095135272.1@Anaeromicrobium_sediminis                      ------MNSL WLILVSIVVF FIAYVTYGSW LAKQWGIDET RETPAHTQND GVDYMPAKSP
WP_145084442.1@Sedimentibacter_saalensis                      ------MNAL WLVLLSIVCF IVAYVTYGAW LAKQWGIDPS RKTPAEEIND GIDYVPTKPA
KUK72118.1@Clostridiales_bacterium_38_11                      -------MSL ILILGAIVAF IIAYVTYGSW LAKEWGVDIT RKTPAHTMTD GVDYVPAKAP
WP_066538279.1@Clostridiales_bacterium_KA00134                ------MLAL LMIVGAIVLF FIAYQTYGRF LSNAWGLDGE TPTPAHTKED GVDFVPTKPG
HCL20635.1@Oscillibacter_sp.                                  ------MNAA LFLIIGCAVL IVGYIFYGGW LAKKWGVDNS RPTPAHTMED GKDYCPAKAP
WP_072742555.1@Sporanaerobacter_acetigenes                    ------MNAV WLVIIGIVLF YIAYKTYGSY LANQWGVSDK TETPAHTKED GVDYVPAKAP
WP_094366859.1@Romboutsia_weinsteinii                         ------MNTF TLLIGSAIIL AVAYVLYGGY LAKKWGVDDS RKTPAHTKYD GVDYVPSKAP
HAX30309.1@Oscillibacter_sp.                                  ------MNAA LFLIIGCAVL IVGYIFYGGW LAKKWGVDNS RPTPAHTMED GKDYCPAKAP
HCI68131.1@Oscillibacter_sp.                                  ------MNAA LFLIIGCAVL IVGYIFYGGW LAKKWGVDNS RPTPAHTMED GKDYCPAKAP
WP_138207720.1@Haloimpatiens_lingqiaonensis                   ------MNSI VLILSAIIIF LLAYKSYGGW LLKKWGVEPN RPTPAHTRND GVDYVPAKAP
WP_044826464.1@Clostridium_aceticum                           ------MNAL VVVLISIVIF FIAYVTYGGW LAKQWGVDDG RKTPAHTKGD GVDYVPAKSP
WP_076340318.1@Dubosiella_newyorkensis                        ------MNGI TMMVIAILFL GAGYVFYGKW LAKTWGIDPK EPTPAYTQED GVDYVPADTN
WP_019230389.1@Sedimentibacter_sp._B4                         ------MNAL WLVLLSIICF VVAYITYGAW LAKQWGIDPS RKTPANEIND GIDYVPSKPA
WP_092722109.1@Romboutsia_lituseburensis                      ------MNSF TLLLVSAVIL IIAYISYGGY LAKKWGVDDN RKTPAHTKYD GIDYVPAKSP
WP_132996375.1@Sporanaerobacter_acetigenes                    ------MNAV WLVIIGIVLF YIAYKTYGSY LANQWGVSDK TETPAHTKED GVDYVPAKAP
WP_042678628.1@Anaerosalibacter_massiliensis                  ------MNSI WLVILGIILM IIAYKTYGSY LTKEWSVDNK KATPAHSKKD GIDYMPAKAP
WP_099191746.1@Tepidibacter_mesophilus                        ------MNSL TLLLVGGIIL LIGYISYGGY LAKKWGVNDK NVTPAHTKND GVDYMPAKAP
KJS88664.1@Peptococcaceae_bacterium_BICA1-8                   ------MSAL VLVIFAIVCF LIAYVTYGSW LAKQWGIDPT KKTPACTKTD GVDFCPAKAP
KJS22547.1@Clostridiaceae_bacterium_BRH_c20a                  ------MSAL VLIIFAIVCF LIAYVTYGAW LAKQWGIDPT KKTPACTKTD GVDFCPAKAP
HCG32611.1@Clostridiales_bacterium                            ------MNAA VILIVGIVIL ALGYVFYGGW LSKQWGIDPS RPTPAHELED GMDYCPAKAP
CDA81901.1@Firmicutes_bacterium_CAG176                        ------MNAA LFLIIGCAVL VVGYIFYGGW LAKKWGVDNS RPTPAHTMED GKDYCPAKAP
WP_144594310.1@Anaerosphaera_massiliensis                     ------MLAL VILFGSIILF LLAYFIYGGW LEKQWGIDPD KPTPAHTYKD DIDFVPTKPP
WP_114629073.1@Oceanispirochaeta_sp._M1                       ------MNSI LIVLVSIALF FAAYVFYAGW LCKKWGVDTK RETPAHTKED GVDYVPASKG

                                                              VLLGHHFASI AGAGPINGPI QAAIFGWLPV ALWVLIGGIF IGAVQDFSSI FASIRHDGKS
                                                              VLLGHHFASI AGAGPINGPI QAAVFGWVPV LLWIIIGGIF FGAVQDFSSI IVSIRHKGKS
                                                              VLLGHHFASI AGAGPINGPI QAAVFGWVPV LLWIIIGGIF FGAVQDFSSI IVSIRHKGKS
                                                              VLLGHHFASI AGAGPINGPI QAAVFGWVPV LLWIIIGGIF FGAVQDFSSI IVSIRHKGKS
                                                              VLLGHHFASI AGAGPINGPI QAAVFGWVPV LLWIILGGIF FGAVQDFSAI VVSIRHKGKS
                                                              VLLGHHFASI AGAGPINGPI QAAVFGWVPV LLWIILGGIF FGAVQDFSAI VVSIRHKGKS
                                                              VLLGHHFASI AGAGPINGPI QAAVFGWVPV LLWIILGGIF FGAVQDFSAI VVSIRHKGKS
                                                              VLLGHHFASI AGAGPINGPI QAAVFGWVPV LLWIILGGIF FGAVQDFSAI VVSIRHKGKS
                                                              VLLGHHFASI AGAGPINGPI QAAVFGWVPV LLWIILGGIF FGAVQDFSAI VVSIRHKGKS
                                                              VLLGHHFASI AGAGPINGPI QAAVFGWVPV LLWIILGGIF FGAVQDFSAI VVSIRHKGKS
                                                              VLMGHHFASI AGAGPINGPI QAAIFGWVPV LLWILIGGIF FGAVQDFSSI FASIRHKGKS
                                                              ILLGHHFASI AGAGPITGPI QAAVFGWIPV FLWIVIGGIF FGGVQDFSSI VVSIKHGGKT
                                                              VLLGHHFASI AGAGPINGPI QAAVFGWVPV LLWIIIGGIF FGAVQDFSSI IVSIRHKGKS
                                                              VLMGHHFASI AGAGPINGPI QAAIFGWLPV LLWILIGGIF FGAVQDFSSI FASIRHKGKS
                                                              VLLGHHFASI AGAGPINGPI QAAVFGWVPV LLWIIIGGIF FGAVQDFSSI IVSIRHKGKS
                                                              VLLGHHFSSI AGAGPINGPI QAAIFGWVPV LLWIVIGGIF FGAVQDFSAL FASIRHKGKS
                                                              VLLGHHFSSI AGAGPINGPI QAAIFGWVPV LLWIVIGGIF FGAVQDFSAL FASIRHKGKS
                                                              VLLGHHFSSI AGAGPINGPI QAAIFGWVPV LLWIVIGGIF FGAVQDFSAL FASIRHKGKS
                                                              VLLGHHFSSI AGAGPINGPI QAAIFGWVPV LLWIVIGGIF FGAVQDFSAL FASIRHKGKS
                                                              VLMGHHFASI AGAGPINGPI QAAVFGWVPV LLWILIGGIF FGAVQDFSSI FASIRHKGKS
                                                              VLLGHHFSSI AGAGPINGPI QAAIFGWVPV LLWIVIGGIF FGAVQDFSAL FASIRHKGKS
                                                              IVFGHEFASI AGAGPINGPI QAAMFGWLPV LLWILIGGIF FGAVQDFSAL YASVKNKGKT
                                                              VLLGHHFASI AGAGPINGPI QAAVFGWLPV LLWILIGGVF FGATHDFAAL FSSIRHEGKS
                                                              VVFGHQFASI AGAGPINGPI IAAMFGWVPV LLWVLIGGVF FGAVQDFAAM YASVKNKGRS
                                                              VLLGHHFASI AGAGPINGPI QAAIFGWVPV LLWILVGGVF FGATHDFAAL FASIRHEGKS
                                                              VVFGHQFASI AGAGPINGPI QAAIFGWVPV LLWVLLGGVF IGAVQDFGSI FASVRNKGRS
                                                              VVFGHQFASI AGAGPINGPI QAAIFGWVPV LLWVLVGGIF IGAVQDFGSI FASVRNKGRS
                                                              VVFGHQFASI AGAGPINGPI IAAMFGWVPV LLWVLIGGVF FGAVQDFAAM YASVKNKGRS
                                                              VLLGHHFASI AGAGPINGPI QAAVFGWVPV LLWILVGGVF FGATHDFAAL FSSIRHEGKS
                                                              VLLGHHFASI AGAGPINGPI QAAIFGWLPV FLWIVIGGIF FGAVQDFSSI LASIRHKGRS
                                                              VLLGHHFASI AGAGPINGPI QAAIFGWLPV FLWIVIGGIF FGAVQDFSSI LASIRHKGRS
                                                              VIFGHQFASI AGAGPINGPI IAAMFGWVPV LLWILIGGVF FGAVQDFASM YASVKNKGRS
                                                              VVFGHQFASI AGAGPINGPI IAAMFGWVPV LLWILIGGIF FGAVQDFAAM YASVKNKGRS
                                                              VVFGHQFASI AGAGPINGPI IAAMFGWVPV LLWILFGGIF FGAVQDFAAM YASVKNKGKS
                                                              VVFGHQFASI AGAGPINGPI QAAIFGWLPV VLWILVGGIF IGAVQDFGSI FASVRNKGRS
                                                              VLLGHHFSSI AGAGPINGPI QAAVFGWVPV LLWVIIGSIF FGGVHDFGSL FVSIRHKGKS
                                                              VVFGHQFASI AGAGPINGPI QAAIFGWLPV VLWILVGGIF IGAVQDFGSI FASVRNKGRS
                                                              VVFGHQFASI AGAGPINGPI QAAIFGWLPV VLWILVGGIF IGAVQDFGSI FASVRNKGRS
                                                              VVFGHQFASI AGAGPINGPI QAAMFGWLPV MLWILLGGVF FGAVQDFSSM YASVKNKGRS
                                                              VLLGHHFASI AGAGPINGPI QAAVFGWVPV LLWVVIGSIF FGGVHDFGSI FVSIRHGGKS
                                                              VVFGHQFASI AGAGPINGPI QAAIFGWLPV VLWILVGGIF IGAVQDFGSI FASVRNKGRS
                                                              VVFGHQFASI AGAGPINGPI QAAVFGWVPV LLWILFGGVF FGAVQDFASM YASVKNKGRS
                                                              VLMGHHFSSI AGAGPINGPI QAAFFGWVPC FLWIVIGGIF FGAVQDFSSI FVSIRHKGMS
                                                              VLMGHHFSSI AGAGPINGPI QAAAFGWVPV LLWVLIGGIF FGSVHDFGAL FASVRHNGQS
                                                              VVFGHQFASI AGAGPINGPI QAAMFGWLPV MLWILLGGVF FGAVQDFSSM YASVKNKGRS
                                                              VVFGHQFASI AGAGPINGPI QAAIFGWVPV LVWVLVGGIF IGAVQDFGAI YASVRNKGRS
                                                              VLFGHHFSSI AGAGPINGPI QAAFFGWLPC FLWIIIGGIF FGAVHDYGAL FASIRHKGES
                                                              VLLGHHFASI AGAGPISGPI AAAIFGWLPV LLWIIVGSIF FGGVHDFGSL LASIRHDGKS
                                                              VLLGHHFSSI AGAGPIVGPI QASIFGWVPV MLWIMIGGIF FGGVHDYGSL FASIRHDGKS
                                                              VLLGHHFASI AGAGPINGPI QAAIFGWVPV LLWIVIGSIF FGGVHDFGSL FASIRHKGKS
                                                              VVFGHQFASI AGAGPINGPI QAAIFGWVPV LLWILIGGVF FGAVQDFASM YASVKSKGKG
                                                              VLLGHHFASI AGAGPIVGPI QAAIFGWIPV TLWILIGGIF FGGVQDFGSL FASVRHGGKS
                                                              VVFGHQFASI AGAGPINGPI QAAIFGWVPV LLWCLLGGVF FGAVQDFSAM YASVKNKGHS
                                                              VLFGHQFASI AGAGPINGPI IAAMFGWGPV LVWIIIGSIF FGAVQDFSSL FASVRSKGKG
                                                              VVFSHQFSSI AGAGPVTGPI IAAMFGWLPA LLWILIGGVF FGAVHDFGAL YASVKNEGKS
                                                              VVFGHQFASI AGAGPINGPI QAAIFGWVPV LLWCLLGSVF FGAVQDFSAM YASVKNKGHS
                                                              VLLGHHFASI AGAGPIVGPI QAAIFGWVPV MLWIVIGGIF FGGVQDFSSL FASVRHDGKS
                                                              VLLGHHFSSI AGAGPINGPI QAAIFGWVPV LLWIVIGSIF FGGVHDFGSL FVSIRHKGKS
                                                              VLLGHHFASI AGAGPISGPI QAAIFGWVPV MLWIIIGGIF FGGVQDFGSL FASIRHNGNS
                                                              VVFSHQFSSI AGAGPVTGPI IAAMFGWVPV LLWILIGGIF FGAVHDFGAL YASVKNEGKS
                                                              VVFAHQFSSI AGAGPVTGPI IAAMFGWLPV LLWVLIGGIF FGAVQDFGAL YASVKNEGKS
                                                              VLLGHHFASI AGAGPISGPI AAAIFGWVPV LLWIIVGSIF FGGVQDYGSL FASVRHDGKS
                                                              VLLGHHFASI AGAGPINGPI QAAVFGWLPV LLWVVIGSIF FGGVHDFGSL FVSIRHDGKS
                                                              ILLGHHFSSI AGAGPINGPI QAALFGWVPV FLWIVIGGIF FGAVQDFGSI FVSIRHQGKS
                                                              VVLGHHFASI AGAGPIVGPI AASIFGWLPV ALWIVVGSIF FGGVQDFGSL FASIRHDGKS
                                                              VLMGHHFSSI AGAGPINGPI QAAFFGWVPV FLWIVIGGIF FGAVQDFGSI FVSIRHKGKS
                                                              VLMGHHFSSI AGAGPINGPI QAAVFGWVPV LLWVLIGGIF FGAVHDFGAL FASIRHKGQS
                                                              VLLGHHFASI AGAGPIVGPI AAAIFGWIPV VLWILVGSIF FGGVQDFSSL FASIRHDGKS
                                                              VVFGHQFASI AGAGPINGPI QAAMFGWLPV MLWILLGGVF FGAVQDFAAM YASVKNKGRS
                                                              VVFGHQFASI AGAGPINGPI QAAMFGWLPV MLWILLGGVF FGAVQDFAAM YASVKNKGRS
                                                              VLLGHHFASI AGAGPIAGPI QAAIFGWVPV MLWIIIGGIF FGGVQDFGSL FASIRHDGKS
                                                              VLLGHHFASI AGAGPIVGPI AAAVFGWVPV MLWILIGGIF FGGVQDFGSL FASIRHDGRS
                                                              VVFGHQFASI AGAGPINGPI QAAMFGWLPV MLWILLGGVF FGAVQDFAAM YASVKNKGRS
                                                              VVFGHQFASI AGAGPINGPI QAAIFGWVPV LLWVLLGGIF FGAVQDFASM YASVKNKGRS
                                                              VVFGHQFASI AGAGPINGPI QAAIFGWVPV LLWVLLGGIF FGAVQDFASM YASVKNKGRS
                                                              VLLGHHFASI AGAGPIVGPI QAAVFGWIPV ALWVLIGSIF FGGVQDFGSL FASIRHDGKS
                                                              VVFGHQFASI AGAGPINGPI QAAMFGWLPV MLWILLGGVF FGAVQDFSAM YASVKNKGRS
                                                              VLLGHHFASI AGAGPIVGPI AAAVFGWLPV MLWIIIGGIF FGGVQDYSSI FASIRHDGKS
                                                              VLLGHHFASI AGAGPINGPV QAAIFGWVPV LLWIIIGSIF VGGVHDFGAL FASVRHKGKS
                                                              ILLGHHFASI AGAGPIVGPI AASMFGWLPV FLWIVIGSIF VGGVHDFSSL FSSIRHEGKS
                                                              VLLGHHFASI AGAGPINGPI IAATFGWVPV LLWIVIGGIF FGGVHDFGSL TASIKHDGKS
                                                              VLMGHHFSSI AGAGPINGPI QAAVFGWVPV MLWVLIGGIF FGGVHDFGAL FASIRHKGES
                                                              VLLGHHFSSI AGAGPIVGPV QAAIFGWAPV MLWIVIGGIF FGGVHDFGSI FASIRHGGKS
                                                              ILMGHHFASI AGAGPIMGPV QAAIFGWIPV TLWILIGSIF FGGVQDFGSL FASIRHDGKS
                                                              VLMGHHFSSI AGAGPINGPI QAAVFGWVPV MLWVLIGGIF FGGVHDFGAL FASIRHKGES
                                                              VLMGHHFSSI AGAGPINGPI QAAVFGWVPV MLWVLIGGIF FGGVHDFGAL FASIRHKGES
                                                              ILLGHHFASI AGAGPIVGPI AAAIFGWVPV FLWIVIGSIF FGGVHDMGSL FTSIRYEGKS
                                                              VLLGHHFASI AGAGPIVGPI TAAMFGWVPV LLWIIIGSIF FGGVQDFGSL LASIRHNGKS
                                                              VVFGHQFASI AGAGPINGPI QAAIFGWVPV LLWILFGGVF FGAVQDFASM YASVKSKGKG
                                                              VLMGHHFASI AGAGPINGPI QAAIFGWVPV LLWIIIGSIF VGGVHDFGAL FASVRHKGKS
                                                              ILLGHHFASI AGAGPIVGPI QAAIFGWIPV TLWVLIGSVF FGGVQDFGSL FASIRHDGKS
                                                              VLLGHHFSSI AGAGPIVGPV QAAIFGWAPV MLWIVIGGIF FGGVHDFGSI FASIRHGGKS
                                                              VLLGHHFSSI AGAGPIVGPI QAAIFGWVPV MLWILIGGIF FGGVHDYGSI FASIRHGGKS
                                                              VLLGHHFASI AGAGPIVGPI QAAIFGWIPV TLWILIGGIF FGGVQDFGSL FASIRHDGKS
                                                              VLLGHHFSSI AGAGPIVGPI AASIFGWIPV ALWIIVGSIF FGGVHDFGSL FASVRHDGKS
                                                              VLLGHHFSSI AGAGPIVGPI AASVFGWIPV ALWVIVGSIF FGGVHDFGSL FASVRHGGKS
                                                              VLMGHHFSSI AGAGPINGPI QAAVFGWVPV LLWVLIGGIF FGGVHDYGAL FASVRNDGQS
                                                              VLMGHHFSSI AGAGPINGPI QAAVFGWVPV MLWVLIGGIF FGGVHDFGAL FASIRHKGES
                                                              VLLGHHFASI AGAGPINGPI QAAIFGWAPV LGWIVCGGIF FGGVHDFGSL TLSIKHKGKS
                                                              VVLGHHFASI AGAGPITGPI AAAFFGWIPV LLWIIIGSIF FGGVHDFGAL MASIRHDGKT

                                                              IGHIIELYLG KTGKKMFLAF AWLTLVLVVA AFADIVGSTF V------GFA -ADG----TQ
                                                              LGEVIEENIG YRCKILFTIF SWLVLLLVVA AFADIVASTF Q------GYT -VAADGVKVY
                                                              LGEVIEENIG YRCKILFTIF SWLVLLLVVA AFADIVASTF Q------GYT -VAADGVKVY
                                                              LGEVIEENIG YRCKILFTIF SWLVLLLVVA AFADIVASTF Q------GYT -VAADGVKVY
                                                              LGEVIEENIG HRCKMLFTIF SWLVLLLVVA AFSDIVASTF Q------GYS -INPDGTKVF
                                                              LGEVIEENIG HRCKMLFTIF SWLVLLLVVA AFSDIVASTF Q------GYS -INPDGTKVF
                                                              LGEVIEENIG HRCKMLFTIF SWLVLLLVVA AFSDIVASTF Q------GYS -INPDGTKVF
                                                              LGEVIEENIG HRCKMLFTIF SWLVLLLVVA AFSDIVASTF Q------GYS -INPDGTKVF
                                                              LGEVIEENIG HRCKMLFTIF SWLVLLLVVA AFSDIVASTF Q------GYS -INPDGTKVF
                                                              LGEVIEENIG HRCKMLFTIF SWLVLLLVVA AFSDIVASTF Q------GYS -INPDGTKVF
                                                              IGHVIEQNVG AKAKKLFLIF AYLTLLLVVA AFASIVVGTF N------GFT -PEG----EL
                                                              LGEVIEEYIG HKCKVLFTTF AWLVILLVIA AFADIVASTF Q------GYT -VAADGTKTY
                                                              LGEVIEENIG YRCKILFTIF SWLVLLLVVA AFSDIVASTF Q------GYI -IADDGTKIY
                                                              IGHVIEQNVG AKAKKLFLIF AYLTLLLVVA AFASIVVGTF N------GFT -PEG----DI
                                                              LGEVIEENIG YRCKILFTIF SWLVLLLVVA AFSDIVASTF Q------GYT -VAADGTRVY
                                                              LGEVIEENIS YKSKVCFTVF AWLVLILVVA AFADIVAGTF A------GFT -ANTDGEMVK
                                                              LGEVIEENIS YKSKVCFTVF AWLVLILVVA AFADIVAGTF A------GFT -ANTDGEMVK
                                                              LGEVIEENIS HKSKVCFTVF AWLVLILVVA AFADIVAGTF A------GFT -AGADGDMVK
                                                              LGEVIEENIS HKSKVCFTVF AWLVLILVVA AFADIVAGTF A------GFT -ANADGDMVK
                                                              IGHVIEQNVG AKAKKLFLIF AYLTLLLVVA AFASIVVGTF N------GFT -PEG----EL
                                                              LGEVIEENIS HKSKVCFTVF AWLVLILVVA AFADIVAGTF A------GFT -ANADGDMVK
                                                              IGYIIETYIG KTGKRLFLLF VWLFSILVVA AFADIVAGTF A------GFN -AAG----GK
                                                              IGHVIEVNIG RRGKKLFLVF AYLTLLLVVA AFGSIVVGTF AS-----GPA -GSD----TM
                                                              VGYIIELYIG KTGKRLFLLF VWLFSILVIA AFADIVASTF N------GFA -ADG----TL
                                                              IGHVIEVNIG RRGKKLFLVF AYLTLLLVVA AFGSIVVGTF A------GFN -ADG----SQ
                                                              IGYIIELYVG KLGKRLFLLF VWLFSILVIA AFADIVAGTF N------GFN -ADL----SH
                                                              IGYIIELYVG KLGKRLFLLF VWLFSILVIA AFADIVAGTF N------GFN -ADL----SH
                                                              IGYIIELYIG KTGKRLFLLF VWLFSILVIA AFADIVASTF N------GFA -ADG----SL
                                                              IGHVIEVNIG RRGKKLFLVF AYLTLLLVVA AFGSIVVGTF AS-----GAA -GSD----AY
                                                              IGYVISEHIG PRAKKLFFIF AYLTLLLVVA AFASIVIDTF D------GFT -TTS-GITTT
                                                              IGYVISEHIG PRAKKLFFIF AYLTLLLVVA AFASIVIDTF D------GFT -TTS-GITTT
                                                              IGYIIELYIG KAGKRLFLLF VWLFSILVIA AFADIVAGTF N------GFN -ADG----TF
                                                              VGYIIELYIG KTGKRLFLLF VWLFSILVIA AFADIVAGTF N------GFG -SDG----SL
                                                              VGYIIELYIG KTGKRLFLLF VWLFSILVVA AFADIVAGTF N------GFT -ADG----GI
                                                              IGYIIEIYIG KVGKRLFLLF VWLFSILVIA AFSDIVAGTF A------GFG -ADG----SR
                                                              IGEVINDTMG KRGKQLFSIF AWLTLLLIVA AFTNIVASTF A--------- ----------
                                                              IGYIIEIYIG KVGKRLFLLF VWLFSILVIA AFSDIVAGTF A------GYG -ADG----SR
                                                              IGYIIEIYIG RVGKRLFLLF VWLFSILVIA AFSDIVAGTF A------GYG -ADG----GR
                                                              IGYIIELYIG KLGKQLFLLF TWLFSILVVA AFADIVAGTF N------GFS -ADG----AA
                                                              IGEVINDTMG KRGKQLFSIF AWLTLLLIVS AFTNIVANTF V--------- ----------
                                                              IGYIIEIYIG KVGKRLFLLF VWLFSILVIA AFSDIVAGTF A------GYG -ADG----SR
                                                              IGYIIELYIG KLGKKLFLLF TWLFSILVVA AFADIVAATF N------GFS -DTG----AK
                                                              LGEVIEENIG KKARVLFTVF AWLVLLLVIA AFADIVANSF I------GAS -HGG------
                                                              IGEVIDSSMG KTAKRLFITF AYLTLLLVVA AFASIVAGTF GATNAA-GKA -LEG----AA
                                                              IGYIIELYIG KLGKQLFLLF TWLFSILVVA AFADIVAGTF N------GFS -ADG----SA
                                                              IGYIIELYVG KIGKRLFLLF VWLFSILVVA AFADIVAGTF N------GFN -ADA----TK
                                                              IGEVISQNIG VRAKRLFIVF AYLALLLVIA AFASIVAGTF N------GFG -PNG----AL
                                                              IGEVIEINMG KRGKKLFASF AWLTLLLVVA AFTNIVANTF V--------- ----------
                                                              IGEIIGTNMG KRGKRLFSIF AWLTLLLIIA AFTNITANTF V--------- ----------
                                                              IGEVINTNMG HRGMQLFSVF AWLTLLLVVA AFTNIVASTF V--------- ----------
                                                              IGTIIEMYIG KTGKKLFLLF CWLFCILVIA AFADIVAGTF N------GYS -DTG----AT
                                                              IGEIIEVNIG NKGKKLFAVF AWLTLLLVIA AFTNIVAGTF A--------- ----------
                                                              IGVIIELYVG KLGKKLFLLF CWLFSILVVA AFADIVAGTF N------GFA -ADG----SQ
                                                              LGLIIEEYIG GAGKVLFLLF CWLFCILVIA AFSDIVASTF N------GFN -ADG----TF
                                                              IGCIIEQYIG KTGKKLFLLF SWIFSALVIA AFADIVTSTF N------GFT -ATG----AK
                                                              IGIIIEMYIG KVGKKLFLLF CWLFCILVVA AFADIVAGTF N------GFA -ADG----AM
                                                              IGEIIEANMG RRGKKLFAVF AWLTLLLVVA AFTNIVANTF V--------- ----------
                                                              IGEVINDTMG QKGKKLFSIF AWLTLLLIVA AFSNIVASTF A--------- ----------
                                                              IGEIIEANMG KKGKRLFAIF AWLTLLLVVA AFTNIVANTF V--------- ----------
                                                              IGCIIEQYIG KTGKKLFLLF AWIFSLLVIA AFADIVANTF N------GFD -ADG----NK
                                                              IGIIIEKYIG KTGKKLFLLF AWLFTLLVIA AFSDIVANTF N------GFN -KQG----ML
                                                              IGEVIEINMG KTGKKLFGAF AWLTLLLVIA AFTNIVANTF V--------- ----------
                                                              IGEVINDTMG KRGKQLFSIF AWLTLLLIVS AFTNIVANTF V--------- ----------
                                                              LGEVIEENIG HRCKVLFTVF AWLVLLLVIA AFADIVAASF TCGEGVTGIF -PGA----VE
                                                              VGDIMESNIG RVGKKLFAIF AWLTLLLVVA AFTNIVANTF V--------- ----------
                                                              LGEVIEENIG HKCKVLFTVF AWLVLLLVVA AFADIVANSF TIPEG----- ---------G
                                                              IGEVIEDSMG TSAKRLFIIF SYLTLILVVA AFASIVANTF K------ATY DESGVLDKVA
                                                              IGEIINVNIG RVGKRLFIIF AWLTLILIVA AFTNIVANTF V--------- ----------
                                                              IGYIIEVYIG KLGKRLFLLF TWLFSILVVA AFADIVAGTF N------GFD AATG----ER
                                                              IGYIIEVYIG KLGKRLFLLF TWLFSILVVA AFADIVAGTF N------GFD AATG----ER
                                                              IGEIIEANMG RKGKRLFAIF AWLTLLLVVA AFTNIVANTF V--------- ----------
                                                              IGEIIEANMG RNMKRLFSIF AWLTLLLVVA AFVNIVANTF V--------- ----------
                                                              IGYIIEVYIG KLGKRLFLLF TWLFSILVVA AFADIVAGTF N------GFD AATG----ER
                                                              IGYIIERYIG KLGKRLFLLF TWLFSILVVA AFADIVAGTF N------GFD -AQG-----Q
                                                              IGYIIERYIG KLGKRLFLLF TWLFSILVVA AFADIVAGTF N------GFD -AQG-----Q
                                                              IGEIIEFNMG RKGKKLFSLF AWLTLVLVVA AFANIVADNF V--------- ----------
                                                              IGYIIELYIG KLGKRLFLLF TWLFSILVVA AFADIVAGTF N------GFD -AEG----AA
                                                              IGEIIEVNIG KKGKKLFGIF AWLTLLLVIA AFVNIVANTF V--------- ----------
                                                              IGEVIHANMG KKGMMLFSIF AWLTLLLVVA AFTNIVASTF A--------- ----------
                                                              IGHVIEKNIG MLGKKLFNIF AFLTLALVIA AFSNIVVNTF V--------- ----------
                                                              IGTIVADYMG NTGKVLFSAF AWLTLILVVA AFTSIVASTF A--------- ----------
                                                              IGEVIGDAIG AKAKKLFITF AYLTLILVVA AFASIVANTF K------ATY TADGAIDYAA
                                                              IGEIIGANMG KKGKRLFSIF AWLTLLLIIA AFTNITANTF V--------- ----------
                                                              IGEIIEANMG NKGKKLFSLF AWLTLILVVA AFSNIVADSF V--------- ----------
                                                              IGEVIGDAIG AKAKKLFITF AYLTLILVVA AFASIVANTF K------ATY TADGAIDYAA
                                                              IGEVIGDAIG AKAKKLFITF AYLTLILVVA AFASIVANTF K------ATY TADGAIDYAA
                                                              VGEVIEHTMG RRGKRLFAIF AWLTLLLVVA AFTNICANTF V--------- ----------
                                                              IGEVIEINMG KKGKKLFAIF AWLTLLLVVA AFANIVANTF V--------- ----------
                                                              IGTIIEMYIG KTGKKLFLLF CWLFCILVVA AFADIVAGTF N------GYS -DMG----AT
                                                              IGEVIKVNMG RKGMMLFSIF AWLTLLLVVA AFTNIVAATF A--------- ----------
                                                              IGEIIEVNMG KKGKKLFALF AWLTLVLVVA AFANIVADNF V--------- ----------
                                                              IGEIIGANMG KKGKRLFSIF AWLTLLLIIA AFTNITANTF V--------- ----------
                                                              IGQIIGDNMG KKGKKLFSIF AWLTLLLIIA AFTNITANTF V--------- ----------
                                                              IGEIIEVNIG RTGKKLFAIF AWLTLLLVIA AFTNIVAATF A--------- ----------
                                                              IGEVIEVNIG KTGKKLFAIF AWLTLILVVA AFLNIVANAF V--------- ----------
                                                              IGEVIEVNIG KTGKKLFAVF AWLTLILVVA AFLNIVADAF V--------- ----------
                                                              IGTVVETSIS KKAKRLFLIF SYLTLILVVA AFASIVANTF K------ATY -VDGVVDVAA
                                                              IGEVIGDAIG AKAKKLFITF AYLTLILVVA AFASIVANTF K------ATY TADGAVDYAA
                                                              IGVIVEEYIG NTGKILFSAF AWLTLILVVA AFSSIVATTF A--------- ----------
                                                              IGEIIEKNIG KKGKKLFAIF AWLTLILVVA AFLNIVASTF A--------- ----------

                                                              IASNATAAAT SVYFVFFAIL YGFLIHRRNP SPFISIAVAI LFIIFSIALG FFL-PVYLSK
                                                              NSANGSVATA SVLFIPLAVV FGFLIHRKNA PLIVSSVAGV GLLVVCIAVG LKY-PIYLSK
                                                              NSANGSVATA SVLFIPLAVV FGFLIHRKNA PLIVSSVAGV GLLVVCIAVG LKY-PIYLSK
                                                              NSANGSVATA SVLFIPLAVV FGFLIHRKNA PLIVSSVAGV GLLVVCIAVG LKY-PIYLSK
                                                              YSANGSVATA SMLFIPLSVA FGFLVYRKNA PLAVSSVVGV LLLALCIAVG LKY-PIYLSK
                                                              YSANGSVATA SMLFIPLSIA FGFLVYRKNA PLAVSSVAGV LLLALCIAVG LKY-PIYLSK
                                                              YSANGSVATA SMLFIPLSIA FGFLVYRKNA PLAVSSVAGV LLLALCIAVG LKY-PIYLSK
                                                              YSANGSVATA SMLFIPLSIA FGFLVYRKNA PLAVSSVVGV LLLALCIAVG LKY-PIYLSK
                                                              YSANGSVATA SMLFIPLSIA FGFLVYRKNA PLAVSSVAGV LLLALCIAVG LKY-PIYLSK
                                                              YSANGSVATA SMLFIPLSIA FGFLVYRKNA PLAVSSVVGV LLLALCIAVG LKY-PIYLSK
                                                              VPANGSTATI SVLFILIAII FGALVYRKNA PLSVATVVGV IAIIACIAIG LNF-PIYLSG
                                                              IQANGSVATA SVLFIPLAIA FGFLVYRKNA PLVISSVVGV ALLILCIYLG LKF-PIYLSK
                                                              NSANGSVATA SMLFIPLSVV FGFLVHRKNA PLAVSSIAGV GLLVVCIAVG LKY-PIYLSK
                                                              VPANGSTATI SVLFIIIAII FGALVYRKNA PLSVATVVGI IAIIACIAIG LNF-PIYLSA
                                                              NSANGSVATA SMLFIPLSVV FGFLVHRKNA PLAVSSIAGV GLLVVCIAVG LKY-PIYLSK
                                                              NAANGSVAMA SMLFIPLAVG FGFL-NRKNV NLGVSTIVGV LLLALCIFVG LKC-PIYFSK
                                                              NAANGSVAMA SMLFIPLAVG FGFL-NRKNV NLGVSTIVGV LLLALCIFVG LKS-PIYFSK
                                                              NAANGSVAMA SMLFIPLAVG FGFL-NRKNV NLGVTTIVGV LLLALCIFVG LKC-PVYFSK
                                                              NAANGSVAMA SMLFIPLAVG FGFL-NRKNV NLGITTVAGV LLLALCIFVG LKC-PIYFSK
                                                              VPANGSTATI SVLFILIAII FGALVYRKNA PLSVATVVGV LAIIACIAIG LKF-PIYLSG
                                                              NAANGSVAMA SMLFIPLAVG FGFL-NRKNI NLGITTVAGV LLLALCIFVG LKC-PIYFSK
                                                              VEANAAVATT SLLFIAAAIG LGFFMRKFKP TGIVSGIVAV VLLTICITLG ILL-PVYVAK
                                                              NVANGRTACI SMLFIVLAIL FGFFVYRRNA PLGVSTVIGV AALVLCIVLG YNF-PIYMSK
                                                              NAANASTATT SILFIVLAVA LGMFIRYKNP SAAVTNIVGI IVLIVAIVLG LVF-PMYVSQ
                                                              NIANGRTAMI SMLFIVLAIA FGFLVYRKNA PLGISTVIGV AALVACIAIG YNI-PVFASA
                                                              NIINGATATT STAFIAVAVG LGYFIRYRKP TNLVTSAVAI LSLVACIVFG LIF-PLYIPK
                                                              NVINGATATT STAFIAVAVG LGFFIRFRKP TNMVTTLVAI LSLVACILFG LAF-PLYIQK
                                                              NPANASTATT SILFIVLAVA LGMFIRYKNP SVAVTNIVGI IVLIVAIVLG LVF-PMYVSQ
                                                              NIANGRTASI SLLFIVLAVA FGFFVYRRNA PLGVSTVIGV AALVLCIVLG YNF-PIHMGA
                                                              VAANGSTAMA SMLFIFVSII FGIFLYRYKT NLLITTIFGI IAIIACIAVG LYY-PLYLSS
                                                              VAANGSTAMA SMLFIFVSII FGIFLYRYKT NLLITTIFGI IAIIACIAVG LYY-PLYLGS
                                                              NSANGSTATT SLLFIAAAVI FGIFTYYKKP SSLVSTITGL ALVVICIGLG LAF-PIHVPK
                                                              NAANGATATT SILFIVAAVF FGFFIKNKKP SSWVSTIIGL ALLIASIAIG LVF-PIYINH
                                                              NTANGSTATT SLLFIVAAVG FGLFLYKKNP SSLVSNIVGI TLLVASIVLG LAF-PIFINK
                                                              SIVNGSTAST SIAFMGFAFL LGIYMKRRRP SALKSNLVAI VLLVTSIILG MAF-PTFIPK
                                                              --STPQAATS SLLFIVLAIG FGYAVYRKGV SLKTGTIIGV IFLFICVWLG TVF-PLQLSV
                                                              SIVNGSTAST SIAFMGFAFL LGIYMKRRRP SALKSNLVAI VLLVTSIILG MAF-PTFIPK
                                                              SIVNGSTAST SIAFMGFAFL LGIYMKRRKP SALKSNLVAI VLLVTSIVLG MAF-PTFIPK
                                                              IPANGAVATT SLLFIVFAVA LGYFLKYTKF GKIVNTLTAI VFLVLAVGLG LAF-PVYIPQ
                                                              --STPQAATS SMLFIILAIG FGYATNRKGV SLKIGTIVGV ILLFICVWLG TIF-PLELSV
                                                              SIVNGSTAST SIAFMGFAFL LGIYMKRRRP SALRSNLVAI VLLVTSIILG MAF-PTFIPK
                                                              VESNGAVATT SMLFIFFAVG LGFFLKYAKQ KAWVNTVIAI ALLVFAVALG LQL-PMYISK
                                                              SASNGSVATA SLLFIPLAIV FGFLVYRKNV PMVIATVLGV VLLAVCVGLG LAF-PMDLPK
                                                              LEANLSTAMI SLLFIVLAII FGYMVYRKNM PIGPATACGI VGIVIIVALG LNFHPVALSY
                                                              IPANGAVATT SLLFIAFAVA LGYFLKYTKF GKTVNTLTAI VFLMLAVGLG LAF-PVYVPQ
                                                              NIINGSTATT SCAFIVIAVG LGYFIRYAKP TNLVSTTVSI VALIACIAFG LAF-PMFISK
                                                              IEANGSTATI SMLFILMAVV FGFCVYRKNL PLSVCTVVGI IVLVACIVIG LKC-PIYLSG
                                                              --SVPQAATA SLLFIVLAIV FGFAVYRKGV SLGIGSVIGV ILLFICIAIG NMF-PLSLSF
                                                              --SVPSAATS SLLFILLAII FGILVYRKNV PLGISTIIGV VLLFICIWLG MVF-PLSLSK
                                                              --SVPAAAST SLMFIALAVV FGYAVYRKGM NLTVGTIIGV VLLFTMVWVG NVF-PLSLSL
                                                              VKANGAVAST SMIFIIEAVL LGMILRWARL NKWINTAIAV LMLVAAVWIG MNF-PFYLTQ
                                                              --STPEAASS SLLFILLAIV FGFAVYRRGV SLGIGSVIGV ILLFLCMYLG MLF-PLKLSK
                                                              IAANASVATT SILFIVAAVC LGFFLKYTHL PTAANTVIAI ALLVACILIG LAL-PVYQTT
                                                              NDANGATATT SVLFIASAVL FAMILYRVKP GGILTQIIAI ALLFLCIGLG LMF-PMHLHK
                                                              NTPNAAAASI SMLYIVVAVL FGLFVHYKKP SQLLEFVMGV ILLILMLSVG ISF-PLYFSK
                                                              IDANGSVATT SILFIAAAVG LGMFLKYSKQ KTWINTTVAL VLLVACIALG LAF-PIHQTT
                                                              --SVPEAASA SVLFIILAIV FGFAVYRRGV PLGVGSIIGV ALLFACIILG NIY-PLVLSK
                                                              --STPEAATS SLLFMILAIG FGYAVYRKGV SLKVGTVVGV ILLFVCVWLG TLF-PLQLSV
                                                              --SVPEAASA SLMFIVLAIV FGFAVYRKGI NLTIASIIGV AVLFTCIALG NMF-PLVLSK
                                                              VAPNAAAASI SMLFIVVAVV FGLFIKYKKP SQKLQAVIGV VLLIAMLAVG ILC-PLYFSK
                                                              NTPNAAAASI SMLYIVVAIL FGLFIKRYQP SQKMEAVVGI LLLFAMLAGG IAY-PLYFGK
                                                              --SVPEAAMA SVLFIILAIG FGFGVHRRGV SLGIGSVIGV ILLFICIALG NMF-PLVLSR
                                                              --STPQAATS SMLFIVLAVG FGYATNRKGV SLKLGTIVGV ILLFLCVWLG TIF-PLNLSL
                                                              GTANGSVAMA SILFIPLAII FGVLVYRKNA PLIVSTIVGV VLLAICIGIG LVC-PINLPK
                                                              --SVPEAASA SMMFIVVSVG FGYAVYRKGV PISIGTVVGV TLLFFCIYLG NVF-PLVLSR
                                                              STANGSVATA SILFIPLAIA FGFFVYRKNV PMGLASVVGV ILLAVCVGIG LLC-PVSLSK
                                                              SSANASTAMI SILFILVAIV FGFLVYRRNA GLGISTVIGV AAIVLCMAIG LNFHPLYLNG
                                                              --SVPEAASA SVLFIFLAVF FGFAVYRKGV KLSIASIFGV ALLFLCILLG NIF-PLELSR
                                                              IAANGAVATT SLLFIAFAVV LGCFLKYGKC SKLVNTLVAI GLLVLAVALG LAF-PVYVPQ
                                                              IAANGAVATT SLLFIAFAVV LGCFLKYGKC SKLVNTLVAI GLLVLAVALG LAF-PVYVPQ
                                                              --SVPEAASA SVMFIVLAIV FGFAVYRKGV NLTIASIVGV ALLFTCIALG NMF-PLVLSK
                                                              --SVPAAASA SVLFIILAVL FGFFVYRKGA PIGIASVIGV ILLFLCIVLG NMF-PLVLSK
                                                              ISANGAVATT SLLFIAFAVV LGCFLKYGKC SKLVNTLVAI GLLVLAVALG LAF-PVYVPQ
                                                              VEANGAVAMT SILFIVFAVA LGFFLKYSKF NKAVNTIVAI ALLVLSIVIG VNA-PIYFSR
                                                              VEANGAVAMT SILFIIFAVA LGFFLKYSKF NKAVNTIVAI ALLVLSIVIG VNA-PIYFSR
                                                              --STPQAASA SMFFIILAIL FGIAVYRFKM PLIPATIVGV ILLFGCIYLG FLF-PIVLSK
                                                              IAANGAVATT SLLFIMFAVC LGFFLKYTRC GTLVNTIVAI GLLVAAVAVG LML-PIYIPQ
                                                              --SVPAAASS SVMFIMLAIL FGFFVYRRGM PLGISSIIGV VLLFGCIVLG VKF-PLVLSK
                                                              --AVPAAASS SLMFILLAVI FGWAVYRKGL SLKVGTIIGV ILLFTCVWLG YVF-PLALSV
                                                              --AVPAVGTT SILFIILAVG FGYATNRLNV PLGIATVVGV ALLIACIWLG LIF-PIVLSF
                                                              --KAPAAASA SILFMIEAII FGYFVYRRGV NLGIATVIGV IVLFASIYLG SLI-PVQLSA
                                                              SSANASTAII SIMFILMAIL FGFFVYRRNA PLGISTVIGV IGIVVCMVIG LNWHPIYLSY
                                                              --SVPSAATS SLLFIVLAIL FGFFVYRKNV PLGISTVIGV ILLFLCVWLG MVF-PLALSK
                                                              --STPAAGTA SILFIILAIC FGIAVYRFKC PLSIATIVGV ILLFICIYVG FLF-PIVLSK
                                                              SSANASTAII SIMFILMAIL FGFFVYRRNA PLGISTVIGV IGIVVCMVIG LNWHPIYLNY
                                                              SSANASTAII SIMFILMAIL FGFFVYRRNA PLGISTVIGV IGIVVCMVIG LNWHPIYLSY
                                                              --SVPSAATS SLLFMGLAVI FGICVYRRGF GLGVSTVVGV ILLFVCIWLG MKF-PLSLSK
                                                              --SVPEAATA SVLFILLAIV FGFAVYRKGV SLGVGSVVGV ILLFVCIALG NMF-PIELSR
                                                              IQANGAVAMT SMIFIVEAVG LGMILRYAHL NKWINTALAV LMLIAAVWLG MHY-PIYLTQ
                                                              --AVPAAASS SLMFILLAVA FGWAVYRKGL SLKVGTIIGV ILLFTCVWLG YIF-PLALSV
                                                              --STPEAASA SVFFMILAVL FGIAVYRFKM PILPATIVGV ILLFGCIYLG FLF-PLSLSK
                                                              --SVPSAATS SLLFIVLAIL FGFFVYRKNV PLGISTVIGV ILLFLCVWLG MVF-PLALSK
                                                              --SVPSAATA SLLFILLAIC FGFFVYRKNV SLGLSTVIGV ILLFVSVWLG MKF-PLALSK
                                                              --STPQAASS SLLFILLAVV FGFLVYRKGV PLGIGSVIGV IFLIICMYLG IKF-PISLSK
                                                              --STPAAGSS SILFIFLAMG FGYAVNRMNM NLTTSSIVGV ILLFLCVWLG MLF-PLALTQ
                                                              --STPAAGSS SIFFIFLAVA FGYAVNRMNM NLTVSSIVGV IVLFFCVWLG QVF-PLALTK
                                                              SAANATTAII SLLFIVLAIF FGFFVYRRNA PIGVSTIIGV VAIAFVMWLG IKWHPIYLSY
                                                              SAANASTAII SIMFILMAIL FGFFVYRRNA PLGISTIIGV IGIVVCMIIG LNWHPIYLNY
                                                              --STPTAASA SVLFMVEAII FGYFVYRRGV SLGIATIFGV IGLFISIYLG SIF-PISLSA
                                                              --STPEAATA SVLFIGIAIL FGFFVYRRGM NLVLSTVIGV ALLGLCIKLG MMF-PLVLSA

                                                              TTWMIVIIIY IFIAAITPVW ILLQPRDYLN SFLLYAMIIA AFIGILVTN- -----PVIG-
                                                              TFWLGMVFVY IFIASVTPVW ILLQPRDYLN SFLLYFMIIA AVIGIVGSN- -----PTVN-
                                                              TFWLGMVFVY IFIASVTPVW ILLQPRDYLN SFLLYFMIIA AVIGIVGSN- -----PTVN-
                                                              TFWLGMVFVY IFIASVTPVW ILLQPRDYLN SFLLYFMIIA AVIGIVGSN- -----PTVN-
                                                              TFWLGVVFVY IFIASVTPVW ILLQPRDYLN SFLLYFMIIA AVVGILGTN- -----PAIN-
                                                              TFWLGVVFVY IFIASVTPVW ILLQPRDYLN SFLLYFMIIA AVVGILGTN- -----PAIN-
                                                              TFWLGVVFVY IFIASVTPVW ILLQPRDYLN SFLLYFMIIA AVVGILGTN- -----PAIN-
                                                              TFWLGVVFVY IFIASVTPVW ILLQPRDYLN SFLLYFMIIA AVVGILGTN- -----PAIN-
                                                              TFWLGVVFVY IFIASITPVW ILLQPRDYLN SFLLYFMIIA AVVGILGTN- -----PAIN-
                                                              TFWLGVVFVY IFIASVTPVW ILLQPRDYLN SFLLYFMIIA AVVGILGTN- -----PTIN-
                                                              TAWLVIILIY IFIASVTPVW ILLQPRDYLN SFLLYGMMIA AIIGVVGSH- -----PTIN-
                                                              NFWLGFVFIY IIIASVTPVW ILLQPRDYLN SFLLYFMILA AFIGVVFTN- -----PTIN-
                                                              TFWLGMVFVY IFIASVTPVW ILLQPRDYLN SFLLYFMIIA AVIGIVGSN- -----PTVN-
                                                              TTWLILILIY IFVASVTPVW ILLQPRDYLN SFLLYGMMIA AVVGIVGSH- -----PAIE-
                                                              TFWLGMVFIY IFIASVTPVW ILLQPRDYLN SFLLYFMIAA AIIGIVGSN- -----PTVN-
                                                              TAWLVVIFIY IFIASVAPVW ILLQPRDYLN SFLLYFMMIA AAIGIFFTN- -----PNVQ-
                                                              TAWLVVIFIY IFIASVAPVW ILLQPRDYLN SFLLYFMMIA AAIGIFFTN- -----PNVQ-
                                                              TAWLVVIFIY IFIASVAPVW ILLQPRDYLN SFLLYFMMIA AAIGIFFTN- -----PDVQ-
                                                              TAWLVVIFIY IFIASVAPVW ILLQPRDYLN SFLLYFMMIA AAIGIFFTN- -----PNVQ-
                                                              TTWLILILIY IFIASVTPVW ILLQPRDYLN SFLLYGMMLA AVIGVVGSH- -----PAMN-
                                                              TAWLVVIFIY IFIASVAPVW ILLQPRDYLN SFLLYFMMIA AAIGIFFTN- -----PDVQ-
                                                              SIWLYVVFAY IFFASITPVW GLLQPRDYLN SFLLVAMIGA AFIGVVFTA- -----PVIN-
                                                              TFWDFFVLAY ILVASVTPVW ILLQPRDYLN SFLLYGMIIL AFIGILVAH- -----PSMA-
                                                              TAWLYFVFAY IFIASVTPVW ALLQPRDYLN SFLLVAMMIC AFIGVIAAR- -----PAMN-
                                                              NFWTIFVMAY ILIASVTPVW ILLQPRDYLN SFLLYGMIIL AVVGIVVAH- -----PTMN-
                                                              TLWLYLVFAY IMVASVVPVW ALLQPRDFLN SFLLVFMIAA AVVGIFVAN- -----PTIN-
                                                              TLWLYLVFAY IMVASVVPVW ALLQPRDFLN SFLLVFMIAA AVVGIFVAN- -----PTIN-
                                                              TAWLYFVFAY IFIASVTPVW ALLQPRDYLN SFLLVAMMIC AFIGVIAAR- -----PAMN-
                                                              NFWNVFVLAY ILIASVTPVW ILLQPRDYLN SFLLYGMIAL AFIGILVAH- -----PSMA-
                                                              TVWTIIIFVY VFIASVAPVW ILLQPRDYLN SFLLYGMMAA AIIGILFTG- -----TQIT-
                                                              TAWTIIIFVY VFIASVAPVW ILLQPRDYLN SFLLYGMMAA AIIGILFTG- -----TQIT-
                                                              TAWLYFVFAY VFVASITPVW ALLQPRDYLN SFLLVAMMLF AVIGIFVAN- -----PSIE-
                                                              SVWHYIVFAY IFVASITPVW ALLQPRDYLN SFLLIAMMGA AVIGIIVAN- -----PTIE-
                                                              ATWLYFVFAY VFVASVTPVW ALLQPRDYLN SFLLVAMMVS AVVGVFVAN- -----PTIH-
                                                              QIWMYLVFAY IFLASVLPVW VLLQPRDYLN SFLLVFMMLA AMVGIFIAN- -----PTIH-
                                                              NTWIVILAVY IFIASTAPVW ILLQPRDYLN SFLLYAMMAG SVLGLLIYR- -----PEIK-
                                                              QIWMYLVFAY IFLASVLPVW VLLQPRDYLN SFLLVFMMLA AMVGIFIAN- -----PTIH-
                                                              QTWMYLVFAY IFLASVLPVW VLLQPRDYLN SFLLVFMMFA AMIGIFIAN- -----PTIH-
                                                              SSWLIFVFLY VLVACVTPVW ALLQPRDYLN SYLLIAMIVG AVFGILVYN- -----PSMN-
                                                              NTWIIILAVY IFIASTAPVW ILLQPRDYLN SFLLYAMMIG AILGIIIYR- -----PSIQ-
                                                              QIWMYLVFAY IFLASVLPVW VLLQPRDYLN SFLLVFMMLA AMVGIFIAN- -----PTIH-
                                                              GNWSIIIFIY IFIASVTPVW ALLQPRDYLN SFLLLAMMLG SVVGIIVYQ- -----PAFK-
                                                              NFWIAFVFVY IMIASVAPVW ILLQPRDYLS SFLLYFMMAA AVIGIVGATI INPASTTFQ-
                                                              NVWMWVLGLY ILVASVAPVW ILLQPRDYLS SFLLYFMLIV AVIGVVGAH- -----PALD-
                                                              NTWLIFVFLY VLVACVTPVW ALLQPRDYLN SYLLIAMIVG AVLGILVYN- -----PSMN-
                                                              TIWVYLVFAY IMVASVVPVW ALLQPRDYLN SFLLVFMVIA AVVGIFIAN- -----PTIN-
                                                              TTWMFIIGVY ILVASVTPVW ILLQPRDYLS SFLLYAMIIA AVVGVFAAN- -----PTLS-
                                                              NTWVTFLLAY IFIASVTPVW ILLQPRDYLN SYLLYAMIAG AVLGLFITR- -----PAIQ-
                                                              TTWIFILLAY IFVASVVPVW ILLQPRDYLS SFLLYALVIG AIIGIFITR- -----PSLQ-
                                                              NTWIIILMVY IFIASTVPVW ILLQPRDYLN SFLLYAMIAG AVVGIVIFR- -----PEIQ-
                                                              TTWHYIIFIY VFIACVAPVW ALLQPRDYLN SYLLIFMIAG AIIGVFVSN- -----PSIN-
                                                              EVWIVILLLY IFIASVTPVW ILLQPRDYLN SFLLYAMIIG AVLGVIITK- -----PSIK-
                                                              SFWHLFVFIY IFIASIVPVW ALLQPRDYLN SYLLVVMIVA AVVGIVVYN- -----PSMN-
                                                              MPWLYLVFIY IYIASVAPVW ILLQPRDYLN SFLLLFMIGA AALGIIVAN- -----PTIT-
                                                              SFWTVIVFAY IFIASITPMW LLMQPRDYLS SFLLIGMIIG AVIGVVVAR- -----PSMN-
                                                              GFWHISIFIY IFIASVVPVW ALLQPRDYLN SYLLVAMIVA AIVGIFVYN- -----PSIN-
                                                              NTWIALLMVY IFLASVTPVW ILLQPRDYLN SFLLYAMIIG AIIGLVVYR- -----PTVE-
                                                              NTWIVILAIY IFIASTAPVW ILLQPRDYLN SFLLYAMMIG AVLGIIIYR- -----PEIK-
                                                              NVWVGFLMVY IFIASVTPVW ILLQPRDYLN SFLLYAMIIG AVLGLVITR- -----PTIQ-
                                                              SVWTVVVFIY LFLASITPMW LLMQPRDYLS TFLLIAMIVG AVLGVIVAN- -----PSMN-
                                                              TTWTYVIFIY LFLASVMPMW LLMQPRDYLS SFLLIGMIAG AVLGVIVAN- -----PTMN-
                                                              NVWITILLGY IFIASVTPVW ILLQPRDYLN SFLLYAMMAG AVLGLLIAR- -----PAIQ-
                                                              NIWIIILAIY IFVASTAPVW ILLQPRDYLN SFLLYAMMIG AVLGIIIYR- -----PSIQ-
                                                              SFWIGFVFIY ICIASVTPVW ILLQPRDYLN SFLLYFMMVA AIVGIIGAH- -----PTIV-
                                                              NTWIAILLAY ITIASVTPVW ILLQPRDYLN SFLLYAMIIG AVLGLIITR- -----PTLE-
                                                              NFWIGFVFIY VMIASVTPVW ILLQPRDYLS SFLLYFMIIA AIVGIVGASV VGSPLATFS-
                                                              TTWMIIVGIY ITIASVTPVW ILLQPRDYLS SFLLYGMMIV AVVGIVGAH- -----PTID-
                                                              NTWIGILLAY IFVASVTPVW ILLQPRDYLN SFLLYAMMLG AVLGLAITR- -----PALQ-
                                                              SAWLIFVFLY VIVACVTPVW ALLQPRDYLN SYLLLAMIIG AVLGICVYN- -----PAIS-
                                                              SAWLIFVFLY VIVACVTPVW ALLQPRDYLN SYLLLAMIIG AVLGICVYN- -----PAIS-
                                                              NVWVGLLMVY IFVASVTPVW ILLQPRDYLN SYLLYAMIIG AVLGLVITR- -----PTIQ-
                                                              NAWIAILLGY IFIASVTPVW ILLQPRDYLN SFLLYAMLIG AVLGLVFYR- -----PTIQ-
                                                              SAWLIFVFLY VIVACVTPVW ALLQPRDYLN SYLLLAMIIG AVLGICVYN- -----PAIS-
                                                              DFWLFFVFAY VIIACVTPVW ALLQPRDYLN SYLLLAMMLA AFVGIIIYN- -----PSMN-
                                                              DFWLLFVFAY VIIACVTPVW ALLQPRDYLN SYLLLAMMLA AFVGIIIYN- -----PSMN-
                                                              QTWIILLMIY IFVASVTPVW ILLQPRDYLN SYLLYAMIIG ALLGIFILR- -----PEIQ-
                                                              GTWLIFVFIY VIIACVTPVW ALLQPRDYLN SYLLIAMILG AVLGICVYN- -----PSMN-
                                                              QVWIYILLGY IFVASVTPVW ILLQPRDYLN SFLLYAMLIG AVLGIVIYR- -----PTIE-
                                                              NTWIVILMVY IFVASTAPVW ILLQPRDYLN SFLLYAMIAG AVLGIIIYR- -----PGIQ-
                                                              NVWYMIVLVY IFIASVAPVY ILLQPRDYLN SFLLYAMIIG AVLGLILFR- -----PDIQ-
                                                              TTWTVILAIY IFVASTAPVW ILLQPRDYLN SFLLYAMMAG SFVGVVIAR- -----PEIK-
                                                              TVWMIIVGLY IGVASVTPVW ILLQPRDYLS SFLLYGMMVL AVVGIVGCA- -----PTVD-
                                                              EAWIFILLAY VFVASVVPVW ILLQPRDYLS SFLLYALVIG AIIGIFVTH- -----PSLQ-
                                                              NVWIVLLLLY IFIASVTPVW ILLQPRDYLN SYLLYAMMAG ALIGITVLR- -----PEIQ-
                                                              TVWMIIVGLY IGVASVTPVW ILLQPRDYLS SFLLYGMMVL AVVGIVGCA- -----PTVD-
                                                              TVWMIIVGLY IGVASVTPVW ILLQPRDYLS SFLLYGMMVL AVVGIVGCA- -----PTVD-
                                                              STWLIILLIY IFIASVTPVW ILLQPRDYLN SFLLYAMMIG GFIGIVVMH- -----PAIK-
                                                              NTWIAILLGY IFIASVTPVW ILLQPRDYLN SYLLYIMMAG AVVGLIITR- -----PTLE-
                                                              TTWHYIIFIY IFIACVVPVW ALLQPRDYLN SYLLIFMIVG AVIGVFVSN- -----PSIN-
                                                              NTWIVIMMVY IFVASTAPVW ILLQPRDYLN SFLLYAMIAG AVIGLVVFR- -----PEVQ-
                                                              PVWIVILMLY IFVASVTPVW ILLQPRDYLN SYLLYAMIIG ALLGIVILR- -----PEIQ-
                                                              EAWIFILLAY VCVASVVPVW ILLQPRDYLS SFLLYALVIG AIIGIFVTH- -----PSLQ-
                                                              TAWNFILLGY IFVASIAPVW ILLQPRDYLS SFLLYALVIG AILGIFVTR- -----PKLQ-
                                                              ETWIIILLGY IFIASVTPVW ILLQPRDYLN SFLLYAMIIG AVLGIVITK- -----PVIQ-
                                                              MTWIYLLIIY IFAASVLPVW ILLQPRDYLN SFLLYAMMGG AVIGILIFQ- -----PTLQ-
                                                              MAWIYLLIIY IFAASVLPVW ILLQPRDYLN SFLLYAMMGG AVIGILIFQ- -----PTLQ-
                                                              QTWMIICGIY ILVASVTPVW ILLQPRDYLS SFLLYAMMIL AIIGVIGCH- -----PTLD-
                                                              TVWMIIVGLY IGVASVTPVW ILLQPRDYLS SFLLYGMMIL AVVGIVGCS- -----PTVD-
                                                              TTWTIILGVY IYAASTAPVW ILLQPRDYLN SFLLYIMMAG AALGVIIAR- -----PEIQ-
                                                              KVWMWLLLAY IFIASVTPVW ILLQPRDYLN SFLLYAMIIG AVVGLIFAN- -----PTINP

                                                              --LPVFTGW- -------NV- ----NG---- --QWLFPALF ITIACGAISG FHSLVGSGTT
                                                              --LPAFTGWT S------SF- ----NG---- --QVMFPYLF ITVACGAISG FHSLIGSGTT
                                                              --LPAFTGWT S------SF- ----NG---- --QVMFPYLF ITVACGAISG FHSLIGSGTT
                                                              --LPAFTGWT S------SF- ----NG---- --QVMFPYLF ITVACGAISG FHSLIGSGTT
                                                              --LPAFTGWT N------SF- ----NG---- --QVMFPYLF ITVACGAISG FHSLIASGTT
                                                              --LPAFTGWT N------SF- ----NG---- --QVMFPYLF ITVACGAISG FHSLIASGTT
                                                              --LPAFTGWT N------SF- ----NG---- --QVMFPYLF ITVACGAISG FHSLIASGTT
                                                              --LPAFTGWT N------SF- ----NG---- --QVMFPYLF ITVACGAISG FHSLIASGTT
                                                              --LPAFTGWT N------SF- ----NG---- --QVMFPYLF ITVACGAISG FHSLIASGTT
                                                              --LPAFTGWT N------SF- ----NG---- --QVMFPYLF ITVACGAISG FHSLIASGTT
                                                              --LPAFTGFA -------GI- ----NGN--- --SQLFPMLF ITVACGAISG FHSLVGSGTT
                                                              --LPSFTGLK N------SF- ----NG---- --QFVFPYLF ITVACGAISG FHSLIGSGTT
                                                              --LPAFTGWT S------SF- ----NG---- --QVMFPYLF ITVACGAISG FHSLIGSGTT
                                                              --LPAFTGFQ -------GI- ----NGN--- --SSLFPMLF ITVACGAISG FHSLVGSGTT
                                                              --LPAFTGWA S------SF- ----NG---- --QSMFPYLF ITVACGAISG FHSLIGSGTT
                                                              --LKAFTGW- -------NI- ----GG---- --QTLFPFLF ITVACGAVSG FHSLIGSGTT
                                                              --LKAFTGW- -------NI- ----GG---- --QTLFPFLF ITVACGAVSG FHSLIGSGTT
                                                              --LKAFTGW- -------NI- ----GG---- --QTLFPFLF ITVACGAVSG FHSLIGSGTT
                                                              --LKAFTGW- -------NI- ----GG---- --QTLFPFLF ITVACGAVSG FHSLIGSGTT
                                                              --LPAFTGFT -------GI- ----NGN--- --SQLFPILF ITVACGAISG FHSLVGSGTT
                                                              --LKAFTGW- -------NI- ----GG---- --QTLFPFLF ITVACGAVSG FHSLIGSGTT
                                                              --IPAFTAF- -------KV- ----GN---- --NYLFPILF VTVACGAVSG FHSLVASGTA
                                                              --LPATAGFG -------GI- ----GGK--- --SQLFPVLF ITVACGAISG FHSLVGSGTT
                                                              --LPAFSGF- -------TV- ----NG---- --QMMFPMLF VTIACGAVSG FHSLVSSGTS
                                                              --LPAYTGFG -------GV- ----DGT--- --SQLFPVLF ITVACGAISG FHSLVGSGTT
                                                              --LPAFSGF- -------VV- ----NG---- --QQMFPILF VTIACGAVSG FHSLVSSGTA
                                                              --LPAFSGF- -------LV- ----NG---- --QQMFPILF VTIACGAVSG FHSLVSSGTA
                                                              --LPAFSGF- -------TV- ----KG---- --QMMFPMLF VTIACGAVSG FHSLVSSGTS
                                                              --LPAATGFS -------GI- ----NGN--- --SQLFPVLF ITVACGAISG FHSLVGSGTT
                                                              --LPAYTGFG -------GI- ----NGT--- --SQLFPMLF ITVACGAISG FHSLVGSGTT
                                                              --LPAYTGFG -------GI- ----NGT--- --SQLFPMLF ITVACGAISG FHSLVGSGTT
                                                              --LPAFTGF- -------NV- ----NG---- --QMLFPVLF VTIACGAVSG FHALVASGTS
                                                              --LSAYTQF- -------NV- ----NG---- --QMMFPVLF VTIACGAVSG FHALVSSGTS
                                                              --LPAFSGF- -------VV- ----NG---- --QMMFPVLF VTIACGAVSG FHALVSSGTS
                                                              --LPAFLGF- -------TI- ----GG---- --QHLFPILF VTVACGAVSG FHSLISSETS
                                                              --LQAITSF- -------KVG ----DG---- --QYLFPMLF VTVACGAISG FHSLVGSGTT
                                                              --LPAFLGF- -------TI- ----GG---- --QHLFPILF VTVACGAVSG FHSLISSETS
                                                              --LPAFLGF- -------TI- ----GG---- --QHLFPILF VTVACGAVSG FHSLISSETS
                                                              --LPSFTGF- -------KL- ----VGTN-G SVSYLFPTLF VTIACGAVSG FHSLVASGTA
                                                              --LEAITSF- -------KVA ----EG---- --QYLFPMLF VTVACGAISG FHSLVGSGTT
                                                              --LPAFLGF- -------TI- ----GG---- --QHLFPILF VTVACGAVSG FHSLISSETS
                                                              --LNAFTGF- -------CV- ----NG---- --SYLFPTLF VTIACGAVSG FHSLVSSGTA
                                                              --TPAFTGF- -------SV- ----NG---- --SYLFPVLF ITIACGAISG FHSLIGSGTT
                                                              --IPAFGDA- -------AV- ----RGNGLF AGGSLFPALF ITIACGAISG FHSLVSSGTT
                                                              --LPSFTGF- -------QR- ----TGTN-G SVSYLFPTLF VTIACGAVSG FHSLVASGTA
                                                              --LPAFTGF- -------NV- ----NG---- --QNMFPILF VTIACGAVSG FHSLVSSGTS
                                                              --LPAFVGF- -------EV- ----NG---- --QYLFPVLF VTIACGAISG FHSLISSGTT
                                                              --LEAVTGF- -------NV- ----NG---- --QWLFPMLF VTVACGAISG FHSLVGSGTS
                                                              --LEPFVGF- -------NV- ----DK---- --TPLFPMLF VTVACGAISG FHSLVGSGTT
                                                              --LAPVTAF- -------NV- ----NG---- --QWMFPMLF VIVACGAISG FHSLVGSGTT
                                                              --LTAFAGF- -------DV- ----DG---- --QMLFPILF VTIACGAVSG FHSLVSSGTA
                                                              --MAGYTGF- -------NI- ----DG---- --NYLFPILF VTVACGAISG FHSLVGSGTS
                                                              --LPTFTAF- -------NV- ----NG---- --SYLFPTLF VTIACGAISG FHSLVSSGTA
                                                              --LPVYTGF- -------TV- ----NG---- --MSLFPILF VTVACGAVSG FHSLVSSGTT
                                                              --LPAFTGF- -------VV- ----NG---- --KMLFPTLF VTVACGAVSG FHSLVSSGTS
                                                              --LSAFNGF- -------VV- ----KG---- --QYLFPTLF VTIACGAISG FHSLVSSGTA
                                                              --LAAFTGF- -------TV- ----NG---- --QYLFPLLF VTVACGAISG FHALVGSGTS
                                                              --LDAITAF- -------KVV ----DGN--- NVQYLFPMLF VTVACGAISG FHSLVASGTT
                                                              --LPAFTGF- -------NV- ----NG---- --SFLFPMLF VTVACGAISG FHSLVGSGTT
                                                              --LNAFNGF- -------NV- ----NG---- --NLLFPTLF VTIACGAVSG FHSLVSSETS
                                                              --LPAFVGF- -------NV- ----NG---- --KMLFPALF ITIACGAVSG FHSLVSAGTS
                                                              --LAPVTSF- -------NV- ----GG---- --QWLFPMLF VTVACGAISG FHSLVGSGTT
                                                              --LEAVTGF- -------KAA ----NG---- --QYLFPMLF VTVACGAISG FHSLVGSGTT
                                                              --TPAYVGF- -------KV- ----GS---- --SYLFPVLF ITVACGAVSG FHSLIGSGTT
                                                              --LPAFAGF- -------NV- ----GG---- --QWMFPMLF VMVACGAISG FHSLVGSGTS
                                                              --TPAFVGF- -------KV- ----GS---- --NYLFPTLF ITVACGAVSG FHSLIGSGTT
                                                              --IPAFTGFV DQATNGSGV- ----SL---- --GTLFPALF ITIACGAISG FHSLVGSGTT
                                                              --LSGYVGF- -------NI- ----NN---- --QYLFPMLF VTVACGAISG FHSLVGSGTS
                                                              --LPSFTSF- -------VF- ----TDAK-G NISYLFPTLF VTIACGAVSG FHALVSSGTA
                                                              --LPSFTSF- -------VF- ----TDAK-G NISYLFPTLF VTIACGAVSG FHALVSSGTA
                                                              --LQAFTGF- -------NV- ----NG---- --SFLFPMLF VTVACGAISG FHSLVGSGTS
                                                              --LPAFTGF- -------TAS ----NG---- --LKLFPMLF VVVACGAISG FHSLVGSGTT
                                                              --LPSFTSF- -------VF- ----TDAK-G NISYLFPTLF VTIACGAVSG FHALVSSGTA
                                                              --LPTFTAF- -------KI- ----ESGN-- TVSYLFPSLF VTIACGAVSG FHSLVASGTA
                                                              --LPTFTAF- -------KI- ----ESGN-- TVSYLFPSLF VTIACGAVSG FHSLVASGTA
                                                              --MEGFVGF- -------NV- ----EG---- --QYLFPFLF VTVACGAISG FHSLVGSGTS
                                                              --LPSFTSF- -------TI- ----VGAD-G SISYLFPALF VTIACGAVSG FHSLVASGTA
                                                              --LPAVTSF- -------NV- ----GG---- --KLLFPMLF VTVACGAISG FHSLVGSGTS
                                                              --LKAFTGF- -------TV- ----NG---- --QFLFPMLF VIVACGAISG FHSLVGSGTT
                                                              --LPAVTAF- -------NV- ----NG---- --SWMFPILF VTVACGAISG FHSLISSGTS
                                                              --FTTFSGF- -------KLV AANGSV---- --KYLFPTLF ITVACGAISG FHSLVGSGTT
                                                              --MPAFTGFY DTLA-PSGT- ----SL---- --GYMFPALF VTIACGAVSG FHSLVGSGTT
                                                              --LNPFVGF- -------NV- ----DN---- --TPLFPMLF VTVACGAISG FHSLVGSGTT
                                                              --MDGFTGF- -------TV- ----NG---- --QYLFPVLF VTVACGAISG FHSLVGSGTS
                                                              --MPAFTGFY DTLA-PSGT- ----SL---- --GYMFPALF VTIACGAVSG FHSLVGSGTT
                                                              --MPAFTGFY DTLA-PSGT- ----SL---- --GYMFPALF VTIACGAVSG FHSLVGSGTT
                                                              --LAPVTSF- -------NV- ----GG---- --QYLFPMLF VTVACGAISG FHSLVGSGTS
                                                              --LAPVTGF- -------SV- ----GG---- --QWMFPMLF VTVACGAISG FHSLVGSGTS
                                                              --LAAFSGF- -------DV- ----DG---- --QMLFPILF VTIACGAVSG FHSLVSSGTA
                                                              --LPAITGF- -------NV- ----GG---- --QYLFPMLF VIVACGAISG FHSLVGSGTT
                                                              --MDGFIGF- -------SV- ----NG---- --QYLFPVLF VTVACGAISG FHSLVGSGTS
                                                              --LNPFVGF- -------NV- ----DN---- --TPLFPMLF VTVACGAISG FHSLVGSGTT
                                                              --LEPFVGF- -------NV- ----DN---- --TPLFPILF VTVACGAISG FHSLVGSGTT
                                                              --MSGYTGF- -------NV- ----GG---- --NYLFPILF VTVACGAISG FHSLVGSGTS
                                                              --LAPYNGF- -------VV- ----NK---- --QFLFPILF ITVACGAISG FHSLVGSGTT
                                                              --LSPYNGF- -------VV- ----NK---- --QFLFPMLF ITVACGAISG FHSLVGSGTT
                                                              --MPAFTGFK DTIA-PTGS- ----SL---- --GYMFPALF VTIACGAISG FHSLVGSGTT
                                                              --MPAFTGFY DTLA-PSGT- ----SL---- --GYMFPALF VTIACGAVSG FHSLVGSGTT
                                                              --MEAFNGL- -------AVV SGD-TT---- --KYLFPALF ITVACGAISG FHSLVGSGTT
                                                              EFVPAFAGF- -------KV- ----KG---- --AFMFPILF VTVACGAISG FHSLVGSGTS

                                                              SKQLNNEKDA KLIGYGGMLI ECGLAIIALI AVGALYVN-- ---------- ---GEM----
                                                              SKQLDNEKDA KLIGYGAMLI ECGLAVVALI AVGALFTN-- ---------- ---NEM----
                                                              SKQLDNEKDA KLIGYGAMLI ECGLAVVALI AVGALFTN-- ---------- ---NEM----
                                                              SKQLDNEKDA KLIGYGAMLI ECGLAVVALI AVGALFTN-- ---------- ---NEM----
                                                              SKQLNNEGDA KLIGYGSMLI ECVLAVIALI AVGALFSN-- ---------- ---GKM----
                                                              SKQLNNEGDA KLIGYGSMLI ECVLAVIALI AVGALFSN-- ---------- ---GKM----
                                                              SKQLNNEGDA KLIGYGSMLI ECVLAVIALI AVGALFSN-- ---------- ---GKM----
                                                              SKQLNNEGDA KLIGYGSMLI ECVLAVIALI AVGALFSN-- ---------- ---GKM----
                                                              SKQLNNEGDA KLIGYGSMLI ECVLAVIALI AVGALFSN-- ---------- ---GKM----
                                                              SKQLNNEGDA KLIGYGSMLI ECILAVIALI AVGALFSN-- ---------- ---GKM----
                                                              SKQLDSEKDA KVIGYGGMLI ECGLAVIALI TVGILFAD-- ---------- ---GAM----
                                                              SKQLDNEKDA KMIGYGSMLI ECVLAVIALI TVGVLFKD-- ---------- ---GQM----
                                                              SKQLDNEKDA KLIGYGAMLI ECGLAVVALI AVGALFTN-- ---------- ---NEM----
                                                              SKQLNSEKDA KIIGFGGMLI ECALAVISLI AVGILFAD-- ---------- ---GAM----
                                                              SKQLDNEKDA KLIGYGAMLI ECGLAVVALI AVGALFTN-- ---------- ---NEM----
                                                              SKQLNSEKDA KMIGYGSMLI ECVLAVIALI AVGYLTSD-- ---------- ---GAY----
                                                              SKQLNSEKDA KMIGYGSMLI ECVLAVIALI AVGYLTSD-- ---------- ---GAY----
                                                              SKQLNSEKDA KLIGYGSMLI ECVLAVIALI AVGYLTSD-- ---------- ---GAY----
                                                              SKQLNSEKDA KLIGYGSMLI ECVLAVIALI AVGYLTSD-- ---------- ---GAY----
                                                              SKQLNSEKDA KVIGYGGMLI ECALAVISLI TVGILFAD-- ---------- ---GAM----
                                                              SKQLNSEKDA KLIGYGSMLI ECVLAVIALI AVGYLTSD-- ---------- ---GAY----
                                                              SKQIDNEKHM LPISFGAMLV ESLLAVLALI TVGALTVG-- ---------- ---GKL----
                                                              AKQLDNEKDA MAIGYGGMLI ECGLAVISLI CIGVLFANSD ALASVGSSLT LAGSGMLLTA
                                                              SKQIQNEKNM LPVSFGAMLL ESLLAVIALI TVGALAVN-- ---------- ---GQM----
                                                              AKQLDNEKDA MAIGYGGMLI ECALAVISLI CVSFLFGS-- ------DLIA LKASGI----
                                                              SKQIRNEKDM LPIAYGAMLL ESLVAVISLI CAGAVFSN-- ---------- ---GAL----
                                                              SKQIRNEKDM LPIAYGAMLL ESLVAVISLI CAGAVFSN-- ---------- ---GAL----
                                                              SKQIQNERNM LPVSFGAMLL ESLLAVIALI TVGALAVN-- ---------- ---GQL----
                                                              AKQLDNEKDA MAIGYGGMLI ECGLAVISLI CVGVLFGNSD ALASVGSSMA LAESGM----
                                                              SKQLDHEKDA KLIGYGGMLI ECVLAIIALI AVGTLFAQ-- ---------- ---GSM----
                                                              SKQLDHEKDA KLIGYGGMLI ECVLAIIALI AVGTLFAQ-- ---------- ---GSM----
                                                              SKQIRNEKDM LPISFGAMLL ECLLAVISLV TVGALAVG-- ---------- ---GKM----
                                                              SKQIQNEKQM LPISFGAMLL ECLLAVFALI TVGALAVG-- ---------- ---GQL----
                                                              SKQIQNEKDI LPISFGSMLL ECLLAVIALI TVGALSVG-- ---------- ---GAL----
                                                              SKQIRNEKDL LPVTFGAMLV ECLLAIIALI CAGAVASQ-- ---------- ---GVL----
                                                              SKQIDNEKDA KAIGYGGMLI EGVLAVVALI TAAYLTQGEL T--------- ---ELL----
                                                              SKQIRNEKDL LPVTFGAMLV ECLLAIIALI CAGAVASQ-- ---------- ---GVL----
                                                              SKQIRSEKDM LPVTFGAMLV ECLLAIIALI CAGAVASQ-- ---------- ---GVL----
                                                              SKQIKNEKNI LPVSFGAMLL ESLLAITALI AAGFIATK-- ---------- ---EGL----
                                                              AKQLDSEKDA KLIGYGGMLI EGALAVVALI TAAYLTNGEL S--------- ---DLL----
                                                              SKQIRNEKDM LPVTFGAMLV ECLLAIIALI CAGAVASQ-- ---------- ---GVL----
                                                              SKQIKNEKNM LPVSFGAMLL ESFLAVIALI AVGFLANG-- ---------- ---TQL----
                                                              SKQLDNEKDA LLVGYGSMLI ECVLAVISLI AIGTLSAN-- ---------- ---GTQAAVQ
                                                              AKQLDNEKDA QIIGYGMMLV ECVVAVLSLC AVAYVWKEAA VP-------- --KGEV----
                                                              SKQIKNEKNI LPVSFGAMLL ESLLAITALI AAGFIATK-- ---------- ---EGL----
                                                              SKQIQNEKGM LPVAYGAMLL ESLVAVIALI CAGAVASN-- ---------- ---GVL----
                                                              SKQLNSEKNA KIIGYGAMLV ECVLAIISLI TIGYIYSQAG ---------- ---ADA----
                                                              SKQIDKESDA KLIGYGSMLI EGVLATVAII TAAYVSREKL G--------- ---ELL----
                                                              SKQLDKEKDA KIIGYGGMLI ECVVAIVAII TAGYISKGEL S--------- ---NLL----
                                                              SKQLDNEKDA KIIGYGAMLI EGVLAIIALI TAAYVTQGEL A--------- ---ELL----
                                                              SKQIKNEKDM LPVSYGAMIM ESMLAVIALI CVASFAGG-- ---------- ---EAA----
                                                              SKQLDKESDA KKIGYGGMLI ESLLAIIAII TATYLGADKL K--------- ---ELL----
                                                              SKQIKNESDM LPVSFGAMLM ESMLAVISLV CVGFLASG-- ---------- ---ATL----
                                                              SKQLADERDM RLIGFGSMLL EGFLAVIALI AVGALYNG-- ---------- ----GM----
                                                              SKQVKNEKDM LGIGYGAMLV ESLLAVIAIV AVGSLAVG-- ---------- ---GKM----
                                                              SKQIKNERDM LPVSFGAMLL EGMLGIIALI CVAFLASG-- ---------- ---ATL----
                                                              AKQIDNEADA RIIGYGGMLI ECVLAVVAII TAAYLTKDKL G--------- ---ELL----
                                                              SKQIDNEKDS KKIGYGGMLI EGALAVIALI TAAYLTQGEL S--------- ---ELL----
                                                              SKQIDNEGDA KVIGYGGMLI ECVLAVIAII TAAYVTGDKF A--------- ---ELA----
                                                              SKQVKNEKDM LGIGFGSMLI ESLLAVIALV AVGSLAVG-- ---------- ---GKA----
                                                              SKTVSNERDM LMIGYGAMML ESLLAVIALV VVGAAAYD-- ---------- ---GKM----
                                                              TKQLDKESDA KLIGYGSMLI EGVLATVAII TAAYVGADKL T--------- ---ALL----
                                                              AKQLDSEKDA KLIGYGGMLI EGVLAVVALI TAAYLTKGEF S--------- ---ELL----
                                                              SKQLDHEQDA LAIGYGSMLI ECVLAVISLI AIGTLSAD-- ---------- ---GSI----
                                                              SKQLNTEADA KVVGYGGMLI EGVLAIIAII TAAYVTQGKL T--------- ---ELL----
                                                              SKQLDSEKDA LAIGYGSMLI ECVLAVISLI AISVLSTN-- ---------- ---GAM----
                                                              AKQLDNERDA RPIAYGGMLI ECALALISLC AVGYIWKEYV P--------- ---GGV----
                                                              SKQLTKESDA KLVGYGGMLI EGVLAVLAII TAAYVTKDKL G--------- ---ELL----
                                                              SKQIKNEKNM LPVSFGAMLL ESLLAITALI AVGALATS-- ---------- ---EGL----
                                                              SKQIKNEKNM LPVSFGAMLL ESLLAITALI AVGALATS-- ---------- ---EGL----
                                                              SKQINNEADA KIIGYGGMLI ECVLAVIAII TAAYVTGDKF A--------- ---ELA----
                                                              SKQMDSEADA KAVGYGGMLI ECVLAVIAII TAAYITKDKF A--------- ---ELA----
                                                              SKQIKNEKNM LPVSFGAMLL ESLLAITALI AVGALATS-- ---------- ---EGL----
                                                              SKQIKNEKSM LPVSFGAMLL ESFLAVIALI CVGFAATS-- ---------- ---SGL----
                                                              SKQIKNEKSM LPVSFGAMLL ESFLAVIALI CVGFAATS-- ---------- ---SGL----
                                                              SKQLYKESDA KKIGYGAMLI EGLLAIVALI TVAYISNKQF G--------- ---SLL----
                                                              SKQIKNEKNM LPVSFGAMLL ESLLAITALI AAGFVATS-- ---------- ---EGL----
                                                              SKQLDSEADA KIVGYGSMLI ECVLAVIAII TAAYVTKDKF A--------- ---ELL----
                                                              SKQIANEKDA KTIGYGAMLI EGVLATVALV TAAYVSQGDL T--------- ---ELL----
                                                              SKQLDKEGDA KLIGYGSMLI EGVLAVIALI SAAYLGADKL A--------- ---ELL----
                                                              SKQIDKEKDA RLIGYGGMLI ECALAVVALI TAAYLTQDKY A--------- ---EIM----
                                                              SKQLDQEKDA KPIAYGGMLI ECALALISVC AVGYIWASYA D--------- ---GTT----
                                                              SKQLDKESDA KLIGYGGMLI ECVVAIVAII TAGYISHGEL S--------- ---NLL----
                                                              AKQLYKESDA KKIGYGSMLV EGLLAIVALI TVAYISNGDF N--------- ---NLL----
                                                              SKQLDQEKDA KPIAYGGMLI ECALALISVC AVGYIWAQYA D--------- ---GTT----
                                                              SKQLDQEKDA KPIAYGGMLI ECALALISVC AVGYIWASYA D--------- ---GTT----
                                                              SKQLDNERDV KLIGYGSMLI EGVLAVVAII TAAYISKGDL A--------- ---ALL----
                                                              AKQLDKESDA KIVGYGGMLI EGVLAVIAII TAAYIGQDKL A--------- ---ALL----
                                                              SKQIKNEKDM LPVSYGAMIM ESMLAVIALI CVASFASG-- ---------- ---EAA----
                                                              SKQIDNEKDA RIIGYGAMLI EGVLAVIALI TAAYVSQGDL T--------- ---ELL----
                                                              AKQLYKESDA KKIGYGAMLI EGLLAIVALI TVAYISNAQF G--------- ---DLL----
                                                              SKQLDKESDA KLIGYGGMLI ECVVAIVAII TAGYISHGEL S--------- ---NLL----
                                                              SKQLDKEKDA KLIGYGGMLI ECIIAIVAII TAGYISKGEL S--------- ---QLL----
                                                              SKQLDKESDA KKIGYGGMLI ESLLAIIAII TATYLGADKL K--------- ---ELL----
                                                              SKQLESEKDL KLIGYGSMLI EGVLAIVALI TAAYIVGPKL T--------- ---ELL----
                                                              SKQLESEKDL KLVGYGSMLI EGVLAIVALI TAAYIVGPKL A--------- ---ELL----
                                                              AKQLNNEKDA QPIAYGGMLI ECVLALVSLC AVAYIWQDYK A--------- ---GTT----
                                                              SKQLDQEKDA KPIAYGGMLI ECALALISVC AVGYIWNQYA D--------- ---GTT----
                                                              SKQISNEKHA RFIGYGGMLI ECALAVVALI TAAYLTKSDY A--------- ---ATL----
                                                              SKMVDKEGDA KLIGYGGMLI EGVLAVISLV AIGAVGMQK- ---------- ----------

                                                              -----PA--G --TPPVVFAN AIASFVGNIG IP----TDIA YVLITLAIAS FSLTSLDTAT
                                                              -----PK--G --TPAVVFAS AISGFFKTLG MGEI-AVSTT FTVISLAISA FALTSLDTAT
                                                              -----PK--G --TPAVVFAS AISGFFKTLG MGEI-AVSTT FTVISLAISA FALTSLDTAT
                                                              -----PK--G --TPAVVFAS AISGFFKTLG MGEI-AVSTT FTVISLAISA FALTSLDTAT
                                                              -----PQ--G --TPAVVFAS AISGFFSKLG MGQV-AVNTT FTVISLAISA FALTSLDTAT
                                                              -----PQ--G --TPAVVFAS AISGFFSKLG MGQI-AVNTT FTVISLAISA FALTSLDTAT
                                                              -----PQ--G --TPAVVFAS AISGFFSKLG MGQV-AVNTT FTVISLAISA FALTSLDTAT
                                                              -----PQ--G --TPAVVFAS AISGFFNKLG MGQV-AVNTT FTVISLAISA FALTSLDTAT
                                                              -----PQ--G --TPAVVFAS AISGFFNKLG MGQV-AVNTT FTVISLAISA FALTSLDTAT
                                                              -----PQ--G --TPAVVFAS AISGFFSKLG MGQA-AVNTT FTVISLAISA FALTSLDTAT
                                                              -----PK--G --TPTQIFAT GIATMIASIG LES--AYNVA YAIIILAVSA FCLTSLDTAT
                                                              -----PN--G --SPAVVFAT GVSGFFGAMG FNDI-AVRTT FTVISLAFSA FALTSLDTAT
                                                              -----PK--G --TPAVVFAS AISGFFKTLG MGEI-AVSTT FTVISLAISA FALTSLDTAT
                                                              -----PN--G --TPTQVFAT GIASMIAAIG LES--AYNVA YAIIILAVSA FCLTSLDTAT
                                                              -----PK--G --TPAVVFAS AISGFFRTLG MGEI-AASTT FTVISLAISA FALTSLDTAT
                                                              -----AE-IG --TPPVVFAT AISTFFANMG MGDM-AVTTM KTIILLAISA FALTSLDTAT
                                                              -----AE-IG --TPPVVFAT AISTFFANMG MGDM-AVTTM KTIILLAISA FALTSLDTAT
                                                              -----AE-IG --TPPVVFAT AISTFFANMG MGDM-AVTTM KTIILLAISA FALTSLDTAT
                                                              -----AE-IG --TPPVVFAT AISTFFANLG MGDM-AVTTM KTIILLAISA FALTSLDTAT
                                                              -----PK--G --TPTQVFAT GIASMIASIG LES--AYDVA YALIILSVSA FCLTSLDTAT
                                                              -----AE-IG --TPPVVFAT AISTFFANMG MGDM-AVTTM KTIILLAISA FALTSLDTAT
                                                              -----PE--G IVTPPQIFAF AVAGFLTKLG LP----ANII FTLITLSVSA FALTSLDSVA
                                                              D--GSAA--A --SPTAVFAT GVAYMLTKIG LP----YDVM YSVLILAVSA FCLTSLDTAT
                                                              -----PN--A --APPVIFAE AIAGFLGALG FS----RITI FTIITLAISA FALTSLDSVA
                                                              -----PD--A --TPTVVFAT GISQMLAKIG LP----TDVM YSVLILAVSA FCLTSLDTAT
                                                              -----PA--G --TPPQIFAM AVAGFLAKAG IP----TLAS NTIITLAISA FALTSLDSVA
                                                              -----PA--G --TPPQIFAM AVAGFLAKAG IP----TLAS NTIITLAISA FALTSLDSVA
                                                              -----PN--A --APPVIFAE AIAGFLGVLG FS----RITI FTIITLAISA FALTSLDSVA
                                                              -----PS--G --SPTAVFAT GVAFMLTKVG MP----YDVM YSVLILAVSA FCLTSLDTAT
                                                              -----PS--G --TPTQVFAA GIANMVAALG IPQ--YYDVA YIVLILAISA FALTSLDTAT
                                                              -----PS--G --TPTQVFAA GIANMVAALG IPQ--YYDVA YIVLILAISA FALTSLDTAT
                                                              -----PE--G --TPPVIFAQ GISNFIGILG IP----QNAA FTIITLSVSA FALTSLDSVA
                                                              -----PE--G --TPPIIFAE GISSFIGVIG IP----EAAT YTIITLAVSA FALTSLDSVA
                                                              -----PV--G --TPPTVFAQ GIAGFLSVLG LS----EVAI FTVITLAVSA FALTSLDSVA
                                                              -----PA--G --TPPQIFAM AVASFLTKAG IP----SLAS TTIITLAISA FALTSLDSVA
                                                              ------K--G --GPVNVFSN GVGIFMSKFG IP----FEAG KTFVALAVSA FALTSLDTAT
                                                              -----PA--G --TPPQIFAM AVASFLTKAG IP----SLAS TTIITLAISA FALTSLDSVA
                                                              -----PA--G --TPPQIFAM AVASFLTKAG IP----SLAS TTIITLAISA FALTSLDSVA
                                                              -----PA--G --TPPQLFAR AIAVFLTSLG LP----ESVC YTLITLSISA FALTSLDSVA
                                                              ------Q--G --GPVNVFSN GIGVFMSKFG IP----FEVG KTFVALAVSA FALTSLDTAT
                                                              -----PA--G --TPPQIFAL AVASFLTKAG IP----SLAS TTIITLAISA FALTSLDSVA
                                                              -----PD--G --TPTVVFAQ AIAAFLVKIG IH----QKAA YTLITLAISA FALTSLDSVA
                                                              EMLGLEA--I --SPTVIFGT AIANFFEVMG LSAN-AVAAT KTIIMLAVSC FCLTSLDTGT
                                                              -----PF--G --SPTVVFAT GISRMIGTFA GEG--VQSVM YQMLVLAVSV FCLTSLDTAT
                                                              -----PA--G --TPPQLFAR AIAVFLTSLG LP----ESVC YTLITLSISA FALTSLDSVA
                                                              -----PK--G --TPPQIFSM AVAGFLAKVG IP----SLAS NTIMTLAISA FALTSLDSVA
                                                              -----FK--M --PPTAVFAR GISEMLAVVG FSSPEAQKTA YGLLILSVSA FCLTSLDTAT
                                                              -----GA--G --GPVNVFSD GIGTFMTSFG IP----FTVG KSFVALAVSA FALTSLDTAT
                                                              -----GD--G --GPVNVFSN GVGSFMASFG IP----IGVG TSFAALAVSA FAMTSLDTST
                                                              ------K--G --GPVNVFSN GVGTFMSKFG IP----FGIG KSFVALAVSA FALTTLDTAT
                                                              -----SM--G LITQPQIFAG AIANFLATIG LP----WDLS FTLINLAVSA FALTSLDSVA
                                                              -----AQ--G --GPINVFAD GIANFMASFG VP----FTAG KSFTALSISA FALTSLDTST
                                                              -----PE--G --TPPQIFAS AIATFLSKLG IS----ETVS STLILLAVSA FGLTSLDSVA
                                                              -----PK--G --TPPIIFAN GVAAFLGTLG IS----ENAS RTLITLAVSA FALTSLDSVA
                                                              -----PK--G --TPFTIFAS AIAGFLGVLG IP----KHVA VCIMTMFVSA LALTTLDSVA
                                                              -----PE--G --TPPQVFAS AIATFLTKLS IP----ESVS TTLILLAVSA FGLTSLDSVA
                                                              -----KA--G --GPVNVFSD GIGVFMAQFG IP----YTAG KSFVALAVSA FALTSLDTAT
                                                              ------K--D --GPVNVFSN GIGVFMSKLG IP----FETG KTFVALAVSA FALTSLDTAT
                                                              -----AA--G --GPVNVFSD GIGNFMTSFG IP----FTVG KSFVALAVSA FALTSLDTAT
                                                              -----PD--G --TPFALFAS AIAGFLGKLG IP----SYVA TCVMTMCVSA LALTSLDSVA
                                                              -----PQ--G --TPFEIFSS SVAGFLSLLG MP----EDIA TCVMTMCVSA LALTSLDSVA
                                                              -----AD--G --GPVNVFSD GIGTFMTSFG IP----FTVG KSFVALAVSA FALTSLDTGT
                                                              ------Q--G --GPVNVFSN GIGVFMSKFG IP----FEVG KTFVALAVSA FALTSLDTAT
                                                              -----PADMA --SPTVVFAS AIKGFFVKMG FNAT-AAQAT YTIIALAVSA FALTSLDTGT
                                                              -----GN--G --GPVNVFSD GIGNFMVSFG IP----FTVG KSFVALAVSA FALTSLDTAT
                                                              -----PEGMA --SPTIVFAS AIRDFFIAIG FGQT-AATAT YTIIALAVSA FCLTSLDTAT
                                                              ---------T --TPTAVFAT GISRMCATIP FLAG-AEHVI YSLLILAVSA FCLTSLDTAT
                                                              -----GA--G --GPVNVFSD GIGNFMVGLG IP----FTVG KSFVALAVSA FALTSLDTAT
                                                              -----PT--G --TPPQVFAK AIAMFLTALG MP----DSIS YTLITLSISA FALTSLDSVA
                                                              -----PT--G --TPPQVFAK AIAMFLTALG MP----DSIS YTLITLSISA FALTSLDSVA
                                                              -----KA--G --GPVNVFSD GIGNFMTSFG IP----FTVG KSFVALAVSA FALTSLDTAT
                                                              -----GA--G --GPVNVFSD GIGVFMSKFG IP----YEIG KSFVALAVSA FALTSLDTGT
                                                              -----PT--G --TPPQVFAK AIAMFLTALG MP----DSIS YTLITLSISA FALTSLDSVA
                                                              -----PE--G --TPPQIFAS AISTFLTKVG IP----ENIS FTLITLSVSA FALTSLDSVA
                                                              -----PE--G --TPPQIFAS AISTFLTKVG IP----ENIS FTLITLSVSA FALTSLDSVA
                                                              -----GN--G --GPVNVFSE GIANFMMSFG IP----FTVG KTFTSLAISA FALTSLDTAT
                                                              -----PK--G --TPPQLFAK AISIFLTSLG LP----ESVC YTLITLSISA FALTSLDSVA
                                                              -----GA--G --GPINVFSD GIGVFMSKFG IP----YATG KSFVALAISA FALTSLDTGT
                                                              ------K--G --GPVNVFSN GVGTFMSKFG IP----FAIG KSFVALAVSA FALTSLDTAT
                                                              -----KA--G --GPNNVFSD GVGTFMVSFG IP----FAVG KSFVALAISA FALTSLDSAA
                                                              -----TK-GG --GPTVLFAQ GVADFMNKFG IP----VNAG VNFVTLAISA FALTSLDTAT
                                                              ---------T --TPTVVFAT GLASMFSKVF GSG--CYNVV YSMLILAVSA FCLTSVDTAT
                                                              -----GD--G --GPVNVFSH GVGNFMASFG IP----VATG TSFAALAVSA FAMTSLDTST
                                                              -----SN--G --GPVNVFSE GIANFMLSFG IP----FNIG KTFTSLAISA FALTSLDTST
                                                              ---------T --TPTVVFAT GLASMFSKVF GSG--CYNVV YSMLILAVSA FCLTSVDTAT
                                                              ---------T --TPTVVFAT GLASMFSKVF GSG--CYNVV YSMLILAVSA FCLTSVDTAT
                                                              -----KN--G --GPVNVFST GLGTFMDSFG IP----FEIG KSFTALAISA FALTSLDTAT
                                                              -----SN--G --GPVNVFSD GIGTFMTSFG IS----FTVG KSFVALAVSA FALTSLDTGT
                                                              -----SM--G LVTQPQIFAG AIANFLVSIG LP----WDLT FTLINLAVSA FALTSLDSVA
                                                              ------K--G --GPVNVFSN GIGTFMATFG VP----FAVG KAFVALAVSA FALTSLDTAT
                                                              -----KN--G --GPVNVFSE GIANFMASFG IP----FAIG KTFTALAISA FALTSLDTAT
                                                              -----GD--G --GPVNVFSH GVGNFMASFG IP----VATG TSFAALAVSA FAMTSLDTST
                                                              -----GD--G --GPVNVFSN GVGNFMASIG IP----DHVG TSFAALAVSA FAMTSLDTST
                                                              -----SQ--G --GPINVFAD GIANFMYSFG VP----FELG KSFTALSISA FALTSLDTST
                                                              -----GA--G --GPINVFAD GVGNFLTALG IS----MVVG KQFAVLALSA FALTSLDTAT
                                                              -----KA--G --GPINVFAD GVGNFLTAVG IS----AVVG KQFAVLALSA FALTSLDTAT
                                                              ---------V --TPTVVFAT GLSQMLGKIF GSG--AVSVT YTLMVLAVSV FCLTSLDTAT
                                                              ---------T --TPTVVFAT GLASMFSKVF GSG--CYNVV YSMLILAVSA FCLTSVDTAT
                                                              -----AE--K --GPTVLFSM GIADFMNKFG VP----VETG LNFVTLAVSA FALTSLDTAT
                                                              ---------G --GAIPTFSI GVGTFMNAFG LP----MEVG VPFIALAISA FALTSLDTAT

                                                              RLGRYMFQEF FSDIEVEGEI RSDCVSERVS KKKTIYAFLS DKYVATAVTI IAGGLLAISG
                                                              RLGRFMFQEL FAAKAGEK-- ---------- -AGKIRKSLG NMYVGTFITV ILGGVLCLGG
                                                              RLGRFMFQEL FAAKAGEK-- ---------- -AGKIRKSLG NMYVGTFITV ILGGVLCLGG
                                                              RLGRFMFQEL FAAKAGEK-- ---------- -AGKIRKSLG NMYVGTFITV ILGGVLCLGG
                                                              RLGRFLFQEL FTSNKAKE-- ---------- -NSKVQGYLG NMYVGTFITV GLGAVLCLGG
                                                              RLGRFLFQEL FTSNKAKE-- ---------- -NSKVQGYLG NMYVGTFITV GLGAVLCLGG
                                                              RLGRFLFQEL FTSNKAKE-- ---------- -NSKVQGYLG NMYVGTFITV GLGAVLCLGG
                                                              RLGRFLFQEL FTSNKAKE-- ---------- -NSKVQGYLG NMYVGTFITV GLGAVLCLGG
                                                              RLGRFLFQEL FTSNKAKE-- ---------- -NSKVQGYLG NMYVGTFITV GLGAILCLGG
                                                              RLGRFLFQEL FTSNKAKE-- ---------- -NSKVQGYLG NMYVGTFITV GLGAVLCLGG
                                                              RLARYMFQEF FIPEGTDPHT ---------- -LTGFKKVCA NPYFATLVTV IIGGLMAVGG
                                                              RLGRFLFQEL FTSKNPEE-- ---------- -NVGIKKSFS NMYVATIITV FLGGVLCLGG
                                                              RLGRFMFQEL FAAKAGEE-- ---------- -AGSIRKSLG NMYVGTFVTV LLGGVLCLGG
                                                              RLARYMFQEF FIPEGTDPKT ---------- -LTGFKKVCA NPYFATLVTV IIGGIMAAGG
                                                              RLGRFMFQEL FAAKAGEK-- ---------- -AGNIRKSLG NMYVGTFATV LLGGVLCLGG
                                                              RLGRFLFQEL FASKKN---- ---------- ---GEKNILS NMYVATVITI ACAALLTIAG
                                                              RLGRFLFQEL FASKKN---- ---------- ---GEKNILS NMYVATVITI ACAALLTIAG
                                                              RLGRFLFQEL FAFKKD---- ---------- ---GEKNILS NMYVATIITI ACAALLTIAG
                                                              RLGRFLFQEL FAFKKD---- ---------- ---GGKNILS NMYVATVITI ACAALLTIAG
                                                              RLARYMFQEF FVPEGTDPKS ---------- -LTGFKKLCA NPYFATLVTV VIGGLMAVGG
                                                              RLGRFLFQEL FAFKKD---- ---------- ---GGKNILS NMYVATVITI ACAALLTIAG
                                                              RVGRLAFQEL FTEDLEPGQT ---------- -GHPFANFLA NKYVATIATL FVGYLLAVLG
                                                              RLARYMLQEF FVNEGEDVKN ---------- -LTGFKKVIA NPFVATLITV ILGGILMSGG
                                                              RVGRLSLQEL FTDDGIKPEN ---------- -TSTLQKILT NKFFTTALTL FFSYLLAVVG
                                                              RLARYMLQEF FVDEGESVEN ---------- -LTGFKKAVS NPFIATLITV VLGGILMTGG
                                                              RIGRLSFQEL FMDSSTDEEH ---------- -MGFLQRVLT DKYVATIITL LFGYMLSVNG
                                                              RIGRLSFQEL FMDSSTDEEH ---------- -MGVWQRALT NKYVATILTL LFGYMLSVNG
                                                              RVGRLSLQEL FTDDGIEPEN ---------- -TSTLQKILT NKFFTTALTL FFSYLLAIVG
                                                              RLARYMLQEF FVDEGEDVKN ---------- -LTGFKKLIS NPFVSTLITV ILGGMLMLGG
                                                              RLARYMFQEF FSDDGIP--- ---------- --TKARKLLT NPYFSTLITV GLGALLATGG
                                                              RLARYMFQEF FSDDGIP--- ---------- --TKARKLLT NPYFSTLITV GLGALLATGG
                                                              RVGRLSFQEL FIDDEVDEKN ---------- -ISSLRKLCT NKYFATIITL ILGYLLAVGG
                                                              RVGRLSFQEL FLDAETDENN ---------- -MSFLQHILT NKFFATAITL FFGYLLSVAG
                                                              RIGRLSFQEL FMEDDGKVEN ---------- -MTPIRKLLT SKFFSTGVTL AFAYMLSVVG
                                                              RVGRLSFQEL FLDNSTDDQH ---------- -MPRIQKLLT NTYFATGITL FLGFLLARIG
                                                              RLGRFIFQEY FEDTEK---- ---------- ---ESQSPLT NMYVSTAITV VLGSVLAAGG
                                                              RVGRLSFQEL FLDNSTDDQH ---------- -MPRIQKLLT NTYFATGITL FLGFLLARIG
                                                              RVGRLSFQEL FLDSTTDDQH ---------- -MPRVQKLLT NTYFATGITL FLGFLLARIG
                                                              RVGRIAFQEF FTDDSMEPEK ---------- -KGSLNKFLT NKYVSTILTL LLCYALSQAG
                                                              RLGRFIFQEY FEKEGE---- ---------- ---ENKSPLT NKYVATTITV VIGAYLATGG
                                                              RVGRLSFQEL FLDNSTDDQH ---------- -MPRIQKLLT NTYFATGITL FLGFMLAKIG
                                                              RVGRLSFQEL FLDASIKDED ---------- -MSPVRKVLT NKYFATVITL GFSYALSIVG
                                                              RLGRFMFQEL FATSRS---- ---------- ---GEKNILS NMYVATVITA ICGFILCLAG
                                                              RLARYMFQEF WLEEGETVKD ---------- -AKGAKAVLT NPYVSTIITV VLGIALGMTG
                                                              RVGRIAFQEF FTDDSLEPEK ---------- -ISSLNKFLT NKYVSTILTL LLCYALSRAG
                                                              RIGRLAFQEL FMDSSTEEDK ---------- -MGPVLKLLT NKYFATIITL FFGYLLSLNG
                                                              RLARYMFAEF WLNPGETPEN ---------- -VTDFRKVLC NKYFATGFTV IVGIAFGMGG
                                                              RLARFIFQEY FNEEGS---- ---------- ---QKSHPLA NMYVATGITV VLGGLLAVTE
                                                              RLGRFVFQEF FEDFKKK--- ---------- ---DTNSLLT NRYIATGITV ILAGALAFKG
                                                              RLARFIFQEF FDKPDA---- ---------- ---AKQNPLT NMYVSTGITV LIGGYLASGG
                                                              RIGRLSLQEL FADEQADPAM ---------- -QSPLTKLMT NTYFSTALTL VLAIVLARIG
                                                              RLARFIFQEY FESKS----- ---------- ---GEKTILT NRYISTGITV ILGGILAFMG
                                                              RVGRLSFQEF FVDADTDMDN ---------- -LSPTIKFFS NKYVATAATL ILAFALAKMG
                                                              RIGRLSLQEL IRRTDAE--- ---------- -NTGWRAALS NKYAATFITL TLGYLLSLGG
                                                              RIGRMSFQEF FIDEDTDRSQ ---------- -MSSFKKLMT NNYFATIITL AIGLALSFGG
                                                              RIGRLSFQEF FADPDADPAN ---------- -LSPAMKLAS NKYFATVITL VLAFILAKMG
                                                              RLARFIFQEF FENPAK---- ---------- ---ETQSILT NRYVSTIITV LLGGWLAVGG
                                                              RLGRFIFQEY FEDPEK---- ---------- ---ETQSSLT NMYVSTLIIV VLASILASGG
                                                              RLGRFIFQEF FEDDTK---- ---------- ---ETQNILA NRYVSTTITV VIGGWLALGS
                                                              RIGRMSFQEF FMDESSDPST ---------- -MTPFKKLMT NKYFATIITL AVGLILSLGG
                                                              RIGRMSFQEF FMGESTDPMT ---------- -MSPLQRILT NKYFATVMTL FFGYLLCLGG
                                                              RLGRFILQEF VSEGGK---- ---------- ---TSNHPFA NMYVATALTV VLGGALAVTS
                                                              RLGRFIFQEY FEKEGV---- ---------- ---EKQSPLT NKYVATTITV VLGAYLATGG
                                                              RLGRFMFQEL FAGNGEK--- ---------- -----KNVLS NMYVATIITA FFGFVLCLAG
                                                              RLGRFIFQEF FGKEGKT--- ---------- ---EKDSILT NRYFATAVTV VVGGSLAVKG
                                                              RLGRFMFQEL FAGNGEK--- ---------- -----QNILS NMYVATIITA FFGFVLCLAG
                                                              RLARYMFQEF WLNPGEDVSS ---------- -VTGFRAILV KPIVATLITV VLGIFLGLNG
                                                              RLARFMFQEF FQDQGV---- ---------- ---EKENILT NRYFSTLITV IIGGALAIGS
                                                              RVGRIAFQEF FTNDDIDPAK ---------- -QSSLNKVLT NKYFSTILTL ALCYALSRAG
                                                              RVGRIAFQEF FTNDDIDPAK ---------- -QSSLNKVLT NKYFSTILTL ALCYALSRAG
                                                              RLGRFIFQEY FEDNTK---- ---------- ---ETQSIFT NRYVSTTITV VLGGWLALGS
                                                              RLGRFIFQEM FENPEK---- ---------- ---EKQSFLT NRFVATGITV VLGGWLALGS
                                                              RVGRIAFQEF FTNDDIDPAK ---------- -QSSLNKVLT NKYFSTILTL ALCYALSRAG
                                                              RIGRLAFQEF FTDDSVAPEK ---------- -QSSVNKILT NKYFATILTL ILCFLLAKVG
                                                              RIGRLAFQEF FTDDSVAPEK ---------- -QSSVNKILT NKYFATILTL ILCFLLAKVG
                                                              RLGRFIFQEF FDTTNPNEKE ---------S NKSTNKNPLT NMYISTIITV VCSGLLAVMG
                                                              RVGRIAFQEF FTDDSVDPEN ---------- -ASALNKLLT NKYFATILTL VLCYALSRAG
                                                              RLGRFIFQEM IDQKEG---- ---------- ---ESENILA NRYVATGITV VLGGWLGSGS
                                                              RLNRFIFQEF FENPEK---- ---------- ---EKQSVFT NMYVSTAITV IIGGYLAVGG
                                                              RIGRFVFQEY FEKEIK---- ---------- ---ADMSIFT NKYVATFITV GVGGFLGVAG
                                                              RLARFIFQEF FEKNNGE--- ---------- ---GQQSILT NMWVSTTITV VIGSALAIKG
                                                              RLARYMFAEF FVEPGKTRED ---------- -LTGWKRVIT NPYVATGITV VAGVALGLTG
                                                              RLARFVFQEF FEDFQKE--- ---------- ---DKKSPLT NRYVATLITV VLAAILSFKG
                                                              RLARFIFQEF FDGKSSKAND -------TKS QKTTSKNPLT NMYVSTALTV VVSGLLAVMG
                                                              RLARYMFAEF FVEPGKTRED ---------- -LTGWKRVIT NPYVATGITV VAGVALGLTG
                                                              RLARYMFAEF FVEPGKTRED ---------- -LTGWKRVIT NPYVATGITV VAGVALGLTG
                                                              RLGRFIFQEF FESYKASD-- ---------- ---KKANPLT NRFVSTAITV VLGGVLTFKG
                                                              RLGRFILQEF FYEEGA---- ---------- ---TSQHPLT NMYTATALTV VVGGLLAITS
                                                              RIGRLSLQEL FLDEDTNLEE ---------- -LSPFKKLMT NTYFSTGLTL VLAIILARIG
                                                              RLGRFIFQEF FDNPEK---- ---------- ---EKQSIFT NMYVSTAITV LIGGYLATGG
                                                              RLGRFIFQEF FDTNGLDNKE ---------- --ATQKNPLS NMYVSTIITV LCSGLLAVMG
                                                              RLARFVFQEF FEDFQKE--- ---------- ---DKKSPLT NRYVATLITV VLAAILSFKG
                                                              RLGRFVFQEY FEDFSKN--- ---------- ---GKKSTLA NPFVATGITV LLSGILAFKG
                                                              RLARFIFQEY FDSKE----- ---------- ---AASTVLT NRYVSTGITV VFGGTLAFMG
                                                              RLGRFIFQEF FSKDGE---- ---------- ---KEESIIT NRYVATGITV VLGGYLALNG
                                                              RLGRFIFQEF FSKDGE---- ---------- ---KEESIIT NRYVATGITV VVGGYLAFNG
                                                              RLARYMFQEF WLKPGEKAGD ---------P TVTGARKVLC NPYVSTAITV VLGIALGMTG
                                                              RLARYMFAEF FVEPGKTRED ---------- -LTGWKRVIT NPYVATGITV VAGVALGLTG
                                                              RLARFIFQEF FEKNEHESK- ---------- ---EVKSILT NKWVATAITV VVGSVFALKG
                                                              RLARFVFQEF FSMAADEKEN ---------- ---KVAKTLS NKYVATILSV AVGGFLGFSD

                                                              YQNIWPLFGS ANQLLAALAL MAVAIWLGNI GKNNKMFYIP MLFMFAATLT ALAISMYQNF
                                                              YKNIWPLFGA CNQLVAVPCF LGVSVWLSKK GKNNKMLFIP MVFMLMATMS SLLISFKSNV
                                                              YKNIWPLFGA CNQLVAVPCF LGVSVWLSKK GKNNKMLFIP MVFMLMATMS SLLISFKSNV
                                                              YKNIWPLFGA CNQLVAVPCF LGVSVWLSKK GKNNKMLFIP MVFMLMATMS SLLISFKSNV
                                                              YQNIWPLFGA CNQLVAVPCF LGVSVWLAKK GKKNFMLLIP MFFMLAATMS SLLISFKTNL
                                                              YQNIWPLFGA CNQLVAVPCF LGVSVWLAKK GKKNFMLLIP MFFMLAATMS SLLISFKTNL
                                                              YQNIWPLFGA CNQLVAVPCF LGVSVWLAKK GKKNFMLLIP MFFMLAATMS SLLISFKTNL
                                                              YQNIWPLFGA CNQLVAVPCF LGVSVWLAKK GKKNFMLLIP MFFMLAATMS SLLISFKTNL
                                                              YQNIWPLFGA CNQLVAVPCF LGVSVWLAKK GKKNFMLLIP MFFMLAATMS SLLISFKTNL
                                                              YQNIWPLFGA CNQLVAVPCF LGVSVWLAKK GKKNFMLLIP MFFMLAATMS SLLISFKTNL
                                                              YAKIWPLFGS ANQLLAALAL LAAAAWLGNI GKNNKMFIIP MVFMLVATIS ALVITLIKNV
                                                              YKNIWPIFGA CNQLVAVPCF LGVSVWLAKT GKNNKMLFIP MIFMICATMS SLLISFKTNI
                                                              YKNIWPLFGA CNQLVAVPCF LGVSVWLSKK GKNNKMLFIP MVFMLVATMS SLLISFKSNV
                                                              YAKIWPLFGS ANQLLAALAL LAAAAWLGNI GKNNKMFIFP MIFMLIATLS ALVITLIKNV
                                                              YKNIWPLFGA CNQLVAVPCF LGVSVWLSKK GKNNKMLFIP MVFMLMATMS SLLISFKSNV
                                                              YQKIWALFGA CNQLVSVPAF LAVSCWLKRI GKNNRMFYFP MFFMLAATLS TLVLTFKNNV
                                                              YQKIWALFGA CNQLVSVPAF LAVSCWLKRI GKNNRMFYFP MFFMLAATLS TLVLTFKNNV
                                                              YQKIWALFGA CNQLVSVPAF LAVSCWLKRI GKNNKMFYFP MFFMLAATLS TLVLTFKNNV
                                                              YQKIWALFGA CNQLVSVPAF LAVSCWLKRI GKNNKMFYFP MFFMLAATLS TLVLTFKNNV
                                                              YAKIWPLFGS ANQLLAALAL LAAAAWLGNI GKNNKMFLFP MIFMLVATLS ALVLTLIKNV
                                                              YQKIWALFGA CNQLVSVPAF LAVSCWLKRI GKNNKMFYFP MFFMLAATLS TLVLTFKNNV
                                                              YQTIWPLFGS ANQLLAALSL IACSVFLKKT NRQGAMLWGP MFIMLAVTFT ALVFTIIQKY
                                                              YTKIWPLFGA ANQLLAALAL LASAAWLGNV GKNNKMFYIP MLFMLAATLT SLVITFKTKL
                                                              YKNIWPLFGS ANQLLSALGL IAAAVFLKKT KRKGFMLWAP MTIMLAVTFT ALGQTIFKIL
                                                              YSLIWPLFGA ANQLLAALAL LACAAWLGNI GKNNKMFYIP MVFMLIATLT SLVITFKTKI
                                                              YANIWPLFGS ANQLVSALAL CAIAIFLKKT SKKGSMIWIP MFFMLGVTFT ALVQIIIVRF
                                                              YAKIWPLFGS ANQLVSALAL CAIAIFLKKT SKKGSMIWIP MFFMLGVTFT ALTQIIIVRF
                                                              YKNIWPLFGS ANQLLSALGL IAAAVFLKKT KRKGFMLWAP MTIMLAVTFT ALGQTIFKIL
                                                              YDKIWPLFGA ANQLLAALAL LACAAWLGNV GKNNKMFYIP MVFMLLATLT SLAITFKTKL
                                                              YENIWPLFGS ANQLLAVLAL MAVAAWMVHE GKSNKMFIIP MAFMLVASIS ALCITFYNNV
                                                              YENIWPLFGS ANQLLAVLAL MAVAAWMVHE GKSNKMFIIP MAFMLVASIS ALCITFYNNV
                                                              YQNIWPLFGS ANQLLSALAL IALAVFLKKT NRKGFMLWAP MVIMLTVTFT ALAQSIIKIL
                                                              YQNIWPLFGS ANQLLSALAL IALAVFLKKT KRSGFMLWGP MVIMLLVTYT ALGITVGNII
                                                              YQNIWPLFGS ANQLLSALAL IALAVFLKKT NRKGFMLWGP MVIMLAVTFT ALTQVIYRIF
                                                              YRHIWPLFGS ANQMIGALAL CAIAIFLRKT QKGGAMTWIP MLVMLAITFT ALGQIIVQKS
                                                              YAAIWPIFGS ANQLLSALAL MAVALWLKKS DKSFNMITIP MVFMLIVTLT ALVFLIQSNF
                                                              YRHIWPLFGS ANQMIGALAL CAIAIFLRKT QKGGAMTWIP MLVMLAITFT ALGQIIVQKS
                                                              YRHIWPLFGS ANQMIGALAL CAIAIFLRKT QKGGAMTWIP MLVMLAITFT ALGQIIVQKS
                                                              YASIWPLFGS ANQLLSALAL IACAVYLKKT NRQGFMLWGP MVIMLGVTFT ALGLKIKELI
                                                              YASIWPIFGS ANQLLSALAL MAVALWLKKS NKSFSMITIP MVFMLIVTLT ALVFLIKSNF
                                                              YRHIWPLFGS ANQMIGALAL CAIAIFLRKT QKGGAMTWIP MLVMLAITFT ALGQIIVQKS
                                                              YLRIWPLFGS ANQLLSALAL IACAVYLKKT KRQGAMLWIP MVVMLAVTFT ALIIRIVDIV
                                                              YQKVWPLFGA ANQLVAVPAF LAAATYLKKI GKNNKMLYFP IIFMSAATLC SLILSFKNNI
                                                              YSKIWPLFGA ANQLLAALGL MAVCAWLGDM GKNNKMFFIP MVFMLIATIT SLCQTIISKF
                                                              YASIWPLFGS ANQLLSALAL IACAVYLKKT NRQGFMLWGP MVIMLGVTFT ALGLKIKELI
                                                              YRNIWPLFGS ANQLVSALAL CAIAIFLKKT NKKGSMIWVP MFFMLAVTFT ALTQILVSRF
                                                              WSKVWPLFGA SNQLLAGLAL LAVAAWLKNA ARNHRMFIFP MVFMILVTLT SLALTFKDKL
                                                              YTKIWPIFGS ANQLLSALAL MTVAVWLKKS GKNYSMFIIP MVFMFAVTLF ALGFLIKANL
                                                              WDAVWPLFGS ANQLLAALSL MAIAVWLANI GKNNKMITIP MVFMFAVTLT ALVLLVINNI
                                                              YARIWPIFGS ANQLLAGLSL LAVAVWLKKT GKNYHMITVP MIFMIVVTLT ALVFLIRTNF
                                                              YAQIWPLFGS ANQLLSVLAL VACAVFLKKT KRKSKMLYIP MVFMMAVTFT ALSMTIIGLG
                                                              YKTVWPIFGS ANQLLAALAL LAIAAWLSNT GKNNKMLLFP MVFMFAVTLT ALVLLIKSNI
                                                              YANIWPLFGS ANQLLGALSL IACAVFLKHT HRKGFMLWFP MVCMLGITFT ALTLKIIALG
                                                              YMNIWALFGA SNQLLGALAL IAVCVFMKRT GRNGKMLVIP MIAMLVITLS ALGQSIIGLL
                                                              YNNVWPLFGS ANQLLSALVL IALAVFLKTT GRKGFMLWGP MCIMLVVTFT ALAQAIIGIF
                                                              YANIWPLFGS ANQLLGALSL IACAVFLKHT NRKGFMLWIP MVCMLAVTFT ALTMKIVQLA
                                                              YAKIWPIFGS ANQLLAALAL IAVAVWLKNT GRNYSMFTIP MTFMFIVTMS ALILLTKANI
                                                              YAVIWPIFGS ANQLLSALAL MAVALWLKKS NKSFNMITIP MIFMLVVTLS ALVLLIKNNF
                                                              YNAIWPVFGS ANQLLAALAL IAIAVWLKNT GKNYSMFVIP MCFMFVVTVV ALILLIQTNL
                                                              YNNVWPLFGS ANQLLSALVL IALAVFLKTT GRSGFMLWGP MGIMLVVTFT ALVRAIINIF
                                                              YMNVWPLFGS ANQLLCALVL IALSVFLKTT GRTGWTLYAP MCMMLVVTFT ALAQSVFGIW
                                                              WSRIWPVFGS ANQLLAALAL MAVAVWLKKT GKNHKMFVIP TVFMFAVTLL ALVFLIQSNL
                                                              YASIWPIFGS ANQLLSALAL MAVALWLKKS KKSFSMITIP MVFMLIVTLT ALVFLIQSNF
                                                              YQNVWPLFGA CNQLVAVPAF LAIAVYLAKT NKPNRMLYFP MVFMLVACIS SLILSFKNNV
                                                              WAVIWPIFGS ANQLLAAIAL LTIAVWLKNT GRNFKMIILP MIFMFSATIL ALGFLIKANL
                                                              YQNVWPLFGA CNQLVAVPAF LAVAVFLARK GKNNKMLYFP MVFMLCATLT SLVLTFKNNI
                                                              YANIWALFGA ANQLLAALGL MAVATWLGQI GKNNKMFFIP MFFMLIVTIC SLLLTIKTNL
                                                              WDKIWPVFGS ANQLLAALAL LAVAVWLKKA GKNNKMFVIP FVFMFVVTVL ALFFLIRANF
                                                              YASIWPLFGS ANQLLSALAL IACAVFLKKT HRQGVMLWGP MVIMLGVTFT ALTLKIKDLV
                                                              YASIWPLFGS ANQLLSALAL IACAVFLKKT HRQGVMLWGP MVIMLGVTFT ALTLKIKDLV
                                                              YNAIWPVFGS ANQLLAALAL IAIAVWLKNI GKNYTMFVIP MCFMFVVTVV ALILLINANL
                                                              WTAIWPIFGS ANQLLAALAL ITIAVWLKNS GKKYIMFAIP MTFMFIVTIT ALWQLLQANL
                                                              YASIWPLFGS ANQLLSALAL IACAVFLKKT HRQGVMLWGP MVIMLGVTFT ALTLKIKDLV
                                                              YSSIWPLFGS ANQLLSALAL IACAVFLKRT HRKGFMLWGP MVVMLGVTFT ALVLKIIDLA
                                                              YSSIWPLFGS ANQLLSALAL IACAVFLKRT HRKGFMLWGP MVVMLGVTFT ALVLKIIDLV
                                                              YEKIWPIFGS ANQLLAAISL MAIAIWLANS KKSFKEFIIP IIFMFIVTIV SLCLNIKANI
                                                              YASIWPLFGS ANQLLSALAL IACAVFLKKT KRQGFMLWGP MVIMLGVTFT ALTLKIKDLV
                                                              WTKIWPIFGS ANQLLAVLAL IAVAVWLKKS GKNYKMFIIP MIFMLAVTVF ALILLIKQNL
                                                              YSKIWPIFGS ANQLLAALAL LAIAVWLKNT GKNYHMLVIP MVFMLVVTLS ALLLLIRSNF
                                                              WQIVWPIFGS ANQLLAAIAL MSAAVWLKHQ GKNIKMFTIP MIFMFSVTMF ALVLLIRSNL
                                                              YALIWPIFGS ANQLLAALAL LGVATWLKCT GKNYSMIVIP MIFMFCATLS ALVIETKNYY
                                                              YAKIWALFGA ANQLLAALGL LAVCCWLGKI GRNNKMFYFP MFFMLIVTLT SLAFTIKAQI
                                                              WDAIWPLFGS ANQLLSALAL MALAVWMSNL GKNNKMFTIP MVFMFAVTLS ALVLLIKNNI
                                                              YQKIWPIFGS ANQLLAAIAL LAIALWLAKS KKSFKELVIP IVFMFIVTMF SLILNIKANI
                                                              YAKIWALFGA ANQLLAALGL LAVCCWLGKI GRNNKMFYFP MFFMLIVTLT SLAFTIKAQI
                                                              YAKIWALFGA ANQLLAALGL LAVCCWLGKI GRNNKMFYFP MFFMLIVTLT SLVFTIKAQI
                                                              WEAIWPLFGS ANQLLAALAL LSLAVWLKKC GKEHKMATIP MVFMFAVTLA ALGLMIKDNL
                                                              WAKIWPVFGS ANQLLAALAL MAVAVWLKKI GRNYKMFIIP MIFMFAVTLL ALIMLIKTNL
                                                              YAQIWPLFGS ANQLLSVLAL VACAVFLKKT KRRSKMLYIP MLFMMAVTFT ALSMTIFGLT
                                                              YKSIWPIFGS ANQLLAALAL LAIAVWLKNT GKNYHMLVIP MVFMLVVTLS ALLLLIRSNF
                                                              YEKIWPIFGS ANQLLAAIAL MAIAIWLYNT KKGCKEFIIP IIFMFCVTIV SLCFNIKANI
                                                              WDAIWPLFGS ANQLLSALAL MALAVWMSNL GKNNKMFTIP MVFMFAVTLS ALVLLIKNNI
                                                              WDAVWPLFGS ANQLLAALSL MALAVWLGNL GKNNKMFTIP MGFMFAVTLA ALIILIKDNI
                                                              YSVIWPIFGS ANQLLAALAL LAIAAWLANT GKSNKMILGP MVFMFAVTIS ALMLLIKTNI
                                                              WTKIWPMFGS ANQLLAALAL ITVAVWLKNS KKNNKMLIFP TIFMFTATLI ALVLLIQANL
                                                              WSKIWPMFGS ANQLLAALAL ITVAVWLKNS KKNNKMLIFP TIFMFTATLI ALVLLINANL
                                                              YAKIWPLFGA ANQLLAGLGL LAVAAWLGKM GRNNKMFYFP MIFMILVTLT SLVFTIKSQI
                                                              YAKIWALFGA ANQLLAALGL LAVCCWLGKV GRNNKMFYFP MFFMLIVTLT SLVFTIKAQV
                                                              YSLIWPIFGS ANQLLAALAL LAIATWLKVT KKNYKMIIIP MAFMFAATMS SLILETKSFY
                                                              WRVIWPIFGS ANQLLSALAL LAIAAWLANE GKENRMVKIP MIFMFLVTLT ALVFVAQANI

                                                              IILY--AGN- -GQLQVNGLQ LVVAVFLFIL AVILAVQGIQ KIWRQRKNAV -V--------
                                                              LILM--SGK- -GSLAVHGLQ CVIIIPIFAL AFILVIEGGK VLWENRRKKN -IVRVEI---
                                                              LILM--SGK- -GSLAVHGLQ CVIIIPIFAL AFILVIEGGK VLWENRRKKN -IVRMEI---
                                                              LILM--SGK- -GSLAVHGLQ CVIIIPIFAL AFILVIEGGK VLWENRRKKN -IVRMEI---
                                                              VLLL--NGK- -GSLAVQGLQ VVVSLPIFVL ALILVVEGMK VLWEHRKKKM -GVANSVSN-
                                                              VLLL--NGK- -GSLAVQGLQ VVVSLPIFVL ALILVVEGMK VLWEHRKKKM -GVANSVSN-
                                                              VLLL--NGK- -GSLAVQGLQ VVVSLPIFVL ALILVVEGMK VLWEHRKKKM -GVANSVSN-
                                                              ALLL--NGK- -GSLAVQGLQ VVVSLPIFVL ALILVVEGMK VLWEHRKKKM -GVANSVSN-
                                                              ALLL--NGK- -GSLAVQGLQ VVVSLPIFVL ALILVVEGMK VLWEHRKKKM -GVANSVSN-
                                                              ALLL--NGK- -GSLAVQGLQ VVVSLPIFVL ALILVVEGMK VLWEHRKKKM -GVIKSVNN-
                                                              KAFS--AGT- -ATMSAEGLQ IIFIVLLIAL AIDLAVEGCR VIFGNKKTA- ----------
                                                              VLLI--SGQ- -GKLAVHGLQ SVVIFFIFIL AFMLVVEGTK VLIDLKKNTN -STK------
                                                              LILM--SGR- -GSLAVHGLQ CAIIIPIFAL AFILVIEGGK VLWENRRKKN -IVKMEA---
                                                              VAFS--AGT- -ATLSTEGLQ ILFIVLLIAL AIDLAIEGCR VIFGKKKTA- ----------
                                                              LILM--SGK- -GSLAVHGLQ CVIIIPIFAL AFILVIEGGK VLWENRRQKG -ILKTEA---
                                                              LKLA--GGT- -GQALVEGLQ CVLIVPIVVL AVIMAIDGIR TLFGKSVKTA ----------
                                                              LKLA--GGT- -GQALVEGLQ CVLIVPIVVL AVIMAIDGIR TLFGKSVKTA ----------
                                                              LKLA--GGT- -GQALVEGLQ CVLIVPIVVL AVIMAVDGIK TLFSKNVKTA ----------
                                                              LKLA--GGT- -GQALVEGLQ CALIVPIVVL AVIMAVDGIK TLFSKNVKTA ----------
                                                              KAFS--AGT- -ATMSAEGLQ IIFIVLLIAL AIDLAIESSR VIFGKKKTA- ----------
                                                              LKLA--GGT- -GQALVEGLQ CALIVPIVVL AVIMAVDGIK TLFSKNVKTA ----------
                                                              GKIG--AGS- -FTFGADGLQ LVFAILLLGL GIMVAVSGVK KLTEKAAA-- ----------
                                                              GSLM--AGS- -QTAGADSLQ VIFSAVLFIL AIVLVIEGFK TLSNKKPAEA -KR-------
                                                              NKLF-FTNN- -FVIVSDGLQ LVFAILLVGL GFLVAVSGFK KIFKEESPSK -AVSAVE---
                                                              GRLMNPPEA- -PTVLADVLQ AGFSVVLFVL AIVLVFEGYK ALTNKKAAQS -K--------
                                                              TRLG--SGN- -FKLLSDGMQ LVFAILLVGL GLVIAFKSIH TLFFDKSKDA -AKAAA----
                                                              TRLI--SGN- -FQLLSDGMQ LIFAILLVGL GLVIACKSVH TLFFDADKKE -RKAAA----
                                                              NKLF-FTNN- -FVIVSDGLQ LVFAILLVGL GFLVAVSGFK KIFKEESLTE -AVSAAE---
                                                              GRLMNPPEV- -PTVPADVLQ VLFSAVLFVL AFILVVEGWK TLTSKKPAES -KK-------
                                                              MKLF-VLGT- -GTFIAEGLQ LILIVILIIF SIVLVIDGIN ALRSHKQKNR -KGKADLGNK
                                                              MKLF-VLGT- -GTFIAEGLQ LILIVILIIF SIVLVIDGIN ALRSHKQKNR -KGKADLGNK
                                                              NKLL-ITHD- -FVIYSDGLQ LIFAVLLMAL GFLVAISGFR KIVEKESINT -VEAAALNE-
                                                              SKFG--TSD- -FVFYSDGLQ LIFGILLMIL GVFVAISGFA KILQKENDKE -SSFKEIKQA
                                                              NKIF-VAND- -FVLHVDGLQ LVFAILLVAL GLMVAISGFK KIFESKKPAK -QAPLLPSYS
                                                              ARLL--DGS- -FGIMNDGMQ LVFALLLIGL AVVIAYKSIK SLFFNSKTAT -AAGE-----
                                                              V--------- ----KANYIL VVFPVLLFIL AIVLAIQGYQ ILFQEDHGKV -SQAK-----
                                                              ARLL--DGS- -FGIMNDGMQ LVFALLLIGL AVVIAYKSIK SLFFNSKTAT -AAGE-----
                                                              TKLL--DGS- -FGIMNDGMQ LVFALLLIGL AVVIAFKSIK SLFFNSKTAM -ATGEME---
                                                              TALS--GQ-- --FVFGNALQ LVFAVLLLIL GVIVAFEGIK KLIGKEDEEV -AKT--GKNA
                                                              V--------- ----NQNYVL VIFPALLFVL AIVLAVSGYQ ILFKKSNLNN ----------
                                                              ARIL--NGS- -FGILNDGMQ LVFALLLIGL AVVIAYKSIK SLFFNSKTAT -AAGEQM---
                                                              TIMG--TPK- -FILMQDGLQ FVFAILLLAL GVVVAFKGIE KLMEKEA--- ----------
                                                              VAIT--EGAE GTALFTCILQ DVIIVPLVIL AVILIVEGTQ VLTGKKKVA- ----------
                                                              SA-------- -GGDMWNYIQ GGIAVLLVVL SIILAVVAFK TLSAQKNRA- ----------
                                                              TALS--GQ-- --FVFGNALQ LVFAVLLLIL GVIVAFEGMK KLIGKEDEDM -AKTKAGKKV
                                                              GRLI--SGD- -FVFLSDGMQ LIFGILLVGL GIVIAFKSIK TLFFSSKEEV -VEEESVA--
                                                              LVIA--SGQ- -GDLFAAYLQ AGLAAILFIL AVFLVREALP VLTKKREA-- ----------
                                                              A--------- ----VGNIIL VVFPVLLFVL ALVLAYQGYH IMTATEPKKT -TKA------
                                                              A--------- ----SGQPIL VIFAVLLFIL AIILLIEAIN KLSKNKKIEA ----------
                                                              V--------- ----AGNYIL VIFPVALFIL AIILAIEGYN ILFGNKAVET -KK-------
                                                              GQLF--AGT- --LSLGLGLQ LVFAILLLAL GVVVAVQGLR ALAGKEPVNL -KTGPMNHYE
                                                              A--------- ----NHNYIL VMFAVFLFIL AVVLLAQSYN VLFGKKVNKA -NGPNS----
                                                              GGLL--AGTS -ANAFGDGLQ LVFAVLLFAL GVIVAVMGIR KLFEKEPAAE -NA-------
                                                              GKAG--TPD- -FVMMRDGLQ LVFAVLLTAL ALVVAGQSFR VLGSVKRPDH -TA-------
                                                              KKLS--AGN- -FVFLTDGLQ LIFAILLMAL GIMVTVSCSK KLVSSEDEGN -AQSVQN---
                                                              TGLS--AS-- -ANAFGDGLQ LVFAVLLFAL GVVVAFQGIR KLTEKTGAKA -AA-------
                                                              A--------- ----AKNPVL VVFPILLLIL AVILAFEAFR ILGSKNPAKP KVKA------
                                                              I--------- ----AANYVL VVLPILLFIL AIVLAVEGYK ILFKKDTKVS -QQMK-----
                                                              A--------- ----KANYVL VVFPILLLVL AFILAAYAYQ ILTKKTSVKA ----------
                                                              NKIF-VLGN- -FAFLTDGLQ LIFAILLMAL GLMVAISCGK KLFKKEVKNA ----------
                                                              QKVF-YTGG- -FVWLIDGLQ LVVAVALMSL GFMVAASCFR KLFDSKSKNI -AA-------
                                                              A--------- ----AGNWIL VLFPVLLFIL AIILAYQGYK ILTSVEVEES -TKA------
                                                              V--------- ----NQNYIL VIFPVLLFIL AIVLAVSGYQ ILFKKEDLNN ----------
                                                              VKLM--GGT- -GTVIKEGLQ CVVIIPIVIL AVILVVEGGK VLIDYEKKKK -H--------
                                                              A--------- ----TENYTL VVFPVLLLIL AFVLIYQAYQ VITKPPKMTV -KS-------
                                                              VNLT--SGT- -GTIIKEGLQ CIIIIPIVIL AIILVVEGVK VLMQVEKSHK -K--------
                                                              GAIG--AEG- -AG-SWPIVR LVLAVLLIVL SLILAVKAVK TISGQKKNA- ----------
                                                              I--------- ----NGNYIL VVFPVLLLIL AFVLAYQAYR MLTKGGPKPS -IKA------
                                                              SSLS--NQ-- --FVFGNALQ LVFAILLLIL GVIVAFEGIR KLWAKDTEAD -KAAS-GKGV
                                                              SSLS--NQ-- --FVFGNALQ LVFAILLLIL GVIVAFEGIR KLWAKDTEAD -KAAS-GKGV
                                                              A--------- ----KANYVL VVFPILLLVL AFILAAYAYQ VLTKKPSVKA ----------
                                                              A--------- ----KGNNIL VFFAVFLLVL AIVLAVSGIK VLRSSSRPK- -IKA------
                                                              SALS--NQ-- --FVFGNALQ LVFAILLLIL GVIVAFEGIR KLWAKDTEAD -KAAS-GKGV
                                                              GTFS--AG-- --VQAGNVLQ LVFAVLLLIL GVIVAAEGIR KLLSKDDTSD -DNNAPETAA
                                                              GTFS--AG-- --VQAGNVLQ LVFAVLLLIL GVIVAAEGIR KLLSKDDTSD -DNNAPETAA
                                                              G--------- -----VNYAL VIIAVLLLIL ALILIKEAIS FIKNNNKNKV -ENK------
                                                              TALS--NQ-- --FVFGNALQ LVFAVLLLIL GVIVAFEGIR KLVSKEEKAA ----------
                                                              A--------- ----SENYIL VALPALLLLF ALILTKDAYK VFTSNDKEH- -IV-------
                                                              I--------- ----AGNYLL VIFPVLLFVL AVILAKEGYS IIFKKDDIGK -ASNSN----
                                                              L--------- ----TSNYPL VVVGIALLIL ALILAKQAFD QLTAKTDNKV -A--------
                                                              IKAM--A--- -DGGAGNYIM TVLPIVLFIL ALVLAVLGFK TLTRHQDGPI -RH-------
                                                              TGII--AGG- -EGVVWCYIR GIIGVLLVIL AIDLVVEGIR ALGRNKKAAQ -AAE------
                                                              A--------- ----SGQIVL VVFGILLFVL AIVLLVEAIK NLSKKKAKA- ----------
                                                              G--------- -----VNYAL VIIAAVLLVL AAILIFEAIK IIKNTGVGGL -TPESTSDTE
                                                              TGII--AGG- -EGVVWCYIR GIIGVLLVIL AIDLVVEGIR ALGRNKKAAQ -AAK------
                                                              TGIM--AGG- -EGVVWCYIR GIIGVLLVIL AIDLVVEGIR ALGRNKKAAQ -AAK------
                                                              KLVI--AGE- ---FSKYGVL LIFSVLLTIL SIVLIVEAIK SLNDKTTSVE -ENCKG----
                                                              GP-------- ----EGSLIL VIFPVLLFIL AIILAYQGYH IMKKTDAGKT -TKI------
                                                              GNLF--AGT- --LTLGLGLQ LVFAILLLAL GIIVAIQGLR ALAGKEKVDL -QTGPMNSFE
                                                              L--------- ----AGNYLL VIFPVLLFVL AVILAKEGYG IIYKKDGIEK -ATK------
                                                              G--------- -----VNYIL VFFALALLVL ALILIKEALN FFKQKKSEST -N--------
                                                              A--------- ----SGQIVL VVFGILLFVL AIVLLVEAIK NLSKKKAKA- ----------
                                                              A--------- ----SGQIVL VVFGVLLFIL SIVLLIEAIN KLSKNKKTSS -KA-------
                                                              A--------- ----SGKFII VIFAVLLLVL SLILIVQSYN VLSGKKTKRT -KKA------
                                                              A--------- ----SGNFLL VGFAIALFVL AVILIVQAYK ALTSPPIDDN -ININM----
                                                              A--------- ----SGNFLL VGFAIALFVL AVILIVHAYK ALTSPPIDKK -ININM----
                                                              TAII--AGG- -TGLAWCYIR AILAILLVIL AIDLVVEGSK ALAAQAKAKK -AA-------
                                                              VGIM--AGG- -EGVVWCYVR GIIGVLLVIL AIDLVVEGIR ALGRNKKAAQ -AAE------
                                                              SAAK--V--- -APTIGNYIM TVLPVILFIL AVILLIQGVK ILFGKGGNKI -DTV------
                                                              V--------- ----AGNYIL VFFAVVLFVL AIVLIKESYK ILFGSKKPAV -VTA------

                                                              --------
                                                              --------
                                                              --------
                                                              --------
                                                              --------
                                                              --------
                                                              --------
                                                              --------
                                                              --------
                                                              --------
                                                              --------
                                                              --------
                                                              --------
                                                              --------
                                                              --------
                                                              --------
                                                              --------
                                                              --------
                                                              --------
                                                              --------
                                                              --------
                                                              --------
                                                              --------
                                                              --------
                                                              --------
                                                              --------
                                                              --------
                                                              --------
                                                              --------
                                                              L-------
                                                              L-------
                                                              --------
                                                              V-------
                                                              RLRG----
                                                              --------
                                                              --------
                                                              --------
                                                              --------
                                                              LAQ-----
                                                              --------
                                                              --------
                                                              --------
                                                              --------
                                                              --------
                                                              LAQ-----
                                                              --------
                                                              --------
                                                              --------
                                                              --------
                                                              --------
                                                              EEIDALAE
                                                              --------
                                                              --------
                                                              --------
                                                              --------
                                                              --------
                                                              --------
                                                              --------
                                                              --------
                                                              --------
                                                              --------
                                                              --------
                                                              --------
                                                              --------
                                                              --------
                                                              --------
                                                              --------
                                                              --------
                                                              TA------
                                                              TA------
                                                              --------
                                                              --------
                                                              TA------
                                                              V-------
                                                              V-------
                                                              --------
                                                              --------
                                                              --------
                                                              --------
                                                              --------
                                                              --------
                                                              --------
                                                              --------
                                                              KNKN---E
                                                              --------
                                                              --------
                                                              --------
                                                              --------
                                                              EEIDALAD
                                                              --------
                                                              --------
                                                              --------
                                                              --------
                                                              --------
                                                              --------
                                                              --------
                                                              --------
                                                              --------
                                                              --------
                                                              --------
