# Supplementary material for: Comparative genomic analysis of Methanimicrococcus blatticola provides insights into host adaptation in archaea and the evolution of methanogenesis
Source: ISME Commun. 2021 Sep 9;1:47. doi: 10.1038/s43705-021-00050-y (PMC9723798; doi:10.1038/s43705-021-00050-y)
Supplement: Supplementary file 14 — Supplementary Data Set 4. [file 43705_2021_50_MOESM14_ESM.zip › Supp-data-phy/Figure-S1.phy]

34   1431
CP009505.1|Methanosarcina-sp.-                       ggttgatcct gccagaggtt actgctatcg gtgtttgcct tagccatgcg agtcaaatgt
CP009515.1|Methanosarcina-lacu                       ggttgatcct gccagaggtt actgctatcg gtgttcgcct aagccatgcg agtcatatgt
NR_074110.1|Methanosarcina-ace                       ggttgatcct gccagaggtt actgctatcg gtgttcgcct aagccatgcg agtcatatgt
CP000099.1|Methanosarcina-bark                       ggttgatcct gccagaggtt actgctatcg gtgttcgtct aagccatgcg agttatatgt
CP009501.1|Methanosarcina-ther                       ggttgatcct gccagaggtt actgctatcg gtgttcgcct aagccatgcg agtcatatgt
AE008384.1|Methanosarcina-maze                       ggttgatcct gccagaggtt actgctatcg gtgttcgcct aagccatgcg agtcatatgt
CP032683.1|Methanosarcina-flav                       ggttgatcct gccagaggtt actgctatcg gtgttcgcct aagccatgcg agtcatatgt
Methanimicrococcus_blatticola_                       ggttgatcct gccggaggtt actgctatcg gtgtttgact aagccatgcg agtcaaatgt
Methanosaeta_concilii_GP-6@CP0                       ggttgatcct gccagaggtt actgctatcg aggttcgact aagccatgcg agtcgaatgt
Methanosaeta_harundinacea_6Ac@                       ggttgatcct gccagaggtt actgctatcg agattcgact aagccatgcg agttgaatgt
Methanosaeta_thermophila_PT@CP                       ggttgatcct gccagaggtt actgctatcg gggtccgact aagccatgcg agttgaatg-
Methanolobus_psychrophilus_R15                       ggttgatcct gccagcggtc actgctatca gtgttcgact aagccatgcg agtcaaatgt
Methanomethylovorans_hollandic                       ggttgatcct gccagaggtc actgctatcg gtgttcgact aagccatgcg agtcaaatgt
Methanosalsum_zhilinae_DSM_401                       ggttgatcct gccagaggtc actgctatcg gtgttcgact aagccatgca agttatatgt
Methanococcoides_burtonii_DSM_                       ggttgatcct gccagaggtt actgctatcg gtgttcgact aagccatgcg agtcatatgt
Methanohalophilus_mahii_DSM_52                       ggttgatcct gccagaggtt actgctatcg gtgttcgact aagccatgct agttaaatgt
Methanohalobium_evestigatum_Z-                       ggttgatcct gccagagatc actgctatca gtgtccgatt aagccatgca agttatatgt
Methanococcoides_methylutens_M                       ggttgatcct gccagaggtt actgctatcg gtgttcgact aagccatgcg agttaaatgt
Methanoperedens_nitroreducens_                       ggttgatcct gccagaggtt actgctatcg gggtccgact aagccatgcg agttgagag-
Mnitroreducens-related@JF30411                       ggttgatcct gccagaggtc actgctatcg aggtccgact aagccatgcg agtcgaatgc
Methanoflorens_stordalenmirens                       ---------- ---------- ---gctatcg gggtccgatt aagccatgcg agtctagag-
Methanocella_arvoryzae_MRE50@A                       ggttgatcct gccagaggtc actgctatcg gtgttcgatt aagccatgcg agtcgagag-
Methanocella_paludicola_SANAE_                       ggttgatcct gccagaggtc actgctatcg gtgtccgatt aagccatgcg agtcgtgag-
Methanocella_conradii_HZ254@CP                       ggttgatcct gccagaggtc actgctatcg gtgtccgatt aagccatgcg agtcgtgag-
Methermicoccus_shengliensis_DS                       ggttgatcct gccagaggcc actgctatcg gggttcgact aagccatgcg agtcgtatgt
LN565459.1_Atta-colombica|Clone-SIBI956-N12D1-16S-A  ---------- -------gtt actgctatcg gtgtttgact aagccatgcg agtcaaatgt
AB034189.1_Holstein-rumen|                           ggttgatcct gccagaggtt actgctatcg gtgtttgact aagccatgcg agtcaaatgt
AB541721.1_cattle-manure-compost|Clone-K09_2_27      ---------- ------ggtt actgctatcg gtgtttgact aagccatgcg agtcaaatgt
AB739342.1_horse-feces|Clone-HMET44                  ---------- ---------- ---------- ---------- ---------- ----------
JQ268014.1_Soil|Clone-PY-22                          ggttgatcct gccagaggtt actgctatcg gtgtttgact aagccatgcg agtcaaatgt
JQ268013.1_Soil|Cone-PY-21                           ggttgatcct gccggaggct actgctatcg gtgtttgatt aagccatgcg agtcaaatgt
2227337619_Passalidae-beetle-|2226988705             ---------- --cggaggtt actgctatcg gtgtttgact aagccatgcg agtcaaatgt
Ga0099364_1000802919_Termite-gut|Ga0099364_10008029  ggttgatcct gccggaggtt actgctatcg gtgtttgact aagccatgcg agtcaaatgt
Ga0123356_103866871_Termite-gut|Ga0123356_10386687   ggttgatcct gccggaggtt actgctatcg gtgtttgact aagccatgcg agtcaaatgt

                                                     tcttcgtgaa catggcgtac tgctcagtaa cacgtggata acctgccctc aggtctggca
                                                     tcttcgtgaa catggcgtac tgctcagtaa cacgtggata acctgccctt gggaccggca
                                                     tctttgtgaa catggcgtac tgctcagtaa cacgtggata acctgccctt gggtccggca
                                                     tcttcgtgaa catggcgtac tgctcagtaa cacgtggata acctgccctt gggtccggca
                                                     tcttcgtgaa catggcgtac tgctcagtaa cacgtggata acctgccctt gggaccggga
                                                     agc---aata catggcgtac tgctcagtaa cacgtggata acctgccctt gggaccggca
                                                     tcttcgtgaa catggcgtac tgctcagtaa cacgtggata acctgccctt gggtctggga
                                                     tcttcgtgaa catggcgtaa tgctcagtaa cacgtggata acctgccctc aggtccggca
                                                     ag---caata catggcgaac tgctcagtaa cacgtggaca acctgccctt aggacgggga
                                                     tcttcgtgaa catggcggac tgctcagtaa cacgtggaca acctaccctt gggtctggca
                                                     tccgaaaggg catagcgcac tgctcagtaa cacgtggaca acctgccctg aggactggaa
                                                     tcttcgtgaa catggcgtac tgctcagtaa cacgtggaca acctgcccta aggtctggaa
                                                     tcttcgtgaa catggcgtac tgctcagtaa cacgtggata acctgccctt aggtctggca
                                                     tcttcgtgaa catggcgaac tgctcagtaa cacgtggata acctgccctt gggaccggca
                                                     tcttcgtgaa catggcggac tgctcagtaa cacgtggata acctgccctt aggtttggca
                                                     tcttcgtgaa catagcggac tgctcagtaa cacgtggaca atctgccctt gggttcagca
                                                     tcttcgtgaa catggcgaac tgctcagtaa cacgtggata acctgccctt gggaccggga
                                                     tcttcgtgaa catagcgaac tgctcagtaa cacgtggata acctgccctt aggttcggca
                                                     -gggaaagcc ctcagcatac tgctcagtaa cacgcggata acctgccctt gggtccggga
                                                     cg---caagg catggcggac tgctcagtaa cacgtggata acctaccctt gggtcgggca
                                                     gggtaatgcc ctcggcgaac ggctcagtaa cacgtggaca acctaccctc agatctggga
                                                     gcgtcatggc ctcggcgtac tgctcagtaa cacgtggaca acctgcccaa aggttcggga
                                                     gggttatgcc ctcggcggac tgctcagtaa cacgtggata acctgcccaa gggtctggga
                                                     gggtga-gcc ctcggcgtac tgctcagtaa cacgtggaca atctgcccaa aagtccggga
                                                     tccccgggag catggcgcac tgctcagtaa cacgtggata acctaccctt gggacaggga
                                                     tcttcgtgaa catggcgtaa tgctcagtaa cacgtggata acctgccctc aggtccggca
                                                     tcttcgtgaa catggcgtaa tgctcagtaa cacgtggata acctgccctt aggtccggca
                                                     tcttcgtgaa catggcgcaa tgctcagtaa cacgtggata acctgccctc aggtccggca
                                                     ---------- ---------- -gctcagtaa cacgtggata acctgccctt aggtccggca
                                                     tcttcgtgaa catggcgcaa tgctcagtaa cacgtggata acctgccctc aggtccggca
                                                     tcttcgtgaa catggcgtaa tgctcagtaa cacgtggata acctgccctt tggtccggca
                                                     tcttcgtgaa catggcgtaa tgctcagtaa cacgtggata acctgccctc aggtccggca
                                                     tcttcgtgaa catggcgtaa tgctcagtaa cacgtggata acctgccctt aggtccggca
                                                     tcttcgtgaa catggcgtaa tgctcagtaa cacgtggata acctgccctc aggtccggca

                                                     taaccccggg aaactgggga taattccgga taacgcatat tgctggaagc tttatgcgtc
                                                     taaccccggg aaactgggga taattccgga taccgcatat tgctggaagc tttatgcgtg
                                                     taaccccggg aaactgggga taataccgga taacgcacat tgctggaagc tttctgcgta
                                                     taaccccggg aaactgggga taattccgga taacgcacat tgctggaagc tttatgcgta
                                                     taaccccggg aaactgggga taataccgga taacgcatat tgctggaagc tttatgcgta
                                                     taaccccggg aaactgggga taattccgga taacgcatat tgctggaagc tttatgcgtc
                                                     taaccccggg aaactgggga taataccgga taacgcatat tgctggaagc tttatgcgta
                                                     taacctcggg aaactgagga taattccgga tatctcttct tgctggaagc ttgaagagac
                                                     taaacccggg aaactgggta taatacccga taggtctcga tgctggaagc atcgagattt
                                                     taatcctggg aaactgggga taattccgga taggccacag tgctggaagc gctgtggccg
                                                     taatcccggg aaactggggg taattccaga tatgtcagaa tcctggaagg gttctggcag
                                                     taaccccggg aaactgggga taataccgga taaatcatag tgctggaagc tctgtgatta
                                                     taaccccggg aaactgggga taattccgga tagatcatgg tgctggaagc accgtggtcg
                                                     taaccccggg aaactgggga taattccgga tatgccatga agctggaagc ttcgtggttc
                                                     taactccggg aaactggaga taattccgaa taggtcaaat tgctggaagc tttttgatca
                                                     taaccccggg aaactgggga taattctgaa tagatcacat tgctggaagc tttgtgattt
                                                     taaccccggg aaactgggga taataccgga tgagccacag tgctggaagc tctgtggtta
                                                     taactccggg aaactggtga taattccgaa taaaccattc tgctggaagc tttttggttc
                                                     taaccccggg aaactgggac taataccgga taggccatag tgctggaagc cctatggctg
                                                     taaacccggg aaactgggta taattcccga tagatctgag ggctagaagc actctgatcg
                                                     taactccggg aaactggaga taataccgga taatccgtga cgctggaagc cttacggttc
                                                     taaccccggg aaactgggga taataccgga taggtcacaa tactggaagt tttgtggttg
                                                     taaccccggg aaactgggga taataccgga tggatcacta tgctggaagc ttggtggtcg
                                                     taaccccggg aaactgggga taataccgga taggccacca tgctggaagc ctggtggttg
                                                     taaccccggg aaactgggga taatacctga tagaccatgg ggctggaagc gccatggttc
                                                     taacctcggg aaactgagga taattccgga tatctcttct tgccggaagc ttgaagagca
                                                     taatctcggg aaactgagga taattccgga tagctctttt ggccggaagc attaagagta
                                                     taatctcggg aaactgagga taattccgga tatccctttt tgttggaaac ttaaagggac
                                                     taatctcggg aaactgagga taattccgga tagctctttt ggctggaagc attaagagtc
                                                     taatctcggg aaactgagga taattccgga tatccctttt tgttggaaac ttaaagggac
                                                     taacttcggg aaactgagga taattccgga taactctttt ggctggaagc attaagagtc
                                                     taacctcggg aaactgagga taattccgga tatccctttt tgctggaagc ttaaagggac
                                                     taacctcggg aaactgagga taattccgga tagccctttt cgccggaagc ataaagggtc
                                                     taacctcggg aaactgagga taattccgga tatccctttt tgctggaagc ttaaagggac

                                                     aaagtcctcc gcctgaggat gggtctgcgg cctatcaggt agtagcgggt gtaatgtacc
                                                     aaattcgtct gcccaaggat gggtctgcgg cctatcaggt agtagtgggt gtaatgtacc
                                                     aaactcgtct gcccaaggat gggtctgcgg cctatcaggt agtagtgggt gtaacgtacc
                                                     aaattcgtct gcccaaggat gggtctgcgg cctatcaggt agtagtgggt gtaatgtacc
                                                     aaatttgtct gcccaaggat gggtctgcgg cctatcaggt agtagtgggt gtaatgtacc
                                                     aaaatcgtct gcccaaggat gggtctgcgg cctatcaggt agtagtgggt gtaatgtacc
                                                     aaattcgtct gcccaaggat gggtctgcgg cctatcaggt agtagtgggt gtaatgtacc
                                                     aaag--tttc gcctgaggat gggtctgcgg cctatcaggt tgtagggggt gtaacgtacc
                                                     aaagtccggc gcctaaggat gggtctgcgg cctatcaggt agtagtgggt gtagcgtacc
                                                     aaagtccggc gcccaaggat gggtctgcgg cctatcaggt tgtagtgggt gtaatgtacc
                                                     aaagtccggc gcctcaggat gggtctgcgg cctatcaggt agtagtgggt gtaacgtacc
                                                     aaagcccggc gccttaggat ggatctgcgg cctatcaggt agtagtgggt gtaatgtacc
                                                     aaagttttgt gcctaaggat gggtctgcgg tctatcaggt tgtagtgggt gtaacgtacc
                                                     aaaatcgtct gcccaaggat gggtctgcgg cctatcaggt agtagcgggt gcaaggtacc
                                                     aaagtcggtt gcctaaggat ggatctgcgg tctatcaggt tgtagtgggt gtaacgtacc
                                                     aaagtccgtc gcctaaggat gggtctgcgg cctatcaggt tgtagtgggt ctagagtacc
                                                     aaaggacacc gcccaaggat ggatctgcgg tctatcaggt ggtagtgggt gtaacgtacc
                                                     aaagtcggtt gcctaaggat ggatctgcgg tctatcaggt agtagtgggt gtaatgtacc
                                                     aaagtccggt gcccaaggat ggatctgcgg cctatcaggt tgtagtgggt gtaacgtacc
                                                     aaagtccggc acccaaggat gggtctgcgg cctatcaggt agtagtgggt gtaacgtacc
                                                     aaagtttagc gtctgaggat gggtctgcgg ccgattaggt agttgctggg gtaacgtccc
                                                     aaactccggg gcctttggat gggtctgcgg cggattaggt tgttgccggt gtaacgtacc
                                                     aaag--caac gcctttggat gggtctgcgg cggattaggt tgacgccggt gtaacgtacc
                                                     aaac--agag gcttttggat gggtctgcgg cggattaggt tgacgccggt gtaacgtacc
                                                     aaagccgccc gcccaaggat gggtctgcgg cctatcaggt tgtagtgggt gtaacgcacc
                                                     aaag--tttc gcctgaggat gggtctgcgg cctatcaggt tgtagggggt gtaatgtacc
                                                     aaag--tctc gcctaaggat gggtctgcgg cctatcaggt agtagagggt gtaacgcacc
                                                     aaag--tttc gcctgaggat gggtctgcgg cctatcaggt tgtagggggt gtaacgtacc
                                                     aaag--cttc gcctaaggat gggtctgcgg cctatcaggt agtagagggt gtaacgcacc
                                                     aaag--tttc gcctgaggat gggtctgcgg cctatcaggt tgtagggggt gtaacgtacc
                                                     aaag--tttc gccaaaggat gggtctgcgg cctatcaggt agtagaaggt gtaacgcacc
                                                     aaag--tttc gcctgaggat gggtctgcgg cctatcaggt tgtagggggt gtaatgtacc
                                                     aaag--cctc gcctaaggat gggtctgcgg cctatcaggt tgtagcgggt gtaatgtacc
                                                     aaag--tttc gcctgaggat gggtctgcgg cctatcaggt tgtagggggt gtaacgtacc

                                                     tgctagccga cgacgggtac gggttgtgag agcaagagcc cggagatgga ttctgagaca
                                                     tactagccta cgacgggtac gggttgtgag agcaagagcc cggagatgga ttctgagaca
                                                     tactagccga caacgggtac gggttgtgag agcaagagcc cggagatgga ttctgagaca
                                                     tactagccta caacgggtac gggttgtgag agcaagagcc cggagatgga ttctgagaca
                                                     tactagccta cgacgggtac gggttgtgag agcaagagcc cggagatgga ttctgagaca
                                                     tactagccag cgacgggtac gggttgtgag agcaagagcc cggagatgga ttctgagaca
                                                     tactagccta caacgggtac gggttgtgag agcaagagcc cggagatgga ttctgagaca
                                                     ctctagccga caacgggtac gggttgtgag agcaagagcc cggagatgga ttctgagaca
                                                     tactagccta cgacgggtac gggttgtgag agcaagagcc cggagatgga ttctgagaca
                                                     tactagccta cgacgggtac gggttgtgag agcaagagcc cggagatgga ttctgagaca
                                                     tactagccta cgacgggtac gggttgtgag agcaagagcc cggagatgga ttctgagaca
                                                     tactagccta cgacgggtac gggttgtgag agcaagagcc cggagatgga ttctgagaca
                                                     tactagccta cgacggatac gggttgtggg agcaagagcc cggagatgga ttctgagaca
                                                     tgctagccga cgacgggtac gggttgtgag agcaagagcc cggagatgga ttctgagaca
                                                     tactagccta cgacggatat gggttgtgag agcaagagcc cagagatgga ttctgagaca
                                                     tactagccaa cgacgggtac gggttgtgag agcaagagcc cggagatgga ttctgagaca
                                                     tactagccaa tgacgggtac gggttgtgag agcaagagcc cggagatgga ttctgagaca
                                                     tactagccta cgacggatat gggttgtgag agcaagagcc cagagatgga ttctgagaca
                                                     tactagccta cgacgggtaa gggttgtgag agcaagagcc ctgagatgga ttctgagaca
                                                     tactagccta cgacgggtaa gggttgtgag agcaagatcc ctgagatgga ttctgagaca
                                                     aacaagccga taatcggtac gggttgtgag agcaagagcc cggagatgga ttctgagaca
                                                     gtcaagcctg taatccgtac gggttgtggg agcaagagcc cggagatgga ttctgagaca
                                                     ggcgtgcctg taatccgtac gggttgtggg agcaagagcc cggagatgga ttctgagaca
                                                     ggcgtgcctg taatccgtac gggttgtggg agcaagagcc cggagatgga ttctgagaca
                                                     tactagccta cgacgggtac gggctgtggg agcaggagcc cggagatgga ttctgagaca
                                                     tcctagccga caacgggtac gggttgtgag agcaagagcc cggagatgga ttctgagaca
                                                     ttccagccga caacgggtac gggttgtgag agcaagagcc cggagatgga ttctgagaca
                                                     tcctagccga cgacgggtac gggttgtgag agcaagagcc cggaggtgga ttctgagaca
                                                     ttccagccga caacgggtac gggttgtgag agcaagagcc cggagatgga ttctgagaca
                                                     tcctagccga cggcgggtac gggttgtgag agcaagagcc cggagatgga ttctgagaca
                                                     ctctagccga caacgggtac gggttgtgag agcaagagcc cggagatgga ttctgagaca
                                                     ctctagccga caacgggtac gggttgtgag agcaagagcc cggagatgga ttctgagaca
                                                     cgctagccga caacgggtac gggttgtgag agcaagagcc cggagatgga ctctgagaca
                                                     ctctagccga caacgggtac gggttgtgag agcaagagcc cggagatgga ttctgagaca

                                                     tgaatccagg ccctacgggg cgcagcaggc gcgaaaactt tacaatgcgg gaaaccgtga
                                                     tgaatccagg ccctacgggg cgcagcaggc gcgaaaactt tacaatgcgg gaaaccgtga
                                                     tgaatccagg ccctacgggg cgcagcaggc gcgaaaactt tacaatgcgg gaaaccgtga
                                                     tgaatccagg ccctacgggg cgcagcaggc gcgaaaactt tacaatgcgg gaaaccgtga
                                                     tgaatccagg ccctacgggg cgcagcaggc gcgaaaactt tacaatgcgg gaaaccgtga
                                                     tgaatccagg ccctacgggg cgcagcaggc gcgaaaactt tacaatgcgg gaaaccgtga
                                                     tgaatccagg ccctacgggg cgcagcaggc gcgaaaactt tacaatgcgg gaaaccgtga
                                                     tgaatccagg ccctacgggg cgcagcaggc gcgaaaactt tacaatgcag gaaactgtga
                                                     cgaatccagg ccctacgggg tgcagcaggc gcgaaaactt tacaatgctg gcaacagcga
                                                     cgaatccagg ccctacgggg tgcagcaggc gcgaaaactt tacaatgcgg gaaaccgtga
                                                     tgaatccagg ccctacgggg tgcagcaggc gcgaaaactt tacaatgcgg gcaaccgcga
                                                     tgaatccagg ccctacgggg cgcagcaggc gcgaaaactt tacaatgcgg gaaaccgcga
                                                     tgaatccagg ccctacgggg cgcagcaggc gcgaaaactt tacaatgcgg gaaaccgcga
                                                     tgaatccagg ccctacgggg cgcagcaggc gcgaaaactt tacaatgcgg gaaaccgcga
                                                     tgaatccagg ccctacgggg cgcagcaggc gcgaaatctt tacaatgcgg gaaaccgcga
                                                     ttaatccagg ccctacgggg cgcagcaggc gcgaaacctt tacactgcgg gaaaccgcga
                                                     tgaatccagg ccctacgggg cgcagcaggc gcgaaacctt tacactgcgg gaaaccgcga
                                                     tgaatccagg ccctacgggg cgcagcaggc gcgaaaactt tacaatgcgg gaaaccgcga
                                                     tgaatccagg ccctacgggg tgcagcaggc gcgaaacctt tacaatgcgg gcaaccgcga
                                                     tgaatccagg ccctacgggg tgcagcaggc gcgaaacctt tacactgcgg gaaaccgcga
                                                     cgaatccagg tcctacgggg cgcagcaggc gcgaaaactt tacactgcgc gaaagcgcga
                                                     cgaatccagg ccctacgggg cgcagcaggc gcgaaaactc tacaatgcag gcaactgcga
                                                     cgaatccagg ccctacgggg cgcagcaggc gcgaaaactc tacaatgcag gcaactgcga
                                                     cgaatccagg ccctacgggg cgcagcaggc gcgaaaactc tacaatgcag gcaactgcga
                                                     tgaatccagg ccctacgggg tgcagcaggc gcgaaaactt tacaatgcgg gaaaccgtga
                                                     tgaatccagg ccctacgggg cgcagcaggc gcgaaaactt tacaatgcag gaaactgtga
                                                     tgaatccagg ccctacgggg cgca-naggc gcgaaaactt tacaatgcag gaaactgtga
                                                     tgaatccagg ccctacgggg cgcagcaggc gcgaaaactt tacaatgcag gaaactgtga
                                                     tgaatccagg ccctacgggg cgcagcaggc gcgaaaactt tacaatgcag gaaactgtga
                                                     tgaatccagg ccctacgggg cgcagcaggc gcgaaaactt tacaatgcag gaaactgtga
                                                     tgaatccagg ccctacgggg cgcagcaggc gcgaaaactt cacaatgcag gaaactgtga
                                                     tgaatccagg ccctacgggg cgcagcaggc gcgaaaactt tacaatgcag gaaactgtga
                                                     tgagtccagg ccctacgggg cgcagcaggc gcgaaaactt tacaatgcag gaaactgtga
                                                     tgaatccagg ccctacgggg cgcagcaggc gcgaaaactt tacaatgcag gaaactgtga

                                                     taaggggaca ccgagtgcca gcaacatttg ctggctgtcc acgtgcgtaa aatgcacgtg
                                                     taaggggaca ccgagtgcca gcaacatttg ttggctgtcc aggtgtgtaa actacacctg
                                                     taaggggaca ccgagtgcca gcatcatatg ctggctgtcc ggatgtgtaa aatacatctg
                                                     taaggggaca ccgagtgcta gcatcatatg ctggctgtcc aggtgtgtaa aatacacttg
                                                     taaggggaca ccgagtgcca gcatcatatg ttggctgtcc agatgtgtaa aatacatctg
                                                     taaggggaca ccgagtgcca gcatcatatg ctggctgtcc ggatgtgtaa aatacatccg
                                                     taaggggaca ccgagtgcca gcatcatatg ctggctgtcc agatgtgtaa aatacatctg
                                                     taaggagaca ccgagtgctc gcatcaaatg cgggctgtcc acatacctaa atcgtatgtg
                                                     taagggaacc tcgagtgcca ggttacaaat ctggctgtcg agatgcctaa aaagcatttc
                                                     taagggaatc tcgagtgcca gcatataatg ttggctgtcc agatgcctaa aaagcatctg
                                                     taaggggacc tcgagtgctg ggttacaaac ctggctgttg ggctgcctaa aaagcagtct
                                                     taaggggaca ctgagtgcca gcaccatgtg ttggctgtcc gcatgtataa ataacatgtg
                                                     taaggggaca ccgagtgcca gcatcctatg ttggctgtcc atatgtataa ataacatgtg
                                                     taaggggaca ccgagtgcca gcatacaatg ctggctgtcc gcatgtgtaa acggcatgcg
                                                     taaggggaca ccgagtgcca gcat-ttatg ttggctgtcc acatgtgtaa acggcatgtg
                                                     taaggggaca ccgagtgcca gcatacaatg ctggctgtcc acatgtgtaa atagcatgtg
                                                     taaggggaca ctgagtgcca gcatataatg ctggctgtcc gtatgtgtaa aatacatgcg
                                                     taaggggaca ccgagtgcca gcatattatg ttggctgtcc acatgtgtaa acggcatgtg
                                                     taaggggacc ccgagtgcca gcacctagtg ctggctgtcc cgctgtgtaa aaagcagtgg
                                                     taaggggacc ccgagtgcca gcacctagtg ctggctgtcc cgctgtctaa acaacagtgg
                                                     taaggggacc tcgagtgcgt gcgcaatgcg tacgcttttc acatgcctaa aaagcatgtg
                                                     taggggaaca tcgagtgctc atcattttgg tgggctgtcc catcgtctaa aaaacggtgg
                                                     tagggggaca tcgagtggca tccaccttgg gtgcctgtcc aaccgtctaa aaaacggttg
                                                     tagggggaca tcgagtggca tcttcttaag gtgcctgtcc aaccgtctaa aaaacggttg
                                                     taagggaacc tcgagtgccg atgcatagca tcggctgtcc agatgcctaa aaagcatctg
                                                     taaggagaca ccgagtgctc gcatcaaatg cgggctgtcc acctacttaa atcgtaggtg
                                                     taaggaaaca ccgagtgccc gcatctaatg cgggctgtcc gcgtacccaa atcgtacgcg
                                                     taaggagaca ccgagtgctc gcatcaaatg cgggctgtcc gcttacttaa atcgtaagcg
                                                     taaggaaaca ccgagtgccc gcatctaatg cgggctgtcc atatactcaa aaagtatgtg
                                                     taaggaaaca ccgagtgctc acatcaaatg tgggctgtcc acatacctaa atcgtatgtg
                                                     taaggaaaca ccgagtgctc acatcaaatg tgggctgtcc acatacctaa atcgtatgtg
                                                     taaggagaca ccgagtgctc gcatcaaatg cgggctgtcc acatacctaa atcgtatgtg
                                                     taaggagaca ccgagtgctc acatcaaatg tgggctgtcc gcttacctaa atcgtaagcg
                                                     taaggagaca ccgagtgctc gcatcaaatg cgggctgtcc gcatacctaa atcgtatgcg

                                                     ttagcaaggg ccgggcaaga ccggtgccag ccgccgcggt aacaccggcg gcccgagtgg
                                                     ttagcaaggg ccgggcaaga ccggtgccag ccgccgcggt aacaccggcg gcccgagtgg
                                                     ttagcaaggg ccgggcaaga ccggtgccag ccgccgcggt aacaccggcg gcccgagtgg
                                                     ttagcaaggg ccgggcaaga ccggtgccag ccgccgcggt aacaccggcg gcccgagtgg
                                                     ttagcaaggg ccgggcaaga ccggtgccag ccgccgcggt aacaccggcg gcccgagtgg
                                                     ttagcaaggg ccgggcaaga ccggtgccag ccgccgcggt aacaccggcg gcccgagtgg
                                                     ttagcaaggg ccgggcaaga ccggtgccag ccgccgcggt aacaccggcg gcccgagtgg
                                                     ttagcaaggg ccgggcaaga ccggtgccag ccgccgcggt aataccggtg gcccgagtgg
                                                     atagcaaggg ccgggcaaga ccggtgccag ccgccgcggt aacaccggcg gctcgagtgg
                                                     ttagcaaggg ccgggcaaga ccggtgccag ccgccgcggt aacaccggcg gcccgagtgg
                                                     atagcaaggg ccgggcaaga ccggtgccag ccgccgcggt aacaccggcg gctcgagtgg
                                                     ttagcaaggg ccgggcaaga ccggtgccag ccgccgcggt aacaccggcg gcccgagtgg
                                                     ttagcaaggg ccgggcaaga ccggtgccag ccgccgcggt aacaccggcg gcccgagtgg
                                                     ttagcaaggg ccgggcaaga ccggtgccag ccgccgcggt aacaccggcg gcccgagtgg
                                                     ttagcaaggg ccgggcaaga ccggtgccag ccgccgcggt aacaccggcg gcccgagtgg
                                                     atagcaaggg ccgggcaaga ccggtgccag ccgccgcggt aacaccggcg gcccgagtgg
                                                     ttagcaaggg ccgggcaaga ccggtgccag ccgccgcggt aacaccggcg gcccgagtgg
                                                     ttagcaaggg ccgggcaaga ccggtgccag ccgccgcggt aacaccggcg gcccgagtgg
                                                     ttagcaaggg ccgggcaaga ccggtgccag ccgccgcggt aacaccggcg gcccgagtgg
                                                     ttagcaaggg ccgggcaaga ccggtgccag ccgccgcggt aacaccggcg gcccgagtgg
                                                     -gaataagag ccgggcaaga ccggtgccag ccgccgcggt aacaccggcg gctcaagtgg
                                                     ttagcaaggg ccgggcaaga ccggtgccag ccgccgcggt aataccggcg gctcgagtgg
                                                     ttagcaaggg ccgggtaaga ccggtgccag ccgccgcggt aataccggcg gctcgagtgg
                                                     ttagcaaggg ccgggtaaga ccggtgccag ccgccgcggt aataccggcg gctcgagtgg
                                                     atagcaaggg ccgggcaaga ccggtgccag ccgccgcggt aacaccggcg gctcgagtgg
                                                     ttagcaaggg ccgggcaaga ccggtgccag ccgccgcggt aataccggtg gcccgagtgg
                                                     tca-naagga ccgagcaata ccggtgccag ccgccgcggt aataccggtg gtccgagtgg
                                                     ttagcaaggg ccgggcaaga ccggtgccag ccgccgcggt aataccggtg gcccgagtgg
                                                     ttagcaaggg ccgggcaata ccggtgccag ccgccgcggt aataccggtg gcccgagtgg
                                                     ttagcaaggg ccgggcaata ccggtgccag ccgccgcggt aataccggtg gcccgagtgg
                                                     ttagcaaggg ccgggcaata ccggtgccag ccgccgcggt aataccggtg gcccgagtgg
                                                     ttagcaaggg ccgggcaaga ccggtgccag ccgccgcggt aataccggtg gcccgagtgg
                                                     ttagcaagga ccgggcaaga ccggtgccag ccgccgcggt aataccggtg gtccgagtgg
                                                     ttagcaaggg ccgggcaaga ccggtgccag ccgccgcggt aataccggtg gcccgagtgg

                                                     tgatcgttat tattgggtct aaagggtccg tagccggttt ggtcagtctt ccgggaaatc
                                                     tgatcgtgat tattgggtct aaagggtccg tagccggttt ggtcagtcct ccgggaaatc
                                                     tgatcgtgat tattgggtct aaagggtccg tagccggttt ggtcagtcct ccgggaaatc
                                                     tgatcgtgat tattgggtct aaagggtccg tagccggttt ggtcagtcct ccgggaaatc
                                                     tgatcgtgat tattgggtct aaagggtccg tagccggttt ggtcagtcct ccgggaaatc
                                                     tgatcgtgat tattgggtct aaagggtccg tagccggttt ggtcagtcct ccgggaaatc
                                                     tgatcgtgat tattgggtct aaagggtccg tagccggttt ggtcagtcct ccgggaaatc
                                                     tagccgcttt tattgggtct aaagggtccg tagccggttc ggtcagtcca ttgggaaatc
                                                     taaccgttat tattgggtct aaagggtctg tagccggccg gataagtctc ttgagaaatc
                                                     taaccgcttt tattgggtct aaagggtctg tagccggcca agtaagtccc ttgggaaatc
                                                     taaccgctat tattgggtct aaagggtctg tagccggccg actaagtctc ttgggaaatc
                                                     tggccattat tattgggtct aaagggtccg tagccggttt gatcagtctt ccgggaaatc
                                                     tggccactat tattgggtct aaagggtccg tagccggttt ggtcagtctt ccgggaaatc
                                                     tgatcactat tattgggtct aaagggtccg tagccggttt gatcagtcct ctgggaaatc
                                                     taatcacttt tattgggtct aaagggtccg tagccggttt gatcagttct tcgggaaatc
                                                     taatcactat tattgggtct aaagggtccg tagccggttt aatcagtctt ccgggaaatc
                                                     tgatcgctat tattgggtct aaagggtccg tagccggttt gatcagtcca ttgggaaatc
                                                     taatcacttt tattgggtct aaagggtccg tagccggttt gatcagttct tcgggaaatc
                                                     taaccgcttt tattgggttt aaagggcccg tagccggcct attaagtctc ttgggaaatc
                                                     tagccgctat tattgggttt aaagggtccg tagccggctt attaagtctc ttgggaaatc
                                                     tggccgctat tattgggctt aaagggtccg tagccggacc agttagtcca ttgggaaatc
                                                     tggccgatat tattgagtct aaagggtccg tagccggctt tgcaagtctt ttgggaaatc
                                                     tggccgatat tattgagtct aaagggtccg tagccggctt tgcaagtccc ctgggaaatc
                                                     tggccgatat tattgagtct aaagggtccg tagccggctt tgcaagtccc ctgggaaatc
                                                     tggccacttt tattgggtct aaagcgtccg tagccggctt ggcaagtccc ctgggaaatc
                                                     tagccgcttt tattgggtct aaagggtccg tagcccgttt ggtcagtcca ttgggaaatc
                                                     tagccgcttt tatttggtct aaagggtccg tagccggtcc ggtcagtcca ttggtaaatc
                                                     tagccgcttt tattgggtct aaagggtccg tagccggttc ggtcagtcca ttgggaaatc
                                                     tagccgcttt tatttggtct aaagggtccg tagccggtcc ggtcagtcca ttggtaaatc
                                                     tagccgcttt tatttggtct aaagggtccg tagccggtcc ggtcagtcca ttggtaaatt
                                                     tagccgcttt tatttggtct aaagggtccg tagccggtcc ggtcagtcca ttggtaaatt
                                                     tagccgcttt tattgggtct aaagggtccg tagcctgttt ggtcagtcca ttgggaaatc
                                                     tagccgcttt tattgggtct aaagggtccg tagccggttc ggtcagtcca ttgggaaatc
                                                     tagccgcttt tattgggtct aaagggtccg tagcctgttc ggtcagtcca ttgggaaatc

                                                     tgtcagctta actgataggc tatcggggga tactgctaga cttggaaccg ggagaggtaa
                                                     tgacggctta accgttaggc tttcggggga tactgccagg cttggaaccg ggagaggtaa
                                                     tgacagctca actgttaggc tttcggggga tactgccaga cttggaaccg ggagaggtaa
                                                     tgatagctca actattaggc tttcggggga tactgccaga cttggaaccg ggagaggtaa
                                                     tgacggctca accgttaggc tttcggtgga tactgccaga cttggaaccg ggagaggtaa
                                                     tgatagctca actattaggc tttcggggga tactgccaga cttggaaccg ggagaggtaa
                                                     tgatggctca accattaggc tttcggggga tactgccagg cttggaaccg ggagaggtaa
                                                     cggatgctca acatccgggc ttccagtgga tactgccgaa cttgggatcg ggggaggtaa
                                                     tggcagctta actgtcaggc tttcaggaga tactgtctgg ctcgaggccg ggagaggtga
                                                     tggcagctta actgtcaggc tgctagggga tactgctggg cttgggaccg ggagaggtga
                                                     tggcatctca agtgtcaggc tgccagggga tactggtcgg cttgggaccg ggagaggtga
                                                     tgacagctca actgttaggc ttctggggga tactgtcaga cttggaaccg ggagaggtaa
                                                     tgacggctta accgttaggc tttcggggga tactgccagg cttgggaccg ggagaggtaa
                                                     tgacagctca actgttaggc ttccagggga tactgtcaga cttgggaccg ggagaggtaa
                                                     tgacagctca actgttaggc ttccggggaa tactgtcaga cttgggaccg ggagaggtaa
                                                     tgacagctca actgttaggc ttccggggga tactgttaga cttgggaccg ggagaggtaa
                                                     tggtggctta accgtcagaa ttccaatgga tactgtcaga cttgggaccg ggagaggtaa
                                                     tgacagctta actgttaggc ttccggggaa tactgtcaga cttgggaccg ggagaggtaa
                                                     tggcggctta atcgtcaggc gtccaagaga tactggtagg cttgggaccg ggagaggtgg
                                                     tggcggctta atcgtcaggc gtccaagaga tactggtagg cttgggaccg ggagaggtgg
                                                     ttacggctta accgtaaggc tgccagtgga tactgctggt cttgggaccg ggagaggcaa
                                                     cagcggctta accgttgggc ggccaggaga tactacattg cttgggactg ggagaggtaa
                                                     cagcggctta accgttgggc tttcatggga tactacattg cttgggactg ggagaggtag
                                                     cagcggctta accgttgggc gcccatggga tactacattg cttgggactg ggagaggcga
                                                     tggcggctta accgtcaggc gtccagagga tactgccagg cttgggaccg ggagaggtga
                                                     cggatgctca acatccgggc ttccagtgga tactgccaga cttgggatc- ggggaggtaa
                                                     cgcgcgctca acacgc-ggt cttcagtgga tacttccgga cttgggaccg ggagaggtaa
                                                     cggatgctca acatccgggc ttccagtgga tactgccgaa cttgggatcg ggggaggtaa
                                                     cgcgcgccca acgcgc-ggt cttcagtgga tacttccgga cttgggaccg ggagaggtaa
                                                     cgaacgctca acgttcgatc tttcagtgga tacttccgga ctagggaccg ggagaggtaa
                                                     cgaacgctca acgttcgatc tttcagtgga tacttccgga ctagggaccg ggagaggtaa
                                                     cggatgctca acatccgggc tttcagtgga tacttccaga cttgggatcg ggggaggtaa
                                                     cggatgctca acattcgggc ttccagtgga tactgccgga cttgggattg ggggaggtaa
                                                     cggatgctca acatccgggc ttccagtgga tactgccgga cttgggatcg ggggaggtaa

                                                     gaggtactac aggggtagga gtgaaatctt gtaatccctg tgggaccacc tgtggcgaag
                                                     gaggtactac aggggtagga gtgaaatctt gtaatccctg tgggaccacc tgtggcgaag
                                                     gaggtactac aggggtagga gtgaaatctt gtaatccctg tgggaccacc tgtggcgaag
                                                     gaggtactac aggggtagga gtgaaatctt gtaatccctg tgggaccacc tgtggcgaag
                                                     gaggtactac aggggtagga gtgaaatctt gtaatccctg tgagaccacc tgtggcgaag
                                                     gaggtactac aggggtagga gtgaaatctt gtaatccctg tgggaccacc tgtggcgaag
                                                     gaggtactac aggggtagga gtgaaatctt gtaatccctg tgagaccacc tgtggcgaag
                                                     gaggtactac aggggtagga gtgaaatctt gtaatccttg tgggaccacc tgtggcgaag
                                                     gaggtacttc aggggtaggg gtgaaatctt gtaatccttg aaggaccacc agtggcgaag
                                                     gaggtacctt gggggtaggg gtgaaatctt gtgatcctcg ggggaccacc agtggcgaag
                                                     gaggtacctc gggggtaggg gtgaaatctt gtaatcctcg agggaccacc agtggcgaag
                                                     gaggtactac aggggtagga gtgaaatctt gtaatccttg tgggaccacc agtggcgaag
                                                     gaggtactac gggggtagga gtgaaatctt gtaatccctg tgggaccacc agtggcgaag
                                                     gaggtaccac aggggtagga gtgaaatctt gtaatccctg tgggaccacc agtggcgaag
                                                     gaggtactac aggggtagga gtgaaatctt gtaatccctg tgggaccacc agtggcgaag
                                                     gaggtactac aggggtagga gtgaaatctt gtaatccctg tgggaccacc agtggcgaag
                                                     gaggtactac aggggtagga gtgaaatctt gtaatccctg taggaccacc agttgcgaag
                                                     gaggtactac aggggtagga gtgaaatctt gtaatccctg tgggaccacc agtggcgaag
                                                     gaggtactcc aggggtaggg gtgaaatctc gtaatccttg ggggaccacc gatggcgaag
                                                     gaggtactcc aggggtaggg gtgaaatctt gtaatccttg ggggaccacc gatggcgaag
                                                     gaggtacttc aggggtagga gtgaaatcct gtaatccttg agggaccgcc agtggcgaag
                                                     gaggtactca gggggtagga gtgaaatcct gtaatccttt ggggaccacc ggtggcgaag
                                                     gaggtactcg gggggtaggg gtgaaatcct gtaatcctcc ggggaccacc ggtggcgaag
                                                     gaggtactcg aggggtaggg gtgaaatcct gtaatccttc ggggaccacc ggtggcgaag
                                                     gaggtacctc aggggtaggg gtgaaatctt gtgatccctg agggaccacc agtggcgaag
                                                     gaggtactac aggggtagga gtgaaatctt gtaatccttg tgggaccacc tgtggcgaag
                                                     gaggtactat aggggtagga gtgaaatcct gtaatcctta tgagaccacc tgtggcgaag
                                                     gaggtactat aggggtagga gtgaaatctt gtaatccctg tgggaccacc tgtggcgaag
                                                     gaggtactat aggggtagga gtgaaatctt gtaatcctta tgggaccacc tgtggcgaag
                                                     gaggtactat aggggtagga gtgaaatctt gtaatcccta tgagaccacc tgtggcgaag
                                                     gaggtactat aggggtagga gtgaaatctt gtaatcccta tgagaccacc tgtggcgaag
                                                     gaggtactac aggggtagga gtgaaatctt gtaatccctg tgggaccacc tgtggcgaag
                                                     gaggtactat aggggtagga gtgaaatctt gtaatccttg tgggaccacc tgtggcgaag
                                                     gaggtactac aggggtagga gtgaaatctt gtaatccttg tgggaccacc tgtggcgaag

                                                     gcgtcttacc agaacgggtt cgacggtgag ggacgaaagc tgggggcacg aaccggatta
                                                     gcgtcttacc agaacgggtt cgacggtgag ggacgaaagc tgggggcacg aaccggatta
                                                     gcgtcttacc agaacgggtt cgacggtgag ggacgaaagc tgggggcacg aaccggatta
                                                     gcgtcttacc agaacgggtt cgacggtgag ggacgaaagc tgggggcacg aaccggatta
                                                     gcgtcttacc agaacgggtt cgacggtgag ggacgaaagc tgggggcacg aaccggatta
                                                     gcgtcttacc agaacgggtt cgacggtgag ggacgaaagc tgggggcacg aaccggatta
                                                     gcgtcttacc agaacgggtt cgacggtgag ggacgaaagc tgggggcacg aaccggatta
                                                     gcgtcttacc aaaacgagtc cgacggtgag ggacgaaagc tgggggcacg aaccggatta
                                                     gcgtctcacc agaacggacc tgacggcaag ggacgaaagc taggggcacg aaccggatta
                                                     gcgtctcacc agaacgggtc cgacggtaag ggacgaaagc taggggcacg aaccggatta
                                                     gcgtctcacc agaacggatc cgacggcaag ggacgaaagc taggggcacg aaccggatta
                                                     gcgtcttacc agaacgggtt cgacggtgag ggacgaaagc tgggggcacg aaccggatta
                                                     gcgtcttacc agaacgggtc cgacggtgag ggacgaaagc tgggggcacg aaccggatta
                                                     gcgtcttacc agaacgggtc cgacggtgag ggacgaaagc tgggggcacg aaccggatta
                                                     gcgtcttacc agaacgggtc cgacggtgag ggacgaaagc tgggggcacg aaccggatta
                                                     gcgtcttacc agaacgggtc cgacggtgag ggacgaaagc tgggggcacg aaccggatta
                                                     gcgtcttacc agaacgggtc cgacggtgag ggacgaaagc tgggggcacg aaccggatta
                                                     gcgtcttacc agaacgggtc cgacggtgag ggacgaaagc tgggggcacg aaccggatta
                                                     gcatcccacc agaacgggtc cgacggtgag ggacgaaagc tgggggcacg aaccggatta
                                                     gcatcccacc agaacgggtc cgacggtgag ggacgaaagc tgggggcacg aaccggatta
                                                     gcgtcttgct agaacgggtc cgacggtgag ggacgaaagc taggggcacg aaccggatta
                                                     gcgtcttacc agaacaggtc cgacggtgag ggacgaaagc taggggcacg aaccggatta
                                                     gcgtcctacc agaacaggtc cgacggtgag ggacgaaagc taggggcacg aaccggatta
                                                     gcgtctcgcc agaacaggtc cgacggtgag ggacgaaagc taggggcacg aaccggatta
                                                     gcgtctcact agaacgggtc cgacggtcag ggacgaaagc tgggggcacg aaccggatta
                                                     gcgtcttacc aaaacgagtc cgacggtgag ggacgaaagc tgggggcacg aaccggatta
                                                     gcgtcttacc ggaacgggtc cgacggtgag ggacgaaagc tgggggcacg aaccggatta
                                                     gcgtcttacc aaaacgagtc cgacggtgag ggacgaaagc tgggggcacg aaccggatta
                                                     gcgtcttacc agaacgggtc cgacggtgag ggacgaaagc tgggggcacg aaccggatta
                                                     gcgtcttacc agaacgggtc cgacggtgag ggacgaaagc tgggggcacg aaccggatta
                                                     gcgtcttacc agaacgggtc cgacggtgag ggacgaaagc tgggggcacg aaccggatta
                                                     gcgtcttact aaaacgagtc cgacggtgag ggacgaaagc tgggggcacg aaccggatta
                                                     gcgtcttacc aaaacaagtc cgacggtgag ggacgaaagc tgggggcacg aaccggatta
                                                     gcgtcttacc aaaacgagtc cgacggtgag ggacgaaagc tgggggcacg aaccggatta

                                                     gatacccggg tagtcccagc cgtaaacgat gctcgctagg tgtcatgcat ggtgcgaccg
                                                     gatacccggg tagtcccagc cgtaaacgat gctcgctagg tgtcaggcat ggcgcgaccg
                                                     gatacccggg tagtcccagc cgtaaacgat gctcgctagg tgtcaggcat ggcgcgaccg
                                                     gatacccggg tagtcccagc cgtaaacgat gctcgctagg tgtcaggcat ggcgcgaccg
                                                     gatacccggg tagtcccagc cgtaaacgat gctcgctagg tgtcaggcat ggcgcgaccg
                                                     gatacccggg tagtcccagc cgtaaacgat gctcgctagg tgtcaggcat ggcgcgaccg
                                                     gatacccggg tagtcccagc cgtaaacgat gctcgctagg tgtcaggcat ggcgcgaccg
                                                     gatacccggg tagtcccagc cgtaaacgat gctcgctagg tgtcaggcat ggcgtgactg
                                                     gatacccggg tagtcctagc cgtaaacgat actcgctagg tgtcggccac ggtgcgaccg
                                                     gatacccggg tagtcctagc cgtaaacgat gctcgctagg tgtcagtcac ggtgcgaccg
                                                     gatacccggg tagtcctagc cgtaaacgat actcgctagg tgtcggccac ggtgcgaccg
                                                     gatacccggg tagtcccagc cgtaaacgat gctcgctagg tgtctgggac ggtgcgaccg
                                                     gatacccggg tagtcccagc cgtaaactat gctcgctagg tgtcagggac ggtgcgaccg
                                                     gatacccggg tagtcccagc cgtaaacgat gctcgctatg tgtcagggat ggtgcgaccg
                                                     gatacccggg tagtcccagc cgtaaacgat gttcgctagg tgtcaggggc ggtgcgaccg
                                                     gatacccggg tagtcccagc cgtaaacgat gctcgctagg tgtctggaat ggtgcgaccg
                                                     gatacccggg tagtcccagc cgtaaacgat gctcgctagg tgttagggat ggtacggccg
                                                     gatacccggg tagtcccagc cgtaaacgat gttcgctagg tgtcagggac ggtgcgaccg
                                                     gatacccggg tagtcccagc tgtaaacgat gctcgctagg tgtcaggtgc ggtgcgaccg
                                                     gatacccggg tagtcccagc tgtaaacgat gctcgctagg tgtcaggtgc ggtgcgaccg
                                                     gatacccggg tagtcctagc cgtaaacgat gcgagctagg tgtcacgtgg attgcgaatc
                                                     gatacccggg tagtcctagc cgtaaacgat gctcgctagg tgtcacaaca atcgtgaatt
                                                     gatacccggg tagtcctagc cgtaaacgat gcccgctagg tgtcacgacg gtcgtgaatc
                                                     gatacccggg tagtcctagc cgtaaacgat gcccgctagg tgtcacgata atcgtgaatt
                                                     gatacccggg tagtcccagc cgtaaacgat gctcgctagg tgtcaggcat ggcatgactg
                                                     gatacccggg tagtcccagc cgtaaacgat gctcgctagg tgtcaggcat ggcgtgactg
                                                     gatacccggg tagtcccagc cgtaaactat gcccgctggg tgtcaggcat ggcatgactg
                                                     gatacccggg tagtcccagc cgtaaacgat gctcgctagg tgtcaggcat ggcgtgactg
                                                     gatacccggg tagtcccagc cgttaactat gcccgctggg tgtcaggcat ggcgtgagtg
                                                     gatacccggg tagtcccagc cgtaaacgat gctcgctagg tgtcaggtat ggcgtgactg
                                                     gatacccggg tagtcccagc cgtaaacgat gctcgctagg tgtcaggtat ggcgtgactg
                                                     gatacccggg tagtcccagc cgtaaacgat gctcgctagg tgtcaggcat ggcgtgactg
                                                     gatacccggg tagtcccagc cgtaaacgat gctcgctagg tgtcaggcat ggcgtgactg
                                                     gatacccggg tagtcccagc cgtaaacgat gctcgctagg tgtcaggcat ggcgtgactg

                                                     tgtatggtgc cgtagggaag ccgtgaagcg agccacctgg gaagtacggc cgcaaggctg
                                                     tgtctggtgc cgcagggaag ccgtgaagcg agccacctgg gaagtacggc cgcaaggctg
                                                     tgtctggtgc cgcagggaag ccgtgaagcg agccacctgg gaagtacggc cgcaaggctg
                                                     tgtctggtgc cgcagggaag ccgtgaagcg agccacctgg gaagtacggc cgcaaggctg
                                                     tgtctggtgc cgcagggaag ccgtgaagcg agccacctgg gaagtacggc cgcaaggctg
                                                     tgtctggtgc cgcagggaag ccgtgaagcg agccacctgg gaagtacggc cgcaaggctg
                                                     tgtctggtgc cgcagggaag ccgtgaagcg agccacctgg gaagtacggc cgcaaggctg
                                                     tgtctggtgc cgaagggaag ccgtgaagcg agccacctgg gaagtacggc cgcaaggctg
                                                     ttgtcggtgc cgtagggaag ccgtgaagcg agccacctgg gaagtacggc cgcaaggctg
                                                     tgattggtgc cgtagggaag ccgtgaagcg agccacctgg gaagtatggc cgcaaggctg
                                                     tggtcggtgc cgtagggaag ccgtgaagcg agccacctgg gaagtacggc cgcaaggctg
                                                     tttcaggtgc cgcagggaag ccgtgaagcg agccacctgg gaagtacggc cgcaaggctg
                                                     tttctggtgc cgtagggaag ccgtgaagcg agccacctgg gaagtacggt cgcaaggctg
                                                     ttcctggtgc cgtagggaag ccgtgaagcg agccacctgg gaagtacggc cgcaaggctg
                                                     cttctggtgc cgtagggaag ccgtgaagcg aaccacctgg gaagtacggc cgcaaggctg
                                                     tttcaggtgc cgcagggaag ccgtgaagcg agccacctgg gaagtacggc cgcaaggctg
                                                     ttcctagtgc cgaagggaag ccgtgaagcg agccacctgg gaagtacggc cgcaaggctg
                                                     tttctggtgc cgcagggaag ccgtgaagcg aaccacctgg gaagtacggc cgcaaggctg
                                                     catctggtgc cgcagtgaaa acttgaagcg agtcacctgg gaagtacggt cgcaaggctg
                                                     catctggtgc cgcagtgaaa acctgaagcg agtcacctgg gaagtacggt cgcaaggctg
                                                     catgtggtgc cgtagggaaa ccgtgaagct cgccgcctgg gaagtacggc cgcaaggctg
                                                     gttgtggtgc cgtagggaag ccgtgaagcg agccacttgg gaagtacgac cgcaaggttg
                                                     gtcgtggtgc cgtagggaag ccgcgaagcg ggccacttgg gaagtacggc cgcaaggctg
                                                     atcgtggtgc cgtagggaag ccgcgaagcg ggccacttgg gaagtacgac cgcaaggttg
                                                     tgcctggtgc cgaagggaag ccgtgaagcg agccacctgg gaagtacggc cgcaaggctg
                                                     tgtctggtgc cgaagggaag ccgtgaagcg agccacctgg gaagtacggc cgcaaggctg
                                                     tgtccggtgc cgtagagaag tcgtgaagcg ggccacctgg gaagtacggc cgcaaggctg
                                                     tgtttggtgc cgaagggaag ccgtgaagcg agccacctgg gaagtacggc cgcaaggctg
                                                     tgtctggtgc cgtagagaag tcgtgaagcg ggccacctgg gaagtacggc cgcaaggctg
                                                     tatctggtgc cgtagggaag ccgtgaagcg agccacctgg gaagtacggc cgcaaggctg
                                                     tatctggtgc cgtagggaag ccgtgaagcg agccacctgg gaagtacggc cgcaaggctg
                                                     tgtctggtgc cgaagggaag ccgtgaagcg agccacctgg gaagtacggc cgcaaggctg
                                                     tgtctggtgc cgaagggaag ccgtgaagcg agccacctgg gaagtacggc cgcaaggctg
                                                     tgtctggtgc cgaagggaag ccgtgaagcg agccacctgg gaagtacggc cgcaaggctg

                                                     aaacttaaag gaattggcgg gggagcacaa caacgggtgg agcctgcggt ttaattggac
                                                     aaacttaaag gaattggcgg gggagcacaa caacgggtgg agcctgcggt ttaattggac
                                                     aaacttaaag gaattggcgg gggagcacaa caacgggtgg agcctgcggt ttaattggac
                                                     aaacttaaag gaattggcgg gggagcacaa caacgggtgg agcctgcggt ttaattggac
                                                     aaacttaaag gaattggcgg gggagcacaa caacgggtgg agcctgcggt ttaattggac
                                                     aaacttaaag gaattggcgg gggagcacaa caacgggtgg agcctgcggt ttaattggac
                                                     aaacttaaag gaattggcgg gggagcacaa caacgggtgg agcctgcggt ttaattggac
                                                     aaacttaaag gaattggcgg gggagcacaa caacgggtgg agcctgcggt ttaattggac
                                                     aaacttaaag gaattggcgg gggagcacca caacgggtgg agcttgcggt ttaattggat
                                                     aaacttaaag gaattggcgg gggagcacta caacgggtgg agcctgcggt ttaattggat
                                                     aaacttaaag gaattggcgg gggagcacca caacgggtgg agcctgcggt ttaattggat
                                                     aaacttaaag gaattggcgg gggagcacta caacgggtgg agcctgcggt ttaattggac
                                                     aaacttaaag gaattggcgg gggagcacta caacgggtgg agcctgcggt ttaattggac
                                                     aaacttaaag gaattggcgg gggagcacta caacgggtgg agcctgcggt ttaattggac
                                                     aaacttaaag gaattggcgg gggagcacta caacgggtgg agcctgcggt ttaattggac
                                                     aaacttaaag gaattggcgg gggagcacta caacgggtgg agcctgcggt ttaattggac
                                                     aaacttaaag gaattggcgg gggagcacta caacgggtgg agcctgcggt ttaattggac
                                                     aaacttaaag gaattggcgg gggagcacta caacgggtgg agcctgcggt ttaattggac
                                                     aaacttaaag gaattggcgg gggagcacta caacgggtgg agcctgcggt tcaattggat
                                                     aaacttaaag gaattggcgg gggagcacta caacgggtgg agcctgcggt tcaattggat
                                                     aaacttaaag gaattggcgg gggagcacca caacgggtgg agcctgcggt ttaattggac
                                                     aaacttaaag gaattggcgg gggagcacca caacgggtgg agcctgcggt ttaattggac
                                                     aaacttaaag gaattggcgg gggagcacca caacgggtgg agcctgcggt ttaattggat
                                                     aaacttaaag gaattggcgg gggagcacca caacgggtgg agcctgcggt ttaattggat
                                                     aaacttaaag gaattggcgg gggagcacca caacgggtgg agcctgcggt tcaattggat
                                                     aaacttaaag gaattggcgg gggagcacaa caacgggtgg agcctgcggt ttaattggac
                                                     aaacttaaag gaattggcgg gggagcacta caacgggtgg ag-ctgcggt ttaattggac
                                                     aaacttaaag gaattggcgg gggagcacaa caacgggtgg agcctgcggt ttaattggac
                                                     aaacttaaag gaattggcgg gggagcacta caacgggtgg agcctgcggt ttaattggac
                                                     aaacttaaag gaattggcgg gggagcacaa caacgggtgg agcctgcggt ttaattggac
                                                     aaacttaaag gaattggcgg gggagcacaa caacgggtgg agcctgcggt ttaattggac
                                                     aaacttaaag gaattggcgg gggagcacaa caacgggtgg agcctgcggt ttaattggac
                                                     aaacttaaag gaattggcgg gggagcacaa caacgggtgg agcctgcggt ttaattggac
                                                     aaacttaaag gaattggcgg gggagcacaa caacgggtgg agcctgcggt ttaattggac

                                                     tcaacgccgg aaaactcacc gggggcgaca gcaatatgtg ggccaagcta aagactttgc
                                                     tcaacgccgg acaactcacc gggggcgaca gcaatatgta ggccaagctg aagactttgc
                                                     tcaacgccgg acaactcacc ggggacgaca gcaatatgta ggccaggccg aagaccttgc
                                                     tcaacgccgg acaactcacc gggaacgaca gcaatatgta ggtcaggccg aagaccttac
                                                     tcaacgccgg acaactcacc ggggacgaca gcaatatgta ggccaggcta aagaccttgc
                                                     tcaacgccgg acaactcacc gggggcgaca gcaatatgta ggccaagctg aagactttgc
                                                     tcaacgccgg acaactcacc ggggacgaca gcaatatgta ggccaggctg aagaccttgc
                                                     tcaacgccgg aaaactcacc aggggagaca gcaatatgta ggtcaagctg aagactttac
                                                     tcaacgccgg aaatcttacc gggaccgaca gcaatatgaa ggccaggctg aagactttgc
                                                     tcaacgccgg aaatctcacc gggggcgaca gcaatatgaa ggtcaggctg aagaccttac
                                                     tcaacgccgg aaagcttacc gggggcgaca gcaatatgaa ggtcaggctg aagaccttac
                                                     tcaacgccgg aaaactcacc tggggcgaca gcaatatgta ggtcaggctg aaggtcttac
                                                     tcaacgccgg aaaactcacc gggggcgaca gcaatatgta ggtcaagcta aagactttac
                                                     tcaacgccgg aaatctcacc gggggcgaca gcaatatgta ggtcaggctg aagaccttac
                                                     tcaacgccgg aaaactcacc gggggcgaca gcaaaatgta ggtcaagcta aagactttac
                                                     tcaacgccgg acaactcacc gggggcgaca gcaatatgta ggtcaagcta aagactttac
                                                     tcaacgccgg aaaactcacc gggggcgaca gcaatatgtg ggtcaggctg aagaccttac
                                                     tcaacgccgg aaaactcacc gggggcgaca gcaagatgta ggtcaggcta aagaccttac
                                                     tcaacgccgg gaatcttacc gggttcgaca gcaatatgaa ggtcaggcta aagaccttac
                                                     tcaacgccgg aaagcttacc gggttcgaca gcactatgaa ggtcaggcta aagaccttac
                                                     tcaacgccgg aaagctcacc ggagacgaca gcgggatgag ggccaggctg atgaccttgc
                                                     tcaacgccgg acagcttacc gggatcgaca gttgtatgaa ggccaggctg aagaccttgc
                                                     tcaacgccgg gaagcttacc gggatcgaca gttgtatgaa ggccaggctg aagaccttgc
                                                     tcaacgccgg gaagcttacc gggatcgaca gttgaatgaa ggccaggccg aagaccttgc
                                                     tcaacgccgg gaagcttacc gggggcgaca gcgagatgaa ggtcaggctg aagaccttac
                                                     tcaacgccgg aaaactcacc aggggagaca gcaatatgta ggtcaagctg aagactttac
                                                     tcaacgccgg aaaactcacc aggggagaca gcaatatgta ggtcaggctg aaggtcttac
                                                     tcaacgccgg aaaactcacc aggggagaca gcaatatgta ggtcaagctg aagactttac
                                                     tcaacgccgg aaaactcacc aggggagaca gcaatatgta ggtcagtctg aagggcttac
                                                     tcaacgccgg aaaactcacc aggggagaca gcaatatgta ggtcaagctg aagactttac
                                                     tcaacgccgg aaaactcacc aggggagaca gcaatatgta ggtcaagctg aagactttac
                                                     tcaacgccgg aaaactcacc aggagagaca gcaatatgta ggtcaagctg aagactttac
                                                     tcaacgccgg aaaactcacc aggggagaca gcaatatgta ggtcaagctg aagactttac
                                                     tcaacgccgg aaaactcacc aggggagaca gcaatatgta ggtcaagctg aagactttac

                                                     ctgaatcgct gagaggaggt gcatggccgt cgccagttcg tactgtgaag catcctgtta
                                                     ctgaatcgct gagaggaggt gcatggccgt cgccagttcg tactgtgaag catcctgtta
                                                     ctgaatcgct gagaggaggt gcatggccgt cgccagttcg tactgtgaag catcctgtta
                                                     ctgaatcgct gagaggaggt gcatggccgt cgccagttcg tactgtgaag catcctgtta
                                                     ctgaatcgct gagaggaggt gcatggccgt cgccagttcg tactgtgaag catcctgtta
                                                     ctgaatcgct gagaggaggt gcatggccgt cgccagttcg tactgtgaag catcctgtta
                                                     ctgaatcgct gagaggaggt gcatggccgt cgccagttcg tactgtgaag catcctgtta
                                                     ctgaatcgct gagaggaggt gcatggtcgt cgccagttcg tactgtgaag catcctgtta
                                                     cggattagct gagaggtggt gcatggccgt cgtcagttcg tactgtgaag catcctgtta
                                                     ccgattagct gagaggtggt gcatggccgt cgtcagttcg tactgtgaag catcctgtta
                                                     cggattcgct gagaggtggt gcatggccgt cgtcagttcg tactgtgaag catcctgtta
                                                     ctgaatcgct gagaggaggt gcatggccgt cgtcagttcg tactgtgaag catcctgtta
                                                     cagaatcgct gagaggaggt gcatggccgt cgtcagttcg tactgtgaag catcctgtta
                                                     ctgaatcgct gagaggaggt gcatggccgt cgtcagttcg tactgtgaag catcctgtta
                                                     ctgaatcgct gagaggaggt gcatggccgt cgtcagttcg tactgtgaag catcctgtta
                                                     ctgaatcgct gagaggaggt gcatggccgt cgtcagttcg tactgtgaag catcctgtta
                                                     ctgaatcgct gagaggaggt gcatggccgt cgtcagttcg tactgtgaag catcctgtta
                                                     ctgaatcgct gagaggaggt gcatggccgt cgtcagttcg tactgtgaag catcctgtta
                                                     cggattcgct gagaggaggt gcatggccgt cgtcagttcg tatcgtgaga catcctgtta
                                                     cgaattcgct gagaggaggt gcatggccgt cgtcagttcg tatcgtgaga catcctgtta
                                                     tagactagct gagaggaggt gcatggccgc cgtcagttcg taccgtgagg cgtcctgtta
                                                     cggactagct gagaggaggt gcatggccgc cgtcagttcg taccgtgagg cgtcctgtta
                                                     cggactagct gagaggaggt gcatggccgt cgtcagttcg taccgtgagg cgtcctgtta
                                                     cggactagct gagaggaggt gcatggccgt cgtcagttcg taccgtgagg cgtcctgtta
                                                     cggattagct gagaggaggt gcatggccgt cgtcagttcg tactgtgaag catcctgtta
                                                     ctgaatcgct gagaggaggt gcatggtcgt cgccagttcg tactgtgaag catcctgtta
                                                     ccgaatcgct gagaggaggt gcatggtcgt cgccagttcg tactgtgaag catcctgtta
                                                     ctgaatcgct gagaggaggt gcatggtcgt cgccagttcg tactgtgaag catcctgtta
                                                     ctgaatcgct gagaggaggt gcatggtcgt cgccagttcg tactgtgaag catcctgtta
                                                     ctgaatcgct gagaggaggt gcatggtcgt cgccagttcg tactgtgaag catcctgtta
                                                     ctgaatcgct gagaggaggt gcatggtcgt cgccagttcg tactgtgaag catcctgtta
                                                     ctgaatcgct gagaggaggt gcatggtcgt cgccagttcg tactgtgaag catcctgtta
                                                     ctgaatcgct gagaggaggt gcatggtcgt cgccagttcg tactgtgaag catcctgtta
                                                     ctgaatcgct gagaggaggt gcatggtcgt cgccagttcg tactgtgaag catcctgtta

                                                     agtcaggcaa cgagcgagac ccgtgcccac tgttaccagc atgttctccg gaacgatggg
                                                     agtcaggcaa cgagcgagac ccgtgcccac tgttaccagc atgtcctccg ggacgatggg
                                                     agtcaggcaa cgagcgagac ccgtgcccac tgttaccagc atgtcctccg ggacgatggg
                                                     agtcaggcaa cgagcgagac ccgtgcccac tgttaccagc atatcctccg ggatgatggg
                                                     agtcaggcaa cgagcgagac ccgtgcccac tgttaccagc atgtcctccg ggacgatggg
                                                     agtcaggcaa cgagcgagac ccgtgcccac tgttaccagc atgtcctccg ggacgatggg
                                                     agtcaggcaa cgagcgagac ccgtgcccac tgttaccagc atgtcctccg ggacgatggg
                                                     agtcaggcaa cgagcgagac ccgtgcccac agttaccagc ggcatctccg gatggccggg
                                                     agtcaggcaa cgagcgagac ccacgcccac agttgccagc gtactctctg gagtgacggg
                                                     agtcaggcaa cgagcgagac ccacgtccac agttgccagc ataccctccg gggtgatggg
                                                     agtcaggcaa cgagcgagac ccacgcccac agttgccagc gatccctccg gggaggcggg
                                                     agtcaggcaa cgagcgagac ccgtgcccac tgttgccagc atatccttcg ggatgatggg
                                                     agtcaggcaa cgagcgagac ccgtgcccac tgttgccagc atgtccttcg ggatgatggg
                                                     agtcaggcaa cgagcgagac ccgtgcccac tgttgccagc atgttcttcg gaatgatggg
                                                     agtcaggcaa cgagcgagac ccgtgcccac tgttgccagc atgtccttcg ggatgatggg
                                                     agtcaggcaa cgagcgagac ccgtgcccac tgttgccagc atatccttcg ggatgatggg
                                                     agtcaggcaa cgagcgagac ccgtgcccac tgttgccagc atgttcttcg gaacgatggg
                                                     agtcaggcaa cgagcgagac ccgtgcccac tgttgccagc atgtccttcg ggatgatggg
                                                     agtcaggcaa cgagcaagac ccgtgcccac agttgccagc attctcgcaa gagagatggg
                                                     agtcaggcaa cgagcaagac ccgtgcccac agttgccagc attttcgcaa gaaagatggg
                                                     agtcaggcaa cgagcgagac ccgtacccac agttgccagc ggctgctcag gcaggctggg
                                                     agtcaggcaa cgagcgagac ccatatccac tgttgctaac acttctagaa agatggtgag
                                                     agtcaggcaa cgagcgagac ccatttccac tgttgctaac gactccgcga ggagggcgag
                                                     agtcaggcaa cgagcgagac ccatgtccac tgttgctaac gcgtccgcga ggacggcgag
                                                     agtcaggcaa cgagcgagac ccacgcccac agttgccagc atgtccttcg ggacgatggg
                                                     agtcaggcaa cgagcgagac ccgtgcccac agttaccagc ggcatctccg gatggccggg
                                                     agtcaggcaa cgagcgagac ccgtgcctgc agttgtcagc attatctccg gatagatgga
                                                     agtcaggcaa cgagcgagac ccgtgcccac agttaccagc ggcatctccg gatggccggg
                                                     agtcaggcaa cgagcgagac ccgtgcctac agttgtcagc attatctcag gatagatgga
                                                     agtcaggcaa cgagcgagac ccgtgcccac agttgccagc attatctccg gatagatggg
                                                     agtcaggcaa cgagcgagac ccgtgcccac agttgccagc attatctccg gatagatggg
                                                     agtcaggcaa cgagcgagac ccgtgcccac agttaccagc ggcatctccg gatggccggg
                                                     agtcaggcaa cgagcgagac ccgtgcccac agttaccagc ggcatctccg gatggccggg
                                                     agtcaggcaa cgagcgagac ccgtgcccac agttaccagc ggcatctccg gatggccggg

                                                     tacactgtgg ggaccgctga tgtcaaatca gaggaaggtg cgggctacgg taggtcagta
                                                     tactctgtgg ggaccgccgg tgttaaatcg gaggaaggtg cgggccacgg taggtcagta
                                                     tactctgtgg ggaccgccgg tgttaaatcg gaggaaggtg cgggccacgg taggtcagta
                                                     tactctgtgg ggaccgccgg tgttaaatcg gaggaaggtg cgggctacgg taggtcagta
                                                     tactctgtgg ggaccgccga tgttaaatcg gaggaaggtg cgggctacgg taggtcagta
                                                     tactctgtgg ggaccgccga tgttaaatcg gaggaaggtg cgggccacgg taggtcagta
                                                     tactctgtgg ggaccgccga tgttaaatcg gaggaaggtg cgggccacgg taggtcagta
                                                     tactctgtgg ggaccgccgg tgttaaatcg gaggaaggtg cgggctacgg tagatcagta
                                                     tacactgtgg ggaccgccgc tgctaaagcg gaggaaggaa tgggcaacgg taggtcagta
                                                     tacactgtgg agaccgccgc tgctaaagcg gaggaaggag tgggcaacgg taggtcagta
                                                     tactctgtgg ggaccgccgc tgctaaagcg gaggaaggag tgggcaacgg taggtcagta
                                                     tactctgtgg ggaccgccgc tgctaaagcg gaggaaggtg cgggctacgg taggtcagta
                                                     tactctgtgg ggaccgccga tgctaaatcg gaggaaggtg cgggctacgg taggtcagta
                                                     tactctgtgg ggaccgccgc tgctaaagcg gaggaaggtg cgggctacgg taggtcagta
                                                     tactctgtgg ggaccgctgg tgctaaacca gaggaaggtg cgggctacgg taggtcagta
                                                     tactctgtgg ggaccgccga tgctaaatcg gaggaaggtg cgggctacgg taggtcagta
                                                     tactctgtgg ggaccgctgc tgctaaagca gaggaaggtg cgggctacgg taggtcagta
                                                     tactctgtgg ggaccgctgg tgctaaacca gaggaaggtg cgggctacgg taggtcagta
                                                     cacactgtgg ggaccgccgc tgctaaagcg gaggaaggag cgggctacgg taggtcagta
                                                     cacactgtgg ggaccgccgc tgctaaagcg gaggaaggag cgggctacgg taggtcagta
                                                     tacactatgg ggaccgcctc tgctaaagag gaggaaggag cgggcgacgg taggtcagta
                                                     tacacggtgg agaccgctgg cgctaagtca gaggaaggag tggtcgacgg taggtcagta
                                                     tacactgtgg agaccgctgg cgctaagtca gaggaaggat tggtcgacgg taggtcagta
                                                     tacactgtgg agactgctgg cgctaagtca gaggaagggt tggtcgacgg taggtcagta
                                                     tacactgtgg ggaccgccgc tgctaaagcg gaggaaggag tgggcaacgg taggtcagta
                                                     tactctgtgg ggaccgccgg tgttaaatcg gaggaaggtg cgggctacgg tagatcagta
                                                     tactctgcag ggaccgccgg tgttaaatcg gaggaaggtg cgggctacgg tagatcagta
                                                     tactctgtgg ggaccgccgg tgttaaatcg gaggaaggtg cgggctacgg tagatcagta
                                                     tactctgtag ggaccgccgg tgttaaatcg gaggaaggtg cgggctacgg tagatcagta
                                                     tactctgtgg ggaccgctga tgtgaaatca gaggaaggtg cgggctacgg tagatcagta
                                                     tactctgtgg ggaccgctga tgtgaaatca gaggaaggtg cgggctacgg tagatcagta
                                                     tactctgtgg ggaccgccgg tgttaaatcg gaggaaggtg cgggctacgg tagatcagta
                                                     tactctgtgg ggaccgccgg tgttaaatcg gaggaaggtg cgggctacgg tagatcagta
                                                     tactctgtgg ggaccgccgg tgttaaatcg gaggaaggtg cgggctacgg tagatcagta

                                                     tgccccgaat ctcccgggct acacgcgggc tacaatggtc gggacaatgg gtcccttccc
                                                     tgccccgaat ctcccgggct acacgcgggc tacaatggat gggacaatgg gtccctaccc
                                                     tgccccgaat ttcccgggct acacgcgggc tacaatgaat gggacaatgg gtccctcccc
                                                     tgccccgaat ttcccgggct acacgcgggc tacaatgaat gggacaatgg gcccctcccc
                                                     tgccccgaat ttcccgggct acacgcgggc tacaatgaat gggacaatgg gtccctaccc
                                                     tgccccgaat ctcccgggct acacgcgggc tacaatggat gggacaatgg gtccctcccc
                                                     tgccccgaat ttcccgggct acacgcgggc tacaatgaat gggacaatgg gtccctaccc
                                                     tgccccgaat ctcttgggct acacgcgggc tacaatggac gggacaatgg gcaactacac
                                                     tgccccgaat atcccgggct acacgcgagc tacaatggtt ggtacaatgg gtatctaccc
                                                     tgccccgaat ctcccgggct acacgcgggc tacaatggtt ggtacaatgg gcatctaccc
                                                     tgccccgaat cccccgggct acacgcgggc tacaatggtc ggtacaatgg gtatcgaccc
                                                     tgccccgaat ctccagggct acacgcgggc tacaatgacc gggacaatgg gtccctaccc
                                                     tgccccgaat ctcccgggct acacgcgggc tacaatgact gggacaatgg gctcctaccc
                                                     tgccccgaat ctcccgggct acacgcgggc tacaatgatt gggacaatgg gctcctgccc
                                                     tgccccgaat ctcccgggct acacgcgggc tacaatggtt gggacaatgg gttcctacac
                                                     tgccccgaat ctcccgggct acacgcgggc tacaatggtt gggacaatgg gctcctacac
                                                     tgccccgaat ctcccgggct acacgcgggc tacaatggtc gggacaatgg gtccctaccc
                                                     tgccccgaat ctcccgggct acacgcgggc tacaatggct gggacaatgg gttcctacac
                                                     tgccccgaat gacccgggct acacgcgggc tacaatggtt gggacaatgg gcacctacac
                                                     tgccccgaat gacccgggct acacgcgggc tacaatggtt gggacaatgg gcaccgacac
                                                     tgccccgaat tctccgggct acacgcgggc tacaatggat gggacaatgg gtcccgacac
                                                     tgccccgaat atcccgggct acacgcgggc tacaatggac tggacaatgg gtaacgacac
                                                     tgccccgaat atcccgggct acacgcgggc tacaatggat aggacaatgg gtaactacac
                                                     tgccccgaat atcccgggct acacgcgggc tacaatggac aggacaatgg gtaacaacac
                                                     tgccccgaat cccccgggct acacgcgggc tacaatggtt gggacaatgg gtaccgaccc
                                                     tgccccgaat ctcttgggct acacgcgggc tacaatgggc gggacaatgg gcaactaccc
                                                     tgccccgaat ctcttgggct acacgcgggc tacaatgggc gggacaatgg gtaactaccc
                                                     tgccccgaat ctcttgggct acacgcgggc tacaatggac gggacaatgg gtaacgactc
                                                     tgccccgaat ctcttgggct acacgcgggc tacaatgggc gggacaatgg gcaactacac
                                                     tgccccgaat ctcttgggct acacgcgggc tacaatggac gggacaatgg gaaacaaatc
                                                     tgccccgaat ctcttgggct acacgcgggc tacaatggac gggacaatgg gaaacaaatc
                                                     tgccccgaat ctcttgggct acacgcgggc tacaatggac gggacaatgg gcaactaccc
                                                     tgccccgaat ctcttgggct acacgcgggc tacaatggac gggacaatgg gttacgacac
                                                     tgccccgaat ctcttgggct acacgcgggc tacaatgggc gggacaatgg gtaactgccc

                                                     cgaaaggggt tggcaatctc acaaacccgt tcctagttcg gatcgagggc tgtaactcgc
                                                     cgaaaggggt tggcaatctc acaaacccat tcgtagttcg gatcgagggc tgtaactcgc
                                                     tgaaaagggc tggtaatctc acaaacccat ccgtagttcg gatcgagggc tgtaactcgc
                                                     tgaaaagggc tggtaatctc acaaacccat ccttagttcg gatcgagggc tgtaactcgc
                                                     cgagaggggt tggtaatctc ccaaacccat ccgtagttcg gatcgagggc tgtaactcgc
                                                     tgaaaagggc tggtaatctc acaaacccat tcgtagttcg gatcgagggc tgtaactcgc
                                                     tgaaaagggc tggtaatctc ccaaacccat ccgtagttcg gatcgagggc tgtaactcgc
                                                     cgaaaggtga tgtcaatctc ataaacccgt tcgaagttcg gatcgaggat tgaaacccat
                                                     cgaaagggga cgggaatctc ctaaaaccaa tcttagttcg gattgagggc tgcaactcgc
                                                     cgaaagggga aggaaatctc ttaaagccaa tcgtagttcg gattgagggc tgcaactcgc
                                                     cgaaaggggt aggcaatccc ctaaaaccga tcgtagttcg gattgagggc tgaaactcgc
                                                     cgaaaggggt tggtaatctc ataaacccgg ccttagttcg gatcgagggc tgcaactcgc
                                                     cgaaagggga tggtaatctc ataaacccag ccttagttcg gatcgagggc tgtaacccgc
                                                     cgaaagggga tggtaatctc ctaaacccaa tcgtagttca gattgaggac tgaaactcgt
                                                     cgaaaggtga tggcaatctc ctaaacccaa ccgtagttcg aattgaggac tgtaactcgt
                                                     tgaaaagtga cggtaatctc ataaacccag ccgtagttcg aattgagggc tgaaacccgc
                                                     cgaaagggga aggtaatctc ataaacccgg ccgtagttcg gatcgaggac tgaaacccgt
                                                     cgaaaggtga tggtaatctc ccaaacccag ccgtagttcg aattgaggac tgtaactcgt
                                                     cgagaggtga cggtaatctc ctaaacccag ccctagttcg gattgagggc tgcaacttgc
                                                     cgagaggtga aggtaatctc ctaaacccag ccttagttcg gattgagggt tgcaactcgc
                                                     cgaaaggtga aggcaatctc ttaaacccat tcttagttcg gattgagggc tgtaactcgc
                                                     cgaaaggtga ggtcaatctc ttaaaccagt tcttagtccg gattgagggc tgtaactcgc
                                                     cgaaaggtgg cgtcaatctc ttaaacctat ccttagttcg gattgagggc tggaactcgc
                                                     cgagaggtga agttaatctc ttaaacctgt ccctagttcg gattgagggc tgaaacccgc
                                                     cgagagggga aggtaatctc ctaaacccaa ccgtagttca gattgagggc tgcaactcgc
                                                     cgaaagggga tgttaatctc ataaacccgt tcgaagttcg gatcgaggat tgaaacccat
                                                     cgaaagggga tgtcaatctc ataaacccgt tcgaagttcg gatcgagggt tgaaacccac
                                                     cgaaaggaga ggttaatctc ataaacccgt tcgaagttcg gatcgaggat tgaaacccat
                                                     cgaaaggtga tgtcaatctc ataaacccgt tcgaagttcg gattgaggat tgaaacccat
                                                     cgaaaggaga cgttaatctc ataaacccgt tcgaagttcg gatcgaggat tgaaacccat
                                                     cgaaaggaca agtaaatctc acaaacccgt tcgaagttcg gatcgagggt tgaaacccac
                                                     cgaaagggga tgttaatctc ataaacccgt tcgaagttcg gatcgaggat tgaaacccat
                                                     cgaaaggtga ggtaaatctc acaaacccgt tctaagttcg gatcgaggat tgaaacccat
                                                     cgaaaggggg tgttaatctc ataaacccgt tcgaagttcg gatcgaggat tgaaacccat

                                                     cctcgtgaag ctggaatccg tagtaatcgc gtttcaatat agcgcggtga atacgtccct
                                                     cctcgtgaag ctggaatccg tagtaatcgc gtttcaatat agcgcggtga atacgtccct
                                                     cctcgtgaag ctggaatccg tagtaatcgc gtttcaatat agcgcggtga atacgtccct
                                                     cctcgtgaag ctggaatccg tagtaatcgc gtttcaatat agcgcggtga atacgtccct
                                                     cctcgtgaag ctggaatccg tagtaatcgc gtttcaatat agcgcggtga atacgtccct
                                                     cctcgtgaag ctggaatccg tagtaatcgc gtttcaatat agcgcggtga atacgtccct
                                                     cctcgtgaag ctggaatccg tagtaatcgc gtttcaatat agcgcggtga atacgtccct
                                                     cctcgtgaag ctggaatccg tagtaatcgc gtttcaacat agcgcggtga atacgtccct
                                                     cctcatgaag ctggaatccg tagtaatcgc gtttcaacag aacgcggtga atacgtccct
                                                     cctcatgaag ctggaatccg tagtaatcgc gtttcaacag aacgcggtga atacgtccct
                                                     cctcatgaag ctggaatccg tagtaatcgc gtttcaacag aacgcggtga atacgtccct
                                                     cctcgtgaag ctggaatccg tagtaatcgc gtttcaatat agcgcggtga atacgtccct
                                                     cctcgtgaag ctggaatccg tagtaatcgc gtttcaacat agcgcggtga atacgtccct
                                                     cctcatgaag ctggaatccg tagtaatcgc gtttcaacat agcgcggtga atacgtccct
                                                     cctcatgaag ctggaatccg tagtaatcgc gtttcaacat agcgcggtga atacgtccct
                                                     cctcatgaag ctggaatccg tagtaatcgc gtttcaatat agcgcggtga atacgtccct
                                                     cctcgtgaag ctggaatccg tagtaatcgc gtttcaacat agcgcggtga atacgtccct
                                                     cctcatgaag ctggaatccg tagtaatcgc gtttcaacat agcgcggtga atacgtccct
                                                     cctcatgaag ccggaatccg tagtaatcgc gtatcaacat cacgcggtga atacgtccct
                                                     cctcatgaag ccggaatccg tagtaatcgc gtatcaaaat cacgcggtga atacgtccct
                                                     cctcatgaag ctggaatccg tagtaatcgc gtttcaacat agcgcggtga atacgtccct
                                                     cctcatgaag atggaatccg tagtaatcgc atttcaaaac agtgcggtga atacgtccct
                                                     cctcatgaag atggaatccg tagtaatcgc atttcaaaac agtgcggtga atacgtccct
                                                     cctcatgaag atggaatccg tagtaatcgc atttcaaaac agtgcggtga atacgtccct
                                                     cctcatgaag ctggaatccg tagtaatcgc gcctcaaaat ggcgcggtga atacgtccct
                                                     cctcgtgaag ctggaatccg tagtaatcgc gtttcaacat agcgcggtga atacgtccct
                                                     cctcgtgaag ctggaatccg tagtaatcgc gtctcaacat ggcgcggtga atacgtccct
                                                     cctcgtgaag ctggaatccg tagtaatcgc gtttcaacat agcgcggtga atacgtccct
                                                     cctcatgaag ctggaatccg tagtaatcgc gtctcaacat ggcgcggtga atacgtccct
                                                     cctcgtgaag ctggaatccg tagtaatcgc gtttcaacat agcgcggtga atacgtccct
                                                     cctcgtgaag ctggaatccg tagtaatcgc gtttcaacat agcgcggtga atacgtccct
                                                     cctcgtgaag ctggaatccg tagtaatcgc gtctcaacat ggcgcggtga atacgtccct
                                                     cctcgtgaag ctggaatccg tagtaatcgc gtttcaacat agcgcggtga atacgtccct
                                                     cctcgtgaag ctggaatccg tagtaatcgc gtttcaacat agcgcggtga atacgtccct

                                                     gctccttgca cacaccgccc gtcaaaccac ccgagtgagg tatgggtgag ggcacggacg
                                                     gctccttgca cacaccgccc gtcaaaccac ccgagtgagg tatgggtgag ggcacggacg
                                                     gctccttgca cacaccgccc gtcaaaccac ccgagtgagg tatgggtgag ggcacggacg
                                                     gctccttgca cacaccgccc gtcaaaccac ccgagtgagg tatgggtgag ggcacgaacg
                                                     gctccttgca cacaccgccc gtcaaaccac ccgagtgagg tatgggtgag ggcacgaacg
                                                     gctccttgca cacaccgccc gtcaaaccac ccgagtgagg tatgggtgag ggcacggacg
                                                     gctccttgca cacaccgccc gtcaaaccac ccgagtgagg tatgggtgag ggcacgaacg
                                                     gctccttgca cacaccgccc gtcaaaccac ccgagtgggg tatgggtgag ggtatggacg
                                                     gctccttgca cacaccgccc gtcaaaccac c--------- ---------- ----------
                                                     gctccttgca cacaccgccc gtcaaaccac ccgagtaggg tctggatgag ggtgtgtttt
                                                     gctccttgca cacaccgccc gtcaaaccac ccgagtaggg tccggatgag ggtgtatcct
                                                     gctccttgca cacaccgccc gtcaaaccac ccgagtgagg tatgggtgag ggcacggata
                                                     gctccttgca cacaccgccc gtcaaaccac ccgagtgagg tatgggtgag ggcatagacg
                                                     gctccttgca cacaccgccc gtcaaaccac ccgagtgagg tatgggtgag ggcacgaacg
                                                     gctccttgca cacaccgccc gtcaaaccac ccgagtgagg tatgggtgag ggcacggacg
                                                     gctccttgca cacaccgccc gtcaaaccac ccgagtgagg tatgggtgag ggcgcggacg
                                                     gctccttgca cacaccgccc gtcaaaccac ccgagtgagg tttgggtgag ggcatgaacg
                                                     gctccttgca cacaccgccc gtcaaaccac ccgagtgagg tatgggtgag ggcacggatg
                                                     gctccttgca cacaccgccc gtcaaaccat gcgagtgggg ttcgagtgag ggcacgcttt
                                                     gctccttgca cacaccgccc gtcaaaccat gcgagtgagg tctgaatgag ggcttgc--t
                                                     gctccttgca cacaccgccc gtcaaaccac ccgagtgggg ttcatgtgag ggcgtggttt
                                                     gctccttgca cacaccgccc gtcaaaccac ccgagtgggg ttt------- ----------
                                                     gctccttgca cacaccgccc gtcaaaccac c--------- ---------- ----------
                                                     gctccttgca cacaccgccc gtcaaaccac c--------- ---------- ----------
                                                     gctccttgca cacaccgccc gtcaaaccat gcgagtgggg tctaagtgag gaggtggacg
                                                     gctccttgca cacaccgcc- ---------- ---------- ---------- ----------
                                                     gctccttgca cacaccgccc gtcaaaccat ccgagtgagg tatgggtgag ggtccggacg
                                                     gctccttgca cacaccgccc gtcaaaccac ccgagtgggg tatgggtgag ggtatggacg
                                                     gctccttgca cacaccg--- ---------- ---------- ---------- ----------
                                                     gctccttgca cacaccgccc gtcaaaccac ccgagtgggg tatgggtgag ggtatggacg
                                                     gctccttgca cacaccgccc gtcaaaccat ccgagtgagg tatgggtgag ggtatggacg
                                                     gctccttgca cacaccgccc gtcaaaccac ccgagtgggg tatgggtgag ggtat-----
                                                     gctccttgca cacaccgccc gtcaaaccac ccgagtgagg tatgggtgag ggtatggacg
                                                     gctccttgca cacaccgccc gtcaaaccac ccgagtgggg tatgggtgag ggtatggacg

                                                     tgccgtgttc gaacctgaat ttcgcaaggg gggttaagtc gtaacaaggt a
                                                     tgccgtgttc gaacctgaat tttgcaaggg gggttaagtc gtaacaaggt a
                                                     tgccgtgttc gaacctgaat tttgcaaggg gggttaagtc gtaacaaggt a
                                                     tgtcgtgttc gaacctgtgc tttgcaaggg gggttaagtc gtaacaaggt a
                                                     tgtcgtgttc gaacctgtgc tttgcaaggg gggttaagtc gtaacaaggt a
                                                     tgccgtgttc gaacctgtgc tttgcaaggg gggttaagtc gtaacaaggt a
                                                     tgtcgtgttc gaacctgtgc tttgcaaggg gggttaagtc gtaacaaggt a
                                                     tgccgtattc aaacctgaat tccgcaaggg gggttaagtc gtaacaaggt a
                                                     ---------- ---------- ---------- ---------- ---------- -
                                                     tgacacattc gaatctgggc tttgcaaggg gggttaagtc gtaacaaggt a
                                                     tgatacattc gaatccgggc tttgcaaggg gggttaagtc gtaacaaggt a
                                                     tgccgtgttc gaacctaaat tttgcaaggg gggttaagtc gtaacaaggt a
                                                     tgctgtgttc gaacctaaat tttgcaaggg gggttaagtc gtaacaaggt a
                                                     tgtcgtgttc gaacctaaat ttcgcaaggg gggttaagtc gtaacaaggt a
                                                     tgccgtgttc gaacctaaat ttcgcaaggg gggttaagtc gtaacaaggt a
                                                     tgctgcgttc gaacctaaat ttcgcaaggg gggttaagtc gtaacaaggt a
                                                     tgtcatgctc gaacctaaat ctcgcaaggg gggttaagtc gtaacaaggt a
                                                     tgccgtgttc gaacctaaat ttcgcaaggg gggttaagtc gtaacaaggt a
                                                     tggcgtgttc gaactcgagc tccgcgagtg gggttaagtc gtaacaaggt a
                                                     taacaagttc gaatttaggc ttcgcgagtg gggttaagtc gtaacaaggt a
                                                     tgccacgttc gaacataggt tccgcaaggg gggttaagtc gtaac----- -
                                                     ---------- ---------- ---------- ---------- ---------- -
                                                     ---------- ---------- ---------- ---------- ---------- -
                                                     ---------- ---------- ---------- ---------- ---------- -
                                                     tgccatcttc gaacttgggc tccgcgagtg gggttaagtc gtaacaaggt a
                                                     ---------- ---------- ---------- ---------- ---------- -
                                                     tgccggattc aaacctgaat tttgcaagga gggttaagtc gtaacaaggt a
                                                     tgccgtattc aaacctgaat tccgcaaggg gggtt----- ---------- -
                                                     ---------- ---------- ---------- ---------- ---------- -
                                                     tgccgtattc aaacctgaat tccgcaagga gggttaagtc gtaacaaggt a
                                                     tgccgtattc aaacctgaat tttgcaagga gggttaagtc gtaacaaggt a
                                                     ---------- ---------- ---------- ---------- ---------- -
                                                     tgccgtattc gaacctgaat tttgcaaggg gggttaagtc gtaacaaggt a
                                                     tgccgtattc aaacctgaat tctgcaaggg gggttaagtc gtaacaaggt a
