# Supplementary material for: Comparative genomic analysis of Methanimicrococcus blatticola provides insights into host adaptation in archaea and the evolution of methanogenesis
Source: ISME Commun. 2021 Sep 9;1:47. doi: 10.1038/s43705-021-00050-y (PMC9723798; doi:10.1038/s43705-021-00050-y)
Supplement: Supplementary file 14 — Supplementary Data Set 4. [file 43705_2021_50_MOESM14_ESM.zip › Supp-data-phy/Figure-S4.phy]

29   1233
1041930_Mconradii              SVKETQKRFI KAMKKKFAEP TSQTTVYKYE GYTQSKRKVE FKKAGDAIAK KRGISAYNPM
1090322_Mtindarius             MADDRKRMFA KHMEIKYTKI TDKTVEYYRL GVDQNPRKLE MKKAGQELAK KRGLVGYNPM
1094980_Mpsychrophilus         MANDRKKMFA KHMEIKFTEI TDMVGKYYRL GVEQNPRKVE MKKAGQEIAK KRGLVGYNPM
1110509_Mharundinacea          GKIHTKKLFV KALNKKFGDL SGTKTVYERL GPEQNARKRE FMEASKKLEG KRGISMYNPY
1111111122_Mstordalenmirensis  ATEKTQKMFL EAMKKKFADP TSNKTTYKRE GWTQSKDKRE FQEWGAKIAK DRGIPAYNVN
1122233_Mshengliensis          V--DREQLFK KALEIKFTDI TSKKAKYLRL GTAQSPRKRE FEQYGKEIAA KRGLPGYDPK
1392998_CMethanoperedens       A----EPRFK KAMETKYAKI TDKKTKYLRL GYTQNPRKVE MTKCGAAITK KRGLQAYDPK
1434100_Msp                    MSADIFAKFK KSMEVKFADI EAKTSKFLRL GPEQSPRKVE MIAAGKEIAE KRGIVGYNPN
1434104_Mmethylutens           MADDRKRLFQ KELEVKFTEI TDKKVTYYRL GVDQNPRKVE MKKAGQEMAK ARGLVGYNPM
1434111_Mlacustris             MSADIFSKFK KAMEVKFTDI TGKTEKFLRL GPAQDARKAE MIKAGKEIAE KRGISFYNPM
1715806_Mflavescens            MAADIFEKFK KSMEVKFADI TSNTTKFLRL GPEQDDRKVE MIKAGKEIAE KRGLAFYNPM
188937_Macetivorans            MAADIFAKFK KSMEVKFTDI TGKTEKFLRL GPEQDARKQE MIKAGKEIAE KRGIAFYNPM
192952_Mmazei                  MAADIFSKFK KSMEVKFTDI TGKTAKFLRL GPEQDARKAE MIKAGKEIAE KRGIAFYNPM
2035255_CMethanoperedens       AV-----RFQ KAMETKYTKI TDKKAKYLRL GYQQNPRKVE MAKCGAAITK KRGLQAYDPK
259564_Mburtonii               MADDRKRMFQ KDLEIKFTEI TDKKVTYYRL GVDQNPRKVE MRKAGQEIAD KRGLVGYNPM
269797_Mbarkeri                MAADIFSKFK KDMEVKFADI TDKTAKFLRL GPEQDPRKVE MIKAGKEIAE KRGIAFYNPM
304371_Mpaludicola             SVKETQKRFI KAMKKKFADP TSTTTVYKYE GYTQSKRKVE FKKAGDAIAK KRGISAYNPM
349307_Mthermophila            AKLHTKKLFV RALTKKFGDL SSQKTEYKRL GPEQSARKRE FMEYSKKLEG KRGISFYNPY
351160_Marvoryzae              AVKETQKRFI KAMKKKFAEP TAQVTKFKYE GYTQSKRKVE FKKTGDAIAK KRGISMYNPM
523844_Mthermophila            MAADIFAKFK KSMEVKFADI TSKTTKFLRL GPEQDNRKVE MIKAGKEIAE KRGLAFYNPM
547558_Mmahii                  MADDRKRMFQ KDLEVKFTDI TDMRIPYYRL GVDQNPRKLE MKKVGKDIAE KRGLAGYNPM
644295_Mevestigatum            VDKDKERRFK KELERKFTEI TDKKTEYQRM GVAQSPRKME MLKAGQELSK KRGLVGYNPD
679901_Mzhilinae               MTTDRERRFK KQLEIKFTSI TDTRNKYHRL GVDQDPRKRE MREAGQKVAK ERGLVGYNPM
867904_Mhollandica             MAAD-KKMFA KHLEIKFTKI TDMVGKYYRL GVDQNPRKVE MKKAGQELAK KRGLVGYNPM
91560_Mblatticola              AQEDIFARFK RSMEIKFADI TSKTEKFYRL GPEQSPRKRE MIKAGKEIAK KRGLAGYNPM
990316_Mconcilii               AVKHTKKLFV KALNKKFGDL ASQKVEYKRL GPEQNARKRE FMEYAKKLEG KRGMTGYNPY
GCA009776675_UMethani          ---------- ---------- ---------- ---------- ---------- ----------
GCA009783635_UMethani          AQEDIFARFK RSMEIKFADI TSKTEKFLRL GPEQSPRKRE MIKAGKEISM KRGLAGYNPA
GCA009784005_UMethani          AQEDIFARFK RSMEIKFADI TSKTGKYYRL GPEQSPRKRE MIKAGKEIST KRGLAGYNPM

                               VHMGGPLGQR QLMPYVVSGT DVVCEGDDLH FVNNAAMQQF WDEIRRTVIV GLDTAHATLE
                               MHCGGPLGQR ALTPSFLSGT DDMVEIDDLH YVNNAAMQQM WDDIRRTVIV GLDMAHETLE
                               MHCGGPLGQR ALTPSFISGT DMMVEIDDLH YVNNAAMQQM WDDIRRTVVV GMDMAHETLE
                               LHAGGPLGQR QLVPYKLSTT EYIVEGDDLH FVNNPAMQQM WDDIRRTIVV GLDMAHEVLE
                               VHLGGTLGQR QLMPYNVSGT DVMCEGDDLH YVNNPAMQQM WDEIRRTVIV GLDTAHETLT
                               LHLGGPLGQR QITPYVVSST DTLCDGDDLH FVNNAAMQQM WDDIRRTVIV GMDLAHETLE
                               LHLAGPMGQR QLTPYTISGT DIVCDGDDLH FVNNAAMQQE WDDIRRTCIV GLDLAHETLE
                               MHMGAPLGQR AITPYTLSGT DIVAEPDDLH YVNNAAMQQM WDDIRRTCIV GLDMAHETLE
                               MHCGGPLGQR AITPSFVSGT DIMVETDDLH YVNNAAMQQM WDDIRRTTIV GMDMAHETLE
                               MHTGAPLGQR AITPYTISGT DMVCEPDDLH YVNNAAMQQM WDDIRRTCIV GLDLAHETLE
                               MHSGAPLGQR AITPYTISGT DMVCEPDDLH FVNNAAMQQF WDDIRRTCIV GLDMAHETLE
                               MHMGAPLGQR AITPYTISGT DIVAEPDDLH YVNNAAMQQM WDDIRRTCIV GLDMAHETLE
                               MHSGAPLGQR AITPYTLSGT DIVAEPDDLH YVNNAAMQQM WDDIRRTCIV GLDMAHETLE
                               LHLAGPMGQR QLTPYTISGT DIVCDGDDLH FVNNAAMQQE WDDIRRSCVV GLDLAHEVLE
                               MHCGGPLGQR ALTPSFISGT DIMVESDDLH YVNNAAMQQM WDDIRRTTIV GMDMAHETLE
                               MHSGAPLGQR AITPYTISGT DIVCEPDDLH YVNNAAMQQM WDDIRRTCIV GLDMAHETLE
                               VHMGGPLGQR QLTPYVVSGT DVVVEGDDLH FVNNAAMQQF WDEIRRTVIV GLDTAHATLE
                               LHCGGPLGQR QLVPYKLSNT EYIVEGDDLH FVNNPAMQQM WDDIRRTVVV GLDMAHEVLE
                               VHMGGPLGQR QLMNYVVSGT DIAVEGDDLH FVNNAAMQQF WDEIRRTVIV GLDTAHATLE
                               MHSGAPLGQR AITPYTISGT DMVCEPDDLH YVNNAAMQQF WDDIRRTCIV GLDMAHETLE
                               MHCGGPLGQR ALTPSFISGN DMMVENDDLH YVNNAAMQQM WDDIRRTCIV GMDMAHETLE
                               LHAGGQLGQR ALTPSYLSGT DMLTEMDDLH YVNNAAMQQM WDDIRRTCIV GMDSAHETLE
                               MHCGGPLGQR AITPSFVSGT DIMVEPDDLH YVNNAAMQQM WDDIRRTCIV GLDMAHETLE
                               MHCGGPLGQR ALTPSFISGT DMMVEVDDLH YVNNAAMQQM WDDIRRTCIV GIDLAHETLE
                               MHTGAPLGQR AITPYRISGT DLVCDPDDLH YVNNAAMQQM VDDIKRTNIV GLDMAHDTLE
                               VHAGGPLGQR QLVPYKLSST EYVVEGDDLH FVNNPAMQQF WDDIRRTIVV GLDMAHEVLQ
                               ---------- ---------- ---------- ---------- ---------- ----------
                               MHSGKPLGQR AITPYRISGT DLVCDPDDLH YVNNAAMQQM VDDIKRTNIV GLNLAHDTLE
                               MHSGKPLGQR AITPYRISGT DLVCDPDDLH YVNNAAMQQM VDDIKRTNIV GLNMAHDTLE

                               KRLGKTVTPE TISNYLAVLN HAMPGAAVVQ EHMVETHPGL TDDCYVKVFT GDDELADSID
                               KRLGIEVTPE TINHYLETLN HALPGGAVVQ EHMVETHPAL VDDCYVKMFT GDDELADEID
                               KRLGIEVTPE TINHYLETLN HALPGGAVVQ EHMVETHPAL VDDCYVKVFT GDDELADEID
                               KRLGKEVTPE TINNYLEILN HAMPGAAVVQ EHMVETHPAL VDDCNVRMFT GDDDLADEID
                               RRLGKEVTPE TINGYLEALN HTMPGAAIVQ EHMVETHPAL VEDCFVKVFT GDDDLAAEID
                               KRLGKEVTPE TINHYLEVLN HAMPGAAVVQ EMMVETHPGL VDDCYVKVFT GDDELADEID
                               KRLGKEVTPE TINYYLEVLN HAMPGAAIVQ EHMVETHPAL VDDCYVKVFT GDETLQDEID
                               KRLGKEVTPE TINHYLETLN HAMPGAAVVQ EMMIETHPAL VDDCYVKIFT GDDALADEID
                               KRLGIEVTPE TINHYLEVLN HALPGGAVVQ EHMVETHPAL VDDCYVKIFT GDDELADEID
                               KRLGKEVTPE TINHYLETLN HAMPGAAVVQ EMMIETHPAL VDDCYVKIFT GDDELADEID
                               KRLGKEVTPE TINHYLEVLN HAMPGAAVVQ EMMVETHPAL VDDCYVKVFT GDDSLADEID
                               KRLGKEVTPE TINHYLETLN HAMPGAAVVQ EMMVETHPAL VDDCYVKIFT GDDELADEID
                               KRLGKEVTPE TINHYLEVLN HAMPGAAVVQ EMMVETHPAL VDDCYVKVFT GDDELADEID
                               KRLGKEVTPE TINYYLEVLN HAMPGAAIVQ EHMVETHPAL VDDCYVKIFT GDETLQDEVD
                               KRLGIEVTPE TINHYLEVLN HALPGGAVVQ EHMVETHPAL VDDCYCKIFT GDDELADEID
                               KRLGKEVTPE TINHYLEVLN HAMPGAAVVQ EMMVETHPAL VDDCYVKVFT GDDALADEID
                               KRLGKTVTPE TISNYLAILN HAMPGAAVVQ EHMVETNPAL TDDCFVKVFT GDDELADSID
                               KRLGKEVTPE TINNYLEILN HAMPGAAVVQ EHMVETHPGL VEDCNVRVFT GDDDLADEID
                               KRLGKTVTPE TISNYLAVLN HAMPGAAVVQ EHMVETHPGL TDDCFVKVFT GDDELADSID
                               KRLGKEVTPE TINHYLEVLN HAMPGAAVVQ EMMVETHPAL VDDCYVKVFT GDDSLADEID
                               KRLSIEVTPE TINHYLEVLN HALPGGAVVQ EHMVESHPAL VDDCYVKIFT GDDELADEID
                               KRLGIEVTPE TINHYLEVLN HAIPGGAVVQ EHMVETHPGL TEDCYVKIFT GDDDLADEID
                               KRLGMEVTPE TINHYLEVLN HALPGGAVVQ EYMVETHPAL VDDCYVKIFT GDDDLADEID
                               KRLGIEVTPE TINFYLETLN HALPGGAVVQ EHMVETHPAL VDDCYCKIFT GDDELADEID
                               KRLGKEVTPE TINNYLENLN HSLPGGAVVQ EMMVECHPGL VDDCYVKMFT GNDDLADEID
                               KRLGKEVTPE TINNYLEILN HAMPGAAVVQ EHMVETHPGL VDDCNVRVFS GDDALADEID
                               ---------- ---------- ---------- ---------- ---------- ----------
                               KRLGKEVTPE TINNYLENLN HSLPGGAVVQ EMMVECHPGL VDDCYVKMFT GNDDLADEID
                               KRLGKEVTPE TINNYLENLN HSLPGGAVVQ EMMVECHPGL VDDCYVKMFT GDDELADEID

                               KQYVIDINKA FPKDRAAQLK KAIGKSLWQA VHIPTIVVRT CDGGTTSRWS AMQIGMSFID
                               SQFLIDINKA FPEEQAEQLK AAIGKNSFQA AHIPTIVSRT TDGGQTSRWM AMQVGMSFIS
                               KQFLIDINKQ FPAEQAETIK AAIGKTSWQA AHIPTIVSRV TDGAQTSRWM AMQVGMSFIS
                               DQYLIDVNKL FPAEQAEEIK AAMGKTSWQA IHIPTIVSRT CDGGTTSRWS AMQLSMTFID
                               KPFLVDINKL FPKAQAEQLK KAIGKTLWQG VHIPTIVSRT CDGGNTSRWS AMQIGMSFIA
                               KRFLIDIDKQ FGEEKAAQIK AAIGKTTWQA VHVPTIVVRT CDGATTSRWT AMQIGMSFIA
                               KQFVINIDNE FPAEQAKQIK AGIGKTSWQA VHIPTIVTRT EDGPGTSRWM AMQVGMTFIS
                               SQFVININKM FPEEQAEQIK ASIGKTTWQA IHIPTIVSRT TDGAQTSRWA AMQIGMSFIS
                               DQFLIDINKQ FPEDQAEALK AAIGKTTWQA AHIPTVVSRT TDGAQTSRWM AMQVGMSFIA
                               KQYLININKM FTPEQAAQLK ASVGKTTWQA IHIPTIVSRT TDGAQTSRWA AMQIGMSFIS
                               KQFLIDINKE FPEEQAAQIK ASIGKTSWQA IHIPTIVSRT TDGAQTSRWA AMQIGMSFIS
                               KQYVINVNKM FSEEQAAQIK ASIGKTTWQA IHIPTIVSRT TDGAQTSRWA AMQIGMSFIS
                               KQYVININKM FSEEQAAQIK ASMGKTTWQA IHIPTIVSRT TDGAQTSRWA AMQIGMSFIS
                               KQFVINIDNE FPANQAKQIK AAVGKTSWQA VHIPTIVTRT EDGPGTSRWM AMQVGMTFIS
                               DQFLININKQ FPEEQAEALK AAIGKTTWQA AHIPTIVSRT TDGAQTSRWM AMQVGMSFIA
                               KQFLIDINKE FSEEQAAQIK ASIGKTSWQA IHIPTIVSRT TDGAQTSRWA AMQIGMSFIS
                               KQYVLDINKA FPKDQAAALK KAVGKSLYQA VHIPTTVVRT CDGGTTSRWS AMQIGMSFID
                               PQYLIDINKL FPADQAEQLK AAIGKTTWQA IHIPTIVVRS CDGGTTSRWS AMQLSMTFID
                               KQYVLDINKA FPKEQAAQLK KAIGKQLFQA VHIPTIVVRT CDGGTTSRWS AMQIGMSFID
                               KQFLIDINKE FPEEQAAQIK ASIGKTSWQA IHIPTIVSRT TDGAQTSRWA AMQIGMSFIS
                               DQFLIDIDKQ FPAEQAEQLK ASIGNTTWQA AHIPTIVSRT TDGGQTTRWT AMQIGMSYIA
                               DQFLIDIDKE FPEDQAQQLK ESIGKTTWQV AHIPTVVSRT TDGGQTRRWM AMQLGMSFIN
                               KQFLIDINKE FPEEQAEQLK KSIGKTTWQA AHIPTIVSRT TDGGQTSRWI AMQVGMSFIS
                               KQFLIDINKE FPEEQAAQIK AAIGKTTWQA AHIPTVVSRV TDGAQTTRWM AMQVGMSFIS
                               KQFLIDINKM FPAEQAEQLK AAIGNTSWQA LHIPTIVIRS TDGGQTSRWS AMQIGMSFIS
                               DQYKIDINKM FPEDQAETLK AAIGKTTWQA IHVPTIVVRT CDGGTTSRWS AMQLCMTFID
                               ---------- ---------- ---------- ---------- ---------- ----------
                               KQFLIDINKM FPAEQAAQLK AVIGNTSWQA LHIPTIVIRS TDGGQTSRWS AMQIGMSFIS
                               KQFLIDINKM FPAEQAAQLK AAIGHTSWQA LHIPTIVIRS TDGGQTSRWS AMQIGMSFIS

                               AYKMCAGEAA VADLAFAAKH ASLVEMADIL PARRARGPNE PGGLSFGFLA DIVQTDRKYP
                               AYSMCAGEAA VADLSYAAKH AGVVQMGEML PARRARAPNE PGGIPFGHMA DIIQTSRKTP
                               AYSMCAGEAA VADLSYAAKH AGVLSMGEML PARRARGPNE PGGISFGHFA DIIQTSRVTP
                               AYNMCAGEAA VADLAFAAKH AAVIQMADML PARRARGPNE PGGLSFGFLA DMVQTSRVKP
                               AYNMCAGEAA VADLAFAAKH ASLVEMANFL PARRARGPNE PGGLSFGFMA DMIQTDRIYP
                               AYRMCAGEAA VADLAYAAKH AALVGMGDML PARRARGPNE PGGLQFGYLA DIVQADRV-T
                               AYHMCAGEAA VGELAFTAKH AGLVEMSDMI PARRARGPNE PGGLSFGHMA DIVQTSRKTP
                               AYAMCAGEAA VADLSFSAKH ASLVSMGEML PARRARGPNE PGGLSFGHMA DVIQTSRVDV
                               AYNMCAGEAA VADLSYAAKH AGVISMGDML PARRARGPNE PGGISFGHMA DIVQTSRVDA
                               AYNMCAGEAA VADLSFAAKH AALVSMGEML PARRARGPNE PGGLSFGHLS DIIQTSRTVT
                               AYAMCAGEAA VADLSFAAKH AALVSMGEML PARRARGPNE PGGLSFGHLS DIIQTSRKVL
                               AYAMCAGEAA VADLSFAAKH AALVSMGEML PARRARGPNE PGGLSFGHLS DIVQTSR-VS
                               AYAMCAGEAA VADLSFAAKH AALVSMGEML PARRARGPNE PGGLSFGHLA DIIQTSR-VS
                               AYHMCAGEAA VGELAFTAKH AGLVEMGDMI PARRARGPNE PGGLSFGHMA DICQTNRKGP
                               AYNMCAGEAA VADLSYAAKH AGVISMGDML PARRARGPNE PGGISFGHMA DIIQTSRVDA
                               AYAMCAGEAA VADLSFAAKH AALVSMGEML PARRARGPNE PGGLSFGHLS DIVQTSR-VS
                               AYKMCAGEAA VADLAFAAKH ASLVEMADIL PARRARGPNE PGGLSFGFLA DIVQTNRKYP
                               AYNMCAGEAA VADLAYAAKH AAVLQMSDML PARRARGPNN PGGLSFGFMA DMVQTSRVKP
                               AYKMCAGEAA VADLAFAAKH ASVVEMGNLL PARRARGPNE PGGVSFGFLA DIVQTHRKYP
                               AYAMCAGEAA VADLSFAAKH AALVSMGEML PARRARGPNE PGGLSFGHLA DIVQTSRKVL
                               AYGMCAGEAA VADLSYAAKH AGVVNMGDML PARRARAPNE PGGVTFGNLS DIVQTSRVNP
                               AYHMCAGEAA VADLSYAAKH ASVINMGEML PARRARAENE PGGIPFGHMA DIIQTSRAYP
                               AYNMCAGEAA VADLSYSAKH AAVVSMGDML PARRARAPNE PGGLTFGHMA DIVQTSRKTP
                               AYSMCAGEAA VADLSYAAKH AGVISMGEML PARRARGPNE PGGISFGHLS DIVQTSRVDP
                               AYNMCAGEAA VADLSYAAKH AGSINMGEML PARRVRAPNE PGGVSFGHLC DIVQSSRVNV
                               AYNMCAGEAA VADLAYAAKH AAVLQMSDML PARRARGPNN PGGISFGFMS DMVQTSRVKP
                               ---------- ---------- ---------- ---------- ---------- ----------
                               AYNMCAGEAA VADLSYAAKH AGSINMGEML PARRVRAPNE PGGVSFGHLC DIVQSSRVNV
                               AYNMCAGEAA VADLSYAAKH AGSINMGEML PARRVRAPNE PGGVSFGHLC DIVQSSRVNV

                               DDPVKSSLEV VAAGCMLYDQ IWLGSYMSGG VGFTQYATAA YTDDILDDFT YYGYDYAKGK
                               EDPANVTLEV VGGACMLYDQ IWLGSYMSGG VGFTQYATAA YCNNILDDNL YYNVDYINDK
                               EDPAKVALEV VGGGCMLYDQ IWLGSYMSGG VGFTQYATAA YTNNILDDNL YYDVDYINDK
                               FDPPQVSLNV VAAGAMLYDQ IWLGSYMSGG VGFTQYATAA YTNDVLDDFS YYACDYGVDK
                               EDPVKSSLEV VAAGCMLYDQ IWLGSYMSGG VGFTQYATAA YTDNILDDYS YYGNDYAK-K
                               DDKVKASLEV VAAGAMLYDQ IWLGSYMSGG VGFTQYATAA YTNNILDDFS YYGYEYAVDK
                               DDPVNVALQT ASAASMLYDQ IWLGGYMSGG VGFTMYATPA YTNDILDDYV YWGADYAQKK
                               DDPAHVSLEV VGAGCMLYDQ IWLGSYMSGG VGFTQYATAA YTDDILDNNT YYDVDYINDK
                               EDPAHVALEV VGAGCMLYDQ IWLGSYMSGG VGFTQYATAA YTNNILDDNL YYNVDYINDK
                               DDPAKVALEV VGAGCMLYDQ IWLGSYMSGG VGFTQYATAA YTDDILDNNT YYDVDYINDK
                               DDPAKVALEV VGAGCMLYDQ IWLGSYMSGG VGFTQYATAA YTDDILDNNV YYDVDYINDK
                               KDPAKIALEV VGAGCMLYDQ IWLGSYMSGG VGFTQYATAA YTDDILDNNT YYDVDYINDK
                               QDPAKIALEV VGAGCMLYDQ IWLGSYMSGG VGFTQYATAA YTDDILDNNT YYDVDYINDK
                               EDPVNVILQT ASAATMLYDQ IWLGGYMSGG VGFTMYATPA YTNDIVDDFL YWADEYASKK
                               EDPAHVALEV VGAGCMLYDQ IWLGSYMSGG VGFTQYATAA YTNNILDDNL YYNVDYINDK
                               EDPAKIALEV VGAGCMLYDQ IWLGSYMSGG VGFTQYATAA YTDDILDNNT YYDVDYINDK
                               DDPCKSSLEV VAAGCMLYDQ IWLGSYMSGG VGFTQYATAA YTDDILDDFT YYGYDYAKGK
                               WDPTQVSLNV VAAGTMLYDQ IWLGSYMSGG VGFTQYATAA YTNDVLDDFS YYGVDYAVEK
                               DDPVKSSLET VASGCMLYDQ IWLGSYMSGG VGFTQYATAA YTDDILDDFC YYGYDYIKGK
                               DDPAKVALEV VGAGCMLYDQ IWLGSYMSGG VGFTQYATAA YTDDILDNNT YYNVDYINDK
                               DDPANVTLEV VGAGCMLYDQ IWLGSYMSGG VGFTQYSTAA YTNNILDDNL YYDVEYINDK
                               DDPAKTALEV VGAGCMLYDQ IWLGSYMSGG VGFTQYATAA YTNNILDDNL YYDIEYINDK
                               EDPANIALEV VGAGCMLYDQ IWLGSYMSGG VGFTQYATAA YTNNILDDNL YYDVDYINDK
                               EDPAHVALEV VGAGCMLYDQ IWLGSYMSGG VGFTQYATAA YTNNILDDNL YYNVDYINDK
                               DDPAKVALEV VGAGCVMYDQ IWLGSYMSGG VGFTQYATAG YTDDILDNNL YYNIDYINKK
                               QDPVYVSLNV VAAGSMFYDQ IWLGSYMSGG VGFTQYATAA YTNDVLDDFS YYGVDYANDK
                               ---------- ---------- ---------- ---------- ---------- ----------
                               EDPAKVALEV VGAGCVMYDQ IWLGSYMSGG VGFTQYATAG YTDDILDNNL YYTVDYINKK
                               EDPAKVALEV VGAGCVMYDQ IWLGSYMSGG VGFTQYATAG YTDDILDNNL YYTVDYINKK

                               YKM--PTKPT MDIVNDLGTE VTLYGIEQYE KYPTTLEDHF GGSQRATVLA AASGVTTALA
                               YDGAAKVKAN LEVVKDIATE STIYGLENYE KYPTTLEDHF GGSQRATSLS AAAGSAVSLA
                               YDGAAKVKAT LEVVKDIATE STIYGLENYE KYPTTLEDHF GGSQRATSLS AAAGCATAIA
                               FGDWGKAPAT LETSKDIATE TTLYAMEQYE SFPTLLEDHF GGSQRSAVMA AASAIGSACL
                               YGEDGKAPST MDVVNDLGTE VTLYGIEQYE KYPTTLEDHF GGSQRATVLA AASGVTVAIA
                               YGGPAQAPAT LETVKDIATE TAIYAIEQYE YFPTLLEDQF GGSQRAAVVA AAAGIATGLA
                               YGKFGSAKAT IETVKDIGTE VTLYGIEAYE KYPTTLEDHF GGSQRATVLA IAAGASTAMA
                               YGGAA-VKAS LEVVKDIATE STLYGIETYE NYPTALEDHF GGSQRATMLA AASGVACSLA
                               YDGAAKVKAT MDVVKDIATE STIYGLENYE KYPTALEDHF GGSQRATMLS AAAGSATALA
                               YKGAAKVKAS LEAVKDIATE STLYGIETYE KFPTALEDHF GGSQRATVLA AAAGVACSLA
                               YNGAAKIKAT LDVVKDIATE STIYGIETYE KFPTALEDHF GGSQRATVLA AAAGVATALA
                               YNGAAKVKAT LDVVKDIATE STLYGIETYE KFPTALEDHF GGSQRATVLA AASGVACALA
                               YNGAAKVKAT LDVVKDIATE STLYGIETYE KFPTALEDHF GGSQRATVLA AASGVACALA
                               YGGRGKAKAT IDTVKDIATE STLYSLEAYE KYPTTLEDHF GGSQRATVCS IAAGGATALA
                               YDGAAKVKAT MDVVKDIATE STIYGIENYE KYPTALEDHF GGSQRATVLS AAAGSATALA
                               YNGAAKVKAS LEVVKDIATE STLYGIETYE KFPTALEDHF GGSQRATVLA AAAGVACSLA
                               YKIG-QTKPT MDIVNDLSTE VTLYGIEQYE KYPTTLEDHF GGSQRATVLS AAAGVTTAIA
                               YGGFAKAPAN LEVVKDLATE VTLYALEQYE SFPTLLEDHF GGSQRAGVTA AASGITCAIA
                               YGIA-KAKPT MDVVNDIGTE VTLYGIEQYE KYPTTLEDHF GGSQRATVLS AAAGVTTSLA
                               YNGAAKIKAT LEVVKDIATE STIYGIETYE KFPTALEDHF GGSQRATVLA AAAGVATALA
                               YDGAAKVAPS MDVIKDIATE STLYGLENYE KYPVALEDHF GGSQRATVLS AAAGSAGSLA
                               YNNAGKAPAT MDVVKDIATE STLYGLENYE KYPTALEDHF GGSQRATVLS AAAGSATSIA
                               YDGAAKVKPT LDVVKDIATE STIYGLENYE KYPTALEDHF GGSQRATVLS AAAGSATAIA
                               YNGAAKVKAT LEVVKDIATE STLYGMENYE KYPTALEDHF GGSQRATVLS AAAGAATAIA
                               YNNAAKVKAT NDIIKDIATE STLFGIEEYE RYPSALEDHF GGSQRATSLA AAAGCGVSIA
                               FGGFAKAPAT IDVAKELATE VTLYGIEQYE AFPTLLEDHF GGSQRAAVLA AASGITSAIA
                               ---------- ---------- ---------- ---------- ---------- ----------
                               YNNAGNVKAT NEVIKDIATE STIFGIEEYE RFPSALEDHF GGSQRATSLA AAAGCGVSIA
                               YNNAGKVKAT NEIIKDIATE STIFGIEEYE RYPSALEDHF GGSQRATSLA AAAGCGVSIA

                               TGSSNAGLSA WYLSMYLHKE AWGRLGFFGY DLQDQCGATN VFSCRSDEGA MCELRGPNYP
                               TGNGNAGLSG WYLCMYLHKE SHGRLGFFGY DLQDQCGATN VLSYQSDEGL ALELRGPNYP
                               TGNGNAGLSA WYLSMYLHKE AHGRLGFFGY DLQDQCGATN VLSYQSDEGL ALELRGPNYP
                               TGNSQSGLAA WYLSHLIHKD GWGRMGFFGY DLQDQCGPTN VFSYQGDEGS PLELRGANYP
                               TGNSNAGLSG WYLSMLLHKD AWGRLGFYGY DLQDQCGSTN TFSVRSDEGA PDELRGANYP
                               TGNSQAGLSG WYLAQYLLKE AEGRLGFFGY DLQDQCGAAN VFSYQSDEGL PLELRGPNYP
                               TGHSNAGLSA WYLSMYLHKE AWGRLGFYGY DLQDQCGATN VFSLGSDEGA IGEVRGANYP
                               TGNGNAGLSG WYLSMYVHKE AWGRLGFFGF DLQDQCGATN ICTYQGDEGL PGELRGPNYP
                               TGNGNAGLSA WYLSMYIHKE AHGRLGFFGY DLQDQCGATN VFSFQSDEGL PLELRGPNYP
                               TGNANAGLSG WYLSMYVHKE AWGRLGFFGF DLQDQCGATN VLSYQGDEGL PDELRGPNYP
                               TSNANAGLSG WYLSMYLHKE AWGRLGFFGY DLQDQCGATN VLSYQGDEGL PNELRGPNYP
                               TGNANAGLSG WYLSMYVHKE AWGRLGFFGF DLQDQCGATN VLSYQGDEGL PDELRGPNYP
                               TGNANAGLSG WYLSMYVHKE AWGRLGFFGF DLQDQCGATN VLSYQGDEGL PDELRGPNYP
                               TGHSQAGLSA WYLSMYLHKE AHGRLGFFGY DLQDQCGATN VFSIASDEGC IGECRGANYP
                               TGNGNAGLSG WYLSMYLHKE ALGRLGFFGF DLQDQCGATN VFSFQSDEGL PLELRGPNYP
                               TGNANAGLSG WYLSMYLHKE AWGRLGFFGF DLQDQCGATN VLSYQGDEGL PDELRGPNYP
                               TGNSNAGLSG WYMSMYLHKE AWGRLGFFGY DLQDQCGATN VFSCRSDEGA IDELRGPNYP
                               TGNSQAGLAG WYLSQLLHKE AHGRLGFFGY DLQDQCGPTN VFSYQSDEGN PLELRGANYP
                               TGNANAGLSA WYLSMYLHKE AWGRLGFFGY DLQDQCGATN VFSCRSDEGA IDELRGPNYP
                               TGNANAGLSG WYLSMYLHKE AWGRLGFFGY DLQDQCGATN VLSYQGDEGL PNELRGPNYP
                               TGNANAGLSA WYLCMYLHKE GHGRLGFFGF DLQDQCGATN TFSYQSDEGL PHELRGPNYP
                               TGNSNAGLSA WYLSMYLHKE AHGRLGFFGF DLQDQCGAAN VFSYQSDEGL PLELRGPNYP
                               TGHGNAGLSA WYLSMYLHKE AHGRLGFFGY DLQDQCGATN VFSYQSDEGS PIELRGPNYP
                               TGNGNAGLSG WYLSMYLHKE GHGRLGFFGF DLQDQCGATN VLSYQSDEGL PVELRGPNYP
                               TGNGNAGLSG WYLSMYLHKE AWGRLGFYGY DLQDQCGASN VCSYQGDEGA PAELRGPNYP
                               TGHSQIGLAG WYLSMLLHKE AWGRLGFFGY DLQDQCGPTN VFSYQSDEGN PLELRGANYP
                               ---------- ---------- ---------- ---------- ---------- -------NYP
                               TGNGNAGLSG WYLSMYLHKE AWGRLGFYGY DLQDQCGASN VCSYQGDEGA PAELRGPNYP
                               TGNGNAGLSG WYLSMYLHKE AWGRLGFYGY DLQDQCGASN VCSYQGDEGA PAELRGPNYP

                               NYAMNVGHQG GYAGIAGAAH FGRGDAWTAS PLIKVCFADK NLAFDFTEPR KEFARGAIRE
                               NYAMNVGHQG GYTAIASAAH AGRGDAYAVN PLVKVCFADD LLPFDFSKPR KEFARGALRE
                               NYAMNVGHQG GYSGITSAAH AGRGDAFAVN PLIKVCFADE LLPFDFTAPR KEFGRGALRE
                               NYAMNVGHQG EYAGISSAAH AGRFDAYACN PLIKVCFANP ALIFTWDDIR KGYGMGGARE
                               NYAMNVGHQG GYAGIAKAAH VGRRDAFAVS PLVKVCFADP NLWFDFAAPR KEFARGALRE
                               NYAMNVGHQG EYAGIASSGH IGRGDAFVVN PLVKVAFADP LLNFDFTQVR KEFAKGAVRE
                               NYAMNVGHQG GYTTVVSAAH AGKKDAFCVN PLVKSCFADD LVNFDFADPR GAFGKAALRE
                               NYAMNVGHQG GYGGIASAAH STRGDAFAVN PLIKVCFADD LLPFDFTAPR REFGRGAIRE
                               NYAMNVGHQG GYTAIASAAH AGRGDAWAVN PLIKVCFADD LLPFDFTAPR KEFGRGAIRE
                               NYAMNVGHQG GYAGIAQAAH ASRGDAFTVN PLIKICFADD LMPFNFAEPR REFGRGALRE
                               NYAMNVGHQG GYAGIAQAAH AGRGDAFTVN PLVKVCFADE LLPFNFAEPR KEFGRGALRE
                               NYAMNVGHQG GYAGIAQAAH SGRGDAFTVN PLLKVCFADE LMPFNFAEPR REFGRGAIRE
                               NYAMNVGHQG GYAGIAQAAH SGRGDAFTVN PLIKVCFADD LMPFNFAEPR REFGRGAIRE
                               NYAMNVGHQG GYTSVVAAAH AGK-DAFCVN PLVKVCFADE LINFDFADPR GAFGKAALRE
                               NYAMNVGHQG GYAAITSAAH AGRGDAWAVN PLIKVCFADD MLPFDFTAPR KEFGRGALKE
                               NYAMNVGHQG GYAGIAQAAH SGRGDAFTVN PLLKVCFADD LLPFNFAEPR REFGRGAIRE
                               NYAMNVGHQG GYAGIAGAAH FGRGDAWTAS PLIKICFADK SLAFDFTEPR KEFARGAIRE
                               NYAMNVGHQG EYAGISSAAH AGRGDAFACN PLIKVTFANP ALVFDWTDIR LCFGKGGARE
                               NYAMNVGHQG GYTGIAGAAH YGRGDAWVAS PLIKIAFADK SLAFDFTEPR KEFARGAIRE
                               NYAMNVGHQG GYAGIAQAAH AGRGDAFTVN PLVKVCFADD LLPFNFAEPR KEFGRGALRE
                               NYAMNVGHQG GYAAIAAGAH AGRGDAYALN PLIKVCFADE MLPFDFSQPR KEFGRGALRE
                               NYAMNVGHQG GYAAITSGAH AGRGDAFATN PLIKIAFADD LLPFDFKEPR REFGRGALRE
                               NYAMNVGHQG GYAAITSAAH AGRGDAFALN PLLKICFADD LLPFDFTQPR KEFGRGALRE
                               NYAMNVGHQG GYAAIACAAH AGRGDAYAVN PLIKVCFADN LLPFDFTAPR KEFGRGALRE
                               NYAMNVGHQG GYAGITMAAH STRGDAYTVN PLVKVCFADD LLPFDFTRPR YEFGRGALRE
                               NYAMNVGHQG EYAGITSAAH AGRMDAFAVN PLIKVTFANP GLVFDFANVR DCFGKGGARE
                               NYAMNVGHQG GYAGVTMAAH ASRGDAYTAN PLIKVCFADD LLPFDFTRPR YEFGRGALRE
                               NYAMN----- ---------- ---------- ---------- ---------- ----------
                               NYAMNVGHQG GYAGIAMAAH STRGDAYTVN PLVKVCFADD LLPFD----- ----------

                               FMPAGERTLV IPAKFKDKID LYDDKGKLLE KDVPLEAVSP VVNPAIRKIV NLTKRSVAVN
                               FEPAGERSLV IPAKMSDKID IYDDRGKLLE SGVDLTAIAP TRNAAIQNII KDTKRTVAVN
                               FEPAGERSLI IPAKMSDKID IYDDRGKLLE SGVDLMDIAP TRNAAIQNII KDTKRTVAVN
                               FRAAGERSLV MPAVMSDKID LYSDRGVLLK SDVDLSAVSP LKNAAMKKLI NLTKRTVAVN
                               FQPAGERTIV SPGRFEDKVD LYNDRGQKVG SNIPLEALSP TMNPAIKKII NVTKRTVAVN
                               FDRAGERALI LPAKMSDKVD IYSDRGKLLA SDVDIMDLAP TRNRAIRTII HDTKRTAAVN
                               WDRAGERAFV IPAKMADSID LYSDRGAKLK SGVDLNAISP MKNAAIKKIV TGIKRTAAVD
                               FVPAGERSLI IPAKMSDTVD IYDDRGKLLE SNVDIMSLAP TRNAAIQKII MDTKRSVAVN
                               FEPAGERSLI IPAKMSDKVD IYDDRGTLLE SGVDIMALAP TTNAAIGKII KDTKRTVAVN
                               FVPAGERSLI IPAKMSDTVD IYDDRGKLLE SNVDIKNLAP TRNAAIKKII LDTKRSVAVN
                               FMPAGERSLV VPARMSDTVD IYDDRGKLLE SNVDIKSLAP TRNAAIKKII MDTKRSVAVN
                               FMPAGERSLV IPAKMSDTVD IYDDRGKLLE SNVDIMSLAP TRNAAIKKII LDTKRSVAVS
                               FVPAGERSLI IPAKMSDTVD IYDDRGKLLE SNVDIMSLAP TRNAAIKKII LDTKRSVAVN
                               WDRAGERAFV IPAKMADTID LYSDRGAKLK SGVDINDISP MRNAAIKSIV TGIKRTAAVD
                               FEPAGERSLI IPAKMSDKVD IYDDRGTLLE SDVDILNLAP TTNTAIGKII KDTKRTVAIN
                               FVPAGERSLV IPAKMSDTVD IYDDRGKLLE SNVDIMSLAP TRNAAIQSII MDTKRSVAVN
                               FMPAGERTLV IPAKFKDKID LYDDKGKLLE KDVPLEAISP VINPAIRKIV NLTKRTVAVS
                               FRAAGERSLV MPAVMSDKID IYSDRGVLLK SDVDLSAISP LRNAAIQKLA KLTRRTVAVN
                               FMPAGERSLV IPAKYKDKID LYDDKGKLLE KDVPLEAVSP IVNPAIRKIV NLTKRSVSVS
                               FVPAGERSLI IPAKMSDTVD IYDDRGKLLE SNVDIMSLAP TRNAAIKKII MDTKRSVAVN
                               FEPAGERSLI IPAKMSDKID IYDDRGKLLE SGVAIEELAP TRNAAIQRII GDTKRTVAVN
                               FKPAGERSLI IPAEMADNID LYNDRGKLLE SNVDLMDIAP TKNDAIKKII DDTKKSVAIN
                               FSPAGERSLI IPAKMSEKID IYDDRGKLLE SGVDLVEIAP TRNKAIQKIV TETKRSVAIN
                               FMPAGERSLI IPAKMSDKID IYDDKGKLLE SGVDLMDIAP TRNAAIQKIV KDTKRTVAVN
                               FEPAGERTLV IPAKMSDTVD IYSDRGQLLE SNVNIRDLAP VKNKAIQKII MDTKRSVAVN
                               FRAAGERSLV MPAVMSDKID LYSDRGVLLK SDVDLSAVSP LKNAAMQRLI SLTKRTVAVN
                               FEPAGERALI IPAKMSDTVD IYSDRGKLLE SNVNIRDLAP VKXKAXQKII MDTKRSVAVN
                               ---------- ----MSDTVD IYSDRGKLLE SNVNIRDLAP VKNKAIQKII MDTKRSVAIN
                               ---------- ----MSDTVD IYSDRGKLLE SNVNIRDLAP VKNKAIQKII MDTKRSVAIN

                               LEGIETALKT GKVGGKGRQI LGMSLDLPIV KDAEKIAKKV DETIRVSKND DTEVKVVGGG
                               LAGIDKALKT GSMGGAKKQI LGRELDYDIV GNSGAICDAV KKLIQVSDDD DTAVTELSGG
                               LAGIEKALES GKMGGLGRKI LGRELKYDVV ANASAIQDAV KGFVMAKEGD DTNVKVLAGG
                               LAGIENALKT GKVGGQGRQI KGRELKYDVV ANANALAAEI KKLLQVEAGD DTNVQVLGGG
                               LDGIQGALMT GKIGGKGRQI LGRELNLDLV GNADGLAQKV KDLVMVSEGD DTNVQPLGGG
                               LGGIEKALAN GRI-GKVKKI PGKEMKLDIV ANAERLAERV KELVQVNEGD DTTVEVLAGG
                               LAGIEKTLAT SSIGGKGRKI PGREMKLDIV KNADKIRSKV ADLVKVENGD DTNVESLNGG
                               LGGIQNALAT GKMGGKGRQI LGRELDYDIV GRADEIAEKV KALVQVDEGD DTNVTVLNGG
                               LAGIEKGLAT GKYGGKGRQI LGRGLEYDIV GNADAIAESV ANLVKTSDDD DTNVKVIGGG
                               LAGIQGALAS GKMGGKGRQI LGRGLNYDIV GNVDAIAESV KKLIQVDEGD DANVKIFKGG
                               LAGIQGALAS GKMGGRGRQI LGRGLNYDLT GNAEAIAESV KNYVQVDEGD DTEVKIVKGG
                               LAGIQGALAS GKMGGKGRQI LGRGLNYDLV GNADAIAENV KNLVQVDEGD DTSVKVIKGG
                               LAGIQGALAS GKMGGKGRQI LGRGLNYDIV GNVDAIAANV KKLVQVDEGD DTNVRVLKGG
                               LAGIEKTLAT SAIGGKGRKI PGREMKLDIV KNAAAIQKAV TEMVQVDSGD DTVVKALNGG
                               LAGIEKGLAT GKYGGKGRQI LGRSLEYDIV GNADAIAESV ANLVKVSNDD DTVVKVIGGG
                               LAGIQGALAS GKMGGKGRQI LGRGLNYDIV GNADAIAENV KKLVQVDEGD DTNVIKVKGG
                               LEGIESALKT GKVGGKGRQV LGRSLDLSIV KDADKIAKVV ADTVRINKSD DTAVKVIGGG
                               LAGIENALKT GRVGGGRRQI KGRELNYDIV ANASALAEKI KALLQVTPGD DTNVQVLGGG
                               LEGIENALKT GKVGGKGRQV LGKSLDLPLT KDADKIAKKI EELVRVTKGD DTNVKVLGGG
                               LAGIQGALAS GKMGGKGRHI LGRELNYDLV GNADAIAESV KKYVQVDEGD DTLVKVMKGG
                               LGGIQKSLAT GKMGGKARHM PGREMELDIV ENAGAIADSV KEFVQVDSDD DTNIETLGGG
                               LNGIQKALST GKMGGKGRHI PGYELDYDLV GNADSIRDSV EELVRVDPND DTNVESLYGG
                               LAGIEKALST GKMGGKGRQI LGNELDYDIV GNAGAIQDEV QKLVQVSEGD DTNIATLGGG
                               LAGIENALAS GKMGGAGRRI LGRELKYDIV ANASAIQDSV AKLIQVNKDD DTNVQVLAGG
                               LAGIEKSLST GKMGGAAKQI LGRKLEYNLV ENSGALVDAI QKLVQVDEGD DTVVKPLAGG
                               LAGVEGALKT GKVAGGRRQI KGRELNYDVV ANAGALAEKI KTLLQVAPGD DTNVQILGGG
                               LAAIEKSLST GKMGGTAKQI LGHKLEYGLV ADSGALVDAI KKLVQVDEGD DTLVKPLAGG
                               LAGIEKSLAT GKMGGAAKQI LGRKLEYNLV ENSGALMDAI KKLVQVDDGD DTVVKALAGG
                               LAGIEKSLST GKMGGAAKQI LGRKLEYNLV ENSGALIDSI KKLVQVDEGD DTVVKALAGG

                               KYLLVKAPTQ RVEAGAEFVA SLSCTASAVT ETILDMYKVD MFDAPFVKSA VWGTYPQTMD
                               KQLLVQIPSV RTQIGADFVS ASTVTGAAVV QTIIDMFNTD MFDAPIVKSA VWGSYPQTMD
                               KQLLVQVPSV RALVGADYVS ASTVTGAAVV QAIIDMYKTD MFDAPIVKSA VWGSYPQTMD
                               KQLLVQIPTA RVDAASEFVV GMTATAAATC EALVTQFKAG MFEAPMVHAA VWGQYPQTVP
                               KQLKVQVPTE RLNTGATYVA GTTATSSALT QAIIDMFKVD MFQAPMVKSA IWGQYPQTID
                               KFLKVQVPSA RLESGAEYVS SITASAAAIT QAIIELFDVG IFDACMVKAA VWGDYPQTIG
                               KQLLVQVPSP RIDVAAEYVS SLTCAAQATT LAIIDQFNIG MFDGPTIKSA VWGQYPQTLD
                               KNLRIQSPTS RILSGADYMS STTVGAAAVT QTLIDMFGTD MYDAMIVKSA IWGSYPQTMD
                               KQLLVQVPSA RTDAGADFVS GSTVSAAAVV QTIIDTYNTD MFDAPLVKGA VWGSYPQTMD
                               KSLLVQVPES RILSGADYMS ATTVGAAAVT QTVLDMFKTD MYDAPIVKSA VWGSYPQTMD
                               KSLLIQSPSS RIIAGADYMA ATTVGAAAVT QTIIDMFGTD PYDAPIVKGA VWGSYPQTMD
                               KSLLIQAPSS RIAAGADYMS ATTVGAAAVT QTIIDMFGTD MYDAPIAKSA VWGSYPQTMD
                               KSLLIQAPSS RMAAGADFMA ATTVGAAAVT QTLIDMFKTD LYDAPIVKSA VWGSYPQTMD
                               KQLIVQVPSV RIDVAAEYVS SLTCTASAVT QALVSQFNIG MFDAPTVKSA VWGQYPQTLD
                               KQLLVQVPSA RTDAGADFVS GSTVSGAAVV ETIINTFNTD MFDAPLVKGA VWGSYPQTMD
                               KSLLIQSPKS RIIAGADFMS ATTVGAAAVT QTIMDMFGTD PYDAPIVKSA VWGSYPQTMD
                               KSLLVQVPTQ RVEAGAEFVA SLSCTASAVT EAIIDMYKVD MFDGPFVKNA VWGMYPQTMD
                               KQLLVQIPSA RAEIASEFVV GMTAAAAATV EAIIQHFKAG LFDAPMIHAA VWGEYPQTVG
                               KSLLVQVPTQ RIEAGAEFVA GISSTATATV ESILELYKVD MFDGAFVKAA VWGMYPQTID
                               KSLLIQSPSS RMIAGADYMA ATTVGAAAVT QTIIDMFETD PYDAPIVKGA VWGSYPQTMD
                               KQLLVQLPTA RLTAGADYSS ALTVSAAATV QTIVDMFNID MFNAPVVKGA VWGNYPQTMD
                               KQLLIQVPDE RLQAGADYAS ATTVGAAATV QSIIDKFNTD MFVAPIVKAA VWGSYPQTVD
                               KQLLVQVPTV RTTAGADYVS AVTVGAAAVV QSIMNQFNTD IFDAPYVKAA VWGSYPQTMD
                               KQLRVQVPSL RTAIGADYVS ASTVGAAAVV QTIIDMYKVD MFDAPIVKGA VWGSYPQTMD
                               KQVLIQIPTS RLYSGAESTA SMTVSAAAVT QAILDAYNTD MYDSMIVKAA CWGSYPVTVG
                               KQLLVQVPTA RVNAASEFVV GLTGAASATV EALIQQFKVG IVEAPMVHAS VWGEYPQTVG
                               KQILVQIPTS RLTAGAESTA SMTVTAAAVT QAILDAYNTD MYESMMVKAA CWGSYPVTVG
                               KQILVQIPTA RLNAAAESTA SMTVSAAAVT QAILDAYNTD MYDSMIVKAA CWGSYPITVG
                               KQILVQIPTA RLGAAAESTA SMTVSAAAVT QAILDAYNTD MYDSMIVKAA CWGSYPITVG

                               LVGGNVKMIL EIPQKDEGVG YALRNILTNH CVVIARRNTM NVAALSSIFE QAGIWEMGDA
                               MKGANIASIL SIPQNNEGLG YSLRNITTNH VAAITGKKAM NAAALSSIFE QVGMYEMGNA
                               MMGGNIASIL SIPQNNEGLG FSLRNITTNH VAAITGKKAM NAAALSSIFE QVGMYEMGNA
                               MAGGNIASVL NIPQNDEGLG FALRNIMANH IAAITKRNAM NAAALSSIYE QIGNFEMGNA
                               NEGGNVKSML ETPQKDEGYG YSLRNVAVNH VAAATGKRTM NAAALSSIFE QTGIWEMGDA
                               LNGGNVSSIL EIPQKDEGLG FTLRNIMANH IAAITQRNAM NAAALSSILE QCGEFEMGNA
                               MVGGNVKSIV EIPQKDEGFG YTLRNVMANH LAATCRFNAM NTAALCSTLE TVGVFEMGDA
                               LMGGSVAGIL NIPQNNEGLG FSLRNIMANH VAAITNRSAM NAAALSSIYE QSGIFEMGGA
                               MSGGNVASIL SIPQQNEGLG FSLRNIMTNH VAAITGRKAM NAAALSSIYE QAGMFEMGNA
                               LMGGNVAGIL NIPQNNEGLG FSLRNIMANH VAAITSRGAM NAAALSSIYE QSGIFEMGGA
                               LMGGMVQGIL SIPQNNEGLG FSLRNIMANH VAAICNRNAM NTSALSSIYE QSGIFEMGGA
                               LMGGNVQGVL SIPQNNEGLG FSLRNIMANH IAAITSRGAM NAAALSSIYE QSGIFEMGGA
                               LMGGQVQGIL SIPQNNEGLG YSLRNIMANH VAAITNRGAM NAAALSSIYE QSGIFEMGGA
                               MVGGNVKSIV EIPQKDEGFG YTLRNVMANH LAAVCKKNAM NTAALCSILE NTGVFEMGDA
                               MSGGNVASIL SIPQQNEGLG FSLRNIMTNH VAAITGRKAM NAAALSSIYE QAGMYEMGNA
                               LMGGQVQGIL SIPQNNEGLG FSLRNIMANH VAAISNRNAM NASALSSIYE QSGIFEMGGA
                               LVGGNVKMIL EIPQKDEGVG YALRNILTNH CVVIAKRNTM NVAALSSIFE QAGVCEMGDA
                               MNGGNVASVL NIPQNDEGLG FAYRNVMANH IAAITKRNAM NAASLAAILE QMGEFEMGNA
                               LEGGNVKSIL DVPQKDEGVG YALRNIPTNH CVIISKRNAM NAAALNSIFE QAGVWEMGDA
                               LMGGNVQGIL SIPQNNEGLG FSLRNIMANH VAAICNRNAM NTAALSCIYE QTGIFEMGGA
                               MAGGNIASIL NIPQKNEGLG YSLRNIMTNH IAAITEKKAM NAAALSSIFE QAGMFEMGNA
                               LSGGNIASIL KIPQQNEGLG YSLRNIMTNH IVAITNKKAM NAACLSSIYE QVAMYEMGNA
                               LAGGNVASIL SIPQKNEGLG FSLRNIMTNH IAAITQRKAM NAAALSSVYE QAGIYEMGNA
                               MMGSNVASIL SIPQNNEGLG YSLRNITTNH IAAITGKRAM NSAALSSIFE QVSMYEMGNS
                               MAGSPIKGIL DIPQNNEGLG YSLRNITSNH VAAITRRNAM NAAALSSIYE QSGIFEMGGA
                               MNGGNVASVL NIPQNDEGLG FALRNVMANH LAMITKRNAM NAAALASIYE QIGEMEMGNA
                               MAGSPIKGIL DIPQNNEGLG YSLRNITANH LAAITKRNAM NAASLASIYE QAGIFEMGGA
                               MSGSPIQGIL DIPQNNEGLG YSLRNITANH LAAITRRNAV NAASLASIYE QAGIFEMGGA
                               MAGSPIQGIL DIPQNNEGLG YSLRNITSNH LAAITKRNAM NAASLASIYE QAGIFEMGGA

                               VGPWERYQLL GFAYQGLNAN NLLYNTVKEN GKNGTIGSVV ATIVGKAIED KVIKVEKTLP
                               VGPFERHQLL GLAYQGLNAG NYVYDIVKEN GKDGTIGTVI QSTVDRALEA GIISVDKTAP
                               VGPFERHQLL GLAFQGLNAN NIVFDLVKEN GKNGTIGTVV QSVVDKALEA GIISVDKTAP
                               IGIFERYQML GLAYQGLNAN NMVYDLVKSN GKTGTIGTVV HSVVERAVED KVIKAGEKLP
                               IGWNERLQLC GLAMQGLNAN NLTYSLVKEN GQTGTIGSVV GSTVEKAKAA GVIKADTTWP
                               IGMFERHQLL GLAYQGLNAN NIVYETVKEQ GKSGTIGTVV HSIVERALED GVISVDKVAP
                               LGIQERHRLL AYSHQGLNAN NLVYGTVKEQ GKTGTIGTVV HAIVGKALDD KIISADKKFA
                               VGMFERQQLL GLACQGLNAN NIVYETVKEN GKDGTIGTVL QSIVGRAIED GVISVDKTAP
                               VGSFARHQLL GFAYQGLNAN NIVYEMVKEN GKTGTVGSVI ETVVEKALEA GIIEVDHKAP
                               VGMFERHQLL GLACQGFNAN NVVYDTVKKN GKDGTIGTVL QSIVGRAIED GVISVDKTAP
                               VGIFERQQLL GLAYQGLNAN NLLYDIVKEN GKDGTIGTVI ESVVRRAIED GIISVDKTAP
                               VGMFERHQLL GLACQGLNAN NVVYDIVKEN GKDGTIGTVI ESIVGRAVED GVISVDKTAP
                               VGMFERHQLL GLAYQGLNAN NMVYDIVKEN GKDGTIGTVI ESIVGRAIEN NVISVDKTAP
                               IGNQTRHRLL AFSHQGLNAN NMVYGTTKAL GKTGTIGSAV HACVEKAIAD KVISADKKFA
                               VGSFERHQLL GFAYQGLNAN NVVYDIVKEN GKTGTIGTVI DTVIEKAIDL GVIEVDHTAP
                               VGMFERHQLL GLAYQGLNAN NLLYDIVKEN GKDGTIGTVI ESVVRRAIEA GIISVDKTAP
                               VGPWERYQLL GFAYQGLNAN NLVYSTVKEN GKNGTIGSVV ASVIGKAIED KVIKVEKTLP
                               IGIFERHQLL ALAFQGLNAN NMVYDLVKKN GKTGTIGTVV HSVVERALED KVIKPGKKFP
                               IGPWERYQLM GFAYQGLNAN NLVYSTVKEN GKNGTVGSVV ATIVGKAIED KVIKVEKTLP
                               VGIFERQQLL GLAYQGLNAN NLLYDMVKEN GKEGTIGTVV ESVVRRAIED GVISVDKTAP
                               VGEFERHQLL GFACQGLNAN NVVYDLVKDN GKDGTVGTVV QSVVERAIED NVIEVDKTAP
                               VGEFERQQLL GLAYQGLNAN NLVYDIIKDN GKDGTIGTVI DSTVNRALED NVISVDKTAP
                               VGMFERFQLL GFAYQGLNAN NIVHEIVKEN AKDGTVGTVV QSTVEKALEA GIISVDKTAP
                               VGLFERHQLL GLAYQGLNAN NMVCDIVTKN -KTGTIGTVV ESTVERAIED GVIAVDKKAP
                               IGDFERHQLL GLAYQGLNAN NMVYDMVKEN GKDGTVGTVI ESMVDRAIEN KVIHVDKTGA
                               MGIFERHQLL GMAYQGLNAN NMVYETVKAN GKTGTIGTVV QSIVGKALED KVIKAGKKLP
                               IGDFERHQLL GLAYQGLNAN NMVYDMVKEN GKSGTIGTVV QSTVEKAIEN KVIHVDKTGA
                               VGDFERHQLL GLAYQGLNAN NMVCEMVAQN GKDGTIGTVV ESTVARAIED KVIHVDKTGA
                               IGDFERHQLL GLAYQGLNAN NMVCEMVSEN GKDGTIGTVI ESTVARAIED KVIHVDKTGG

                               SGYKLYTTDD IALWNAYTAV ATMAATMVNC GALRGAQAVS STLLYVNDLI ERETGLPGCD
                               SGYNFYKAND VSMWNACAAA GQLAATMVNV GAGRAAQNVS STILYYNDIL EKETGLPGTD
                               SGYNFYKAND VSMWNACAAA GQLAATMVNC GAARAAQNVS STLLYFNDIL EKETGLPGCD
                               SGFVMYEAVD VPMWNAYCAA GTLAATMVNC GALRGAQAVS STLLYFNDVI EKETALPGCD
                               SGFKAMKTDD VAAWNAYAAS CTLAATIVNC GAARGAQAVS STLLYSNDLL EHETGLPGCD
                               SGYKFYKAND VMLWNAYAAA GSLAATMVNC GAARAAQCVS STLLYFNDLL EKETGLPGCD
                               SGYTTYKTSD VGRWNAYCAA GTMAATMVNC GAMRAPQSVS AVLLYFNDIV EKETSLPGCD
                               SGYNFYKAND VPMWNAYAAA GTLAATLVNC GAGRAAQNVS STLLYFNDML EKETGLPGCD
                               SGYNFYKAND VSMWNACAAA GQLAATLVNC AAGRAAQNVS STILYFNDML EKETGLPGCD
                               SGYKFYKAND VPMWNAYAAA GTLAATMVNC GAGRAAQNVS STLLYFNDML EKETGLPGCD
                               SGYKFYKAND VPMWNACAAV GTLAATMVNC GAGRAAQNVS STLLYFNDIL EKETGLPGCD
                               SGYKFYKAND VPMWNAYAAA GTLAATFVNC GAGRAAQNVS STLLYFNDIL EKETGLPGCD
                               SGYKFYKAND VPMWNAYAAA GTLASTLVNC GAGRAAQNVS STLLYFNDII EKETGLPGCD
                               SGYTTYKTND VGKWNAYCAA GTLVATLINC GAQRAPQAVS SVLLYFQDLI EKETSLPGCD
                               SGYKFYKAND VSMWNACAAA GQLAATLVNC GAGRAAQNVS STIVYFNDIL EKQTGLPGCD
                               SGYNFYKAND VPKWNACAAV GTLAATLVNC GAGRAAQNVS STLLYFNDIL EKETGLPGCD
                               SGYKLYTTDD IPLWNAYTAA ATMAATMVNC GALRGAQAVS STLLYTNDLI ERETGLPGCD
                               SGYVMYEAND VSMWNAYNAA GVLAATMVNC GALRGAQAVS STLLYYNDLV EKETALPGCD
                               SGYKVYTTDD IPKWNAYAAA GVMAATMVNC GALRGAQAVS STLLYYNDLL ERETALPGVD
                               SGYKFYKAND VPMWNAYAAA GTLAATMVNC GAGRAAQNVS STLLYFNDIL EKETGLPGCD
                               SGYNFYKAQD VSMWNAYAAA GQLAATMVNC AAGRAAQNVS STILYYNDII EKETGLPGCD
                               SGYSFYKAND VPMWNAYAAA GQLAASMVNC GAGRSPQNVS STLLYFNDII EKETGLPGCD
                               SGYNFYKAED VAMWNACASA GSLAATMVNV GAGRAAQNVS STLLYFNDIL EKETGLPGCD
                               SGYNFYKAND VSKWNAYAAA GMLAATMVNC GAGRAAQNVS STILYFNDIL EKETGLPGCD
                               SGYKFYKADD VAMWNAYAAA GTLAASMVNC GASRAAQDVA ATMLYFNDIL EKETGLPGCD
                               SGYVMYEAND VSKWNAYAAA GVLAATMVNC GSLRGAQAVS STLLYFNDII EKETALPGCD
                               SGYKFYKADD VAMWNAYAAV GTLAATMVNC GASRAAQDVS ATMLYFNDIL EKETGLPGCD
                               SGYKFYKADD VAKWNAYAAA GTLAATMVNC GASRAAQDVA ATMLYFNDIL EKETGLPGCD
                               SGYKFYKADD VAKWNAYAAA GTLAATMVNC GAARAAQGVA ATMLYFNDIL EKETGLPGCD

                               FGKVEGTAVG FSFFSHSIYG GGGPGVFNGN HVVTRHSKGF AIPCVSAACS LDAGTQMFTP
                               MGRAQGTAVG FSFFSHSIYG GGGPGIFNGN HVVTRHSRGF AIPCVCAAVS LDAGTQMTTI
                               MGRSQGTAVG FSFFSHSIYG GGGPGIFNGN HVVTRHSRGF AIPCVCAAVS LDAGTQMFTV
                               WGKVMGTAVG FSFFSHSIYG GGGPGVFNGN HVVTRHSRGF AIPCVSAAVA LDAGTQMFTP
                               FGKVMGTAVG FSFFSHSIYG GGGPGVFNGN HIVTRHSKGF AIPCVAAAVS IDAGTQMFSV
                               YGKVQGTAVG FSFFSHSIYG GGGPGVFNGN HIVTRHSRGF AIPCVAAAVA LDAGTQMFSP
                               FGKVQGVAVG FSFFSHSIYG GGGPGTFNGN HVTTRHSKGL GVPCVAAAVA LDAGVQIYSP
                               YGKVQGVAVG FSFFSHSIYG GGGPGVFNGN HVVTRHSRGF AIPCVCAAVA LDAGTQMFTI
                               MGRAQGTGVG FSFFSHSIYG GGGPGIFNGN HVVTRHSRGF AIPCVSAACS LDAGTQMITI
                               YGKVQGVAVG FSFFSHSIYG GGGPGVFNGN HVVTRHSRGF AIPCVCAAVA LDAGTQMFTI
                               YGKVEGTAVG FSFFSHSIYG GGGPGVFNGN HVVTRHSRGF AIPCVCAAVA LDAGTQMFTI
                               YGKVQGVAVG FSFFSHSIYG GGGPGVFNGN HVVTRHSRGF AIPCVCAAVA LDAGTQMFTI
                               YGKVQGTAVG FSFFSHSIYG GGGPGVFNGN HVVTRHSRGF AIPCVCAAVA LDAGTQMFTI
                               FGKVQGAAVG FSFFSHSIYG GGGPGVFNGN HVVTRHSKGL AVPCVAAAVA LDAGVQVYSP
                               MGRAQGTGVG FSFFSHSIYG GGGPGIFNGN HVVTRHSRGF AIPCVSAACA IDAGTQMITI
                               YGKVEGTAVG FSFFSHSIYG GGGPGVFNGN HVVTRHSRGF AIPCVCAAVA LDAGTQMFSI
                               FGKVEGTAVG FSFFSHSIYG GGGPGVFNGN HVVTRHSKGF AVPCVSAACS LDAGTQMFSP
                               FGRVMGTAVG FSFFSHSIYG GGGPGVFNGN HIVTRHSRGM AIPCVAAAVA LDAGTQMFTP
                               FGKVQGTAVG FSFFSHSIYG GGGPGIFNGN HVVTRHSKGF AVPCVSAACA LDAGTQMFSP
                               YGKVEGTAVG FSFFSHSIYG GGGPGVFNGN HVVTRHSRGF AIPCVCAAVA LDAGTQMFSI
                               MGRAQGTAVG FSFFSHSIYG GGGPGVFNGN HIVTRHSRGF AIPCVSAGVS LDAGTQMFSI
                               YGRVQGTSVG FSFFSHSIYG GGGPGIFNGN HIVTRHSRGF AIPCVAASAS LDAGTQMFTP
                               FGKVQGTAVG FSFFSHSIYG GGGPGIFNGN HIVTRHSRGF AIPCVSAAVS LDAGTQMFTI
                               MGRAQGTAVG FSFFSHSIYG GGGPGIFNGN HVVTRHSRGF AIPCVCAACS LDTGTQMFTI
                               YGKLQGASVG FSFFSHSIYG GGGPGIFNGN HVVTRHSRGF AIPCVAAACS LDAGTQMFTI
                               FGRVMGTAVG FSFFSHSIYG GGGPGVFNGN HVVTRHSRGF AIPCVAAAVA LDAGTQMFTP
                               YGKVQGSSVG FSFFSHSIYG GGGPGIFNGN HVVTRHSRGF AIPCVAAAVA LDAGTQMFTI
                               YGKVQGAAVG FSFFSHSIYG GGGPGIFNGN HVVTRHSRGF AIPCVAAAVS LDAGTQMFTI
                               YGKVQGAAVG FSFFSHSIYG GGGPGIFNGN HVVTRHSRGF AIPCVAAAVS LDAGTQMFTI

                               EATSGII-SV FGEIPEFREP LIHVAKGAYK PQFYPGKTSV AQNRKKFMYK MEKIRSLSDD
                               EKTSTLVGNV FGSIPEFKEP IKAVAGALYE LQYYPGATSV AENRRKHMGK VEKLREISDD
                               EKTSALVGSV FGSIPEFKEP IKAVAGALYK PQFYPGATSV AENRRKHMGK VEKLRDISDD
                               EMTSGLVGAV YGEIKEFREP IVAVAEAV-- ---------- -------MSD LEKLRDISDA
                               EATSKIIGIV YGDLPEFKDP ITAVAKAA-- -QLIPGTSKV AANRRKALKT LDKVRDVSDD
                               EMTSAVVGTV YGSIPEFREP IKTVAASLYE PQYYPGNTSV AQNRRKHMGN VEKLREISDE
                               AKTSQLVGDV FSAVDEFREP IKAIAEAVYK PQYYPGNTSV AKNRRKHMDD LEKLRDIADE
                               EATSGLIGNV FGTIGEFSEP IKAVAGAL-- ---------- -------MGD LEKIREISDE
                               EKTSGLVGNV FGSIEEFREP IKAVAGALYE AQYYPGATSV AENRRKHMGD VEKLREVSDD
                               ESTSGLIGDV FGGIKEFREP IKAVAGALYK PQFYPGATSV GANRRKHMGK LEKLREISDE
                               ESTSGLIGDV FGAIPEFREP IKAVAGALYE RQFYPGATSV AENRRKHMGK LEKLREISDE
                               ESTSGLIGDV FGSIEEFRQP IKAVAGALYE AQYYPGATSV GANRRKHMGK LEKLREISDE
                               ESTSGLIGDV FGSIDEFRQP IKAVAGALYE SQYYPGATSV GANRRKHMGK LEKLREISDE
                               EKTSGLVGDV FSAVDEFREP IKAVAGAVYK PQYYPGSTSV AKNRRKFMDD VEKMRDISDE
                               EKTSALVGNV FGSIEEFREP IKAVAGALYE AQYYPGATSV AENRRKHMGK VEKLREVSDD
                               ESTSGLIGDV FGAIPEFREP IKAVAGVLYE RQYYPGATSV AANRRKHMGK LEKLREISDE
                               EATSGIL-GI FGEIAEFREP LSHVAKGAYK AQYYPGKTSV AQNRKKFMYK LEKIRSLSDD
                               EMTSGLVGAI YGEIKEFREP IVSVAEAIYT PQYYPGNTSV GANRRKHMGN LEKLRDIPEA
                               ESTSKAM-EV FGEIPEFNQP LVAVAKGAYK PQFYPGKTSV AQNRKKFMYK MEKLRSLSDD
                               ESTSGLIGDV FGAIQEFREP IKAVAGVLYE RQFYPGATSV AENRRKHMGK LEKLREISDE
                               EKTSGLIGDV FGSIKEFREP IKAVAESLYE AQFYPGATSV AENRRKHMGK VEKLREISDD
                               EATSSLIGDV FGSIETFREP IDAVAKALIE KQYHPGKTSV AKNRSKHMND LEKLREISDE
                               EKTSGLIGDV FGSIKEFREP INAISEALYE PQFYPGNTIV AENRRKHMGK LEKLREISDE
                               EKTSSLVGNV FGSIPEFKEP IKAVAGALYK PQYYPGATSV AANRRKHMGD VEKLREISDD
                               ESTSQLIGDV FGTMDEFREP IKAVAGALYK AQYYPGTTSV AANRRKHMHD LEKLREISDE
                               EMTSGLVGAI YGEIKEFREP IVSVAEAVYT PQFYPGSTSV GINRRKHMGN VEKLRDIPEA
                               ESTSALIGDV FGTIDEFREP IKAVAGAVYT AQYYPGTTSV AENRRKHMSK LEKLREISDE
                               ESTSALIGDV FGTMDEFREP IKAVAGALYK AQYYPGTTSV AQNRRKHMHN LEKLREISDE
                               ESTSALIGDV FGTMDEFREP IKAVAGALYT AQYYPGATSV AANRRKHMHK LEKLREVSDE

                               DVVLILGHRT PGSAYKTCHP PLKESGEPDD PIRKIVEPIP GAAAGDRIRY IQFTDSMYFA
                               DLTLVLGHRA PGSDYPSTHP PLAEMGEPEC SVREMVEPTP GAKAGDRVRY VQFVDSMYNG
                               DLTLMLGHRA PGSDYPSTHP PLAEMGEPDC SIRQTVEATP GAKAGDRVRY VQFVDSMYNA
                               DVVTIMGHRA PGADYPSTHP PLAEMGEPDC PIRQLVTPTP GAAAGDRIRY SQFADSMYNA
                               DVVAILGHRT PGTAYPATHP PLAEMGEPED PMRELVKPTE GAAAGDRIRY IQFTDSMYFA
                               DLTAILGHRA PGSDYPSTHP PLAEMGEPDC PIREIVEPTP GAAAGDRIRY VQWTDSMYNA
                               DLTAILGHRA PGSDYPSTHP PLSEMGEPDD PIREIVEPTP GAAAGDRVRY VQYADSMYNA
                               DLTAVLGHRA PGSDYPSTHP PLAEMGEPAC SVREAVEATP GAKAGDRVRY VQFADSMYNA
                               DLTLVLGHRA PGSDYPSTHP PLAEMGEPEC SIREIVEPTP GAKAGDRVRY VQFVDSMYNA
                               DLTAILGHRA PGSDYPSTHP PLAEMGEPAC SVREAVTATP GAAAGDRVRY VQFSDSMYNA
                               DLTAILGHRA PGSDYPSTHP PLAEMGEPAC SIRENVEPTP GAKAGDRVRY VQFTDSMYNA
                               DLTAVLGHRA PGSDYPSTHP PLAEMGEPAC SIREAVAATP GAAAGDRVRY VQFADSMYNA
                               DLTAVLGHRA PGSDYPSTHP PLAEMGEPAC SVREAVAPTP GAAAGDRVRY VQFADSMYNA
                               DLTALLGHRA PGSDYPSTHP PLSEIGEPAC PVREVVEPTP GAAAGDRMRY VQFADSMYNG
                               DLTLVLGHRA PGSDYPSTHP PLAEMGEPEC SVREMVEATP GAKAGDRVRY VQFVDSMYNA
                               DLTAVLGHRA PGSDYPSTHP PLAEMGEPAC STRENVAATP GAAAGDRVRY IQFADSMYNA
                               DVVIMLGHRA PGSAYKTIHP PLKEGGEPDD PIRKIVEPTA GAAAGDRIRY CQFTDSMFYA
                               DVVAIMGHRA PGADYPSTHP PLKEMGEPDC PIRQLVEPTP GAAAGDRVRY SQFADSMYFA
                               DIVIMLGHRA PGSAYKTIHP PLTESNEPDC PIRKLVEPTP GAKAGDRIRY NQYADSMYFA
                               DLTAILGHRA PGSDYPSTHP PLAEMGEPAC PIREIVEPTP GAKAGDRVRY VQFTDSMYNA
                               DLTIILGHRV PGTDYPSTHP PLAEMGEPEC SIREMVEPTD GAKAGDRIRY VQFVDSMYNA
                               DLTLILGHRS PGSDYPSTHP PLEEMGEPEC SIREIVEPTE GAKAGDRIRY AQWVDSMYNA
                               DLTLILGHRA PGSDYPSTHP PLAEMGEPEC SIRELVEPTE GAKAGDRVRY VQFVDSMYNA
                               DLTMILGHRP AGSDYRSTHP PLAEMGEPEC SIRQTVEPTP GAKAGDRVRY VQFVDSMYNG
                               DLTAILGHRA PGQDYPSTHP PLAEMEEPPC PIRELVEPTP GAKAGDRVRY VQFVDSMYNA
                               DVVAVMGHRA PGADYSSTHP PLKEMGEPDC PIRQIVAPTA GAAAGDRVRY SQWTDSMYFA
                               DLTAILGHRS PGQDYPSTHP PLAEMEEPPC PVRELVEPTP GAKAGDRIRY VQFVDSMYNA
                               DLTAILGHRA PGQDYPSTHP PLAEMEEPPC PVRELVEPTP GAKAGDRIRY VQFVDSMYNA
                               DLTAILGHRA PGQDYPSTHP PLAEMEEPPC PVREAVAPTP GAKAGDRVRY VQFVDSMYNA

                               PMVPYLRSWM ACTRYRGVDP GTLSGRQIIE TRERDLEKIA KETMETEMYD AARTGYRGCT
                               PSVPYVRSYS AAINFRGVDP GTLSGRQVVE ARERDMEEVA KFQMETEMTC PALASLRGAT
                               PATPYFRSYA AAINFRGVDP GTLSGRQVVE ARERDMEQVA KFQLETEMTC PALASLRGAT
                               PAIPYFRSYW AAINCRGSDP GTLSGRQIVE ARERDIEQYT KIMMDTEMCD PALATMRGCT
                               PMVPYVRSWM AATRFRGVDP GTLSGRQIIE ARERDLDKLG KMLLESEAFD CARSGVRGCT
                               PATPYWRSYY AAINHRGVDP GTLSGRQIVE ARERDVEVYG KMSIETEMTC PALAGLRGAT
                               PATPYFRSYH AAINFRGVDP GTLSGRQVNE MRERDLEEYT KRQSETEITD WGLAGMRGCT
                               PATPYFRSYF AAINFRGVDP GTLSGRQIVE ARERDMEECA KVQMETEISC PGLSGMRGAT
                               PSTPYFRSYA AAINYRGVDP GTLSGRQVVE ARERDMEEIA KFQLETEMTC PALASLRGAT
                               PATPYFRSYF AAINFRGVDP GTLSGRQIVE ARERDMEKCA KVQMETEMSC PALSGMRGAT
                               PATPYFRSYF AAINFRGVDP GTLSGRQIVE ARERDMEQCA KVQMETEITD PALSGMRGAT
                               PATPYFRSYF AAINFRGVDP GTLSGRQIVE ARERDMEQCA KVQMETEMTD PALAGMRGAT
                               PATPYFRSYF AAINFRGVDP GTLSGRQIVE ARERDMEQCA KVQMETEMTD HALAGMRGAT
                               PAVPYWRSYH AAINFRGVDP GTLSGRQVNE MRERDMEEYA KRQSETEITD WGLAGMRGCT
                               PSTPYFRSYA VAINHRGVDP GTLSGRQVVE ARERDMEEVA KFQLETEMTC PALASLRGAT
                               PATPYFRSYF AAINFRGVDP GTLSGRQIVE ARERDMEQCA KVQMETEITD HALAGVRGAT
                               PAVPYLRSWM AATRYRGVDP GTLSGRQIVE ARERDVEKIT KELMETEVYD AARSGLRGCT
                               PSIPYWRSYW AAINCRGADP GTLSGRQIIE ARERDIEAYT KKLMDSEMTD VARCSMRGCT
                               PMVPYLRSWM AVTRYRGVDP GTLSGRQIIE ARERDLEKIT KETFETEMFD PARTSLRGCT
                               PATPYFRSYF AAINYRGVDP GTLSGRQIVE ARERDMEKCA KVQMETEITD PALSGMRGAT
                               PSTPYFRSYN TAINFRGVDP GTLSGRQVVE ARERDMEELA KFQLETEMTC PALACLRGAS
                               PATPYFRTYH AAINFRAVDP GTLSGRQLVE ARERDMEKMT KVQLETEMTC PGLAGLRGAT
                               PATPYFRSYF AAINFRGVDP GTLSGRQVVE ARERDMENVA KVSLETEISC PALSGLRGAT
                               PSVPYFRSYG AAIKFRGVDP GTLSGRQVVE ARERDMEEVA KFQIETEMFD PALSSLRGAT
                               PSVPYVRSYY AAINFRGVDP GTLSGRQIVE ARERDMEVVA KDQIETEMTC PARSSLRGAT
                               PSIPYFRSYW GAINCKGCDP GTLSGRQIIE ARERDIEDYT KAQYDSEMTD VALCSMRGCT
                               PSVPYIRSYY ASINFRGVDP GTLSGRQIVE ARERDMELVA KDQLETEMTC PARAGIRGAT
                               PSVPYVRSYY AAINFRGVDP GTLSGRQIVE ARERDMELVA KDQLETEMTD PARSSIRGAT
                               PSVPYVRSYY AAINFRGVDP GTLSGRQIVE ARERDMEVVA KDQLETEMTD PARSSIRGAT

                               VHGHSLRLNE NGMMFDMLQR VVLKNGNVYG VKNQVGDPLD RKINLGKPMS DEELKKRTTI
                               VHGHSLRLPE DGVMFDMLDR CRKEGDSIIM HKDQVGRPID KKVNLGKPMS PEEAAKRTTI
                               VHGHSLRLPE DGLMFDMLDR TRKEGNIVIM HKDQVGRPID KKVNLGKPMS EEEAAKRTTI
                               VHGHSLRLDE DGMMFDMLAR TELSDGNVYY VKDQVGIPLD RKVNAGKPMS EAEAKKRTTI
                               VHGHSLRLDQ NGMMFDMLQR SVMPDGSVSI VKDQVGRPLD KAVPVGKPMS DADLKSRTTI
                               VHGHSCRLQE DGVMFDMLDR RRLEGGTIIM DKDQVGVPLD RKVDLGKPMS EEEAAKRTTI
                               VHGHSLRLQE DGVMFDMLDR RRLEGGNIVM DKDQVGVPID RKVNLGKPIS EAEAAKRTSI
                               VHGHSVRLQE DGVMFDMLDR RRLENGTIIM DKDQVAIPID RKVDLGKPMS EEEAAKRTTI
                               VHGHSLRLPE DGIMFDMLDR CRLENGVVIM HKDQVGRAID KKVDFGKPMS EEEAAKRTTI
                               VHGHSVRLQE DGVMFDMLDR RRLEGGTIIM DKDQVAIPLD RKVDLGKPMS EEEAAKRTTI
                               VHGHSVRLQE DGVMFDMLDR RRLEGGTIIM DKDQVAIPLD RKVDLGKPMS SEEAAKRTTI
                               VHGHSVRLQE DGVMFDMLDR RRLEGGVIIM DKDQVAIPLD RKVNLGKPMS SEEAAKRTTI
                               VHGHSVRLQE DGVMFDMLDR RRLEGSTIIM DKDQVAIPLD RKVDLGKPMS SEEAAKRTTI
                               VHGHSLRLQE DGVMFDMLDR RRLEGGVIVS DKDQVGVPID RKVNLGKPMS EAEAAKRTTI
                               VHGHSLRLPE DGIMFDMLDR CRLENGVVIM HKDQVGRAID KKVDFGKPMS EEEAAKRTTI
                               VHGHSVRLQE DGVMFDMLDR RRLENGTIIM DKDQVAIPLD RKVDLGKPMS SEEAAKRTTI
                               VHGHSLRLNE NGMMFDMLQR VVLKNGNVYA VKDQVGDPLD RKVNLGKPMS DAELKKRTTI
                               VHGHSLRLEE NGLMFDMLAR TELADGNVYY VKDQVGIPLD KKINVGKPMS EDELKKRTTI
                               VHGHSLRLNE NGMMFDMLQR QVLKDGTVKA VKDQVGDPLD RKVNLGKPMS EAELKKRTTI
                               VHGHSVRLQE DGVMFDMLDR RRLEGGTIIM DKDQVAIPLD RKVDLGKPMS SEEAAKRTTI
                               VHGHSLRLQE DGVMFDMLER VRLENGTIIV QKDQVGRPID KKVDLGKPMS DEEAAKRTTI
                               VHGHSLRLQE DGVMFDMLDR RRLENGTIVM DKDQQARPID KKVDLGKPMS EDEAAKRTTI
                               VHGHSLRLQE DGVMFDMLDR RRLENGTIIM DKDQVGRPLD KKVDLGKPMS EDEAAKRTTI
                               VHGHSLRLQE DGVMFDMLDR ARLEDGIVKM HKDQVGRPID KKVQLGKPMS AKEAAKRTTI
                               VHGHSVRLQE DGVMFDMLDR ARLEGDVIIM DKDQVAIPLD RKVNLGKPMS EDELAKRTTI
                               VHGHSLRLEE NGMQFDMLAR TELSDGNVYG VKDQVGIPLD KKVNLGKPMS EAEAKKRTTI
                               VHG------- ---------- ---------- ---------- ---------- ----------
                               VHGHSVRLQE NGVMFDMLDR SRLEGDVIIM DKDQVAIPLD RKVNLGKPMS EAELAKRTTI
                               VHGHSVRLQE DGVMFDMLDR SRREGDVIIM DKDQVAIPLD RKVNLGKPMS EEELAKRTTI

                               YRIDGVPFRS DAEVVGWVQR IHNLRTKCGF APK
                               YRVDNVAFRD DAEVIEWVHR VFDQRTTYGF KPE
                               YRVDNVAFRN DKEVIEWVHR VFDKRTIYGF KPE
                               FRCDNVSFRT FDEGLVTLHH MWERRSKWGF RPE
                               YRVDGEAARA DKELITYIQR IHTLRTMWGF KPM
                               YRVDNVPFRS DSEVVEWVQR IWELRTRYGF QPQ
                               YRVDNISFRS DKEVVEHVQR VWELRTRYGF QPK
                               YRVDNVPARS DAEVIEWIHR VFDQRTSFGF QPK
                               YRVDNVAFRD DAEVIEWVHT VFEKRTAYGF KPE
                               YRVDNVAFRK DAEVIEWIHR VFDQRTSYGF QPK
                               YRVDNVPFRD DAEVIEWVQR IFDLRTKYGF QPK
                               YRVDNVAFRD DAEVIEWVHR VFDQRTSYGF QPK
                               YRVDNVAFRD DAEVVEWVQR IFDLRTKYGF QPK
                               YRVDNVAFRS DKEVIEHVQR VWELRTKYGF VPK
                               YRVDNIAFRD DAEVIEWVHT IFEKRTAYGF KPE
                               YRVDNVAFRD DAEVVEWVHR IFDQRTKFGF QPK
                               YFIGGVPFRS DAEVVGWVQR IHNERTKCGF APK
                               FRYDNVSFRK FDEALEALHH MWEYRTKWGF RPE
                               YRIDGVSFRS DDEVVGWVQR IFTLRTKCGF YPK
                               YRVDNVPFRD DAEVIEWVQR IFDLRTKYGF QPK
                               YRVDNVPYRE DKEVLEWVHR VFEQRTMYGY KPA
                               YRADNVPFRD DDEVVEWVHR IWEQRTEYGF QPK
                               FRADNVAFRD DEEVVEWVHR VWSQRTKYGF QPR
                               YRVDNVAYRS DKEVIEWVHR VFDQRTKYGF KPE
                               YRVDNVSFRS DAEAVEWVQR VYLQRTQYGF RPG
                               FRFDGVPMRQ FDEAIEMTHH MWERRSKWGY RPE
                               ---------- ---------- ---------- ---
                               YRVDNVPFRS DAETVEWVQR VYLQRTQYGF RPG
                               YRVDNVPFRS DAETVEWVQR VYLQRTQYGF RPG
