# Supplementary material for: Comparative genomic analysis of Methanimicrococcus blatticola provides insights into host adaptation in archaea and the evolution of methanogenesis
Source: ISME Commun. 2021 Sep 9;1:47. doi: 10.1038/s43705-021-00050-y (PMC9723798; doi:10.1038/s43705-021-00050-y)
Supplement: Supplementary file 14 — Supplementary Data Set 4. [file 43705_2021_50_MOESM14_ESM.zip › Supp-data-phy/Figure-1A.phy]

26   10126
679901_Mzhilinae@fusion               VQHHIDSYNK FVQVGLQKII DEQGIIETDL EDIYLKLGKI RVEKPIVKEA DGAIERLYPN
2035255_CMethanoperedens@fusion       VRHHVDSFND FLDHGLQKVI EEQRIIETEI EGTYVKLKKI RVGFPVVREA DGAVDKLHPT
523844_Mthermophila@fusion            MQHHIDSFNK FIDYGLQKII DEQRIIETDI EDTYLKLGKI RVEHPVVKEA DGAIEKLYPN
1094980_Mpsychrophilus@fusion         MQHHIDSYNK FLESGLQKII DEQRIIETDL EDTFIKLGKI RVENPVVKEA DGAIERLYPN
644295_Mevestigatum@fusion            VQHHIDSFNK FLESGLQKVI DEQGIIETDL EDIYIKLGNI RVEKPIVKEA DGAIENLYPN
1090322_Mtindarius@fusion             VQHHIDSYNK FLETGLQKII DEQKIIETDL EDTYIKLGNI RVENPVVKEA DGAIENLYPN
192952_Mmazei@fusion                  MQHHIDSFNK FIDYGLQKII DEQRIIETDI EDTYLKLGKI RVEHPVVKEA DGAIEKLYPN
547558_Mmahii@fusion                  VQHHIDSYNK FLSSGLQKVI DEQHLIETDI EDIYVKLGRI RVEKPVVKEA DGAIENLYPN
1110509_Mharundinacea@fusion          VHHHINSFND FIDSGLQKVI DEVGIIETNI EETYVKLGSI RVENPTVTEA DGSVERLYPN
1434111_Mlacustris@fusion             MQHHIDSFNK FIDYGLQKII DEQRIIETDI EDTYLKLGKI RVEHPVVKEA DGAIEKLYPN
188937_Macetivorans@fusion            VQHHIDSFNK FIDYGLQKII DEQKIIETDI EDTYLKLGKI RVEHPVVKEA DGAIEKLYPN
1122233_Mshengliensis@fusion          VKHHLDSFNE FLDRGLQRIV DEEGIIETNI EGTYVRCGKI SVGKPIVREA DGSQTILYPN
1111111122_Mstordalenmirensis@fusion  AQHHINSFDD FIERGLQKII DEQAAIDTDV PGLLVKLGRI RVDTPKVREA DGSLEELYPT
351160_Marvoryzae@fusion              AQHHIDSFNV FLEQGLQKVI DEQGYIETDI EDVKVKLGKI RVGNPVVREA DGSVEPLYPT
259564_Mburtonii@fusion               MQHHIDSYNK FVKHGLQKII NEQGIIETDL EDIYVKLGKI RVEHPVVKEA DGAIEKLYPN
867904_Mhollandica@fusion             VQHHIDSYNK FLESGLQNII NEQGIIETDI EDVYIKLGNI RVEKPVVKEA DGAIEKLYPN
1392998_CMethanoperedens@fusion       VRHHVDSFND FLDYGIQKVI DEQRIIETDI EGVYVRLGKI RTSHPIVREA DGAVDKLYPT
269797_Mbarkeri@fusion                MQHHIDSFNK FIDYGLQKII DEQKIIETDI EDTYLKLGKI RVEHPVVKEA DGAIEKLYPN
1434100_Msp@fusion                    MQHHIDSFNK FIDHGLQKII DEQNIIETDI EDTYLKLGRI RVEHPVVKEA DGAIEKLYPN
990316_Mconcilii@fusion               VHHHINSFND FIDKGLQKVI DEVNIIETNI ENTYVKLGNI RVEKPMVREA DGSVERLYPN
1715806_Mflavescens@fusion            MQHHIDSFNK FIDYGLQKII DEQRIIETDI EDTYLKLGKI RVEHPVVKEA DGAIEKLYPN
304371_Mpaludicola@fusion             AQHHIDSFNV FLDQGLQKVI DEQGFIETDI EDVKVKLGKI RVGNPVVREA DGSVEPLFPT
1434104_Mmethylutens@fusion           MQHHIDSYNK FLKSGLQKII DEQGIIETDL EDIYVKLGRI RVENPVVKEA DGAIEKLYPN
349307_Mthermophila@fusion            VHHHINSFNE FIDRGLQKVI DEVRIIETNI ENTYVKLGKI RVEKPVVMEA DGSVERLYPN
91560_Mblatticola@fusion              VQHHIDSFNK FLDTGLQKII DEQQIIETDI EGTYLKLGKI RVENPVVNEA DGATHRLFPN
1041930_Mconradii@fusion              AQHHIDSFNV FLDQGLQKVI DEQGYIETDI EDVKVKLGKI RVGNPVVREA DGSVEPLFPT

                                      EARLRNLSYS APLYLEMSVV KGETETEPQE TKIGQLPVMI KSNICNLKEL NDEEMVQSGE
                                      EARLRNITYA APLFLSMAIV TPEGEKEEKE AEIGLLPIMI WSKACNLVGL SQKEMIELGE
                                      EARLRNLSYS GPLYLEMSVV KDGVESEVME AKIGQLPIMV KSKVCNLPGL SESEKIRYGE
                                      EARLRNLSYS APLYLQMSVV VGEEEKEPQE AKIGQLPVMI KSDICNLTEL TDEEMVKYGE
                                      EARLRNISYT APLYLQMSVV NGDKETEPME AKIGQLPIMV KSNYCNLVGI NDQEMVQYGE
                                      EARLRNLSYS APLYLQMSVV ENDEEKEPQE AKIGQLPVMI KSNICNLTEI AEDEMVKYGE
                                      EGRLRNLSYS GPLYLEMSVV KDGIESEAME AKIGQLPVMV KSKICNLLGL SEVEKVRYGE
                                      EARLRNLSYS APLFLEMSVV KGGEESEPRE AKIGQLPVMI KSEICNLVGI DDEDMIEHGE
                                      DARLRNLTYA SPLRLEMTIV EGETEKEPVE AMIGMLPIMI MSQVCNLSGL SRDEMIEFGE
                                      EGRLRNLSYS GPLYLEMSVV KEGIESEVIE AKIGQLPIMV KSKMCNLLGL SDTEKVRYGE
                                      EARLRNLSYS GPLYLEMSVV KEGIESEVME AKIGQLPIMV KSKICNLLGL SEPEKVRYGE
                                      MARLRNIKYA APLHLEMQIY QNGEPATGME AEIGQLPVML LSKACNLYGL SKDEIVKMGE
                                      EARLRNITYA APIFLEMTLI QGDIEKEPEE VTVGLMPIMV GSKACNLSRL SDGQMVKLGE
                                      EARLRNITYA AEIFLEMAIV RGEIEGDFIE VNIGQMPIMI GSNKCNLARV TPDEWVKHGE
                                      EARLRNLSYS APLFLEMSVV QNGEEGEPKE AKVGQLPVMI KSDICNLVGI SDAEMVQHGE
                                      EGRLRNLSYS APIFLQMSVV QGEEESEPVE AKIGQLPVMI KSSICNLVEL NEKEMIDYGE
                                      EARLRNITYA APLYLGMTII SPDGEKEEKE AEIGLLPIMV WSKKCNLVGL TEKEMVELGE
                                      EARLRNLSYS GPLYLEMSVV KEGIESEPME AKIGQLPIMV KSKICNLPGL SETEKVRYGE
                                      EGRLRNLSYS GPLYLEMSVV KDGIESEVLE AKIGQLPIMT KSKVCNLLGL SDPEKVRYGE
                                      DARLRNLTYA SPIKLEMTIV EGETEKDPVE ADIGTLPIML NSKVCNLSGL SADEMISFGE
                                      EARLRNLSYS GPLYLEMSVV KDGVESEVME SKIGQLPIMV KSKICNLPGL SESEKIRYGE
                                      EARLRNITYA AELFLEMSIV RGEVEEEAIE VNIGQLPIMI GCNKCNLAKM NSEDWIKNGE
                                      EGRLRNLSYS APLFLEMSVV QNGEEQEPRE AKIGQLPVMI KSDICNLVGI HDSEMIQHGE
                                      DARLRNLTYA SPIKLEMSIV DRGEEKEPVE AMIGMLPIMV MSKVCNLYGM SEEEMVSYGE
                                      EARLRNLSYS APLYLEMSVV KQDTQDEPIE AKIGQLPIML KSKVCNLIGM TDDEKISNGE
                                      EARLRNITYA AELFLEMSIV RGEVEEEAIE VNIGQLPIMI GCKQCNLANL SPEEWVKNGE

                                      DPLDPGGYFI VNGTERVVMT LEDLAPNKIL AEFSERYGDS IEVAKVFSQR RGYRALVVVE
                                      DPQDPGGYFI VNGTERVITT LEDLAPNKIL VEMEERYGEN IEVAKVFSQR RGYRALVVVE
                                      DPLDPGGYFI IGGTERVVMT LEDLAPNKIL VEYGERYGDT IEVAKVFSQR RGYRALVIVE
                                      DPLDPGGYFI VNGTERVVMT LEDLAPNKIL TEFGERYGDM IEVAKVFSQR RGYRALVVVE
                                      DPLDPGGYFI INGTERVVMT LEDLAPNKVM TEFSERYGDP IQVSKVFSQR RGYRALVVVE
                                      DPLDPGGYFI INGTERVVMT LEDLAPNKIL TEFGERYGDT IEVSKVFSQR RGYRALVVVE
                                      DPLDPGGYFI IGGTERVVMT LEDLAPNKIL VEFGERYGDE IEVAKVFSQK RGYRALVIVE
                                      DPLDPGGYFI VNGTERVVMT LEDLAPNKIL AEIGERYGDR IEVSKVFSQR RGYRALVVVE
                                      DPLDPGGYFV VNGSERVIMT LEDLSPNKIL VEYNQRYDDF IEVAKVFSQR QGYRSLVIVE
                                      DPLDPGGYFI VGGTERVVMT LEDLAPNKIL VEYGERYGDS IEVAKVFSQK RGYRALVIVE
                                      DPLDPGGYFI IGGTERVVMT LEDLAPNKIL VEYGERYGDS IEVAKVFSQK RGYRALVIVE
                                      DPLDPGGYFI INGAERVIIT LEDLAPNKIF VERAEQYGET IEVAKVYSQR GGYRALTTVE
                                      DPADPGGYFI VSGSERVIIT LEDLAPNKIF AEYDERYGGR IEVAKVFSQR RGYKALVMAE
                                      DPVDPGGYFI VNGTERVIMT LEDLAPNKIM VEYDDRYGDQ IEVAKVFSQR RGYRALVIVE
                                      DPLDPGGYFI VNGTERVVMT LEDLAPNKIL TELGERYGDS IEVSKVFSQR RGYRALVVVE
                                      DPLDPGGYFI VNGTERVVMT LEDLAPNKIL TEYGERYGDM IEVAKVFSQR RGYRALVVVE
                                      DPQDPGGYFI VNGTERVITT LEDLAPNKIL VEFEERYGEN IEVAKVFSQR RGYRALVVVE
                                      DPLDPGGYFI IGGTERVVMT LEDLAPNKIL VEYGERYGDT IEVAKVFSQK RGYRALVIVE
                                      DPLDSGGYFI IGGTERVVMT LEDLAPNKIL VEYGERYGDN IEVAKVFSQK RGYRALVIVE
                                      DPSDPGGYFV VNGSERVIMT LEDLAPNKIL VEYNQRYDEN IEVAKVFSQR QGYRSLVIVE
                                      DPLDPGGYFI IGGTERVVMT LEDLAPNKIL VEYGERYGDT IEVAKVFSQR RGYRALVIVE
                                      DPMDPGGYFV INGTERVLMT LEDLAPNKIM VEYDDRYGDQ IEVAKVFSQR RGYRALVIVE
                                      DPLDPGGYFI VNGTERVVMT LEDLAPNKIL AEFGERYGDT IEVAKVFSQR RGYRALVVVE
                                      DPLDPGGYFI VNGSERVIMT LEDLAPNKIL VEYNQRYDEF IEVAKVFSQR QGYRSLVIVE
                                      DPLDCGGYFI VGGTERVVMT LEDLAPNKIL TEYGERYGDK IEVAKVFSQK KGYRALVVVE
                                      DPMDPGGYFI INGTERVLMT LEDLAPNKIM VEYDDRYGDQ IEVAKVFSQR RGYRALVIVE

                                      RGRKALLEVS FPSISGRINF ITLMRALGIE TDEDIVNIVS TDPEIMKFML ENLEEAEVGT
                                      RNKKSILEVS FPSISGRINF VTLMRALGIE TDQDIVNTVS DDPEIIKFML ENLEEAEAAN
                                      RGRKSLLEVS FPSISGRVYF VTLMRALGIV TDEDIVNAVS SDPEIIKFML ENLEEAEVET
                                      RGRKSILEVS FPSISGRVNF ITLMRALGVE TDEDLVKVVS TDPEIMKFMF ENLEEAEVST
                                      RGRKSLLEVS FPSISGRVNF ITLMRALGVE TDEDIVKMVS TDQEILKYMF ENLEESEVET
                                      RGRKSLLEVS FPSISGRLNF ITLMRALGVE TDEELVKAVS TDPEIMKFMF ENLEEAEVDN
                                      RGRKSLLEVS FPSISGRVYF ITLMRALGIV TDEDIVNAVS SDPEIIKFML ENLEEAEVET
                                      RGRKALLEVS FPSISGRINF ITLLRALGIE TDEDVVKTVS TDPEIMKFMF ENLEESEVDT
                                      RGRRSILEVS FPSVSGRLNF VTLARALGLE TDMEIVQAVS ENPEIIKFML ENLEEAEVAT
                                      RGRKSLLEVS FPSISGRVYF ITLMRALGIV TDEDIVNAVS SDPEIIKFML ENLEEAEVET
                                      RGRKSLLEVS FPSISGRVYF ITLMRALGIV TDEDIVNAVS SDPEIIKFML ENLEEAEVET
                                      RNRKSILEVS FPSIANSMSL ITMVRALGLE TDEEIVRAVS DNPEVIKYVL ENLEEAEVET
                                      RGRDSILEVS FPSVSGRINY IMLVRALGLV TDQDIVQSIS DDPEIIKFML ENIEEAEQRI
                                      RGRKSILEVS FPSISGRLNL VMLMRALGLE TDQEIVNAVS DDPEIQKFML ENLDEAEADT
                                      RGRKSLLEIS FPSISGRINF ITLMRALGVE TDEDVAKIVS TDPEIMKFMF ENLEEAEVFT
                                      RGRKSLLEVS FPSISGRINF ITLMRALGVE TDQDLVNTVS SDPEIMKFML ENLEEAEVAT
                                      RNRKSILEVS FPSISGRINF VTLVRALGLE TDQDIVNAVS DDPEIIKFML ENLEEAEVGN
                                      RGRKSLLEVS FPSISGRVFF ITLMRALGIV TDEDIVNAVS SDPEIIKFML ENLEEAEVET
                                      RGRKSLLEVS FPSISGRVYF ITLMRALGVV TDEDIVNAVS SDPEIIKFML ENLEEAEVET
                                      RGRRSILEVS FPSVSGRLNF VTLLRSLGME TDMDIVKSVS DNPEIIKFML ENLEEAEVST
                                      RGRKSLLEVS FPSISGRVFF ITLMRALGVV TDEDIVNAVS SDPEIIKFML ENLEEAEVET
                                      RGRKSILEVS FPSISGRLNL VMLMRALGLE TDQDIVNAVS DDPEIQKFML ENLDEAEADT
                                      RGRKSLLEVS FPSISGRINF ITLLRALGIE TDEDVVKVVS TDQEIMKFMF ENLEEAEVHT
                                      RGKRSILEVS FPSVAGRINF VTLVRALGLE TDMDIVKAVS DNPEIMKFML ENLEEAEVST
                                      RGRKSLLEVS FPSITGRLNF ITLIRALGIV TDQDVVTAVS SDPEIVKFML ENLDEAEVDT
                                      RGRKSILEVS FPSISGRLNL VMLMRALGLE TDQDIINAVS EDPEIQKFML ENLDEAEADT

                                      REEAIEKIGS RVASGQATDY QIKRANYVID RYLLPHLGNP TDRIPKAHFL GRMAESCFEL
                                      KTEAMEKIGL RVASGQSRDY QVKRANYVID RYLLPHLGNE IHRIVKAQFI GRMAQACFEL
                                      QEEAIEKIGA RVAAGQAKEY QIKRANYVID RYLFPHLGNI RDRISKAHFL ARMAESCFEL
                                      VEEAMEKIGS RVASGQARDY QIKRANYVID RYLLPHLGNP TNRVAKANFL GRMAESCFEL
                                      TEEAVEKLGS RVASGQAKDY QIKRANYVID RYLLPHLGNP EDRLTKAHFL GRMAESCFEL
                                      IEDAMEKIGS RVASGQARDY QIKRANYVID RYLLPHLGNP HDRAAKANFL GRMAESCFEL
                                      QEEAIEKIGA RVAAGQAKEY QIKRANYVID RYLFPHLGNI RDRVSKAHFL ARMAESCFEL
                                      VEEAVEKIGM RVASGQASEY QVKRANYVID RYLLPHLGNP EDRVAKAHFL GRMAESCFEL
                                      KEEALEKIGG RVAAGQAKEY QKKRAAYVLD RYLLPHIGVE GDRYAKGLFL ARMAEACFEL
                                      QEEAIEKIGA RVAAGQAKEY QIKRANYVID RYLFPHLGNM KERTSKAHFL ARMAESCFEL
                                      QEEAIEKIGA RVAAGQAKEY QIKRANYVID RYLFPHLGNM RDRISKAHFL ARMAESCFEL
                                      QEQALSVLGS KVATGQAKEY QIKRANYVLD RYLLPHIGTE SDRKAKARYL CRMAEAVLEL
                                      QESSMKRLGE KVAAGQATEY QAKRSNYVVD RYLLPHLNDE EARLVKAHFL GRMAEACFKL
                                      SESAMEKIGK RVAAGQAKDY QRKRAFYVID RYLLPHLNPA ESRITKAYFL GRMAEACCEL
                                      IEDAIEKIGG RVASGQAREY QMKRANYVID RYLLPHLGNP ADRIPKAHFL GRMAESCFEL
                                      TREAIEKIGT RVAAGQARDY QMKRANYVMD RYLLPHLGNP KDRFAKAYFI GRMAESCFEL
                                      KEKAMEKIGT RVASGQAREY QIKRANYVID RYLLPHLGNE AHRLLKAQFL GRMAQACFEL
                                      QDEAIEKIGA RVAAGQAKEY QIKRANYVID RYLFPHLGNM KDRISKAHFL ARMAESCFEL
                                      QQEAIEKIGA RVAAGQAKEY QIKRANYVID RYLFPHLGNV ADRIAKAHFL ARMAESCFEL
                                      NDEALEKIGS RVAAGQAKEY QKKRATYVLD RYLLPHIGVE KDRYAKALFL SRMAEACFEL
                                      QEEAIEKIGA RVAAGQAKEY QIKRANYVID RYLFPHLGNM RDRVSKAHFL ARMAESCFEL
                                      VETAMEKIGK RVAAGQARDY QMKRAHYVID RYLLPHLNPR DSRINKSYFL GRMAEACCEL
                                      IEDAIEKIGG RVASGQAREY QMKRANYVID RYLLPHLGNP ADRIAKAHFL GRMAESCFEL
                                      TEEALEKIGN RVAAGQAKEY QKKRAAYVLD RYLLPHIGVE KDRYAKALFL SRMAEACFEL
                                      MQDAIEKIGM RVAAGQAREY QIKRANYVLD RYLLPHLGDP EDRVSKANFL ARMAESCFEL
                                      VESAMEKIGK RVAAGQARDY QMKRAHYVID RYLLPHLNPK ESRINKAYFL GRMAEACCEL

                                      ALARRSEDDK DHYSNKRLKL TGDLMEDLFR VAFNRLSRDI KYQLERANMR NRELNVGTLV
                                      ALTKRGSDDK DHYANKRLKL SGELIEDLFR VSFNRLTRDI KYQLERASMR NRDLNVTTIV
                                      ALGKRAEDDK DHYANKRLKL AGDLMEDLFR VSFNRLARDI KYQLERANMR KRELNVATIV
                                      ALKKRNEDDK DHYSNKRLKL TGDLMEDLFR VAFNRLSRDI KYQLERANMR NRELNVITLV
                                      ALGRRNPNDK DHYSNKRLKL TGDLMEDLFR VAFNRLARDI KYQLERASMR NRELNVVTLV
                                      ALGRRNPDDK DHYSNKRLKL TGDLMEDLFR VAFNRLSRDI KYQLERANMR NRELNVITLV
                                      ALKKRTEDDK DHYANKRLKL AGDLMEDLFR VSFNRLARDI KYQLERANMR NRELNVATIV
                                      ALGRRSADDK DHYSNKRLKL TGDLLEDLFR VAFNRLTRDV KYQLERANMR NRELNVSTLV
                                      ALGKRGEDDK DHYANKRLKL SGDLMEDLFR VAFSRLTRDI KYQLERASMR NRELNVITTV
                                      ALGKRTEDDK DHYANKRLKL AGDLMEDLFR VSFNRLARDI KYQLERANMR NRELNVATIV
                                      ALGKRTEDDK DHYANKRLKL AGDLMEDLFR VSFNRLARDI KYQLERANMR NRELNVATIV
                                      ALGMRPEDDK DHYANKRLRL SGDLMEELFR VAFNRLTRDI KYQLERASMR NRELTVNTIV
                                      ALHKRGEDDK DHYANKRLKL AGDLMEDLFR VSFSRLTRDI KYQLERADMR NRELNVLTAV
                                      ALRRRAPDDK DHYSNKRLKL AGDLMEDLFR VSFNRLTRDI KYQLERANMR NRELYMITAV
                                      ALKRRSDDDK DHYSNKRLKL TGDLMEDLFR VAFNRLARDV KYQLERANMR NRELNVATLV
                                      ALGKRSEDDK DHYSNKRLKL TGDLMEDLFR VAFNRLARDV KYQLERANMR NRELNVVTLV
                                      ALGKRESDDK DHYANKRLKL AGDLMEDLFR VSFNRLTRDI KYQLERASMR NRDLNVATVV
                                      ALGKRSEDDK DHYANKRLKL AGDLMEDLFR VSFNRLARDI KYQLERANMR NRELNVATIV
                                      ALGKRAEDDK DHYANKRLKL AGDLMEDLFR VSFNRLARDI KYQLERANMR NRELNVATIV
                                      ALARRNEDDK DHYSNKRLKL SGDLMEDLFR VAFNRLTRDI KYQLERASMR NRDLNVVTTV
                                      ALGKRAEDDK DHYANKRLKL AGDLMEDLFR VSFNRLARDI KFQLERANMR NRELNVATIV
                                      ALRRRAPDDK DHYSNKRLKL AGDLMEDLFR VSFNRLTRDI KYQLERANMR NRELYMITAV
                                      ALGRRSGDDK DHYSNKRLKL TGDLMEDLFR VAFNRLARDV KYQLERANMR NRELNVATLV
                                      ALGKRGEDDK DHYANKRLKL SGDLMEDLFR VAFNRLTRDI KYQLERASMR NRELNVITTV
                                      ALGKRNEDDK DHYSNKRLKL AGDLMEDLFR VSFNKLSRDI KYQLERASMR NRELNVATIV
                                      ALHRRAPDDK DHYANKRLKL AGDLMEDLFR VAFNRLTRDI KYQLERANMR NRELYMITAV

                                      RADVLTDRLQ HPLATGNWVG GRTGVSQLLD RTDYISTLSH LRRVISPLSR AQPHFEARDL
                                      RSDVLTERLV HALATGNWVG GRTGVSQLLD RTDYIATLSH LRRVISPLSR AQPHFEARDL
                                      RADVLTDRLQ HPLATGNWVG GRTGVSQLLD RNDYISTLSH LRRVISPLSR AQPHFEARDL
                                      RADVLTDRLQ HPLATGNWVG GRTGVSQLLD RTDYISTLSH LRRVISPLSR AQPHFEARDL
                                      RADVLTDRLQ HPLATGNWVG GRTGVSQLLD RTDYISTLSH LRRVISPLSR AQPHFEARDL
                                      RADVLTDRLQ HPLATGNWVG GRTGVSQLLD RTDYISTLSH LRRVISPLSR AQPHFEARDL
                                      RADVLTDRLQ HPLATGNWVG GRTGVSQLLD RNDYISTLSH LRRVISPLSR AQPHFEARDL
                                      RADVLTDRLQ HPLATGNWVG GRSGVSQLLD RTDYISTLSH LRRVISPLSR AQPHFEARDL
                                      RADVLTERMI HPLATGNWVG GRTGVSQLLD RTDYMASLSH LRRVISPLSR SQPHFEARDL
                                      RADVLTDRLQ HPLATGNWVG GRTGVSQLLD RNDYISTLSH LRRVISPLSR AQPHFEARDL
                                      RADVLTDRLQ HPLATGNWVG GRTGVSQLLD RNDYISTLSH LRRVISPLSR AQPHFEARDL
                                      RSDVLTERLV HPLATGNWVS GRTGVSQLLD RTDYISTLSH LRRVISPLSR TQSHFEARDL
                                      RADVLTERLT HPLATGNWVG GRTGVSQLLD RTDYMAMLSH LRRVISPLSR AQPHFEARDL
                                      RADVLTERLI HPLATGNWVG GRTGVSQLLD RIDYMAMLSH LRRVISPLSR AQPHFEARDL
                                      RADVLTDRLQ HPLATGNWVG GRSGVSQLLD RTDYISTLSH LRRVISPLSR AQPHFEARDL
                                      RADVLTDRLQ HPLATGNWVG GRTGVSQLLD RTDYISTLSH LRRVISPLSR AQPHFEARDL
                                      RSDVLTERLV HPLATGNWVG GRTGVSQLLD RTDYIATLSH LRRVISPLSR SQPHFEARDL
                                      RADVLTDRLQ HPLATGNWVG GRTGVSQLLD RNDYISTLSH LRRVISPLSR AQPHFEARDL
                                      RADVLTDRLQ HPLATGNWVG GRTGVSQLLD RNDYISTLSH LRRVISPLSR AQPHFEARDL
                                      RADVLTERMI HPLATGNWVG GRTGVSQLLD RTDYMATLSH LRRVISPLSR SQPHFEARDL
                                      RADVLTDRLQ HPLATGNWVG GRTGVSQLLD RNDYISTLSH LRRVISPLSR AQPHFEARDL
                                      RADVLTERLI HPLATGNWVG GRTGVSQLLD RIDYMAMLSH LRRVISPLSR AQPHFEARDL
                                      RADVLTDRLQ HPLATGNWVG GRSGVSQLLD RTDYISTLSH LRRVISPLSR AQPHFEARDL
                                      RADVLTERMI HPLATGNWVG GRTGVSQLLD RTDYMASLSH LRRVISPLSR SQPHFETRDL
                                      RADVLTDRLQ HPLATGNWVG GRTGVSQLLD RNDHISTLSH LRRVISPLSR AQPHFEARDL
                                      RADVLTERLI HPLATGNWVG GRTGVSQLMD RIDYMAMLSH LRRVISPLSR AQPHFEARDL

                                      HPTQWGRLCP SETPEGPNCG LVKNFAQMVE LSTGIEDITS IKNILYDLDV KPTQMNGDLM
                                      HPTQWGRICP SETPEGPNCG LVKNFAQLVE ISTAAGNEVQ LKKMLLDMGT APIIPQSFEM
                                      HATQWGRLCP SETPEGPNCG LVKNFAEMVE LSTGIEDTDS LKKILYDLNV EPVVVKYDDM
                                      HPTQWGRLCP SETPEGPNCG LVKNFAQMVE LSTGSDEDKP IKHILYNLGV TPTMIRLDEM
                                      HPTQWGRLCP SETPEGPNCG LVKNFAQMVE LSTGTDDMDS IKNSLYDLGV KPMVIHDTLM
                                      HPTQWGRLCP SETPEGPNCG LVKNFAQMVE LSTGTEEEKK IKNILYDLGV VKTVLNLDEM
                                      HATQWGRLCP SETPEGPNCG LVKNFAEMVE LSTGTEEIEN MKKILYDLNV EKVVVKYGDM
                                      HSTQWGRLCP SETPEGPNCG LVKNFAQMVE LSTGANDFDK VKNVLYGLGV APAQLHLGDM
                                      HPTQWGRICP SETPEGPNCG LVKNFAQGVE LSTGVEDYED VKRMLLDLEV APV---MVGM
                                      HATQWGRLCP SETPEGPNCG LVKNFAQMVE LSTGIEEIES IKKILYDLNV EKLVIKFGDM
                                      HATQWGRLCP SETPEGPNCG LVKNFAQMVE LSTGIEEIES IKKILYDLNV EKVVVKFGDM
                                      HPTQWGRLCP SETPEGPNCG LVKNFAQMVE LSTGT-DQQK VVDVLHEMGV R-----ALMS
                                      HPTQWGRICP SETPEGPNCG LVKNFAQQVE LSTALEDETT VLSALEELGY TPIGQETDEM
                                      HATQWGRICP SETPEGPNCG LVKNFAMSVE LSTGVEDEES IKKIMLEAGV QPLRRGTVEM
                                      HPTQWGRLCP SETPEGPNCG LVKNFAQMVE LSTGLEDKDV VKNVLYGLGV AHVELYEAQM
                                      HPTQWGRLCP SETPEGPNCG LVKNFAQMVE LSTGIDDKSV LKKVLLDLEV KPNIPHADDM
                                      HPTQWGRICP TETPEGPNCG LVKNFAQLVE ISTAAGDDRQ LKNYLYEKGV QPIIPQIFEM
                                      HATQWGRLCP SETPEGPNCG LVKNFAEMVE LSTGIEDIDG IKKILHDLNV ERVVVKFGDM
                                      HPTQWGRLCP SETPEGPNCG LVKNFAQMVE LSTGTEEIDS IKKILYDFNV EPVVIKLNDM
                                      HATQWGRICP SETPEGPNCG LVKNFAQGVE LSKGIDDSED IKKILMDLGV ISV-------
                                      HATQWGRLCP SETPEGPNCG LVKNFAEMVE LSTGIEDTDS VKKILYDLNV ERVVVKYDDM
                                      HATQWGRICP SETPEGPNCG LVKNFAMSVE LSTGVEDEES TKKVLREAGV LPLGRV---V
                                      HPTQWGRLCP SETPEGPNCG LVKNFAQMVE LSTGAEDVDS IKNILHGIGV APVELYLNDM
                                      HATQWGRICP SETPEGPNCG LVKNFAQGVE LSKGVEDYEE VKTMLINLGV RPV---YGGM
                                      HPTQWGRLCP SETPEGPNCG LVKNFAEMVE LSTGVDDTDP IKQALYNLGV EKFQFIDEMM
                                      HATQWGRICP SETPEGPNCG LVKNFAMSVE LSTGIEDEES IKKILREAGV QPLGRV---V

                                      NEVKVFLNGE LVGKHDNPVE LVNNIRKQRR KGILSSQVNV ALFEDIHEVV INSDMGRARR
                                      SKARVFLNGE LIGTIANPKE LVHDLRKRRR MGEIKKQVNI IFYEDTNEII INSDQGRARR
                                      AKAKVFINGE LVGTHDNPAE LVEELRKMRR QGFISRQVNV ALNDNTREVI INSDMGRARR
                                      NEAKVFLNGE LIGTHNDPAD LVENIRKQRR AGVISSQINV TLYEDIHEVI INSDMGRARR
                                      TEAKIFLNGE LVGTHNNPVE LVEDIREQRR NGLISQQVNV ALYEDINEII INSDIGRARR
                                      NEAKVFLNGE LVGTHTDPAE LVENIREQRR TGMMSEQINV TYYEDIHEVL INTDMGRARR
                                      AKAKVFINGE LVGTHDNPAE LVEELRKMRR QGFISRQVNI ALNDSTREVI INSDMGRARR
                                      TDAKVFLNGE LIGTHPDPVN LVEDIRKQRR AGMLSRQVNV ALYEDIHEVI INSDIGRARR
                                      SSARVFVNGE FVGTNSDPIS LAKEMRRLRR GGKISNQINV SYFARTNEIL INTDSGRARR
                                      TKAKVFINGE LVGTHDNPSE LVEELRKMRR QGFISRQVNI ALNDNTRELI INSDMGRARR
                                      TKAKVFINGE LVGTHDNPAE LAEELRKMRR QGFISKQVNI ALNDNTREVI INSDMGRARR
                                      EDARVYVDGK LIGEHPDGRW LAEHIRAERR RGRISTQVNV VYYEDVNEVY INTDSGRARR
                                      SEARIYLDGA LKGTHSNPRQ FVDQFRTKRR RGELPHLINI AYHEDTNEIN INTDSGRARR
                                      NKARVFVNGA LVGMHDNPTE LVESIREKRR QGLVSNQINI AHHKLTNEVI INTDMGRARR
                                      VEAKVFLDGE LIGTHNDPVE LVESIRGQRR SGMLPHQLNV TLYEDIHEVI LSSDIGRARR
                                      TEAKVFLDGE LIGTHSNPQD LVENIRKQRR SGVISRQVNV TLNEDIHEVI INSDIGRARR
                                      NRTRIFLNGE LVGTHDRPKE LVAELRKKRR QGELKKQINI IFYEDTSEIY INSDQGRARR
                                      TKAKVFINGE LVGTHDNPAE LVDELRKMRR QGFISRQVNV ALNSNTREVI INSDMGRARR
                                      TKAKIFINGE LVGTHDNPAE LVEELRKMRR QGFISKQVNI ALNDNTREVV ISSDMGRARR
                                      ---SIGMNGE IVGYHDDPKT LVENLRRLRH SGSISSQTNV AYFEDTGEIF MNTDSGRARR
                                      TKAKVFINGE LVGTHDNPAE LVEELRKMRR QGFISRQVNV ALNDNTREVI INSDMGRARR
                                      MKSRIFVNGA LIGSHDNPLE FVENIREKRR QGIISNQINI AYHKLTNEVI INTDMGRARR
                                      TEAKVFLDGE LIGTHNNPVE LVKDIREQRR NGMLSPQLNV TLYEDIHEVI INSDMGRARR
                                      ADARVFINGE IVGHHPEPEK LVAEIRRLRR AGVISNQINV AYYDRTNEIV INTDSGRARR
                                      NRSKIFLDGE LIGTHDDPIT LVSNIREMRR KGYFSKQVNV AFLEHTGEVI ISADIGRARR
                                      MKARVFVNGA LVGTHENPLE LVENIREKRR QGIISNQLNI AYHKLTNEVI INTDMGRARR

                                      PLIVVERAAV TPENIEEIKD GKITTSDLLK MGAIEFLDAE EEENAFIALN ETDITPDHTH
                                      PAIIVEKPLV TPEHIERLKK KEVTFDSLVD AGLIEYLDAE EEENAFIAID EKNLNPKHSH
                                      PLLVVEALKI TPDHIERLKN KEITFDDLVK EGCIEYLDAE EEENAYIALY EADITPKHTH
                                      PLIVTEQALV TPDEEDQIAV GDLSFDELLT HGKIEYLDAE EEENAFIALY RKDITEKHTH
                                      PLIIVKKPLV TDEQIEQLKN NEITSEDLVK QGFVEYLDAE EEENAYIALY ASDLTPEHTH
                                      PLIIVKESLV SDEEIELLAE GKMGYSEMTK AGKIEYLDSE EEENAFIALY KDHITENHTH
                                      PLLVVESPKV TEEHVQKLKN KEISFDDLVK EGCVEYLDAE EEENAYIALY ESDITDRHTH
                                      ALVVVELPLV TEDHIDKLKS GDLTSEDLIR QGRIEYLDAE EEENSYVALY EEDITPKHTH
                                      PLIVVESALV TEEHVEKVRR GEITFDDLVR EGLVEYLDAE EEENALVAIE EMEITPDHTH
                                      PLAIVEVLKV TEEHIQKLKN KEITFDDLVK EGCVEYLDAE EEENAYIALY EADITSKHTH
                                      PLVVVEVLRA TEEHVQKLKS KEITFDDLVK EGCVEYLDAE EEENAYIALY ESDITSRHTH
                                      PLIVVKEPLV TEEHIEKLKK GELKFDDLVQ MGLIEYLDAE EEENAFIAIN EEDLSDSYTH
                                      PLIIIEAPLI SEEHIQKLKQ GEFSFDDLIE NGLIEYIDAE EEENIYVAVA PEDLTSEHTH
                                      PLIIVKKPMI TAEETDQLRR GEITFDDLVK RGLIEYIDAE EEENTFIAID ESQLTPEHTH
                                      PAIVVEVPSI TAEYVEKVRD GEISFRDLLD MGYVEYLDAE EEENAFIGLY EEDLTPNHTH
                                      PLIVVRKSLL TEDHKESLKN RETTYDDLVK EGVVEYLDAE EEENAFIALT EPQIVPKNTH
                                      PVIIVEVPLI TKEHIEKLKN GEITFEGIVN EGLIEYLDAE EEENAFIAID ETDITPKHTH
                                      PLIVVEAPRV TEEHVEKIKN KEITFDDLVK EGCIEYLDAE EEENAYIALY EADLNSKHTH
                                      PMVVVEVPLV TEEQIAKLKN KEIGFEDLVK GGCVEYLDAE EEENAYIALY ESQLNSRHTH
                                      PLIVVERALV TDEHVTRIQK GEMKFDDLVA EGLVEYLDAE EEENSLIAIW EEDITPEHTH
                                      PLLVVEALKV TPDHIEKIKN KEINFDDLVK EGCIEYLDAE EEENAYIALY EADITPKHTH
                                      PLIIVKKPVI TNDDIEQVRK GEASFDDMVK RGFIEYIDAE EEENTFIAID ESQLTKDHTH
                                      PLVVVEVPLV TGEHIEKLNS GDITFPELIA QGYVEYLDAE EEENAFIGLY EEDLTPNHTH
                                      PLIIVEQPLV TEEDIRRLER GEATFDDLVR EGKIEYLDAE EEENAYIAIW ENDLTEEHTH
                                      PLLIVEALLV TEEHIEKLRT GELSFEDLVD LGLIEYLDAE EEENAYVALR ERELNERHTH
                                      PLIIVKKPLI TNEDIEQLKR GEATFDDLVK RGLIEYIDAE EEENTYIAID ESQLTKDHTH

                                      LEIDPSLILG ICTGMVPYPE HNASPRNTMG AAMVKQCIGM STSNQKLRPD TRAHVLHYPQ
                                      LEMDPSLILG ICTGMVPFPE HNASPRNTMG AGMVKQCLGM STPNMKLRPD TRAHVLHYPQ
                                      MEIDPELILG ISTGMVPYPE HNSSPRNTMG AAMIKQCIGV ATANQKLRPD TRAHILHYPQ
                                      LEINPGLMLG ICTGMVPYPE HNASPRNTMG AAMVKQCIGV STSNTKLRPD TRAHLLHYPQ
                                      LEIDPSMILG ICTGMVPYPE HNAAPRNTMG AAMVKQCVGM STSNQKLRPD TRAHVLHYPQ
                                      LEINPGLMLG ICTGMVPYPE HNASPRNTMG AAMVKQCIGV STSNTKLRPD TRAHLLHYPQ
                                      MEIDPEMMLG ICTGMVPYPE HNASPRNTMG AAMIKQCIGV STANQKLRPD TRAHVLHYPQ
                                      LEIDPSLILG ICAGMVPYPE HNASPRITMG AAMLKQCIGV STSNLKLRPD TRAHVLHYPQ
                                      MEVDPSLVLG ICTGLVPYPE HNASPRNTMG AGMIKQCLGT PLANTKLRPD TRGHYLHYPQ
                                      MEIGPELILG ICTGMVPYPE HNASPRNTMG AAMIKQCIGV STANQKLRPD TRAHVLHYPQ
                                      MEIDPELMLG ICTGMVPYPE HNASPRNTMG AAMIKQCIGV STANQKLRPD TRAHVLHYPQ
                                      LEIDPALILG IAAGLVPYPE HNASPRNTMG AAMVKQSLGV GAVNFRLRPD TRGHLLHYPQ
                                      LEIDPSLILG IATGLVPYPE HNASPRNTMG AGMIKQSLGA SCANWKLRPD TRSHYLHYPQ
                                      LELNPSLILG IAAGMIPYPE HNASPRVTMG AGMIKQCLGM STANQKLRPD TRGHFLHYPQ
                                      LEIDPSLMLG ICTGMVPYPE HNASPRNTMG AAMIKQCIGV SSSNLKLRPD TRAHVLHYPQ
                                      LEIDPSLILG ICTGMVPYPE HNASPRNTMG AAMVKQCIGV STSNTKLRPD TRAHVLHYPQ
                                      LEIDPALIMG VGAGMVPFPE HNASPRNTMG AGMIKQSLGM SMPNMKLRPD TRAHVLHYPQ
                                      MEIDPELILG ISTGMVPYPE HNASPRNTMG AAMIKQCIGV ATANQKLRPD TRAHVLHYPQ
                                      MELDPELMLG ICTGMVPHPE HNASPRNTMG AAMIKQCIGV STANQKLRPD TRAHVLHYPQ
                                      LELDPSMILG IAAGLVPYPE HNASPRNTMG AGMVKQCLGM STANMRLRPD TRGHYLNSPQ
                                      MEIDPELILG ISTGMVPYPE HNSSPRNTMG AAMIKQCIGV ATANQKLRPD TRAHVLHYPQ
                                      MELDSSLILG IAAGMIPYPE HNASPRVTMG AGMVKQSLGV STSNQKLRPD TRGHFLHYPQ
                                      LEIDPSLMLG ICTGMVPYPE HNASPRNTMG AAMIKQCIGV STSNIKLRPD TRAHVLHYPQ
                                      LEVDPSLILG ICTALVPYPE HNASPRNTMG AGMIKQCLGF PMANIRLRPD TRGHYLHYPQ
                                      MELSPDLILG ICTGMIPYPE HNAAPRCTMG AAMIKQCIGV STANHKLRPD TRANILHYPQ
                                      LELEPSLILG IAAGMIPYPE HNASPRVTMG AGMIKQSLGV STANQKLRPD TRGHFLHYPQ

                                      KALTTTQVGN AIDFDMRPAG QNFVVAVLSY EGHNIEDALV FNKGSIERGL GRSHFLRTFE
                                      KALTSTQTAE AIGFDTRPAG QNFVVAVLSY EGYNIEDALV INKGAIERGL GRSHFFRTNE
                                      KALTTTRTSD AIGFDDRPAG QNFVVAVLSY EGYNIEDALV INKGSIERGL GRSHFLRTFE
                                      KAMVRTQTCE AIHFDERPAG QNFVVAVMSY EGHNIEDALV FNKGSIERGL GRSHFLRTFE
                                      KALTKTQPAD SIHFDERPAG QNFVVAVMSY EGYNIEDALV FNKGSIERGL ARSHFLRTFE
                                      RAMVRTQTCE AIHFDDRPAG QNFVVAVMSY EGHNIEDALV FNKGSIERGL GRSHFLRTFE
                                      RALTRTRTSE AIGFDDRPAG QNFVVAILSY EGYNIEDALI FNRGSIDRGL GRSHFLRTFE
                                      KALTRTQTCD SIHFDERPAG QNFVVAVMSY EGYNIEDALV FNKGSIERGL GRSHFVRTFE
                                      RALCRSRTAD AVGFDERPAG QNFVVAVLVY EGYNIEDALI LNRGSIERGL GRSHFFRVSE
                                      MAMTRTRTSE SIGFDDRPAG QNFVVAVLSY EGYNIEDALI FNNGSIERGL GRSHFLRTFE
                                      RALTRTRTSE AIGFDDRPAG QNFVVAILSY EGYNIEDALI FNKGSIERGL GRSHFLRTFE
                                      RALVQTRCAK TIGFDERPAG QNFVVAVLSY EGYNIEDALI MNKGSIERGL GRSHFFRTME
                                      LGIVKTNAME AVGFDDRLSG QNFVVAVQSY EGYNIEDALI INKNSIERGL GRSHFFRTYE
                                      RAIVNTQTAE AVNFNERPAG QNFVVAVLSF EGYNIEDALV FNRGSIERGL GRSHFFRTTE
                                      KAMTRTQTCD AIHFDERPAG QNFVVAVMSY EGHNIEDALV FNKGSIQRGL GRSHFLRTFE
                                      KALVRTMTCE NIAFDERPAG QNFVVAVMSF EGHNIEDALV FNKGSIERGL GRSHFIRTFE
                                      RSLVTTQTAE AIGFDKRPAG QNFVVAVLSY EGYNIEDALI INKGSIDRGL GRSHFFRTNE
                                      RAMTRTRTSE AIGFDDRPAG QNFVVAILSY EGYNIEDALI FNKGSIERGL GRSHFLRTFE
                                      RAMTRTRTCE AIGFDDRPAG QNFVVAILSY EGYNIEDALI FNNGSIERGL GRSHFLRTFE
                                      KAIVRTKTSK AIGFDERPAG QNFVVAVLAY EGYNIEDALV MNRGSIQRGL ARSHFFRVSE
                                      RALTSTRTSE AIGFDDRPAG QNFVVAVLSY EGYNIEDALV INRGSVERGL GRSHFLRTFE
                                      EGIVSTQTAR SINFDQRPSG QNFVVAVLSY EGYNIEDALV FNKGSIERGL GRSHFFRTTE
                                      KALTRTHTCE SIHFDDRPAG QNFVVAVMSY EGHNIEDALV FNKGSIQRGL GRSHFLRTFE
                                      QPIVSTRTAK AIGFDKRPAG QNFVVAVLAY EGYNIEDALV MNKSAVERGL ARSHFFRVSE
                                      RAMTYTQTCE SIGFDDRPAG QNFVVAILSY EGYNIEDALV FNRGSIERGL GRSHFVRTFE
                                      EAIVTTQTAR SINFEKRPAG QNFVVAVLSY EGYNIEDALV FNKGSIDRGL GRSHFFRTTE

                                      GEERRYPGGQ EDKFEIPDSE YRGARSPEAY ANLDVDGLVN PETVVGPNDV LIGKTSPPRF
                                      GEERKYPGGQ EDKFEIPDTE VRGARTAEVY NQLDSDGLVN PEIPVGPNDV LIGKTSPPRF
                                      GEERRYPGGQ EDKFEIPDSE YRGARSAEAY ANLDVDGLVN PETPVGPNDV LIGKTSPPRF
                                      GEERRYPGGQ EDKFEIPDSE FRGARSSEAY ANLDVDGLVN PETVVGPNDV LIGKTSPPRF
                                      GEERRYAGGQ EDKFEIPDSD YRGARGAEAY ANLDEDGLVN PETVAAPNDV LIGKTSPPRF
                                      GEERRYPGGQ EDKFEIPDSE FRGARSPEAY ANLDIDGLVN PETRVGPNDV LIGKTSPPRF
                                      GEERRYPGGQ EDKFEIPDSE YRGARSAEAY ANLDVDGLVN PETPVGPNDV LIGKTSPPRF
                                      GEERRYPGGQ EDKFEIPDSE YRGARSAEAY ANLDVDGLVN PETTVGPNSV LIGKTSPPRF
                                      AEERKYPGGQ EDKFEIPDME VRGARGTEAY SQLDDDGLVN PNAVVAPNDV LIGKTSPPRF
                                      GEERRYPGGQ EDKFEIPDSE YRGARSPDAY ANLDIDGLVN PETPVGPNDV LIGKTSPPRF
                                      GEERRYPGGQ EDKFEIPDSE YRGARSAEAY ANLDVDGLVN PETPVGPNDV LIGKTSPPRF
                                      GEERKYPGGL VDKFEIPDAE VRGARPDSAY AHLDEDGLAS PETYVGPNAV LIGKTSPPRF
                                      AEERRYPGGQ EDKFEIPDAE VRGARGPEVY ANLDEDGFVN PEAEVQPNDV LVGKTSPPRF
                                      GEERRYPGGQ EDTFEVPDAE VRGAREAEFY SQLDEDGLVN PETVVGPNDV LIGKTSPPRF
                                      GEERRYPGGQ EDKFEIPDSE FRGARSADAY ANLDIDGLVN PETVVGPNDV LIGKTSPPRF
                                      GEERRYPGGQ EDKFEIPDSE YRGARSPEAY SNLDVDGLVN PETLVGPNDV LIGKTSPPRF
                                      GEERKYPGGQ EDKFEIPDAE VRGARGADVY KQLDSDGLVN PEIPVGPNDV LIGKTSPPRF
                                      GEERRYPGGQ EDKFEIPDSE YRGARSAEAY ANLDTDGLVN PETPVGPNDV LIGKTSPPRF
                                      GEERRYPGGQ EDKFEIPDSE FRGARSADAY ANLDIDGLVN PETPVGPNDV LIGKTSPPRF
                                      AEERKYPGGQ EDKFEIPDVE VRGARGSEAY DQLDSDGLVN PNAYVGPNDV LIGKTSPPRF
                                      GEERRYPGGQ EDKFEIPDSE YRGARSAEAY ANLDVDGLVN PETPVGPNDV LIGKTSPPRF
                                      GEERRYPGGQ EDTFEVPDAE VRGARESEFY SMLDEDGLVN PETEVGPNDV LIGKTSPPRF
                                      GEERRYPGGQ EDKFEIPDSE FRGARSAEAY ANLDIDGLVN PETIVGPNDV LIGKTSPPRF
                                      AEERKYPGGQ EDKFEIPDLE VRGARGSETY GQLDADGLVN PNADVGPNDV LIGKTSPPRF
                                      GEERRYPGGQ EDKFEIPDSE YRGARSAEAY AELDEDGLVN PETYAAPNAV LIGKTSPPRF
                                      GEERRYPGGQ EDTFEVPDAE VRGAREAEYY SMLDEDGLVN PETEVGPNDV LIGKTSPPRF

                                      LEEQSGITIE QRRESAITMR SNEKGIVDNI ILTESVNGTR LAKVKIRDQR IPEIGDKFAS
                                      LEEPTGLSPV QRRESSVTMR SNEKGIVDTV ILTESENGSR LAKVRTRDYR VPEIGDKFAS
                                      LEEPSGIAVE QRRESSVTMR SNEKGIVDTV ILTESINRTR LAKVKVRDER IPDIGDKFAS
                                      LEEQSGITVE QRRESAITMR SNEKGVVDTV LLTASINGTR LAKVKIRDQR VPEIGDKFAS
                                      LEEQSGLAVE QRRESAITMR SNEKGIVDNV ILTESINGTR LAKVKVRDQR VPEIGDKFAS
                                      LEEQSGITVE QRRESAITMR SNEKGVVDTV ILTESINGTR LAKVKIRDQR IPEIGDKFAS
                                      LEEPSGIAVE QRRESSVTMR SNETGIVDTV ILTESINGTR LAKVKVRDER IPDIGDKFAS
                                      LEEQTGITVE QRRESAITMR SNEKGVVDTV LLTESINGTR LTKVKVRDQR IPEIGDKFAS
                                      LEEPTGITPQ QRRETSVTMR SNEKGVVDTV ILTESSNGNR LAKVKTRDQR VPELGDKFAS
                                      LEEPSGIAVE QRRESSITMR SNETGIADTV ILTESINGTR LAKVKVRDER IPDIGDKFAS
                                      LEEPSGIAVE QRRESSVTMR SNETGIVDTV ILTESINGTR LAKVKVRDER IPDIGDKFAS
                                      LEEPSGLSPQ QRREASITMR SNEKGVVDTV ILTVSTNGER LVKVKVRDQR IPEIGDKFAS
                                      LEEPTGISTQ KRRETSVTMR SNESGVVDAV IITEGENGSR LVKVRTRDQR VPELGDKFAS
                                      LEEPTGITPL KRRETSVTMR SNEKGIVDTV ILTATQNGSR LAKVRTRDQR IPELGDKFAS
                                      LEEQSGITIE QRRESAITMR SNEKGIVDTV ILTESINGTR LAKVKIRDER IPEIGDKFAS
                                      LEEQSGITVE QRRESAITMR SNEKGIVDTV ILTESINGTR LAKVKVRDQR IPEIGDKFAS
                                      LEEPTGISPL QRRESSVTMR SNEKGIVDTV ILTESENGSR LAKVRTRDQR IPEIGDKFAS
                                      LEEPSGISVE QRRESSITMR SNETGIVDTV ILTESINGTR LAKVKVRDER IPDIGDKFAS
                                      LEEPSGIAVE QRRESSITMR SNEKGIVDTV ILTESINGTR LAKVKVRDER IPDIGDKFAS
                                      LEEPSGLTPQ QRRETSVTMR SNEKGVVDMV ILTESSNGNR LAKVKSRDQR IPELGDKFAS
                                      LEEPSGIAVE QRRESSVTMR SNEKGIVDTV ILTESINGTR LAKVKVRDER IPDIGDKFAS
                                      LEEPTGITPL KRRETSVTMR SNEKGIVDTV ILTETQNGSR LAKVRTRDQR VPELGDKFAS
                                      LEEQSGITVE QRRESAITMR SNEKGIVDTV ILTESINGTR LAKVKIRDQR IPEIGDKFAS
                                      LEEPTGISPQ QRRETSVTMR SNEKGVVDLV ILTESQNGNR LAKVKTRDQR IPELGDKFAS
                                      LEENTGFS-Q QRRESSVTMR SNEKGVVDNV ILTESINGTR LAKVKVRDER IPDIGDKFAS
                                      LEEPTGITPL KRRETSVTMR SNEKGIVDTV ILTETQNGSR LAKVRTRDLR IPELGDKFAS

                                      RHGQKGVIGL IVPYQDMPFT ENGIVPDLVI NPHAIPSRMT VGHVLEMIGG KVASMEGRRI
                                      RHGQKGVIGL IVPYEDMPFT ENGMVPDLII NPHAIPSRMT VGHVLEMIGG KVGGLEGRRI
                                      RHGQKGVIGL KVPIADMPFT ESGLTPDLII NPHAIPSRMT VGHVLEMIGG KVASMEGRRV
                                      RHGQKGVIGL IVPYEDMPFT HTGMVPDLVI NPHAIPSRMT VGHVLEMIGG KIGSMEGRRI
                                      RHGQKGVIGL IVPYQDMPFT EDGLVPDLIV NPHAIPSRMT VGHVLEMIGG KVGSMEGRRV
                                      RHGQKGVIGL IVPFADMPFT EKGMVPDLVI NPHAIPSRMT VGHVLEMIGG KVGSMEGRRV
                                      RHGQKGVIGL KVPIADMPFT ESGLTPDLMI NPHAIPSRMT VGHVLEMIGG KVGSMEGRRV
                                      RHGQKGVIGL IVPYQDMPFT ESGMVPDLVL NPHAIPSRMT VGHVLEMIGG KVGSIEGRRI
                                      RHGQKGVIGL IVPPADMPFT EAGQVPDLIV NPHAIPSRMT VGHVLEMIGG KMGSLEGRFV
                                      RHGQKGVIGL KVPIADMPFT ESGMTPDLMI NPHAIPSRMT VGHVLEMIGG KVGSMEGRRV
                                      RHGQKGVIGL KVPIADMPFT ESGLTPDLMI NPHAIPSRMT VGHVLEMIGG KVGSMEGRRV
                                      RHGQKGVIGL IVPHEDMPFT EDGIVPDLII NPHAIPSRMT IGHVLEMIGG KVASLRGEVV
                                      RHGQKGVIGL IVPQEDMPFT EDGIVPDLII NPHAIPSRMT VGHVLEMIGG KVGSLEGRRI
                                      RHGQKGVIGL IAQQEDMPFA ENGLVPDLII NPHAIPSRMT IGHVLEMIGG KMGSLEGRFV
                                      RHGQKGVIGL IVPYHDMPFT ELGMVPDLVI NPHAIPSRMT VAHVLEMIGG KLGSLEGQRK
                                      RHGQKGVIGL IVPYQDMPFT ENGIVPDLVI NPHAIPSRMT VGHVLEMIGG KVGSMEGRRI
                                      RHGQKGVIGL VVPHEDMPFA ENGTVPDLIV NPHAIPSRMT VGHVLEMIGG KVGSLEGRHM
                                      RHGQKGVIGL KVPIADMPFT ESGLTPDLMI NPHAIPSRMT VGHVLEMIGG KVGSMEGRRV
                                      RHGQKGVIGL KVPIADMPFT ESGLTPDLMI NPHAIPSRMT VGHVLEMIGG KVGSMEGRRV
                                      RHGQKGVVGL IVPQEDMPFT ESGIVPDLLL NPHAIPSRMT VGHVLEMIGG KVGSLDGRFI
                                      RHGQKGVIGL KVPIADMPFT ESGLTPDLMI NPHAIPSRMT VGHVLEMIGG KVGSMEGRRV
                                      RHGQKGVIGL IAQQEDMPFT ENGMVPDLII NPHAIPSRMT IGHVLETIGG KIGSLEGRFV
                                      RHGQKGVIGL IVPYQDMPFT EGGMVPDLVI NPHAIPSRMT VAHVLEMIGG KVGSIEGRRI
                                      RHGQKGVVGL LLPQEDMPFS ESGMVPDLLL NPHAIPSRMT VGHVLEMIGG KVGSLEGRFI
                                      RHGQKGVIGL KVNIADMPFT ESGLSPDLMI NPHAIPSRMT VGHVLEMIGG KVGSMEGRRI
                                      RHGQKGVIGL IAPQEDMPFT ESGMVPDLII NPHAIPSRMT IGHVLETIGG KVGSLAGRFV

                                      NATAFSGENE EDLRMGLKKH GFSHSGKEVF FDGVTGKKIQ ADIFVGVILY QKLHHMVASK
                                      DGTAFSGESE ENLTSSLAKF GFSNTGKEVF YDGITGNKIQ ADIFVGVILY QKLYHMVSSK
                                      NATAFSGEKE EDLREALKRH GFAHTGKEIF YDGATGRMIP ADVFVGVILY QKLHHMVTSK
                                      NATAFSGEYE DDLRAALKSH GFAHTGKEVF YDGVTGQMIR ADVFVGVILY QKLHHMVASK
                                      DATAFSGESE EELRNGLRDY GFSHTGKEVF TDGVTGKKIQ ADTFSGVILY QKLHHMVASK
                                      NATAFSGENE DDLRAALKTH GFAHTGKEVF FDGVTGKKIQ ADVFVGVILY QKLHHMVASK
                                      NATAFSGEKE DDLREALKKH GFAHTGKEVF YDGATGRMIP ADVFVGVILY QKLHHMVTSK
                                      KATAFSGENE DDLRAGLQNH GFSHTGKEVF YDGVTGKKVQ ADIFVGVILY QKLHHMVASK
                                      DATAFLGEEE TDMRAALTKF GFSHTGREVM YNGINGEQIM ADVFVGVILY QKLYHMVAGK
                                      DATAFSGENE DDLREALKKH GFAHTGKEVF YDGANGRMIP ADVFVGVILY QKLHHMVTSK
                                      NATAFSGENE DDLREALKKH GFAHTGKEIF YDGATGRMIP ADVFVGVILY QKLHHMVTSK
                                      DATPFSGETE EQLRAELQQY GFAHTGEEVF YDGTTGERMK ANVFVGVILY QKLHHMVASK
                                      NGTAFSGEPE VTLRAALKRN GFSHTGKEVL YDGITGEKLA ADMFIGLILY QKLHHMVSEK
                                      DGTPFNNEDE LNMRATLKKF GFSHSGKEVF YSGTTGERIV ADVFVGVILY QKLYHMVSSK
                                      WGTAFSGDME DGIRDGLKNR GFSHTGKEVF CDGVTGKKIQ ADVFVGVILY QKLHHMVASK
                                      DATVFAGENE EDLRAGLKRQ GFAHTGKEVF FDGVTGKRIP ADVFVGVILY QKLHHMVASK
                                      DGTSFSGASE DELRSGLKKF GYSHTGKEIL YDGITGNRIH ADIFVGVILY QKLYHMVSSK
                                      NATAFSGENE EDLREALKRH GFAHTGKEVF YDGATGKMIP ADVFVGVILY QKLHHMVTSK
                                      DATAFSGENE EDLREALKSH GFAHTGKEVF YDGATGRMIP ADVFVGVILY QKLHHMVTSK
                                      DATAFLGENE PELRTALTKF GFSHTGREIL YNGATGEQIM ADLFVGVILY QKLYHMVTGK
                                      NATAFSGEKE EDLREALKRH GFAHTGKEVF YDGTTGKMIP ADVFVGVILY QKLHHMVTSK
                                      DGTAFNNETE DELRKEFKKF GFSHTGKEVF YDGITGQRIT ADIFVGVILY QKLYHMVSSK
                                      NATAFSGETE DDIRDGLKKH GFSHTGKEVF SDGVTGKKIQ ADVFVGVILY QKLHHMVASK
                                      DATAFLGEKE WDLRSALTRL GFAHTGKEVL YDGATGERIQ ADIFVGVILY QKLYHMVTGK
                                      DATAFSGDDE EKLRETLQKY GFAHTGKEVF YDGVTGKMIP ADVFVGVILY QKLHHMVTSK
                                      DGTAFNNETE DELRAELKKF GFSHTGKEVF YDGITGQRIK ADVFVGVILY QKLYHMVSSK

                                      IHARSRGPVQ VLTRQPTEGR AREGGLRFGE MERDVLIGHG AAMALKERLL DESDKVVELV
                                      MHARSRGPVQ VLTRQPTEGR AREGGLRFGE MERDVLIGHG AAMALKERLL DESDRVMEYV
                                      MHARSRGPVQ VLTRQPTEGR AREGGLRFGE MERDVLVGHG AAMSLKERLL DESDKVVELV
                                      IHARSRGPVQ VLTRQPTEGR AREGGLRFGE MERDVLIGHG AAMTLKERLL DESDKVVELV
                                      MHARSRGPVQ VLTRQPTEGR AREGGLRFGE MERDVMIGHG AAMALKERLM DESDKVVQLV
                                      MHARSRGPVQ VLTRQPTEGR AREGGLRFGE MERDVLIGHG AAMTLKERLL DESDKVVELV
                                      MHARSRGPVQ VLTRQPTEGR AREGGLRFGE MERDVLVGHG AAMSLKERLL DESDKVVELV
                                      MHARSRGPVQ VLTRQPTEGR AREGGLRFGE MERDVMIGHG AAMTLKERLL DESDKVEELV
                                      MHARSRGPVQ VLTRQPTEGR AREGGLRFGE MERDVLIAHG AALALKERLV DESDKVTELV
                                      MHARSRGPVQ VLTRQPTEGR AREGGLRFGE MERDVLVGHG AAMSLKERLL DESDKVVELV
                                      MHARSRGPVQ VLTRQPTEGR AREGGLRFGE MERDVLVGHG AAMSLKERLL DESDKVVELV
                                      MHARSRGPVQ VLTHQPTEGR AREGGLRFGE MERDVLIGHG ATLALKERLL DESDKVVQWV
                                      LHARSRGPVQ VLTHQPTEGR AREGGLRFGE MERDVMIGHG AALALKERLV DESDKVEEYV
                                      MHARSRGPVQ VLTRQPTEGR AREGGLRFGE MERDVMIGHG AAMALKERLL DESDKVFEYV
                                      IHARSRGPVQ VLTRQPTEGR AREGGLRFGE MERDVLIGHG AAMTLKERLL DESDKVVELV
                                      IHARSRGPVQ VLTRQPTEGR AREGGLRFGE MERDVLVGHG AAMTLKERLL DESDKVVELV
                                      MHARSRGPVQ VLTRQPTEGR AREGGLRFGE MERDVLIGHG AAMALKERLL DESDRVVEYV
                                      MHARSRGPVQ VLTRQPTEGR AREGGLRFGE MERDVLVGHG AAMSLKERLL DESDKVVELV
                                      MHARSRGPVQ VLTRQPTEGR AREGGLRFGE MERDVLVGHG AAMSLKERLL DESDKVVELV
                                      MHARSRGPVQ VLTRQPTEGR AREGGLRFGE MERDVLIAHG AALALKERLV DESDKVTELV
                                      MHARSRGPVQ VLTRQPTEGR AREGGLRFGE MERDVLVGHG AAMSLKERLL DESDKVVELV
                                      MHARSRGPVQ VLTRQPTEGR AREGGLRFGE MERDVMIGHG AAMALKERLL DESDKVFEYV
                                      IHARSRGPVQ VLTRQPTEGR AREGGLRFGE MERDVLIGHG AAMTLKERLL DESDKVVELV
                                      MHARSRGPVQ VLTRQPTEGR AREGGLRFGE MERDVLIAHG AALALKERLV EESDKVTELV
                                      MHARSRGPVQ VLTRQPTEGR AREGGLRFGE MERDVLVGHG AAMCLKERLL EESDKDEEYV
                                      MHARSRGPVQ VLTRQPTEGR AREGGLRFGE MERDVMIGHG AAMALKERLL DESDKVFEYV

                                      CSNCGMIATF DRKRNIRYCS NCGSETDIYP VEMSYAFKLL LDEIKSLGVA PRMSLEDAAY
                                      CSNCGMIATL DKRRNTTICH DCGAETDIHP VEMSYAFKLL LDEIISLGVA PRLELEDAVI
                                      CSHCGMIATY DKQRNISFCS ACGADTDIYP VEMSYAFKLL LDEIKSLGVA PRLNLEDAV-
                                      CGHCGMIATF DRKRNIRYCA NCGAETDIHP VEMSYAFKLL LDEIKSLGVA PRLQLEDAVP
                                      CSNCGMIATY DRKQKMAFCS NCESETDIYP VEMSYAFKLL LDEIKSLGVT PRMGLEDAVA
                                      CGHCGMIATF DRKRNIRYCA NCGAETDIHP VEMSYAFKLL LDEIKSLGVA PRLQLEDAVP
                                      CSHCGMVATY DKQRNVAFCS ACGADTDIYP VEMSYAFKLL LDEIKSLGVA PRLNLEDAVP
                                      CGNCGMIATF DRRRNVRYCS NCGSETDIHR VEMSYAFKLL LDEIKSLGVA PRLRLDDAVP
                                      CSRCGMIAIH DKRRNVDYCS VCGSDTEIYP VEMSYAFKLL LDEIKSLGVA PRLVLEDAVM
                                      CSHCGMIATF DKQRKVSFCS ACGADTDIYP VEMSYAFKLL LDEIKSLGVA PRLNLEDAVP
                                      CSHCGMIATY DKQRNVAFCS ACGADTDIYP VEMSYAFKLL LDEIKSLGVA PRLNLEDAVP
                                      CAKCGMIATY NYRRNVAYCP ICDSESDIYQ VEMSYAFKLL LDEIKCLGVA PRLELADAVY
                                      CTTCGMIATF DKRRNVVYCP SCGADTDIYK VEMSYAFKLL LDEMKALGIA PRLELEDAVM
                                      CNNCGMVATE DKKRKVIYCP NCGADTNIYK IEMSYAFKLL LDEMKALGIA PRLELEDAVM
                                      CAQCGMVATF DRTRNIRYCS NCGAETDIHP VEMSYAFKLL LDEIKSLGVA PRLRLDDAVP
                                      CGHCGMIATF DRKRNIRYCA SCGAETDIHP VEMSYAFKLL LDEIKSLGVA PRLKLDDAVP
                                      CSACGMIGTL DKRRNITICP ACDAETDIHP VEMSYAFKLL LDEILSLGVA PRLVLEDAVI
                                      CSHCGMIATY DKQRNVAFCS TCGADTDIYP VEMSYAFKLL LDEIKSLGVA PRLKLEDAVP
                                      CSHCGMIATF DKQRNVSFCA ACGADTDIYP VEMSYAFKLL LDEIKSLGVA PRLNLEDAVP
                                      CSHCGMIAIH DRRRNADFCP TCGADTEIYP VEMSYAFKLL LDEIKSLGVA PRLILEDAVM
                                      CSHCGMIATY DKQRNVSFCS ACGADTDIYP VEMSYAFKLL LDEIKSLGVA PRLNLEDAVP
                                      CNNCGMVATE DKKRRLVYCP NCGADTNIYK VEMSYAFKLL LDEMKALGIA PRLDLEDAVM
                                      CGHCGMIATF DRTRNIRYCS NCGAETDIHP VEMSYAFKLL LDEIKSLGVA PRLRLDDAVP
                                      CSKCGVIAIH DRRRNMDLCP VCGTDTDIYP VEMSYAFKLL LDEIKSLGVA PRLMLEDAVM
                                      CSNCGMIATF DRQRNMAVCP NCGADTDIYL VEMSYSFKLL LDEIKSLGVA PRMELEDAVQ
                                      CNNCGMVATE DKKRKLVYCP NCGADTNIYK VEMSYAFKLL LDEMKALGIA PRLELEDAVM

                                      SMPKRIGAIK FGLISPREVR KMSITPIITA DTYDDDGYPI DMGLMDLRLG VIDPGLKCKS
                                      ATPKRIKQIR FGLISPKEFR KMSVTRIITA DTYDDDGFPI EMGLMDTRLG VIDPGLRCKT
                                      ---------- ---------- -MSATPIITA DTYDDDGFPI DMGLMDTRLG VIDPGLRCKT
                                      SIPKRIGAIK FGLLSPREVR KMSVTSIVTA DTYDDDGYPI DMGLMDLRLG VIDPGLKCKT
                                      SIPKRVGEIR FGLLSPREVR KMSVTPIITA DTYDDDGYPI DMGLMDMRLG VIDPGLICKT
                                      SIPKRVGAIK FGLLSPKEVR KMSVTAIITA DTYDDDGYPI DMGLMDLRLG VIDPGLKCKT
                                      PIPKRISSIK FGLMSPKEIR KMSATPIITA DTYDDDGFPI DMGLMDTKLG VIDPGLRCKT
                                      SIPQRIGAIR FGLLSPREIR KMSVTSIITA DTYDDDGYPI DMGLMDLRLG VIDPGLKCKT
                                      TVPKRIGKIS FGLISPQEFR RMSVVKIITA DTYDDDGFPI EMGLMDPRLG VIDPGLRCRS
                                      PIPKRIASIK FGLLSPKEIR KMSSTPIITA DTYDDDGFPI DMGLMDTKLG VIDPGLRCKT
                                      PIPKRIASIK FGLMSPKEIR KMSATPIITA DTYDDDGFPI DMGLMDTKLG VIDPGLRCKT
                                      SAPKRIDKIR FGLISPQEFR KMSVVRVITA DTYDDDGFPI DMGLMDTRLG VIDPGLRCKT
                                      SSPKRIGKIK FGLLSPKEYR KMSVTKVITA DTYDDDGFPI EMGLMDPRLG VIDPGLRCKT
                                      TSPKRIKKIR FGLLSPAEIR KMSVTKIITA DTYDDDGYPI DMGLMDPRLG VIDPGLRCRT
                                      SIPKRIGAIK FGLISPREVR KMSVTSIITA DTYDDDGYPI DMGLMDLRLG VIDPGLKCKS
                                      SIPKRISAIQ FGLISPREVR KMSVTNIITA DTYDDDGYPI DMGLMDLRLG VIDPGLKCKT
                                      TTPKRIKQVK FGLISPKEFR KMSVTRIITA DTYDDDGFPI EMGLMDTKLG VIDPGLRCKT
                                      PIPKRISSIK FGLLSPKEIR KMSSTPIITA DTYDDDGFPI DMGLMDTRLG VIDPGLRCKT
                                      PIPKRISAIK FGLMSPKEVR KMSATPIITA DTYDDDGFPI DMGLMDTKLG VIDPGLRCKT
                                      TVPKRIGKIR FGLISPQEFR KMSVVKIITA DTYDDDGFPI EMGLMDPRLG VIDPGLRCRS
                                      PIPKRIASIK FGLMSPKEIR RMSATPIITA DTYDDDGFPI DMGLMDTKLG VIDPGLRCRT
                                      TAPKRIRKIK FGLLSPAEIR KMSVTKVITA DTYDDDGYPI DMGLMDPRLG VIDPGLRCKT
                                      SIPKRIGAIK FGLISPREVR KMSVTSIITA DTYDDDGYPI DMGLMDLRLG VIDPGLKCKS
                                      SVPKRIGKIR FGLISPQEFR KMSVVKVITA DTYDDDGFPI EMGLMDPRLG VIDPGLRCRT
                                      QIPKRISAIK FGLLSPKEIR NMSATNVITA DTYDEDGFPI EMGLMDTRLG VIDPGLKCKT
                                      TAPKRIRKIK FGLLSPAEIR KMSVTKIITA DTYDDDGYPI DMGLMDPRLG VIDPGLRCRT

                                      CGGRAGECPG HFGHIELVAP VIHIGFNKTI RKILRSTCRK CSRLLLEFSK KEEYLAHLET
                                      CGGRAGECPG HFGHIELVAP VMHVGFAKLI RKILRATCRN CGALLLDPNQ KKETVEKIRT
                                      CSGRAGECPG HFGHIELVAP VVHVGFNKVI RKLLRATCRK CSRLLLEPAQ KQYFLEHLSG
                                      CGSRAGECPG HFGHIELVAP VIHVGFNKTI RKALRSICHN CSRLLLTADQ KRNFLAQLES
                                      CGSRAGDCPG HFGHIELVAP VIHVGFNKLI LKSLRSICRN CSNFLLEPQR KNEYLEQLQQ
                                      CGSRAGECPG HFGHIDLVAP VIHVGFNKTI RKTLRSVCRS CSRLLLDASK KQEFLDQLNT
                                      CSGRAGECPG HFGHIELVAP VVHVGFNKVI RKLLRATCRK CSKILLEPAQ KQQFLDQLTA
                                      CGGRAGECPG HFGHIELVAP VLHVGFNKII RKILRSTCRN CSHLLLEDKQ KKAYINQFAK
                                      CGGRPGECPG HFGHIDLIAP VIHVGFAKLI RKILRAICRD CSRLMLLENE KRMYLEQIET
                                      CSGRAGECPG HFGHIELVAP VVHVGFNKVI RKLLRATCRK CSKILLDPAQ KQKFLDQLVA
                                      CSGRAGECPG HFGHIELVAP VVHVGFNKVI RKLLRATCRK CSRLLLEPAQ KQQFLDQLLA
                                      CGGRAGECPG HFGHIELVAP VIHVGYVKTI RKLLRAICRE CSRLMLTEEK KSAFLDEIKR
                                      CGQRAGECPG HFGHIELAAP VVHVGFAKLI RKTLRATCRR CGHLLLDEMQ QHEFLLKMHE
                                      CGGRPGECPG HFGHIELAAP VIHVGFARLL RKVLRTTCRK CGRLLMDEKT KAEYLRQIQT
                                      CGSRAGECPG HFGHIELVAP VIHVGFNKIL RKILRSVCCK CSSLLLEESK KRDFLEQLAK
                                      CSSRAGECPG HFGHIELVAP VVHVGFNKTI RKALRSICRN CSALLLEPSQ KKNFLTQIDK
                                      CGGRAGECPG HFGHIELVAP VIHVGFAKLI RKILRATCRS CGALLLEPAQ KKRYVEQIKT
                                      CSGRAGECPG HFGHIELVAP VVHVGFNKVI RKLLRATCRK CSRLLLDPAQ KQHFLDQLIG
                                      CSGRAGECPG HFGHIELVAP VVHVGFNKII RKLLRASCRK CSRILLDPAQ KQHFLEQLAA
                                      CGGRPGECPG HFGHIDLIAP VIHVGFAKLI RKVLRAICRD CSRLMLKDNE KKMYLEQIQE
                                      CSGRAGECPG HFGHIELVAP VVHVGFNKVI RKLLRATCRK CSRLLLEHAQ KQHFLDHLTG
                                      CGGRPGECPG HFGHIELASP VIHVGFARLL RKILMTTCRR CGKLMLDDKA KADYIRQIKT
                                      CGSRAGECPG HFGHIELVAP VIHVGFNKTI RKILRSVCCK CSSLMLEEGK KREYLEQLSK
                                      CGGRPGECPG HFGHIDLVAP VIHVGFAKLI RKILRAICRE CSKLMLSELE KKEFLRQIRT
                                      CHSKAGECPG HFGHIELVVP VIHVGFNKTI RKLLRSVCGN CSRLLLNETQ KEDYLAQLNA
                                      CGGRPGECPG HFGHIELAAP VIHVGFARLL RKILMTTCRR CGRLMLDEKA KAEYLRQIKT

                                      LKEIGHLPES YINEIFKEAR KSKTCPYCGE EQLEIKFEKP SDYIENGEKL TPTEIRDRLE
                                      LKKMGQSIED VVNDVFKEAR KAGKCQYCNE EQKEIKFEKP TTFVEDGHKL MPTDIRSRLE
                                      IEEIGHMPDD LINEAYKEAS KVKVCPYCNE EQLEIKFEKP TEYLENGEKL TPTEIRDRFE
                                      SKDMGHLPDD IVNEVFKEAR KTKICPYCSS EQKEVKFEKP TDYIEDGHKL TPTEIRDRFE
                                      LKIMGHSTDD LVNDLFKEAR KTKVCPHCNE EQVEIKFEKP SDYIENGEKL TPTEIRERFE
                                      CKEMGHLPDN IINEVFKEAR KSKTCPYCST EQLEIKFEKP SDYIEDGHKL TPTEIRDRFE
                                      VEEIGHMPDD LINEVYKEAS KVKNCPYCNE EQLEIKFEKP SEYLENGEKL TPTEIRDRFE
                                      LDVMSHLPDD LINNVFKEAR KTKICPYCGE EQLEIKFEKP SDYIENDYKL TPTEIRDRLE
                                      LVRLGQTTDD VVNKVFSEAR KHKVCPYCGA PQQEIKFERP LAYVEEGHKL TPSDIRDRFE
                                      VEEIGHMPDD VINEAYKEAS KVKVCPYCNE EQLDIKFEKP TEYLENGEKL TPTEIRDRFE
                                      VEEIGHMPDD LINEVYKEAS KVKTCPYCNE EQLEIKFEKP SEYLENGEKL TPTEIRDRFE
                                      RRKLKQPIDD VVRMVYAEAR KSSICPYCGA EQGEIKFEKP TSFYEDGEKL MPTEIRSRFE
                                      LKDKNYSTEE TVKNVIKEAR KATTCPYCAE QQKEIKYEKP TRYVEDSHKL MPADIRDRFE
                                      AQRLGQPIDE IVKNVFKDA- KGTTCPYCGE EQKEIKFEKP TGYIEDGHKL MPTDVRDRLE
                                      QKDMGHLPDD VINNVFKEAR KSKTCPYCNE EQLDIKFEKP SEYIENGHKL TPTEIRDRFE
                                      LHEMGHLPDP VINDVFKEAR KTKVCPHCGT EQLEIKFEKP TEYIEDGHKL TPTEIRDRFE
                                      LKKMGQSIED VVNEVFKEAR KAGKCMYCGE AQQEIKFEKP TTYIENEHKL MPTDIRSRLE
                                      IEEIGHMPDD LINEAYKEAS KVKTCPYCNE EQLEIKFEKP TEYLENGEKL TPTEIRDRFE
                                      VEEIGHRPDD LINEVYKEAS KVKTCPYCNE EQLDIKFEKP SEYLENGEKL TPTEIRDRFE
                                      LERLGQMTDD TVNKVFAEAR KNKTCPYCGA PQQEIKFERP LSYIEEGHKL TASDIRDRFE
                                      IEEIGHMPDD LINEAYKEAS KVKTCPYCNE EQLEIKFEKP SEYLENGEKL TPTEIRDRFE
                                      NIRLGQPTDE IVKNVFKDA- KSTTCPYCGE EQKEIKFEKP TGYIEDGHKL MPTDVRDRLE
                                      YKDMGHLPDD VINDVFKEAR KSKVCPYCGE TQLDIKFEKP SEYIEDGHKL TPTEIRDRFE
                                      LEDLGQPTED VVNKVFAEAR KHKTCPYCGA PQREIKFERP LSYIEDGHKL TPSDIRDRFE
                                      VKGIGHMPDD LINEVYKEAA KVKRCPYCDA EQNDIKFEKP TEYLENGERL TPTEIRDRFE
                                      SMRLGQPIDD IVKNVFKDA- KAATCPYCGE EQKEIKFEKP TGYIEDGHKL MPTDVRDRLE

                                      NIPDDDVKVM GMNPETARPE WMILTVLPVP PVTVRPSITL ESGQRSEDDL THKLVDIIRI
                                      KMTDEDIEVI GMDSRNARPE WIILTVLAVP PVTMRPSITL ESGQRSEDDL THKLVDIIRI
                                      NIPDEDIQVI GMDPKNARPE WMILTVLPVP PVTVRPSITL ESGQRSEDDL THKLVDIIRI
                                      NIPDEDVKVL GMDPSSARPE WTILTVLPVP PVTVRPSITL ESGQRSEDDL THKLVDIIRI
                                      NMSDDDVRLM GMDPSNARPE WMILTVLPVP PVTVRPSITL ESGQRSEDDL THKMVDIIRI
                                      NIPDEDVKVL GMDPSSARPE WMILTVLPVP PVTVRPSITL ESGQRSEDDL THKLVDIIRI
                                      NIPDEDIRVV GMDPKNARPE WMILTVLPVP PVTVRPSITL ESGQRSEDDL THKLVDIIRI
                                      RIPDDDLKVM GMDPESARPE WMVLTVLAVP PVTVRPSITL ESGQRSEDDL THKLVDIIRI
                                      KIPDEDIKVM GMNPDTARPE WMLLTVLPVP PVTMRPSITL ESGQRSEDDL THKLVDIIRI
                                      NIPDDDIRVI GMDPKNARPE WMILTVLPVP PVTVRPSITL ESGQRSEDDL THKLVDIIRI
                                      NVPDEDIRVI GMDPKNARPE WMILTVLPVP PVTVRPSITL ESGQRSEDDL THKLVDIIRI
                                      KMTDDDIRVL GMDPQNARPE WMILKVLPVP PVTVRPSITL ESGQRSEDDL THKLVDIIRI
                                      RIPDSDTELL GLDASNVRPE WMILTVLPVP PVTTRPSITL ENGQRSEDDL THKLVDIIRI
                                      MIPDEDIEVF GMDPRNARPE WMVLTVLPVP PVTVRPSITL ESGQRSEDDL THKLVDIIRI
                                      NISDDDIRVM GMNPDTARPE WMILTVLPVP PVTVRPSITL ESGQRSEDDL THKLVDIIRI
                                      NISDDDVKVI GMDPSCARPE WMILTVLPVP PVTVRPSITL ESGQRSEDDL THKLVDIIRI
                                      RITDEDIEVI GMDPHNARPE WTILTVLPVP PVTMRPSITL ESGQRSEDDL THKLVDIIRI
                                      NIPDDDIRVI GMDPKNARPE WMILTVLPVP PVTVRPSITL ESGQRSEDDL THKLVDIIRI
                                      NIPDEDIRVI GMDPNNARPE WMILTVLPVP PVTVRPSITL ESGQRSEDDL THKLVDIIRI
                                      KVPDEDIQVM GMNPATARPE WMILTVLPVP PVTMRPSITL ESGQRSEDDL THKLVDIIRI
                                      NIPDEDIRVI GMDPMNARPE WMILTVLPVP PVTVRPSITL ESGQRSEDDL THKLVDIIRI
                                      MIPDEDIEVF GMDPKNARPE WMVLTVLPVP PVTVRPSITL ESGQRSEDDL THKLVDIIRI
                                      NVSDDDIRVM GMNPATARPE WMILTVLPVP PVTVRPSITL ESGQRSEDDL THKLVDIIRI
                                      RISDEDIMVM GMNPETARPE WTILTVLPVP PVTMRPSITL ESGQRSEDDL THKLVDIIRI
                                      NIPDEDIRVI GMDPENARPE WMVLTVLPVP PVTVRPSITL ESGQRSEDDL THKLVDIIRI
                                      MIPDEDIEVF GMDPKNARPE WMVLTVLPVP PVTVRPSITL ESGQRSEDDL THKLVDIIRI

                                      NQRFQENREA GAPQLIIEDL WELLQYHVTT YYDNEVSGVP PARHRSGRPL KTLTQRLKGK
                                      NQRFQENREA GAPQLIIEDL WELLQYHITT FIDNAVSGVP PARHRSGRPL KTLSQRLKGK
                                      NQRFQENREA GAPQLIIEDL WELLQYHVTT FFDNSVSGIP PARHRSGRPL KTLSQRLKGK
                                      NQRFQENRDA GAPQLIIEDL WELLQYHVTT FFDNEVSGVP PARHRSGRPL KTLTQRLKGK
                                      NQRFQENREA GAPQLILEDL WELLQYHVTT FFDNEVSGVP PARHRSGRPL KTLTQRLKGK
                                      NQRFQENRDA GAPQLIIEDL WELLQYHVTT FFDNEVSGVP PARHRSGRPL KTLTQRLKGK
                                      NQRFQENREA GAPQLIIEDL WELLQYHVTT FFDNSVSGIP PARHRSGRPL KTLSQRLKGK
                                      NQRFQENRDA GAPQLIIEDL WELLQYHLTT FFDNEVSGVP PARHRSGRPL KTLTQRLKGK
                                      NQRFQENREA GAPQLIIEDL WELLQYHITT FLDNTVSGVP PARHRSGRPL KTLSQRLKGK
                                      NQRFQENREA GAPQLIIEDL WELLQYHATT FFDNSVSGIP PARHRSGRPL KTLSQRLKGK
                                      NQRFQENREA GAPQLIIEDL WELLQYHVTT FFDNSVSGIP PARHRSGRPL KTLSQRLKGK
                                      SQRFQENKEA GAPQLIVEDL WELLQYHVTT FLDNEVSGVP PARHRSGRPL KTLSQRLKGK
                                      NQRFQENREA GAPQLIIEDL WELLQYHVTT FLDNEVSGVP PARHRSGRPL KTLSQRLKGK
                                      NQRFQENRDA GAPQLIIEDL WELLQYHVTT YMDNAVSGVP PARHRSGRPL KTLSQRLKGK
                                      NQRFQENRDA GAPQLIIEDL WELLQYHLTT YFDNEVSGVP PARHRSGRPL KTLTQRLKGK
                                      NQRFQENRDA GAPQLIIEDL WELLQYHVTT FFDNEVSGVP PARHRSGRPL KTLTQRLKGK
                                      NQRFQENREA GAPQLIIEDL WELLQYHVTT FIDNAVSGVP PARHRSGRPL KTLSQRLKGK
                                      NQRFQENREA GAPQLIIEDL WELLQYHVTT FFDNSVSGIP PARHRSGRPL KTLSQRLKGK
                                      NQRFQENREA GAPQLIIEDL WELLQYHVTT FFDNSVSGIP PARHRSGRPL KTLSQRLKGK
                                      NQRFQENREA GAPQPIIEDL WELLQYHVTT FLDNTVSGVP PARHRSGRPL KTLSQRLKGK
                                      NQRFQENREA GAPQLIIEDL WELLQYHVTT FFDNSVSGIP PARHRSGRPL KTLSQRLKGK
                                      NQRFQENRDA GAPQLIIEDL WELLQYHVTT YIDNAVSGVP PARHRSGRPL KTLSQRLKGK
                                      NQRFQENRDA GAPQLIIEDL WELLQYHVTT YFDNEVSGVP PARHRSGRPL KTLTQRLKGK
                                      NQRFQENREA GAPQLIIEDL WELLQYHVTT FLDNTVSGVP PARHRSGRPL KTLSQRLKGK
                                      NQRFQENRDA GAPQLIIEDL WELLQYHVTT FFDNSVSGIP PARHRSGRPL KTLSQRLKGK
                                      NQRFQENRDA GAPQLIIEDL WELLQYHVTT YIDNAVSGVP PARHRSGRPL KTLSQRLKGK

                                      EGRFRGSLSG KRVNFSARTV VSPDPNLSIN EVGIPFEIAK HMTIPLKVIP RNMEILRKYV
                                      EGRFRGSLSG KRVNFSARTV ISPDPNLGMH EVGVPLAIAK ELTITLYVTP RNINEVKEYV
                                      EGRFRGSLSG KRVNFSARTV ISPGPNLSIN EVGVPLPIAR TLTLPVMVTP RNIEQLKIYV
                                      EGRFRGSLSG KRVNFSARTV VSPEPNLSIN EVGVPFEIAH QMTIPERVTT RNIDLLRMYV
                                      EGRFRGSLSG KRVNFSARTV ISPDPNLSIN EVGLPYAIAK QMTIPVNVIS RNLEKMRQYV
                                      EGRFRGSLSG KRVNFSARTV VSPDPNLSIN EVGVPFAIAM QMTIPEKVTT RNIELLRMYV
                                      EGRFRGSLSG KRVNFSARTV ISPDPNLSIN EVGVPMPIAK ILTMPAVVTP RNIEQLKVYV
                                      EGRFRGSLSG KRVNFSARTV VSPDPNLSIN EVGVPYQIAK HMTIPVRVIS RNLEMMRAYV
                                      EGRFRGSLSG KRVNFSARTV ISPDPNLSIN EVGVPLEIAM ELSVPLVVNG RNIEVMRDFV
                                      EGRFRGSLSG KRVNFSARTV ISPDPNLSIN EVGVPMPIAR ILTMPSVVTK RNIEHLRVYV
                                      EGRFRGSLSG KRVNFSARTV ISPDPNLSIN EVGVPMPIAR TLTIPAVVTP RNIEQLKVYV
                                      EGRFRGSLSG KRVNFSARTV ISPDPNLSIN EVGIPQRVAE QLTVPINVTH LNIEECRSYV
                                      DGRFRGSLSG KRVNFSARTV ISPDPNLSVN EVGVPETIAH EMTVPIIVTP RNIDDLQEYI
                                      EGRFRGSLSG KRVNFSARTV ISPDPNLSIN EVGVPLRIAK EMTVPVTVTP FNIEVVREYV
                                      EGRFRGSLSG KRVNFSARTV VSPDPNLSIN EVGVPLSIAQ HMTIPVRVIS KNIDLMREYV
                                      EGRFRGSLSG KRVNFSARTV VSPDPNLSIN EVGVPEAIAI QMTIPERVIE RNIELLRMYI
                                      EGRFRGSLSG KRVNFSARTV ISPDPNLRIY EVGVPHEIAK ELTITLNVTP RNIDEVREYV
                                      EGRFRGSLSG KRVNFSARTV ISPDPNLSIN EVGVPMPIAR ILTMPSVVTP RNIEQLKIYV
                                      EGRFRGSLSG KRVNFSARTV ISPDPNLSIN EVGVPIPIAR ILTVPVIVTP RNIEQLKVYI
                                      EGRFRGSLSG KRVNFSARTV ISPDPNLSIG EVGVPMDIAM ELSVPMIANS RNMEIVKTFV
                                      EGRFRGSLSG KRVNFSARTV ISPGPNLSIN EVGVPMPIAR TLTLPVMVTP RNIEQLKIYV
                                      EGRFRGSLSG KRVNFSARTV ISPDPNLSIN QVGVPMSIAR EMTIPVTVTP FNIESTKEYV
                                      EGRFRGSLSG KRVNFSARTV VSPDPNLSIN EVGVPFEIAK HMTVPVRVIS RNLELMKEYV
                                      EGRFRGSLSG KRVNFSARTV ISPYPNLSIN EVGVPIEVAK ELTVPIMVTP KNIEVVRKYV
                                      EGRFRGSLSG KRVNFSARTV ISPDPDLSIN EVGVPLPIAL ILTIPEHVTE RNVDFLKEHI
                                      EGRFRGSLSG KRVNFSARTV ISPDPNLSIN EVGVPLSIAK EMTVPMTVTP FNIEVAREYV

                                      ANGKTIYPGA NYVIRGDGRR VKITENNAEE IAEKLEVGWT VERQLIDGDI VIFNRQPSLH
                                      RRGPDNHPGA NYIVRADGRR LRITDKNGAE LADLVELGWK VDRQMKDGDV VLFNRQPSLH
                                      RNGEDIHPGA NYVLRPDGRR IKVTNMNKED LAEKLEFGWI VERQLKDGDT VLFNRQPSLH
                                      LRGSEVHPGA NYVIREDGRR IRVSEINKEE LAEKIQTGWV VERQLMDGDI VLFNRQPSLH
                                      ARGNDVHPGA NYVIRADGRR IKVTDVNCTD LAEKLDIGWV VERQLQDGDI VIFNRQPSLH
                                      QRGSEVHPGA NYAIRDDGRR IRVSEINKEE LAEKIEVGWT VERQLMDGDI VLFNRQPSLH
                                      RNGEDIHPGA NYVFRSDGRR IKVTNMNKED LAEKLEFGWT VERQLKDGDT VLFNRQPSLH
                                      ARGGETHPGA NYVFREDGRR LKITEANKEE LSEKLEPGWT VERQMQDGDI VLFNRQPSLH
                                      RRGADKHPGV NYVTRADGRR VKVTDRNAEE VADQLEPGWK VDRQLMDGDI VLFNRQPSLH
                                      RNGEDIHPGA NYVLRSDGRR IKVTNQNKED LADKLEFGWT VERQLKDGDI VLFNRQPSLH
                                      RNGEDIHPGA NYVFRSDGRR IKVTNMNKDD LAEKLEFGWT VERQLKDGDT VLFNRQPSLH
                                      RRGNE-HPGA NYVVRPDGRR VKVMEANAEE LAEMLEPGWI VERQLKDGDI VLFNRQPSLH
                                      KRGPLNHPGA NYVKRPDGKR VKVTDKNGDE IAETVENGWI VERQLKDGDI VLFNRQPSLH
                                      RRGSENHPGA NYVKRADGRR LKITDKNCEE LADQIEVGWK VDRQLKDGDI VLFNRQPSLH
                                      RRGREVHPGA NYVIRDDERR IKVTELNKEE LLEKLEPGWS IERQMQDGDI VLFNRQPSLH
                                      LKGSDVHPGA NYVIRPDERR IKITENNKEE LAEKVEKGWV VERQLMDGDT VLFNRQPSLH
                                      RRGPDNHPGA NYIIRADGRR VKITDSNCEE LASLIELGWK VDRQIKDGDV VLFNRQPSLH
                                      RNGEDIHPGA NYVLRPDGRR IKVTNVNKDD LAEKLEFGWT VERQLKDGDI VLFNRQPSLH
                                      RNGTLIHPGA NYVFRPDGRR IKVTEINKED LAEKIEYSWM VERQLKDGDI VLFNRQPSLH
                                      RRGPDRHPGV NYVTRPDQRR VKVTDKNCEE VAEQIDIGWK IDRQLADGDI VLFNRQPSLH
                                      RNGEDIHPGA NYVLRSDGRR IKVTNMNKED LAEKLEFGWV VERQLKDGDT VLFNRQPSLH
                                      RRGSENHPGA NYVKRPDGRR LKVTDKNCSE LADALDIGWK IDRQLKDGDI VLFNRQPSLH
                                      RRGKKVHPGA NYVIRDDGRR IRVTDLNYEE LVEKIEPGWV VERQMQDGDI VLFNRQPSLH
                                      MRGPDNHPGV NYVTRADGRR VKVTERNCQE VAEQLEVGWK VDRQLADGDI VLFNRQPSLH
                                      RRGPANYPGA NYVIRSDGGR IKITDINQED LCEKLEYGWI VERHLRDGDV VLFNRQPSLH
                                      RRGSENHPGA NYVKRPDGRR LKVTDKNCAE LAEALDVGWK VDRQLKDGDI VLFNRQPSLH

                                      KMSIMAHTVK VLPYKTFRLN PSVCPPYNAD FDGDEMNLHV LQNYEAIAEA KILMQVQENI
                                      RMSIMSHEVK VLPHKTFRLN PAVCPPYNAD FDGDEMNMHV PQTEDARAEA KILMNIRENI
                                      KMSIMAHSVK VLPDKTFRLN PAVCPPYNAD FDGDEMNLHA LQTEESRAEA KILMQVQENI
                                      KMSIMAHRVK VLPYKTFRLN PAVCPPYNAD FDGDEMNMHV LQTEESRAEA SILMQVQENI
                                      KMSIMAHHVK VLPYKTFRLN PAVCPPYNAD FDGDEMNLHV LQTEEARAEA EILMKIQENI
                                      KMSIMAHRVK VLPFKTFRLN PAVCAPYNAD FDGDEMNMHV LQTEESRAEA SILMQVQENI
                                      KMSIMAHSVK VLPNKTFRLN PAVCPPYNAD FDGDEMNMHA LQTEESRAEA KILMQVQENI
                                      KMSIMAHKVK VLPNKTFKLN PAVCPPYNAD FDGDEMNMHV LQTEESRAEA NILMQVQENI
                                      RMSIMSHRVI VMPHKTFRLN PAVCPPYNAD FDGDEMNLHV PQTEEARAEA EILMRVQENI
                                      KMSIMAHSVK VLPNKTFRLN PAVCPPYNAD FDGDEMNMHA LQSEESRAEA KILMQVQENI
                                      KMSIMAHSVK VLPNKTFRLN PAVCPPYNAD FDGDEMNMHA LQTEESRAEA KILMQVQENI
                                      KLSIMAHQVR VLPGKTFRLN PAVCPPYNAD FDGDEMNLHV PQTQEAQAEA WMLMRVQENI
                                      RMSIMAHRVK VMPFKTFRLN PAVCPPYNAD FDGDEMNLHV PQTEEARAEA RILMQVEENI
                                      RMSIMSHFVR VMPHKTFRLN PAVCAPYNAD FDGDEMNLHV PQTMEALAEA RILMLVQENI
                                      KMSIMAHRVK VLPNKTFKLN PAVCPPYNAD FDGDEMNMHV LQTEESRAEA SILMQVQENI
                                      KMSIMAHQVK VLPNKTFRLN PAVCPPYNAD FDGDEMNMHV LQTEESRAEA SILMQVQENI
                                      RMSIMAHEIK VLPYKTFRLN PAVCPPYNAD FDGDEMNLHV PQTEEARSEA KILMHVQENI
                                      KMSIMAHSVK VLPNKTFRLN PAVCPPYNAD FDGDEMNMHA LQTEESRAEA KILMQVQENI
                                      KMSIMAHSVK VLPNKTFRLN PAVCPPYNAD FDGDEMNMHA LQTEESRAEA KILMRVQENI
                                      RMSIMSHRVK VMPYKTFRLN PAVCPPYNAD FDGDEMNMHV PQTEEARAEA EILMRVQENI
                                      KMSIMAHSVK VLPDKTFRLN PAVCPPYNAD FDGDEMNMHA LQTEESRAEA KILMQVQENI
                                      RMSIMGHFVK VMPNKTFRLN PAVCAPYNAD FDGDEMNLHV PQNMEAMAEA RILMLVQENI
                                      KMSIMAHRIK VLPGKTFKLN PAVCPPYNAD FDGDEMNMHV LQTEESRAEA SILMQVQENI
                                      RMSIMAHRVK VMPYKTFRLN PAVCPPYNAD FDGDEMNLHV PQTEEARAEA EILMRVQENI
                                      KMSIMAHSVK VLDGKTFRMN PAVCPPYNAD FDGDEMNMHV LQTEEARAEA KILLQVQENI
                                      RMSIMGHFVK VMPHKTFRLN PAVCAPYNAD FDGDEMNLHV PQNMEAMAEA RILMLVQQNI

                                      LSPRFGGPFI GGIHDHISGM FLLTRNEKQI NKHDALELLR KSEVRSLPEP AGGEGGEPYW
                                      ISPRFGGPII GGIHDHISGL FLLTNSKDKI NKDDALELLA KSEIWELPEP AGKEDGEPYW
                                      LSPRFGGPII GGIHDHISGL FLLTRFENHI SKHDAYDLLR KSSVRTLPEP AGDPDGEPYW
                                      LSPRFGGPII GGIHDHISGL FLLTRNENSI TKTAALELLR KSDIRVLPEP SSTADGEPLW
                                      LSPRFGGPII GGIHDHISGM FLLTRTDNDI SKNDALDLLR KSHIRQLPEP AGRDDGEPYW
                                      LSPRFGGPII GGIHDHISGL FLLTRNENAI TKNAALELLR KSDIRDLPEP ASSANGEPLW
                                      LSPRFGGPII GGIHDHISGL FLLTRFENRI SSFDAYDLLR KSSARSLPEP AGDEYGKPYW
                                      LSPRFGGPII GGIHDHISGM FLLTRNENMI SKNDALELLR KSEVRELPEP AGTDVGDPFW
                                      LSPRFGGPII GGIHDYVTGN FLLTHGDRRI SRIEVMEVLK KLHHLEIPEP VGNEAGEPYW
                                      ISPRFGGPII GGIHDHISGL FLLTRFENHI TSHEAYDLLR RSRVHDLPEP AGDDDGKPYW
                                      LSPRFGGPII GGIHDHISGL FLLTRFENHI SSHEAYDILR KSRARNLPEP AGDEDGKPFW
                                      LSPRFGGPII GAIHDHITGI YLLTRGEKHF SKREMVQLLR TCGITTLGEP AGDEHGNPYW
                                      LSPRFGGPII GGIHDHISGL FLLTQKGTKF TKSEVYELLR KCTVKPLPTP AIVEEDVAYY
                                      LSPRFGGPII GGLHDHVSGI YLLTKGYRLY TETDALEILS KVNVHELPEP YKVENGIRYY
                                      LSPRFGGPII GGIHDHISGL FLLTRNEKFI SKNDALELLR KSELRVLPEP AGLEDGEPYW
                                      LSPRFGGPII GGIHDHISGM FLLTRNENRI TKNEALELLR KAEIRELPEP AGKETGEPYW
                                      LSPRFGGPII GGIHDHISGL FLLTNSKDKI NKSDALELLG KSEIRELPEP AGTEDGEPYW
                                      LSPRFGGPII GGIHDHISGL FLLTRFENHI YADDAYDMLR KSNIRELPSP AGDPDGKPYW
                                      LSPRFGGPII GGIHDHISGL FLLTRFENHI SAKDAFDILR KAKAHELPDP AGDENGIPFW
                                      LSPRFGGPII GGIHDYVTGS FLLTHGRKPI DRRGAMELLK KFDITELPAP EGELNGEPYW
                                      LSPRFGGPII GGIHDHISGL FLLTRFENHI SKHDAYDLLR KSNARNLTEP AGDPDGEPYW
                                      LSPRFGGPII GGLHDHISGI YLLTKGYQMF SETEALDVVR KVGIKELPEP AKVENGAQYW
                                      LSPRFGGPII GGIHDHISGL FLLTRNENFI SKNDALELLR KSELRELPEP AGLEDGEPYW
                                      LSPRFGGPII GGIHDYVTGS FLLTHKERRL NKDRLMEVLK KLDISDIPVP AGDENGDPYW
                                      LSPRFGGPIV GGIHDHISGM FLLTRKDNRI NKDDALDLLR KTDIRELPAP AGDENGEEYW
                                      LSPRFGGPII GGLHDHISGI YLLTKGNQMF NEAEALDLLR KTGVRELPEP AKVEGGVQYW

                                      NGKQIFSQIL PEGLDLEFPA EVCMKCDVCK KSECEHDAYV VIKNGELLIG TIDERAIGAF
                                      NGKQIFSQIL PKGLDLEFKA EICEQCDNCK GVDCEHDAYV VIKDGVLEKG SIDEKAVGAF
                                      TGKQIFSQIL PESLNLKFTA QVCSHCDTCK KEECPNDAYV VIRNGKLITG TIDEAAIGAF
                                      NGKQIFSQIL PKGLYLEFPA QVCFKCDTCK KRDCEYEAYV VIENGEMIQG TIDEQAIGAF
                                      TGKQIFSQLL PDDLNLEYVA EVCSKCDECN RENCENDAYV IIENGELITG TIDEKGIGAF
                                      NGKQIFSQIL PKGLYLEFPA QACFKCETCK KRDCEYNAYV VIEDGEMLQG TIDEQSIGAF
                                      TGKQIFSQIL PEGLNAEFSA QVCSHCDTCK KEECPNDAYV VIRDGKLITG TVDEAAIGAF
                                      TGKQIFSQIL PKDLNLEFKA NVCFKCDVCK GRDCEYDAYV VVENGELVTG TIDEKAIGAF
                                      TGKQIFSLIL PRGLNLEFKA SFCKNCDSCK REACDDDAYV VIRDGKILTG TIDAAAVGAF
                                      TGKQIFSQIL PEGLNMEFTA QVCAHCDTCK KGECVNDAYV IIRNSELIMG TIDEAAIGAF
                                      TGKQIFSQIL PETLNMEFAA QVCSHCDTCK KEECPNDAYV VIRNGELILG TIDEAAIGAF
                                      TGKQAFSLIL PSDLCLSFRN GLCQNCSQCK KEECEHEAYV VIENGKLICG AIEEKAIGAF
                                      SGKQVFSQVL PEQLNLTLKA KKCVMHAVCL KTDCEIDAYV KIEAGNLICG IIDEKSIGAF
                                      SGKQIFSQIL PKGLDMTYKA KICENCEECK GELCEKDAFV RISDGELKTG TIDEKAIGAF
                                      NGKQIFSQIL PKGLYVEFPA QVCFKCDTCK KGDCEYDAYV VIEDGELIKG TIDEQAIGAF
                                      NGKQIFSQIL PKGLNAEFPA EVCFKCDVCK KEACEYNAYV VIRNGEMIQG TIDERAIGAF
                                      TGKQIFSQIL PKGLNLQFKA EICEHCDPCK GINCDKDAYV VIRNGVLEQG TIDEKAIGAF
                                      TGKQIFSQIL PKNLNTQFAA QVCSHCDICK KEECPNDAYV VIRDGELIKG TIDEAAIGAF
                                      TGKQIFSQIL PEALNMGFPA QVCSHCDVCQ EEECPNDAYV VIRDGVLIKG TIDEAAIGAF
                                      TGKQIFSLIL PRGLDLNFKA DFCYNCDVCK NEECENDAYV VIQDGQLKIG TIDAKAVGAF
                                      TGKQIFSQIL PENLNLKFTA QVCLHCDTCK KEECQNDAYV VIRDGKLVTG TIDEAAIGAF
                                      SGKQIFSVIL PKTLSMTYKA KICENCEVCK KEECEKDAYV VIRDGVLKCG TVDEKAIGAF
                                      NGKQIFSQIL PKGLYVEFPA QVCYKCDTCK KGECEHDAYV VIEDGELLKG TIDEQSIGAF
                                      TGKQIFSLIL PKDLNLTFKA DFCSNCPVCK GEDCENDAYV VIRNGVLLKG TIDAEAVGAF
                                      TGKQIFSQIL PEGLNISFSS NVGTK---DM EEDLKNDAYV VIEDGELIAG TIDETAMGAF
                                      TGKQIFSTIL PRTLNLTYKA KICENCEVCK KEECDKDAYV TIRDGVLKTG VIDEKAIGAF

                                      KGIVVDKIVK EYGTTRGAQF IDDVTKLAIR GIMRTGLSFG ISDEDIPKEA QVQITRSLIT
                                      KSVIIDKLIK EFNTATACKF IDDSTRLSIR GIMRSGFSFG INDEYVPPEA QNQINETLNS
                                      KGKIQDRIVK EIGPEAGARF VDDMTRLAIR ALMRTGLSFG IADEDIPREA KIQINEVLEK
                                      KGKILDKVVK EYGTEAGAKF VDDFTRLAIR GVMKTGLSFG ISDEDIPTTA KMQIANLLNE
                                      KGHIVDKIVK EYGSTKSAEF IDDMTRLAIR AIMRSGLSFG ISDEDIPKEA QMHISEIISN
                                      KGKILDKVVK EYSSEAGAKF VDDFTRLAIR GVMKTGLSFG ISDEDIPPTA KIQIGNLLNE
                                      KGKIQDRIIK EIGPEAGARF VDDMTKLAIR AIMRTGLSFG IADEDIPKEA RIQINEVLTE
                                      KGKILDSIVK RYGTTEAAQF VDDMTRLAIR GVMRTGLSFG ISDEDIPREA KLNIDEELER
                                      KGKITDRVIK EYGPTVGAGF IDGMTQMAIR GIMLAGFSFG IDDEDIPKDA EDQIEDVLNA
                                      KGKIQDRIIK EIGPEVGSRF IDDMTKLAIR AIMRTGLSFG IADEDIPKEA RIQINEVLAK
                                      KGKIQDRIIK EVGPEAGARF VDDMTKLAIR SIMRTGLSFG IADEDIPKEA RIQINEVLGK
                                      KGILLDYIVK HYSSSRSAKF IDQLTKLAIR SIMQAGFSFG IKDEDVSPQA IGQIEEVIAN
                                      SGAILDGIIR EYGFTEASRF LDNATKLAIR SIMAFGFSFG IDDEDVSQQA QLEIEEIMEK
                                      SGKILDRIIK TYDEHTASNF LDNVTRLAIR AITARGFSYG ISDTDIPAES TAQITEILLN
                                      KGRVLDKVVK EFGTTAGAKF VDDFTRLAIR GVMHTGLSFG ISDEDIPLEA KEGIAIRLQD
                                      KGIILDKVVK TYGTTAGAKF IDDFTRLAIR GVMKTGLSFG ISDEDIPETA KKNIKEVLTK
                                      KSVILDKLVK EFNPEITTRF IDDATRLSIR GIMRRGFSFG IDDEYVPPEA QTQIDETMTQ
                                      KGKVQDRIIK EIGPEVGARF IDNMTMLAVR AIMRTGLSFG IADEDIPKEA RIQINEVLGK
                                      KGKIQDRIIK EISAEAGAKF IDDMTKLAIR AIMRTGLSFG IADEDIPKEA RIQINEVLGT
                                      KGKITDRIIK EYSPSVASEF LDRMTRLALR GIMHAGFSFG IDDEDIPPEA VDQIEETTRT
                                      KGKVLDRIIK EIGPEAGARF VDDMTKLAIR ALMRTGLSFG VADEDIPREA RIQINEVLDK
                                      SGKIVDRIVK TYSEDTAAKF IDDVTRLAIR AIMRFGFSYG ISDTDIPREA KVQTTDIILD
                                      KGKILDKVVK EFGTTAGAKF VDDFTRLAIR GVMKTGLSFG ISDEDIPRDA KIEIAARLKE
                                      KGKVIDRIIK EYDPGVASQF LDRMTLLALR GIMLAGFSFG ISDEDVPREA AEQIQDVTRS
                                      KAQILDTIIK EYGTTRGAQF VDDVTKLAIR AVMRTGLSFG IADEDIPEEA KIQIDMVLTT
                                      SGKIVDRIVK TYDEDTAAKF IDDVTRLAIR AIMKFGFSYG ISDTDIPREA KVQTTDVILE

                                      AEEEVGKLIQ AYEAKELDPF PGRTLDETIE LSIMQKLGKA RDQAGNIAGN YLGNSAVIMA
                                      ATDKVEKLIQ AYEAGELEQL PGRTIRETLE MEIMKELSKA RDATGEIAGR HLGNSAVIMA
                                      AEETVQNLIK SYQNKELEPL PGRTLDETIE MSIMQKLGKA RDDTGNIADS HMGNPAVIMA
                                      AEENVQRLIQ AYEAKELEAL PGRTMDETIE MKIMQELGKA RDQTGNIAGR QLGNSAVIMA
                                      AEDEVKRLIE AYEARELEPL PGRTLDETIE MKIMQKLGVA RDKTGDVAGN HLGNSAVIMA
                                      AEERVSKLIE AYEAKELEPL PGRTLDETIE MKIMQELGKA RDQTGNIAGK QLGNSAVLMA
                                      AEDAVQNLIK SYINKELDPL PGRTLDETIE MSIMQKLGKA RDKTGNIADS HMGNSAVIMA
                                      AENEVAELIQ AYEAKELEPL PGRTLAETIE LKIMQSLGKA RDHTGTIAGN HLGNSAVIMA
                                      ARENVTKLID AYKAGELEPL PGRTLDETLE MRIMQTLGKA RDNAGSIAGR YLGNSGVVMA
                                      AEDAVQNLIK SYQNKELEPL PGRTLDETIE MSIMQKLGKA RDETGGIADS HMGNSAVIMA
                                      AEDAVQNLIK SYQNKELEPL PGRTLDETIE MSIMQKLGKA RDETGGIADS HMGNSAVIMA
                                      AEEKVTQLVQ AYENGELDPL PGRTLDETLE LLIMQELGRA RDQAGQIAGR ELGNPAVIMA
                                      AEERVSALIN AYEFGELESM PGRTLNETLE MKIMQELGRA RDKAGEIAGK NLGNSAVVMA
                                      SGKQVRKLIE AHDHGELEPL PGRTLEETLE MRIMQELAKA RDGAGGIAGK FLGNSAVIMA
                                      AEKEVAELVQ AYENKELEAL PGRTLDETIE MRIMQTLGKA RDDTGGMADK SLGNSAVIMA
                                      AESEVQDLIA AYEAKELEPL PGRTLDETIE MKIMQTLGKA RDQTGNIAGN ELGNSAVIMA
                                      AKDKVEKLIS AYLAGELEQL PGRTVTETLE MEIMKELSRA RDSAGDIAGR HLGNSAVIMA
                                      AEDAVQNLIK SYQNKELEPL PGRTLDETIE MSIMQKLGKA RDETGNIADS HIGNSAVIMA
                                      AEDAVQNLIR SYENKELEPL PGRTLDETIE MSIMQKLGKA RDETGNIADS HMGNSAVIMA
                                      AREKAQQLIE AYNAGELEPL PGRTLDETLE MRIMQTLGKA RDTAGKIAGR YLGNSGVVMA
                                      AEDAVQNLIK SYQNKELEPL PGRTLDETIE MSIMQKLGKA RDETGNIADS HMGNPAVIMA
                                      SEKQVKKLIE AFDAGELESL PGRTLKETLE LRIMQELAKA RDAAGSIAGK HLANSAVIMA
                                      AEDEVAALIR AYEAKELEPL PGRTLAETIE MRIMQTLGKA RDDTGRIADN QLGNSAVIMA
                                      AKESVQRLIE AYRAGELEPL PGRTLEETLE MRIMQTLGKA RDAAGQIAGR YLGNSGVVMA
                                      AEDEVQKLIQ AYKDEELEPL PGRTLDETIE MRIMQELGRA RDKSGKIADA HMGNPAAMMA
                                      SEKQVKKLIE AYEAGELEPL PGRTLKETLE LRIMQELAKA RDAAGSIAGK HLANSAVIMA

                                      RSGARGSMLN LTQMAACVGQ QAVRGERIRR GYSGRTLPHF DKGDLGAHAH GFVKSSYKSG
                                      KSGARGSMLN LTQMAACVGQ QAVRGERIQR GYAGRTLSHF DKGDLGAQAH GFVKASYKGG
                                      RSGARGSILN LTQMAACVGQ QAVRGERIRR GYTGRTLPHF EKGDLGSEAH GFVKSSYKSG
                                      KSGARGSMLN LTQMAACVGQ QAVRGERIRR GYNGRTLPHF DKGDLGADAR GFVKASYKSG
                                      KSGARGSMLN LTQMAASVGQ QAVRGERIRR GYTGRTLPHF SKGDLGADAH GFVKSSYKSG
                                      KSGARGSMLN LTQMAACVGQ QAVRGERIRR GYAGRTLPHF DKGDLGADAH GFVKASYKSG
                                      RSGARGSILN LTQMAACVGQ QAVRGERIRR GYAGRTLPHF LEGDLGSDAH GFVKASYKSG
                                      KSGARGSMLN LTQMAACVGQ QAVRGERIRR GYEGRTLPHF DRGDLGADAH GFVKSSYKSG
                                      VSGARGSMLN LTQMAACVGQ QSVRGERIRR GYEGRTLPHF RRGDLGAEAH GFVQSSYKEG
                                      RSGARGSILN LTQMAACVGQ QAVRGERIRR GYAGRTLTHF QVGDLGSDAH GFVKASYKSG
                                      RSGARGSILN LTQMAACVGQ QAVRGERIRR GYAGRTLPHF QEGDLGSDAH GFVKASYKSG
                                      RSGARGSMLN LTQMAGCVGQ QAVRGERIQR GYAKRTLPHF APGDLGADAH GFVRASYKRG
                                      VSGARGSMLN LTQMAGSVGQ QSVRGERIKR GYYDRTLPHF RKGDLGADAR GFVRSSYKKG
                                      RSGARGNFLN LTQMAGCVGQ QSVRGERIMR GYTDRTLPHF KAGDRGADAR GFVESSYKKG
                                      RSGARGSILN LTQMAACVGQ QAVRGERIRR GYAGRTLPHF DKGDLGADAH GFVKASYKSG
                                      KSGARGSMLN LTQMAACVGQ QAVRGERIRR GYAGRTLPHF DKGDLGADAH GFVKASYKSG
                                      RSGARGSMLN LTQMAGCVGQ QAVRGERIKR GYAGRTLSHF ERGDLGAQAH GFVRASYKSG
                                      RSGARGSILN LTQMAACVGQ QAVRGERIRR GYAGRTLPHF QKGDLGSDAH GFVKASYKSG
                                      RSGARGSILN LTQMAACVGQ QAVRGERIRR GYAGRTLPHF EAGDLGSDAH GFVKASYKSG
                                      VSGARGSMLN LTQMAACVGQ QSVRGERIMR GYAGRTLPHF RRGDLGAEAH GFVESSYKDG
                                      RSGARGSILN LTQMAACVGQ QAVRGERIRR GYADRTLPHF GKGDLGSDAH GFVKASYKSG
                                      RSGARGSFLN LTQMTGCVGQ QSVRGERIMR GYSDRTLPHF QPGDLGADSR GFVESSYKKG
                                      RSGARGSILN LTQMAACVGQ QAVRGERIRR GYAGRTLPHF DKGDLGADAH GFVKASYKSG
                                      VSGARGSMLN LTQMAACVGQ QSVRGERIKR GYTDRTLPHF KRGDLGAEAH GFVESSYKKG
                                      RSGARGSILN ITQMAACVGQ QAVRGARINR GYRERTLPHF ERGDLGADAH GFVKSSYKSG
                                      RSGARGSFLN LTQMTGCVGQ QSVRGERIMR GYSDRTLPHF LPGDLGADAR GFVESSYKKG

                                      LNPTEYFFHA IGGREGLVDT AVRTSQSGYL QRRLVNALQD LEVQYDRTVR ETRGVIVQFK
                                      LSPTEYFFHA IGGREGLVDT AVRTSQSGYL QRRLVNALQD LEVQYDGTVR DTRNMIIQFK
                                      LNPTEYFFHA IGGREGLVDT AVRTSQSGYL QRRLVNALQD LEVQYDLTVR DTRGVLVQFK
                                      LNPTEYFFHA IGGREGLVDT AVRTSQSGYL QRRLVNALQD LEVQYDGSVR ETRGVIVQFK
                                      LNPTEYFFHA VGGREGLVDT AVRTSQSGYL QRRLVNALQD LEVQYDGSVR ETRGVIVQFK
                                      LNPTEYFFHA IGGREGLVDT AVRTSQSGYL QRRLVNALQD LEVQYDGSVR ETRGVIVQFK
                                      LNPTEYFFHA IGGREGLVDT AVRTSQSGYL QRRLVNALQD LEVQYDLTVR DTRGVLVQFK
                                      LNPTEYFFHS VGGREGLVDT AVRTSQSGYL QRRLVNALQD LEVQYDRSVR ETRGVIVQFK
                                      LNPTEFFFHA IGGREGLVDT AIRTSQSGYL QRRLINALQD LEVQYDGTVK ETRGIIVQFS
                                      LNPTEYFFHA IGGREGLVDT AVRTSQSGYL QRRLVNALQD LEVQYDLTVR DTRGVLVQFK
                                      LNPTEYFFHA IGGREGLVDT AVRTSQSGYL QRRLVNALQD LEVQYDLTVR DTRGVLVQFK
                                      LSPTEYFFHA IGGREGLVDT AVRTSQSGYL QRRLINALQD LEVQYDGSVR ETRGVVVQFR
                                      LTPTEFFFHA IGGREGLVDT AVRTSQSGYL QRRLINALQD LEVEYDGTVR SGEKV-VQFV
                                      LNPTEFFFHA MGGREGLVDT AVRTSQSGYL QRRLVNALQD LEVKHDGTVR ETRGVVVQFL
                                      LNPTEYFFHA IGGREGLVDT AVRTSQSGYL QRRLVNALQD LEVQYDGSVR ETRGVIVQFK
                                      LSPTEYFFHS IGGREGLVDT AVRTSQSGYL QRRLVNALQD LEVQYDATVR ETRGVIVQFK
                                      LSPTEYFFHA IGGREGLVDT AVRTSQSGYL QRRLVNALQD LEVQYDGTVR DTREMIIQFK
                                      LNPTEYFFHA IGGREGLVDT AVRTSQSGYL QRRLVNALQD LEVQYDLTVR DTRGVLVQFK
                                      LNPTEYFFHA IGGREGLVDT AVRTSQSGYL QRRLVNALQD LEVHYDLTVR DTRGVVVQFK
                                      LNPTEFFFHA IGGREGLVDT AIRTSQSGYL QRRLVNALQD LEVKYDGTVK ETRGMIVQFK
                                      LNPTEYFFHA IGGREGLVDT AVRTSQSGYL QRRLVNALQD LEVQYDLTVR DTRGVLVQFK
                                      LNPTEFFFHA MGGREGLVDT AVRTSQSGYL QRRLVNALQD LEVKYDGTVR ETRGVIVQFE
                                      LNPTEYFFHA IGGREGLVDT AVRTSQSGYL QRRLVNALQD LEVQYDGSVR ETRGVIVQFK
                                      LSPTEFFFHA IGGREGLVDT AIRTSQSGYL QRRLVNALQD LEVNYDGTVR ETRGMIVQFK
                                      LNPTEYFFHS IGGREGLVDT AVRTSQSGYL QRRLVSALQD LEVQPDYTVR DTRGVIVQFL
                                      LNPTEFFFHA MGGREGLVDT AVRTSQSGYL QRRLVNALQD LEVKYDGTVR ETRGVIVQFE

                                      YGEDGIDSTK SDYSKPEFVH RVVKSVTINE ATIDSMISGL PLPDTMISVL REDAIKAGVT
                                      FGEDGINPMN SDFSKTDAVK RIIDSVTATQ KNIDEMIADI KLPQNVIDNL NRELKERKVT
                                      FGEDGINPTK SDFSKPETVH RIVNSVVISE ATIDSMIKDL PLPSNILNTL REDAIKAGVS
                                      YGEDGIDSTK SDYSKPEAVH RIVRTVTISE ATIDSMIGQL DLPKNIMKTL KDDAIKAGVT
                                      YGEDGIDSTK SDYSKPESIH SIVKSVTLSE ATINSMVDDL PLPQNMINTL KEDAIKVGVS
                                      YGEDGIDSTK SDYSKPEAIH RIVRRVTISE ATIDAMIAGL NLPKNIMKTL KDDVMRVGVT
                                      YGEDGINPTK SDFSKPDTIH RIVRSVVISE ATVDSMIKDL PLPSNILKTL RDDVIKAGVS
                                      YGEDGIDSTK SDYSSEETVH NIVRSVTLQE ATIEGMVKDL PLPSDVKLTL ISDSVKAGVN
                                      YGEDGVDASK RDYASPENVH RIVQRVLLPE KEIQKRIEDL PLPQSIKRAL EGELRGIEVS
                                      YGEDGINPTK SDFSKPDSIH RIVSSVVISE ATIDSMIKDL PFPSSTLNTL REDVLKAGVS
                                      YGEDGINPTK SDFSKPETIH RIVRSVV-SE ATIDSMLKDL PFPSNILNTL REDVLKAGVS
                                      YGEDGIDPAK SGYCTPTVMR EIVESVTVSE ETIRRAVEAT QLPESLKNAL IDSCIRAEVS
                                      YGEDGIDPTK SNYGKSVNVQ KIVQDVILQE A-----ISGL KLPLNVRNDL FAELNSLQLS
                                      YGEDGVDPMK SDYGEGVNIP SIVDSVLLSE NTIHAEIDKL ELPYKMAEDL KARLKGVKVT
                                      YGEDGIDSTK SDYSKPEAIH RVVRSVTISE ATIDSMISGL PLPMTTLATL RKDVVGVGVT
                                      YGEDGIDSTK SDYSKPENVH KIVEAVTLIE STIDSMLSNL DLPLNILQTI KEDVIKAGVN
                                      YGEDGINPMN SDFSKADTVK RIVESVILDQ KTIEETVSSL PFPQKIIDNL MRELESTPVT
                                      FGEDGINPTK SDFSKPDTIH RIVRSVAISE STIDSMIKDL PLPSNILNTL REDVIKAGVS
                                      YGEDGIDPTK SDFSKPDAIQ RIIRSVMISE TTIESMTKDL PLPSNIMKAL RNEALNAGVS
                                      YGEDGVDASR RDYASTDNVK RIIKNVLLSE KEIQERLDGV ELPQSIKESI QNELKGAEIS
                                      FGEDGINPTK SDFSKPDTVH RIVNSVVISE ATIDNMIKDL PLPSNVLNTL REDAIKAGVS
                                      YGEDGVDPMK SDYGEGVNVQ HIVETVAISE STIEAELNKI ELPAKIVDEL KASLKDVKIS
                                      YGEDGIDSTK SDYSKPEAIH RVVRAVTISE ATIDSMIGGL PLPMTTLATL KKDVMEVGVT
                                      YGEDGVDPSR RDYASPENVH RIIRKVLLPE SWLK-RIDEL DLPISLKDAI KSGLEEAEVT
                                      YGEDGIDPTK SDFAKPEAIH RIFRNVTMKD AEIQAMIQDL PLPKNILKTM QADAVSVGVT
                                      YGEDGVDPMK SDYGEGVNVR QIVENVIISE STIEAELNKI DLPYKIVQEI KESLKGVKLT

                                      KKELEEIIER LLENYDYACV EPCEAVGVVS AQSIGEPGTQ MTMRTFHYAG VAEINVTLGL
                                      KKQMEEIVKR LHSGYDNAKI EAGEAAGVVS AQSIGEPGTQ MTMRTFHYAG VAEINVTLGL
                                      KKEMEEIIER LMEEYQASCI EPCDAAGVVA AQSIGEPGTQ MTMRTFHYAG VAEINVTLGL
                                      KKELEEIIER LLESYQYALV EPCEAVGVVS AQSIGEPGTQ MTMRTFHYAG VAEINVTLGL
                                      KKELEEIIHQ VMDNYGYACV EPCEAVGVVS AQSIGEPGTQ MTMRTFHYAG VAEINVTLGL
                                      KKELEDIIEQ VMKSYDYACV EPCEAVGVVS AQSIGEPGTQ MTMRTFHYAG VAEINVTLGL
                                      KKEMEEIIER VMEEYTVSCI EPCDAAGVVA AQSIGEPGTQ MTMRTFHYAG VAEINVTLGL
                                      KKQMGEIIEK LLETYDKSCV EPCEAVGVIS AQSIGEPGTQ MTMRTFHYAG VAEINVTLGL
                                      EEEFCEVADL VLADYERSKV EPCEAVGVVA AQSIGEPGTQ MTMRTFHYAG VAEINVTLGL
                                      KKEMDEIIEK AMEEYEVSCI EPCDAAGVVA AQSIGEPGTQ MTMRTFHYAG VAEINVTLGL
                                      KKEMEEIIEK MMEEYATSCI EPCDAAGVVA AQSIGEPGTQ MTMRTFHYAG VAEINVTLGL
                                      RLELDEIVKR AVEVYERSLM EPCDAAGVVA AQSIGEPGTQ MTMRTFHYAG VAEINVTLGL
                                      ENEITEILQA TQDEYARSKV EPCEAVGTIA AQSIGEPGTQ MTMRTFHYAG VADINVTLGL
                                      RKQLDKIIEK VELAYKNARV QNCEAVGMIA AQSIGEPGTQ MTMRTFHYAG VAEINVTLGL
                                      KKEMEEIIER VMADYNYACV EPCEAVGVVS AQSIGEPGTQ MTMRTFHYAG VAEINVTLGL
                                      KKELEEIIEK VKESYEYAKV EPCEAVGVVS AQSIGEPGTQ MTMRTFHYAG VAEINVTLGL
                                      KEQMDEIIRG IATGYDHSKI EAGEAAGVVS AQSIGEPGTQ MTMRTFHYAG VAEINVTLGL
                                      KKEMEEIIEQ VMEEYRSSCI EPCDAAGVVA AQSIGEPGTQ MTMRTFHYAG VAEINVTLGL
                                      KKEMEEIIEQ VMEEYKESCI EPCDAAGVVA AQSIGEPGTQ MTMRTFHYAG VAEINVTLGL
                                      SEEIDEIVSQ VKADYEHSRV EPCEAVGVVA AQSIGEPGTQ MTMRTFHYAG VAEINVTLGL
                                      RKEMEEIIEK LMEEYQASCI EPCDAAGVVA AQSIGEPGTQ MTMRTFHYAG VAEINVTLGL
                                      KKQLDEIIEK TREAYSHAKV ENCEAVGMVA AQSIGEPGTQ MTMRTFHYAG VAEIDVTLGL
                                      KKELEEIIER VMADYNYACV EPCEAVGVVS AQSIGEPGTQ MTMRTFHYAG VAEINVTLGL
                                      EEQFETIIKE VVEDYEHARV EPCEAVGVVA AQSIGEPGTQ MTMRTFHYAG VAEINVTLGL
                                      EKEMQEIIDR VMVGYKLSQI EACDAAGVVA AQSIGEPGTQ MTMRTFHYAG VAEINVTLGL
                                      KKQLEEIIEK TREAYKRARV ENCEAVGMVA AQSIGEPGTQ MTMRTFHYAG VAEIDVTLGL

                                      PRLIEIVDAR KEPSTPMMTI ALEQEYATDR DKARKLAWDI QSTHIEHLAD VTTDMANMQL
                                      PRLIEIVDAR KNPSTPMMTI FLEKNYSHDR DKARELAWKI EATYINVLGS ISTDITEMKV
                                      PRLIEIVDAR KIPSTPMMTI ALSKEYAYNR EKTRALAWEI EATKVDHIAD VTTDLSQMQL
                                      PRLIEIVDAR KLPSTPMMTI ALESGYATDR DLARALAWEI EATHIENLAD ITTDLANMQL
                                      PRLIEIVDAR KTPSTPMMTV ALEEGYSDSR DEARKLAWQI EATHIGHLGD VTTDLAQMQL
                                      PRLIEIVDAR KTPSTPMMTI ALEEEYAQDR DKARMLAWEI EATHIEHLAD ITTDLANMHL
                                      PRLIEIVDAR KIPSTPMMTI ALSKEYAYDR EKTRALAWEI EATKIDHIAD VTTDLSQMKL
                                      PRLIEIVDAR KRPSTPMMTV HLDKEYLEDR DFANKIAWMI EATHVEHLAD VTTDLPNMQL
                                      PRLIEIVDAR KIPSTPTMTI RLDKEYALDR DIAREVAWSI ESTNILHLGS IATDLAEMNV
                                      PRLIEIVDAR KIPSTPMMTI ALSKEFAYHR EKTRALAWEI EATKIDHIAD VTTDLSQMKL
                                      PRLIEIVDAR KIPSTPMMTI ALSKEYAYDR EKTRALAWEI EATKIDHIAD VTTDLSQMKL
                                      PRLIEILDAR KDPSTPMMTI YLKD--GADR EKARKVALDI EATPISSIAS LDADLNNMRV
                                      PRLIEIVDAR KVPDTPMMTI YLEAESANDR DKALQFGWEI EATRVSDIAD ILTDTDEMQI
                                      PRIIEIVDAR REPSTPMMTI HMTPDIAGNR DAVKKLGWEL EETNVSDMGV VSTNLSDMSI
                                      PRLIEIVDAR KTPSTPMMTV ALAKEHAADR DFARKVAWEI EATHIEHLAD VTTDLANMNL
                                      PRLIEIVDAR KEPSTPTMTI SVLEEYAQDR DKVRKLAWEI EATHIDQLAD VTTDLLNMQL
                                      PRLIEIVDAR KSPSTPMMTI FLEKDYAFDR DKARELAWKI EATNITVLGS MSTDITEMKI
                                      PRLIEIVDAR KIPSTPMMTI ALSKEYAYDR EKTRALAWEI EATKIDHIAD VTTDLSQMKL
                                      PRLIEIVDAR KIPSTPMMTI ALSKEYAYNR EKTRALAWEI EATRIDHIAD VTTDLSQMKL
                                      PRLIEIVDAR KIPSTPTMTI KLTPEYAHDR DLAREVAWAI ESSSILHLGS IATDLAEMNV
                                      PRLIEIVDAR KIPSTPMMTI ALSKEYAYDR EKTRALAWEI EATKIDHIAD VTTDLSQMQL
                                      PRLIEIVDAR REPSTPMMTI HLSPEISGNR DPVRKLAWEL EETTVSDIGS IATNLNDMTI
                                      PRLIEIVDAR KTPSTPMMTV ALDEGYATDR DLARKVAWEI EATHIAHLAD VTTDLANMNL
                                      PRLIEIVDAR KIPSTPTMTI RLLPEYASDR DMAREVAWAI EATSILHLGS IATDLAEMNV
                                      PRLIEIVDAR KIPSTPTMTI YLKNDYAFDR DKAQSVAWDI EATKIDHIAS VTTDLAQMKI
                                      PRLIEIVDAR REPSTPMMTI HLLPEIAGNR DAVKKLGWDL EETNVSDIAS ISTNLADMTI

                                      VIDLHEKTMI HREINIEDIA DRLRDGLGVN VQIPDNQIIV KPKEPSYREL LQLAKKVHGI
                                      LIDLNKKALT QRNMTSKEIA DRIEEELGVS CEIKGDTLVL EPGKPSYREL LQLVKSLHSV
                                      IIDLHEKAME SRNITIDQVK EKLSDELNAK VTISDNQIII APGEPSYREL LQLAKSIHNV
                                      IIDLNEKNLV QRSLTPDQIA DKIRDEMDVV VTVSSNQIIL TPNAPSYREL LQLAKNIHTI
                                      VVDLHEKTLT QREISVDEIA GILRDKLNVL VKISDYQIII QPNQPSYREL LQLAKNIHNV
                                      IIDLHEKTLV HRALTPDEIA DKLREELDVM VNVSANQIIV TPNAPSYREL LQLAKNIHTI
                                      IIDLHEKAME GRNITIDRVK EKFNEELNVL VSISDNQIVI TPGEPSYREL LQLAKSIHNV
                                      VIDLNEKAMN KREVGIESVM EKLEHGLGVS VVQASNQLLI KLKEPSYREL LQLAKKINTI
                                      VIDLNEEALL QRKITASEVA ERLAEGTKLS ADQRGNQIIM TPPEPSYRDL LQLVEKIKTI
                                      IIDLHEKAME GRNITIDQVK DKFNEELNVM VNISDNQIVI TPGEPSYREL LQLAKSIHNV
                                      IIDLHEKAME GRNITIDQVK EKFNEELNVL VSISDNQIVI TPGEPSYREL LQLAKSIHNV
                                      VVRLSEDRLK ERELTAERVF EVMNAELDCV LEQRGLEIMA QPSEASYRSL MQLVKTIEGL
                                      YVEFDDRVMQ QRGVDLDAVV TKLQALQDVD VRVDGSNVVL SPSVKRYRAL LQIVEKVRTM
                                      IIDINEKQLF QRGMTMQEVA DRIKEEIDYE PRIQDNTLVI NPDEPSYRDL LQLVEKIKSI
                                      ILDLNEKMLL QRDIDVDAIA EKLAEGLKVN VKIPANQIIV IPKEPLYRDL LQLAKNIHGI
                                      IIDLHEKTLN HRSISVDELI EKLSDKLDVQ VRLSENQLIV NPKEPSYREL LQMAKNINSI
                                      IIELNKKALL QRNMTTKEIA DRLEEEIGTT IEVSNDTLIM RPEEASYRQL LQLVKSVQSV
                                      IIDLHEKAME GRNITIDQVK EKFNEELNVM VTISDNQIII APGEPSYREL LQLAKSIHNV
                                      IIDMHEKAME GRNITIEQIK EKFSEEMNVM VSISDNQIII TPNEPSYREL LQLAKNIHDV
                                      IIELNPGALE QRKITAEEVA AKLKEETGLD VDQKENLLVM APEEPSYREL LQLVEKIKKL
                                      IIDLHEKAME SRNITIDQVK EKFNDELNVM VTISDNQIII APGEPSYREL LQLAKSIHNV
                                      IIDLNEKQVL QRSMTIDEVM GKIGEVTGLK IDVNDNRLTV HPEGESYRDL LQMVETIRTI
                                      VVDLNEKMLI QRDISVDAIA EKLEDELGVA VKIPSNQIIV QPNEPSYREL LQLAKKIHTI
                                      VIELNEDAMA QRKITAEDVA EKLRDATGLT VDQKGNTIIM APEEPSYREL LQLVERIKKV
                                      VINVNEKAMN KRHMVFMEIA EKFKEKIDAM VEVSNFQIDL TPKDQRYRDL LQLTKKINDI
                                      IIDVNEKQLL QRGMTMEEVA DKIGEVTGLK LDVNENRITV HPEEPSYRDL LQMVETIRTI

                                      TLKGIEGIKR VVIRKGDEYT LYTEGSMLKD VIKIEGVDAS RIYTNNIGEI YSVFGVEAAR
                                      ILKGIKGIKR VVIRKTGEYV LYTEGSVLKE VLAIEGVDAT RTRTNNVNEI FEVMGIEAAR
                                      TLKGVEGIKR VVVRKGEEYT LYTEGSALRE VLQFEGVDKT RTSTNNINEI YEVLGIEAAR
                                      TLKGIEGIKR VVIRKGEEYT LYTEGSQLKE VLQIEGVDVT RTYTNNVEEI YDVFGIEAAR
                                      TLKGIEGIKR VVIRKSDEYT LYTEGSELNE VLKIEGVDVT RTYTNNIAEI YEVFGIEAAR
                                      TLKGIEGIKR VVIRKGEEYT LYTEGSQLKN VLQIEGVDVT RTSTNNIGEI YEVFGIEAAR
                                      TLKGIEGIKR VVVRKGEEYT LYTEGSALRE VLQFEGVDRT RTSTNNINEI YEVLGIEAAR
                                      TLKGIDGIKR VVVRKDGEYR LYTEGSELKK VLEIDGVDPT RTSTNNIGEI YEVFGIEAAR
                                      SLKGIEGIKR VVIRKGDEYV LYTEGSALKD VIQFKGVDPT RTKTNNITEI GDVLGIEAAR
                                      TLKGIEGIKR VVVRKGEEYT LYTEGSALRD VLQFEGVDRT RTSTNNINEI YEVLGVEAAR
                                      TLKGIEGIKR VVVRKGEEYT LYTEGSALRD VLQFEGVDKT RTSTNNINEI YEVLGIEAAR
                                      IFKGIKEIRR VVIRKDDEYV LYAQYSPLEQ VMLHPDVDAR RTKTNHIIEM YEVLGIEAAR
                                      VIKGIEDIKR VVVRKGKEYV LYTEGSSLKK VIPLAHIDAT RTRTNNINEM HEVLGIEAAR
                                      PLKGIKGISR VVIRKEQEYV IYTQGSVLKK VIQFDGVDPA RTGTNNINEI AEVLGIEAAR
                                      TLKGIEGIKR VVIRKGDEYT LYTEGSMLKE ILEVEGIDLS RTSTNNIGEI YEVFGIEAAR
                                      TLKGIEGVKR VVIRKSDEYM LYTEGSQLKK VLEVEGVDIS RTYTNNISEI YDVFGIEAAR
                                      ILKGIKGIKR VVIRKSGEYV LYTEGSELKE VLSIEGVDAT RTRTNSVNEV FEVMGIEAAR
                                      TLKGIEGIKR VVVRKGEEYT LYTEGSALRE VLQFDGVDKT RTSTNNINEI YEVLGIEAAR
                                      TLKGIEGIKR VVVRKGEEYT LYTEGSALRE VLQFEGVDRT RTSTNNINEI YEVLGIEAAR
                                      SLKGVEGIKR VVIRKGDEYI LYTEGSSLKK VMQFEGVDPT RIKTNNISEI GEVLGIEAAR
                                      TLKGIEGIKR VVVRKGEEYT LYTEGSALRE VLQFEGVDKT RTSTNNINEI YEVLGIEAAR
                                      LLKGIKGISR VVIRKENEYV IYTQGSALKK VIHFDGVDAS RTKTNNINEI SEVLGIEAAR
                                      TLKGIEGIKR VVIRKGEEYT LYTEGSVLRE VLNVEGVDIT RTYTNNIGEI YEVFGIEAAR
                                      TLKGVDGIKR VVIRKGDEYV LYTEGSSLKE VLEFEGVDPT RTKTNNINEI CEVLGIEAAR
                                      TLKGIEDIKR VVLRKTEEYV LYTEGSALKD IISIPGVDMT RTTTNNVSEI FSVFGIEAAR
                                      LLKGIKGISR VVIRKENEYV IYTQGSALKK VIHFEGVDAA RTKTNNINEI AEVLGIEAAR

                                      NAIIHEASET LREQGLTVDD RHIMLVADIM TCDGEVKQIG RHGISGEKAS VFARAAFEVT
                                      QALINEATDT LKEQGLNVDV RHIMLVSDIM TVDGDVKPIG RHGISGEKAS VLARAAFEVT
                                      NAIIKEATDT LREQGLTVDI RHIMLVADLM TCDGEVKQIG RHGISGEKAS VFARAAFEVT
                                      NAIITEANNT LGEQGLTVDI RHIMLVSDIM CCDGEVKQIG RHGISGEKAS VFARAAFEVT
                                      NALVKEAMDT LSEQGLNVDI RHIMLVADIM TCDGEVKQIG RHGISGEKAS VFARAAFEVT
                                      NSIITEATNT LSEQGLTVDI RHIMLVSDIM CCDGEVKQIG RHGISGEKAS VFARAAFEVT
                                      NAIIKEATDT LREQGLTVDI RHIMLVADLM TSDGEVKQIG RHGISGEKAS VFARAAFEVT
                                      NAIIKEATDT LREQGLEVDV RHIMLVADIM SCDGEVKQIG RHGISGEKAS VFARAAFEVT
                                      NAIINEATDT LREQGLSVDV RHIMLVADIM TCDGEVKQIG RHGVSGEKAS VLARAAFEVT
                                      NAIIKEATDT LREQGLTVDI RHIMLVADIM TCDGEVKQIG RHGISGEKAS VFARAAFEVT
                                      NAIIKEATDT LREQGLTVDI RHIMLVADLM TCDGEVKQIG RHGISGEKAS VFARAAFEVT
                                      AAIIREATDT LREQGLTVDI RHIMLVADMM TADGEVKAIG RHGVSGEKAS VMARAAFEET
                                      NSIIEEAMST LREQGLTVDV RHIMLVADMM TVDGEVKQIG RHGIAGEKTS VLSRAAFEVT
                                      NAIIKETLDT LSEQGLTVDI RHIMLVADMM TIDGEVKQIG RHGISGEKAS VLSRAAFEVT
                                      FAIIKEASDT LREQGLTVDI RHLMLVSDIM TCDGEVKQIG RHGISGEKAS VFARAAFEVT
                                      NAIIKEATST LGEQGLTVDI RHIMLVSDIM CCDGEVKQIG RHGISGEKAS VFARAAFEVT
                                      MALIHEAMDT LKEQGLTVDV RHIMLVADIM TVDGDVKPIG RHGVSGEKAS VFARAAFEVT
                                      NAIIKEATDT LREQGLTVDI RHIMLVSDLM TCDGEVKQIG RHGISGEKAS VFARAAFEVT
                                      NSIIKEATDT LREQGLTVDI RHIMLVSDLM TCDGEVKQIG RHGISGEKAS VFARAAFEVT
                                      NAIINEATDT LREQGLSVDV RHIMLVADIM TVDGELKQIG RHGVSGEKAS VLARAAFEVT
                                      NAIIKEATDT LREQGLTVDI RHIMLVADLM TCDGEVKQIG RHGISGEKAS VFARAAFEVT
                                      NAIINEALDT LSEQGLTVDI RHIMLVADMM SIDGEVKQIG RHGISGEKAS VLSRAAFEVT
                                      NSIIKEASDT LREQGLTVDI RHIMLVADIM TCDGEVKQIG RHGISGEKAS VFARAAFEVT
                                      NAIINEATET LREQGLQVDV RHIMLVADIM TCDGDVKQIG RHGVSGEKAS VLARAAFEVT
                                      NSIITEATNT LREQGLNVDI RHIMLVADLM TSDGEVKQIG RHGISGEKAS VFARAAFEVT
                                      NAIINEALDT LSEQGLTVDI RHIMLVADMM TIDGEVKQIG RHGISGEKAS VLSRAAFEVT

                                      VNHLLDAGMR GDIDKLSGVT ENIIVGQPIK LGTGNVHLVA KGEAKESLSL IPIDEYLASG
                                      VNHLLDSGMR GDVDELRGVT ENVIVGQPIR LGTGNVKLIA RKQDTGYESI IPQDEYLTAG
                                      VNHLLDAGMR GDVDQLQGVT ENIIVGQPIR MGTGDVHLIS RRKEEGSTSL VSIDEYLAAG
                                      VNHLLDAGMR GDLDELNGVT ENIIVGQPIK LGTGDVHLIS R-EEQKSTSL VPIDEYLAAG
                                      VNHLLDAGIR GDVDELNGVT ENIIIGQPIK LGTGDVHLVA TKSEEESTSL IPIDEYLASG
                                      VNHLLDAGMR GDRDELNGVT ENIIVGQPIK LGTGDVHLIT K-EEAKTTSL VPIDEYLAAG
                                      VNHLLDAGMR GYVDQLQGVT ENIIVGQPIR MGTGDVHLIS RKAKEGSTSL VSIDEYLAAG
                                      VNHLLDAGLR GEVDELSGVT ENIIVGQPIK LGTGDVHLVS RNPAPDSTSL VPIDEYLASG
                                      VNHILDAAVR GDVDDLRGVT ENVIVGQPIQ LGTGDVQLVA KRPAEDYETL IPIDEYLAAG
                                      VNHLLDAGMR GDVDKLEGVT ENIIVGQPIR MGTGDVHLVS RKPKEGSTSL VSIDEYLAAG
                                      VNHLLDAGMR GDVDQLQGVT ENIIVGQPIR MGTGDVHLIS RRHKEGSTSL VSIDEYLAAG
                                      VNHLLDAGVE GTIDELKGVT ENVIVGQPIR LGTGDVHLVA LPKESDYESL IPMEDYLAAG
                                      VNHLLDAAVR GETDELAGVT ENVIVGQHIL LGTGDVKLIA KTETAEYESL IPVDEYLAAG
                                      VNHLLDAAVA GEVDELTGVT ENVIVGQPIQ LGTGDVELLA VSRDENYQSL IPMDEYLAAG
                                      VNHLLDAGMR GDIDELNGVT ENIIVGQPIK LGTGDVHLVA RNENTESTSL VPIDEYLAAG
                                      VNHLLDAGMR GDIDELNGVT ENIIVGQPIK LGTGDVHLVA K-DAEKSTSL VPIDEYLAAG
                                      VNHLLDSGMS GDVDELRGVT ENVIVGQPIK LGTGNVKLIA KKQDTGYESI IPQDEYLTAG
                                      VNHLLDAGMR GDVDQLQGVT ENIIVGQPIR MGTGDVHLIT RRVKEGSTSL VSIDEYLAAG
                                      VSHLLDAGMR GDVDELKGVT ENIIVGQPIR MGTGDVHLVS RKVKEESTSL VSIDEYLAAG
                                      VNHILDAAVR GDVDDLKGVT ENVIVGQPIQ LGTGDVKLVA SKVAGEYETL IPIDEYLAAG
                                      VNHLLDAGMR GDVDQLQGVT ENIIVGQPIR MGTGDVHLIS RRREEGSTSL VSIDEYLAAG
                                      VNHLLDAAVA GEVDELTGVT ENVIVGQPIQ LGTGDVELIT TSRDENYQSL IPMDEYLAAG
                                      VNHLLDAGMR GDVDELNGVT ENIIVGQPIK LGTGDVHLVA RNETTESTSL VPIDEYLAAG
                                      VNHILDAAIR GDVDDLRGVT ENVIVGQPIR LGTGDVQLVA KRVEGDYETL IPIDEYLAAG
                                      VNHLLDAGMR GNVDELQGVT ENVIVGQPIK MGTGDIRLIA RTAANEQNYL VSIDEYLAAG
                                      VNHLLDAAVA GEVDELTGVT ENVIVGQPIQ LGTGDVELVT VSRDESYQSL IPMDEYLAAG

                                      VHIGTQQKTQ DMMNFVYRVR TDGLYVLDIQ STDERIRMAA SFLSKYDPSR ILVASARQYG
                                      IHIGTQQKTK EMMRFVYRVR TDGLYVLDIQ ATDQRIRLAA KLLAKYDPQK ILVVSARQYG
                                      VHIGTQQKTQ DMMRFVYRVR TDGLYVLDIQ STDERIKAAA KLLSHYDPSR ILVVSSRQYG
                                      VHIGTQQKTE NMMKFVYRVR TDGLYVLDIQ ATDERIKMAA NFLSKYDPSR ILVVSARQYG
                                      VHIGTQQKTK DMINFIYRVR TDGLYVLDIQ STEERIKLAA SFLSKYNPST ILVTSARQYG
                                      VHIGTQQKTE NMMKFVYRVR TDGLYVLDIQ ATDERIKLAA AFLANYDPQR ILVVSARQYG
                                      VHIGTQQKTQ DMMRFVYRVR TDGLYVLDIQ STDERIRVAS KLLSHYDPSR ILVVSSRQYG
                                      VHIGTQQKTQ DMMKFVYRVR TDGLYVLDIQ ATDSRIRQVS HFLSKYDPAK ILVVSARQYG
                                      IHIGTQQKTK SMMDYIYRVR TDGLYVLDVQ ATDKRIRLAA KFLAKYDPSK ILVVSARQYG
                                      IHIGTQQKTQ DMMRFVYRVR TDGLYVLDIQ STDERIRVAS KLLSHYDPTR ILVVSSRQYG
                                      VHIGTQQKTQ DMMRFVYRVR TDGLYVLDIQ STDERIRVAS KLLSHYDPAR ILVVSSRQYG
                                      VHIGTQQKTR DMLPFIYRVR TDGLYVLDVQ STDNRIRAAA KFLARYEPSQ ILVVSVRQYG
                                      VHIGTQQKTE DMKRFVYRVR PDGLYVLDVK ATDERIRIAA KFLSKFDPAR ILVVSARQYG
                                      VHIGTQQKTE DMKKFIYRVR SDGLYVLDVQ STDERIRAAA KFLSRYDPAN VLVVCARQYG
                                      VHIGTQQKTQ NMMKFVYRVR TDGLYVLDIQ STDERIRSIA HFLSMYDPSR ILVVSARQYG
                                      VHIGTQQKTE NMMKFVYRVR TDGLYVLDIQ STDERIKLVA NFLSKYEPSR MLVVSARQYG
                                      IHIGTQQKTK EMMRFVYRVR TDGLYVLDIQ ATDQRIRLAA KMLAKYDPGR ILVVSARQYG
                                      VHIGTQQKTQ DMMRFVYRVR TDGLYVLDIQ STDERIRVAA KLLSHYDPSR ILVVSSRQYG
                                      IHIGTQQKTQ DMMRFVYRVR TDGLYVLDIQ STDERIKVAS KMLSRYDPSR ILVVSSRQYG
                                      VHIGTQQKTN DMMPYIYRVR SDGLYVLDVQ STDKRIRLAA KFLSKYDPTN ILIVSARQYG
                                      VHIGTQQKTQ DMMRFVYRVR TDGLYVLDIQ STDERIKAAS KLLSHYDPSR ILVVSSRQYG
                                      VHIGTQQKTE DMQRFIYRVR NDGLYVLDVQ STDERIRASA KFLSRYDPAN ILVVCARQYG
                                      VHIGTQQKTQ NMMKFVYRVR TDGLYVLDIQ STDERIRSIA HFLSKYDPAR VLVVSARQYG
                                      VHIGTQQKTS DMMKYIYRVR TDGLYVLDVQ ATDKRIRLAG KFLANYEPSK ILVVSARQYG
                                      VHIGTQQKTK DMMRFVYRVR TDGLYVLDIQ STDERIIAAA ELLSKFDISR VLVVSSRQYG
                                      VHIGTQQKTE DMKRFIYRVR NDGLYVLDVQ STDERIRAAA KFLSRYEPSN ILVVCARQYG

                                      QYPAKKFAKA IGAKAMVGRF IPGTLTNPEL RGFFEPDVVV VTDPAGDAQV IKEAVKVGVP
                                      YYPSEMFAKV IGARAEIGRF IPGTMTNPKL HKFIEPDILV VTDPSGDMQA VNEAVNIGIP
                                      QHPARMFSRA LGTKAMLGRF IPGSLTNPQI HGFFEPDIVV VTDPAGDAQV VKEASSIGVP
                                      QFPAKMFAKA IGARSMVGRF IPGTLTNPTV EHFFEPDVII VTDPTGDAQV IKEAVDINIP
                                      QHPATMFAKA IGAKSMVGRF IPGTLTNPQM EGFFEPEVTL VTDPTGDAQV IKESVNVGVP
                                      QFPAKMFAKA IGAKSMVGRF IPGTLTNPKV ENFYEPDVVI VTDPTGDAQV IKETVNVGIP
                                      QHPARMFSRA LGTRAMLGRF IPGSLTNPQI HGFFEPDVII VTDPAGDAQV LKEASSIGVP
                                      QFPAKMFSKA IGAKSMVGRF IPGTLTNPSI EGFFEPDAIM VTDPAGDAQV IKEAVNIGIP
                                      QRPATMFSKA VGSKAIVGRF IPNTMTNPTF YDYVEPDVVV VTDPAGDSQA INEAIDVGIP
                                      QHPARMFSRA LGTRAMLGRF IPGSLTNPQM HGFFEPEVII VTDPAGDAQV LKEASSIGVP
                                      QHPARMFSRA LGTRAMLGRF IPGSLTNPQI HGFFEPDVII VTDPAGDAQV LKEASSIGVP
                                      HHPARMFARS IGARAAVGRF MPGTLTNPAL ENYIEPDVLL VTDPANDAQA VTEAVSVGIP
                                      QFPATMFAKV TGAKSVVGRF IPGTLTNPEY RDFVEPDVVV VTDPIGDSQA VKEAVDVGVP
                                      QHPAEMFARA IGARHIVGRF IPGTLTNPVY MFFAEPDVVV VTDPIGDAQA VTEAISIGVP
                                      QYPATMFSKS VGAVSKVGRF IPGSLTNPVQ EGFFEPDVVI VTDPAGDAQV IREAVNVGIP
                                      QFPAMKFAKA VGARSMVGRF IPGTLTNPTV EAFFEPDVII VTDPAGDAQV IKEAVNIGIP
                                      HYPSRMFAKA IGARAITGRF IPGTLTNPKL HMYVEPDILV VTDPAGDVQA VNEAVNVGVP
                                      QHPARMFSRA LSTKSMLGRF IPGLLTNPQI HGFFEPDIVI VTDPAGDAQV LKEASSIGVP
                                      QHPARMFSRA LGTKSVLGRF VPGSLTNPKM EGFFEPDVVI VTDPAGDAQV LKEASSIGVP
                                      QRPALMFAKA TGATANVGRF VPNTLTNPAF RGFIEPDVII ATDPSGDAQA VNEAVDVGIP
                                      QHPARMFSRA LGTKSMLGRF IPGLLTNPQI HGFFEPDIVI VTDPAGDAQV LKEASSIGIP
                                      QHPAEMFAKA IGASDIVGRF IPGTMTNPEY MFFTEPDVVV VTDPIGDMQA VNEAIKIGVP
                                      QFPATMFSKA IGATSRVGRF IPGTLTNPAQ EGFYEPDVVI VTDPAGDAQV IKEAVNVGIP
                                      QRPATMFAKA VGARANVGRF IPNTLTNPHF AGYIEPDVLL VTDPAGDGQA VKEAVDIGIP
                                      QYPAKMFAKA TGCRSALGRF IPGMLTNPKM DSYFEPEIVI VTDPAGDAQV IKEAYDINIP
                                      QHPAEMFARA IGAKDIVGRF IPGTMTNPEY MFFTEPDVVV VTDPIGDIQA VNEAIKIGVP

                                      VVALCDTNNM TSNVDLIIPT NNKGRKALSL VYWLLAKEIA KNNDIPFNYD LEDFEAELAQ
                                      VIGLCDTNNS LGNVDLVIPT NNKGRKALAL IYWLLAKKTL EERGDTITHT VADFEAELVQ
                                      IVALCDTNNL TSNVDLVIPT NNKGRKALSL VYWLLAREVA RLNNIPFNYS LDDFETPLMQ
                                      VVALCDTNNM TSDVDLVIPT NNKGRKALSL VYWLMAREIS KANGSVFNYE LESFEAGVSQ
                                      VVAFCDTNNQ TSSVDLVIPT NNKGRKALSL VYWLLAKEVA KNMGIPFNYE FSDFETEIAQ
                                      VVALCDTNNM TSNVDLVIPT NNKGRKALSL VYWLLAREIA KSNDSMFTYE LEDFEAGVSQ
                                      VIALCDTNNL TSNVDLVIPT NNKGRKALSL VYWLLAREVS RLNNTPFNYE MTDFETPLMQ
                                      VIGLCDTNNM ISNVDLVIPT NNKGRKALSL IYWLLAREIS KEKGIPFNYT MEDFEAGLAQ
                                      VVALCDTNNL TSNVDLVIPT NNKGRKALTL IYWLLAKEVL KERGEEFRYS VSDFEMEFMQ
                                      VIALCDTNNL TSNVDLVIPT NNKGRKALSL VYWLVAREVS RLNDTPFNYE MTDFETPLMQ
                                      VVALCDTNNL TSNVDLVIPT NNKGRKALSL VYWLLAREVS RLNDTPFNYE LTDFETPLMQ
                                      VVAMCDTNNL TSNVDLVIPT NNKGRKALAL LYWLLAREVA KEKQIQFSHS PEDFEEPETQ
                                      VIAMCDTNNM TTHIDIVIPT NNKGRKALAL IYWLLAKEIT KLRGQQTGYG VKDFEIEI--
                                      VVAMCDTNNM TSNIDLVIPT NNKGRKALAL VYWLLAREVS RERNEQFSYT VNDFESEINQ
                                      VVALCDTNNM TSNVDLVIPT NNKGRKALSL VYWLLAREIA NERDIPFNYE ASEFETGLAQ
                                      VVALCDTNNM TSNVDMVIPT NNKGRKALSL VYWLLAREIA KANGTYFNYE FEDFEAGIAQ
                                      VIGLCDTNNS ISNVDLVIPT NNKGRKALAL IYWLLAKKVL EERGDTINYT VADFEAEIAQ
                                      IVALCDTNNL TSNVDLVIPT NNKGRKALSL VYWLLAREVS RLNSTPFNYE LTDFETPLMQ
                                      VVALCDTNNL ISNVDLVIPT NNKGRKALSM VYWLLAREVA NFNNIPFAHE LGSFETPL--
                                      VIALCDTNNM TSNVDLVIPT NNKGRKALTL IYWLLARQVL RESGQEFKYT ISDFEMEFMQ
                                      IIALCDTNNL TSNVDLVIPT NNKGRKALSL VYWLLAREVA RLNGIPFNYS LTDFETPLMQ
                                      VIAMCDTNNM TTDIDLVIPT NNKGRKALAL VYWLLAREVV RERGEQFNYT VNDFESEIAQ
                                      VVALCDTNNM TSNVDLVIPT NNKGRKALSL VYWLLAREVA NERGIPFNYE LTDFETGLAQ
                                      VVALCDTNNM TSNVDLVIPT NNKGRKALTL IYWLLARQVL RERGEEFKYT VSDFEMEFMQ
                                      VVALADSNNL TKNVDLVIPT NNKGRKALSL VYWLLARELC KANGTPFNYE LSNFEVPLMQ
                                      VVAMCDTNNM TTDIDLVIPT NNKGRKALAL VYWLLAREVI RERGEQFNYT VNDFESEIAQ

                                      KARIRLSGIS PKNLDGVCEQ VKAIAERTGV SVAGPVPLPT KKLVVPARKS PSGDGTATWD
                                      KARIRLSGTS PITLDGICSQ VKDIAVKTGV SICGPVPLPT KKLVVPCRKS PDGEGSATWD
                                      KARIRLSGIS PKDLDGVCDQ VKSIAERTGV SISGPVPLPT KKLVVPTRKS PSGDGTATWD
                                      KARIRLSGIS PVNLDGVCDQ VKAIADRTGV SISGPVPLPT KKMVVPVRKS PSGDGTATWD
                                      KARIKLSGTD PENLDGVCDQ VKSIADRTGV GMSGPVPLPT RKLRVPARKS PSGDGTATWD
                                      KARIRLSGIS PVNLDGVCDQ VKAIADRTGV SISGPVPLPT KKMVVPVRKS PSGDGTATWD
                                      KARIRLSGIS PKDLDGVCNQ VKSIAERTGV NISGPVPLPT KKLVVPTRKS PSGDGTATWD
                                      KARIRLSGID PINLDGVCDQ VKSIADRTGV SIAGPVPLPT KKMVVPARKS PSGDGTASWD
                                      KARIRLSGTD PRSLDEICSQ VRGIAQRTGV HMAGPIPLPT KRMVVPTRKS PDGEGTATWD
                                      KARIRLSGIS PKDLDGVCNQ VKSIAERTGV SISGPVPLPT KKLVVPTRKS PSGDGTATWD
                                      KARIRLSGIS PKDLDGVCNQ VKSIAERTGV NISGPVPLPT KKLVVPTRKS PSGDGTATWD
                                      KARIRLSGIN PAHLDELCSQ IKSIAERTGI YISGPIPLPT KRLVVPCRKS PDGGGTATWD
                                      ---------- --MLDHVCEQ VKSIADRTGV NLSGPVPLPT KRLKVPTRKS PDGEGTATWE
                                      KARIRLSGTS PTKLDDVCGQ VKKIAEKTGV SISGPVPLPT RRLVVPSRKS PSGEGSATWE
                                      KARIRLSGTS PVNLDGVCDQ VKAIANRTGV SISGPVPLPT KKLVVPVRKS PSGDGTATWD
                                      KARIRLSGIS PVNLDGVCDQ VKAIAERTGV SISGPVPLPT KKLVVPTRKS PSGEGTASWD
                                      KARIRLSGTS PSTLDGICSQ VKEIAQRTGV NISGPVPLPT KKLVVPCRKS PDGEGSATWD
                                      KARIRLSGIS PKDLDGVCNQ VKSIAERTGV NISGPVPLPT KKLVVPTRKS PSGDGTATWD
                                      -----MSGIS PTDLDGVCNQ VKSIAERTGV SISGPVPLPT KKLVVPTRKS PSGDGTATWD
                                      KARIRLSGTN PLMLDDICNQ VKGIAQRTGV HMAGPIPLPT KRMVVPCRKS PDGEGTATWD
                                      KARIRLSGIS PKDLDGVCNQ VKSIAERTGV NISGPVPLPT KKLVVPTRKS PSGDGTATWD
                                      KARIRLSGTS PTKLDDVCGQ VKKIAEKTGV SISGPVPLPT KRLVVPTRKS PSGEGTATWE
                                      KARIRLSGTS PVNLDGVCEQ VKAIANRTGV SISGPVPLPT KKLVVPVRKS PSGDGTASWD
                                      KARIRLSGTN PATLDEICNQ VRGIAQRTGV HMAGPIPLPT KRLVVPCRKS PDGEGSATWD
                                      KARIRLSGIS PTDLDSVCNQ VKAIAERTGV SISGPVPLPT KKLVVPTRKS PSGDGTATWD
                                      KARIRLSGTS PTKLDDVCSQ VKKIAEKTGV SISGPVPLPT KRLVVPCRKS PSGEGTATWE

                                      HWEMRVHKRL IDIAADERAL RQLMRIQVPK DINIEIVLQN MVDNSIVEAV NKLLEESKPR
                                      HWEMRVHKRL IDLDADERAL RQLMRIQVPK DISIEIVLTS MEHEKVLEAV KQALEKSPER
                                      PWEMRVHKRL IDIAADERAL RQLMRIQVPK DINIEIVLEG MVEKTILEAV KKVLEESPKR
                                      HWEMRVHKRL IDIAADERAL RQLMRIQVPK DINIEIVLQN MAEQSTIEAI NRLFQESPQR
                                      HWEMRVHKRL IDISADERAL RQLMRIQVPK DINIEIVLQS MADQSTIDAV NKLLEESPNR
                                      HWEMRVHKRL IDIAADERAL RQLMRIQVPK DINIEIVLQN MADENIVETI EKLLAESPER
                                      HWEMRVHKRL IDIAADERAL RQLMRIQVPK DINIEIVLEG MVERTILEAV KKVIEESPKR
                                      HWEMRVHKRL IDIAADERAL RQLMRIQVPK DINIEIVLQN MVEESILNTV ERLFEESPQR
                                      HWEMRVHKRM IDLDADERAL RQLMRIQVPK NVNIEIVLES -MNKTIEDAV RKAISEAPER
                                      HWEMRVHKRL IDIAADERAL RQLMRIQVPK DINIEIVLEG MVEKTILQAV KKVLEDSPKR
                                      HWEMRVHKRL IDIAADERAL RQLMRIQVPK DINIEIVLEG MVEKTILEAV KKVVEESPKR
                                      HWEMRVHKRL IDMEADERAL RQLMRIQVPK DINIEIVLHS -MDDELVENV KRALSEAPKR
                                      HWEMRVHKRL IDLDADERAL RQLMRIQVPK DINIEIVLEG MVNENTLKAV NEAIELAPKR
                                      HWEMRVHKRL IDIDADERAL RQLMRIQVPK DINIEIVLKD MARKETVEAV KKALASRPKR
                                      HWEMRVHKRL IDIAADERAL RQLMRIQVPK DISIEIVLQN MVEETTLDLV KQLIEGSPER
                                      HWEMRVHKRL IDIAADERAL RQLMRIQVPK DINIEIVLQN MVNKITVEAV NKLLEESPQR
                                      HWEMRVHKRL IDLDADERAL RQLMRIQVPK DISIEIVLTS MEHDKILDAV KQALEKSPQR
                                      HWEMRVHKRL IDIAADERAL RQLMRIQVPK DINIEIVLEG MAEKSILEAV KKVLEESPKR
                                      HWEMRVHKRL IDIAADERAL RQLMRIQVPK DINIEIVLEG MVEDHILEVV KKVLEESPKR
                                      HWEMRVHKRL IDLDADERAL RQLMRIQVPK NVNIEIVLES M---DIEEAV KQAITEAPAR
                                      HWEMRVHKRL IDIAADERAL RQLMRIQVPK DINIEIVLEG MAEKTILEAV KKVLEESPKR
                                      HWEMRVHKRL IDIDADERAL RQLMRIQVPK DINIEIVLKD MARKETVEAV KKALADKPKR
                                      HWEMRVHKRL IDIAADERAL RQLMRIQVPK DINIEIVLQN MVEETTLNMV KELIEGSPER
                                      HWEMRVHKRL IDLDADERAL RQLMRIQVPK NVNIEIVLES -MKENIEEAV KKAVSEAPPR
                                      HWEMRVHKRL IDLAADERAL RQLMRIQVPK DINIEIVLEN MADVSIEEIV KKLLEESPQR
                                      HWEMRVHKRL IDIDADERAL RQLMRIQVPK DINIEIVLKG MARKETVEAV KKALAEKPKR

                                      GFEESVDLAI NLKNLDLSQP KNRIDEEIIL PNGLGKERKV AIFAKGDVAL KAKNAGADYI
                                      KFAESVDLAI NLKNLDMNQP TNRLDEEIIL PNGLGRPIKI AVFAKGDTAQ RAKAAGADYV
                                      NFSESVDLAI NLKNLDMNQP KNRVDEEVIL PHGLGKELKI GVFAKGDVGL KAKAAGAAYV
                                      KFAESVDLAI NLKNLDMSQP KNRVDEEIIL PHGLGKDLKI AVFAKGEVGL QAKEAGVKYV
                                      NFPESVDLAI NLKNLDLSKP HNRVDKEISL PHGLGKSRNV CVFAKGEVGL KAKDAGAKYV
                                      KFSEGIELAI NLKNLDMSQP KNRVDEEILL PHGLGKDLKI AVFAKGEVGL QAKDAGAETV
                                      NFSESVDLAI NLKNLDMNQP KNRVDEEVIL PHGLGKELKI GVFAKGDVGL RAKAAGAAYV
                                      NFAESVDLAI NLKNLDMSQP KYRVDEEIYL PNGLGKDLKI AVFAKGEVGL QAKEAGCDYV
                                      RFSESVDLAI NLHNIDMSQP ANRVDEEIIL PHGRGRSAKV AVFASGETAL MAQRAGADLV
                                      NFSESVDLAI NLKNLDMNQP KNRVDEEVIL PHGLGKELKI GVFAKGDVGL KAKAAGAAYV
                                      NFSESVDLAI NLKNLDMNQP KNRVDEEVIL PHGLGKELKI GVFAKGDVGL KAKAAGAAYV
                                      NFLESVDLAM NLKNIDMSQP ANRVDLEVVL PNGLGKELRI GVFAKGETAL RAREAGAD-V
                                      KFTESVDLIV NLKSVDLSQP KNRITESIVL PNGRGKATKI GVFARGDLAI KSQSGGADLI
                                      NFSESVDLAI NLKNIDMSQP KNRVDEDIIL PSGLGKTIKV AVFAKGEVAV NAEKAGADYV
                                      KFSESLDIAI NLKNLDMSQP KNRVDEEIIL PNGLGKTMKI AVFAKGEVGL NAKDAGCDYI
                                      KFMESVDVAI NLKHLDMSQP KNRVDEEIIL PHGLGKDLKI AVFAKGEVGL QAKEAGATYV
                                      KFSESIDLAI NLKNLDMNQP QNRMDEEIIL PNGPGKTIKI AVFAKGETAQ RAKGAGADYV
                                      NFSESVDLAI NLKNLDMNLP KNRVDEEVIL PHGLGKELKI GVFAKGDVGL RAKAAGAAYV
                                      NFSESVDVAI NLRNLDMNQP KNRVDEEIIL PHGLGKDLKI GVFAKGDVGL RAKDAGAAYV
                                      KFAESVDLAI NLHNIDLSLP GNRVDAEVIL PHGLGKPTKI AVFAAGETAL RAKSAGADRV
                                      NFSESVDLAI NLKNLDMNQP KNRVDEEVIL PHGLGKELKI GVFAKGDVGL RAKAAGAAYV
                                      NFTESVDLAI NLKNIDLSQP KNRVDEEIIL PAGRGRPVKV CVFAKGDVAI NAEKAGADYV
                                      KFSESIDLAI NLKNLDMSQP KNRVDEEIIL PNGLGKSLKI AVFAKGEVGL NAKEAGSDYV
                                      GFKESVDLAI NLHNIDLTQP GNRVDTEVIL PHGRGRPNRI AVFAAGDTAL KAKAAGADYV
                                      KFSESVDIAI NLKNLDLNQP KNRVDEEIVL PNGLGKELKV GVFAKGEVAL QAKQAGAAYV
                                      NFVESVDLAI NLKNIDLSQP KNRVDEEIIL PNGLGKPVKI AVFAKGDVAI NAEKAGADYV

                                      FSEEDIKDLA SDKSRARGLA NECDFFIAEA QYMPMIGKSL GTVLGPRGKM PIPFTGDRDI
                                      FDPEEISILG EDKTRTKNLA EEVNFFIAEA AYMPLIGKTL GQVLGPRGKM PIPLTPDKDV
                                      ISDVELEELA ADKNRARALA NECDLFIAET QFMPTIGKTL GIVLGPRGKM PIPLLPNKDV
                                      FTDTDIAELG ADKSRARTIA NECDFFIAEV QYMAQIGKNL GAILGPRGKM PIPLPPGKNV
                                      FSDEDIDDLA SDKKRAKSLA KECDLFIAEA QYMPTIGKAL GTVLGPRGKM PTPLTPNKDV
                                      FSEEDLADMA DDKSRARSVA NEFDFFIAEV QYMAQIGKAL GAILGPRGKM PTPLPPGKNV
                                      ISDVELEELA ADKNKARVLA NECDLFIAET QFMPIIGKNL GIVLGPRGKM PIPLMPNKDI
                                      FTEEDINDLA DDKSRARSIA NECDFFIAEV QYMPLIGKTL GAILGPRGKM PVPLTPDKNV
                                      ISPDELGELG DDKKRARKIA DEYTYFIAET SLMPTIGKKL GPILGKRGKM PLPLPPNVDI
                                      ISDVELEELV ADKNKARVLA NEYDLFIAET QFMPIIGKKL GIVLGPRGKM PIPLMPNKDI
                                      ISDVELEELA ADKNRARVLA NECDLFIAET QFMPIIGKNL GIVLGPRGKM PIPLMPNKDV
                                      IDPAEIAELA ADKKRARALA RQYDIFIAEA QYMPQIGKAM GALLAPRGKM PTPLTPDKDV
                                      ISPDDIEKMS GDKKLIRSTT RDIDFFIAEA PLMPSIGKSF GPILGPKGKM PDPVPSSADP
                                      FPPEEIEKLG ADKPRAKKLA SEVNFFIAET AYMPTIGKRL GTVLGPRGKM PAPLPPQADV
                                      LTEEDIKELG EDKSKARSLA NECDFFIAEV QYMAQIGKAL GAILGPRGKM PVPLTPDKNV
                                      FTEEDINDLK EDKARSRAIA NECDFFIAEV QYMPLIGKSL GVVLGPRGKM PIPLQPGKNV
                                      FDPDEISVLG EDKSRAKSLA DEVNFFIAEA ALMPAIGKTL GQVLGPRGKM PIPLTPDKDV
                                      ISDVELDELA SDKTRARTLA NECDLFIAET QFMPTIGKNL GIVLGPRGKM PIPLLPNKDI
                                      ISDIELEELV GDKSKARSLA NECDLFIAET QFMPIIGKNL GVVLGPRGKM PIPLLPNKDI
                                      ISGDEIKEFA GDKRAARKLA DEYKFFIAET QFMPVIGKSL GSILGKRGKM PTPLPPTQDV
                                      ISDVELDELA ADKNRARALA NECDLFIAET QFMPTIGKNL GIVLGPRGKM PIPLLPNKDI
                                      FPPEEIDKLG GDKVRAKKLA KEVNFFIAET AYMPAIGKRL GQVLGPRGKM PTPLPPQADV
                                      LTEEDIKELG EDKSRARSLA NECDFFISEV QYMPLIGKTL GAILGPRGKM PVPLTPDKNV
                                      ISPEELKLLG ENRKNARKLA DEYDFFIAET QFMPVIGKTL GPILGKRGKM PTPLPPNADV
                                      FDDADIQEMK DDKARAKAVA DECDFFIAET QFMATIGKTI GTVLGPRGKM PVPLLPGKSI
                                      FPPEEIDKLG ADKVRAKKLA KEVNFFIAET AYMPLIGKKL GQVLGPRGKM PTPLPPQADV

                                      ASVINTLKNS IRIRSKDKLT FHVSVGRRNL GTDELAENIE TVVHRIENAL EKGKQNLKSI
                                      VQVINKSKNS IKVRSKDKMT FHIAVGKKDM DPVKLSQNIE AIINRIEHRY ERGMYNVKSI
                                      GELIQSKKNA VRLRSKDKLT FHVPVGRRDM SPEELAENIE TVVSRLERVL EKGRYNLRSV
                                      GDVVSNAKNS IRIRSKDRLT FHVSIGRQDM DVKKLAENIE TVLSRVEQSL EKGKHNIRSI
                                      SELIKSAQNT VHVRSKDNPS FHVSVGQRNE EPDKLADNID AVISGVENSL EKGRQNLRSV
                                      ADLINSARSS IRIRSKDKLT FHVSVGRRDM EVRKLAENVE TVLNRVEGSL EKGKHNIRSI
                                      GELIQSKQNA VKLRSKDRLT FHVAVGRRNM NPDDLSENIE TIMSRLERVL DKGKHNLRSV
                                      ADMIRSSKNS IRIRSKDKLT FHVAVGRRDM DAERIAENIE SIVNRVESVL DKGKQNLKSI
                                      TPIIKRQRNL VRVRSRDRLT FHMAVGSREM EVQKIAENVE AVTTKLEQAL KDGKQNLKSV
                                      GEMIQSKQNA VKLRSKDRLT FHVAVGRRTM NPDDLAENIE TIMTRLERVL DKGKHNLRTV
                                      GELIQSKQNA VKLRSKDRLT FHVAVGRRDM NPEDLAENIE TIMSRLERVL DKGKHNLRTV
                                      VELIDRLKRS VRVRSKDKTT FHVSVGRANM EPEAIAENID AVLSKLEAAL PRGAQNIRSV
                                      APLINRLRRT VKVRSKDKPT FHALIGNLSM SPEDIATNVE ALLNTVESRL ENGKQNIASV
                                      TALITRQKKS IKIRSKDRLT FHATIGTETM TPEEIAENID AIIKRLETKL EKGKQNIHAI
                                      ADLINSTKNS VRIRSKDKLT FHVSVGRRDM DVEKLAENIE TVLGRLEHSL EKGKHNLKSV
                                      ADVINSSRSS VRIRSKDKLT FHVAVGRKDM PVEKLADNIE TVITRLEHSL EKGSQNIKSI
                                      VQLINRSRNA IKVRSKDKMT FHIPVGRKDM DPVKISENIE AIVNRIEHRY ERGLYNVRSV
                                      GELIQSKQNA IRLRSKDKLT FHVPVGRRTM SPDDLAENVE IIVSRLERVL DKGRHNLRTV
                                      GELIQSKQNA VKLRSKDKLT FHVAVGRRNM DSDALAENVE TIVTRLERAL EKGKHNVRSV
                                      TPQVQRLKNM TRIRSRDRPT FHLTIGNRNM NTKELADNIE AVVVKLEQTL KDGRHNLKSV
                                      GELIQSKQNA VRLRSKDKLT FHVPVGRRDM NPDDLAENIE TIVSRLERVL DKGRHNLRSV
                                      TVMVTRLKKA IKIRSKDRMT FHTIIGNETM QPEQIADNID AILNRIEGKL EKGKMNIGSV
                                      TDLINSTKNS IRIRSKDRLT FHVSVGRRDM DVEKLAENIE TVLYRIEQSL EKGKHNLKSV
                                      AQMISRLKNI VRIRSRDRPT FHIAVGRRDM DARQLAENIE SVITKLEQTL KDGRRNLKSV
                                      GEMIQSKQSA VRVRSKDKMT FHVSVGRRDM PADKLAQNIE AVVSRVERAL VKGRHNIKSI
                                      TAMVTRLKKA IKVRSKDRRT FHATIGVETM PPEQIAENID AILARIEGKL EKGRQNIGSV

                                      HVTTTMGSSV RVVAENKKLR TPIVCVMGHV DHGKTSLLDK IRGTAVVAGE AGAITQHIGA
                                      YVKSTMGPAI KVV--GENLR TPIVCVMGHV DHGKTSLLDK IRGTTIAERE AGLITQHIGA
                                      FVTTTMGKSE RVVADKKNLR TPIVCVMGHV DHGKTTLLDK IRGTAIASGE AGAITQHIGA
                                      YVTTTMGKSV KVVAVKGNLR TPIVSVMGHV DHGKTTLLDK IRGSTVADGE AGAITQHIGA
                                      YVTTTMGSSV KVVNEKSNLR TPIVSVMGHV DHGKTTLLDK IRGTTITSGE AGAITQHIGA
                                      YVTTTMGKSV KVVAVNENLR TPIVSVMGHV DHGKTSLLDR IRGSAVADGE AGAITQHIGA
                                      YVTTTMGKSE RVVTDKKNLR TPIVCVMGHV DHGKTTLLDK IRGTAIVSGE AGAITQHIGA
                                      YVTTTMGKSL RVITDNENLR TPIVCVMGHV DHGKTTLLDR IRGSSVAAGE AGAITQHIGA
                                      YVKTTMGPAI KVIQPESDLR TPIVCVMGHV DHGKTTLLDK IRGTTIADGE AGAITQHIGA
                                      YVTTTMGKSE RVV------- ------MGHV DHGKTTLLDK IRGTAIVSGE AGAITQHIGA
                                      YVTTTMGKSE RVVTDKKNLR TPIVCVMGHV DHGKTTLLDK IRGTAIVSGE AGAITQHIGA
                                      YVSTTMGPSV RVMEANEQLR TPIVCVLGHV DHGKTTFLDR IRGTSVVSKE PGAITQHIGA
                                      FVKTTMGPAV RVM--PNNLR TPIVAVLGHV DHGKTTMLDK IRGTSTAAQE PGLITQHIGA
                                      YVKTTMGPAV KVMEIRKDLR TPIVCVMGHV DHGKTSLLDR IRGTAVVDKE AGAITQHIGA
                                      YVTTTMGNSV RLVVVKDNLR TPIVCVMGHV DHGKTSLLDM IRGSAVVSGE AGAITQHIGA
                                      YLTTTMGKSV KVMVDKKNLR TPIVSVMGHV DHGKTTLLDK IRGSSVAAGE AGAITQHIGA
                                      YVKTTMGPSV KVINMAQNLR TPIVCVMGHV DHGKTSLLDK IRGTTIAERE AGLITQHIGA
                                      YVTTTMGKSE RVVADKKNLR TPIVCVMGHV DHGKTTLLDK IRGTAIVSGE AGAITQHIGA
                                      YVTTTMGKSE RVVTDKKNLR TPIVCVMGHV DHGKTTLLDK IRGTAIVSGE AGAITQHIGA
                                      YVKTTMGPSI RVIGKQSNLR TPIVVVMGHV DHGKTTLLDK IRGTAVAKGE AGLITQHIGA
                                      FVTTTMGKSE RVVADKKNLR TPIVCVMGHV DHGKTTLLDK IRGTAIVSGE AGAITQHIGA
                                      YVKTTMGPAV KVMTETKNLR TPIVCVMGHV DHGKTSLLDK IRGTAVVNKE AGAITQHIGA
                                      YVTTTMGKSV RLVAVNENLR TPIVCVMGHV DHGKTSLLDN IRGSAVVSGE AGAITQHIGA
                                      YVKTTMGPAV RVIEEVSQLR TPIVCVMGHV DHGKTTLLDR IRGTTVAQYE AGAITQHIGA
                                      YVTTTMGKSE RVMEENKNLR TPIVCVMGHV DHGKTTLLDQ IRGTAIVKGE AGAITQHIGA
                                      YVKTTMGPAV KVMTETKNLR TPIVCVMGHV DHGKTSLLDK IRGTTVVDKE AGAITQHIGA

                                      TEVPIDIIVN KCGPQLINKF IVPGLLFIDT PGHHAFTSLR SRGGALADLA IVIVDINEGF
                                      TEVPLEIIKR VCGPIFKGDT KVPGLLFIDT PGHRAFTTLR ARGGALADLA VLVVDVNEGF
                                      TEVPIDVIVS KLRPKLRDRF IVPGLLFIDT PGHHAFTTLR SRGGALADLA VVVVDINEGF
                                      TEVPIDVIVN KCGPSLRDKF IVPGLLFIDT PGHHAFTSLR SRGGALADLA IVIVDINEGF
                                      TEVPIDLISK KCGSNLANKF IVPGLLFIDT PGHHAFTSLR SRGGALADLV IVIVDINEGF
                                      TEVPIDNIVN KCGPSLKDKF IVPGLLFIDT PGHHAFTSLR SRGGALADLA IVIVDVNEGF
                                      TEVPIDVIID KLGPRLRDRF MVPGLLFIDT PGHHAFTTLR SRGGALADLA IVVVDINEGF
                                      TEVMIDSIIE RSGSGMKNNF IVPGLLFIDT PGHHAFTSLR SRGGALADLA VVIVDINEGF
                                      TEIPLAVITE VCGPLFRGDF QIPGLLFIDT PGHHSFTSLR SRGGSLADLA VLIVDVNEGF
                                      TEVPIDVIVD KLGPRLRDRF MVPGLLFIDT PGHHAFTTLR SRGGALADLA IVVVDINEGF
                                      TEVPIDVIVN KLGPKLRDRF MVPGLLFIDT PGHHAFTTLR SRGGALADLA IVVVDINEGF
                                      TEVPTSTIQR MCSEFPAQHF RLPGLLFIDT PGHHSFMSLR RRGGTLADLA LLVVDITEGF
                                      TEVPLDVIAR LCG-SLLEGI RLPGLLFIDT PGHHAFTTLR ARGGALADIA ILVVDINEGF
                                      TEVPLQTIQT LCKGMIGGNI VVPGLLFIDT PGHHAFTNLR SRGGALADLA VLVVDINEGF
                                      TEVPISAIVE KCGPGLLDKF MVPGLLFIDT PGHHAFTTLR SRGGALADLA VVIVDINEGF
                                      TEVPIDVIVE KCGPSLRERF VVPGLLFIDT PGHHAFTSLR SRGGALADLA IVVVDINEGF
                                      TEVPLDVIKR VCGPIFRGET NVPGLLFIDT PGHRAFTTLR ARGGALADLA VLVVDINEGF
                                      TEVPIDVIIN KLGPRLRDRF IVPGLLFIDT PGHHAFTTLR SRGGALADLA IVVVDINEGF
                                      TEVPMDVIVE KLGPRLRDRF MVPGLLFIDT PGHHAFTTLR SRGGALADLA IVVVDVNEGF
                                      TEVPLDVVQD FCGSHFGKEI EIPGLLFIDT PGHHAFTSMR SRGGSLADLA VLIVDVNEGF
                                      TEVPIDVIVN KLGPKLRDRF IVPGLLFIDT PGHHAFTTLR SRGGALADLA IVVVDINEGF
                                      TEVPLSTIRS LCGNLMSGTV VIPGLLFIDT PGHHAFTTLR SRGGALADLA VLVVDITEGF
                                      TEVPIESIVD KCGPGLLNKF IVPGLLFIDT PGHHAFTTLR SRGGALADLA VVIVDINEGF
                                      TEIPLSVIQQ FCGSGFKANL MVPGLLFIDT PGHHAFTSLR SRGGSLADLA ILIVDINEGF
                                      TEVPIDVIVE KCGKRLADKF IVPGLLFIDT PGHHAFTTLR SRGGSLADLA IVVVDINEGF
                                      TEVPLGTIKA MCGNMMAASV VIPGLLFIDT PGHHAFTTLR SRGGALADLA VLVVDITEGF

                                      MPQTIESLQI LKRFKTPFVV AANKIDRIPG WRTNPEKPFA ESFKNQSENV QQLIDTRIYE
                                      QPQTLEAVEI LKRFKTPFIV AGNKIDKIPG WNPQPGKPFI LSFPQQTGFA QTGLDEKIYV
                                      KPQTYESLQI LKRFRTPFVV VANKIDKIGG WVPHKDLPFA ATFKKQSGDV QARLETKLYE
                                      KPQTIESLQI LKRFKTPFVV VANKIDRIHG WNPQKNSTFV QSYNKQIERV RTDLDRKFYE
                                      MPQTKESLEI LKRFKTPFVV VANKMDRIHG WNPTQDAPFS ATYQNQSQRV KDILDQKVYE
                                      MPQTIESLHI LKRFKTPFVV VANKIDRIHG WEANKNLPFL ATYNKQSERV KSDLDNKLYE
                                      KPQTYESLQI LKRFKTPFVV VANKIDRIGG WVSQKDMPFA ATFKKQSSDV QARLETKLYE
                                      MPQTKESLQI LKRFKTPFVV VANKIDRIHG WQPHESASFL ETYNKQSERV RTDLDNKFYE
                                      QPQTIESINI LKRYRTPFVV AANKIDRISG WLPVEGAPLA ATLKAQSERV RGDLDNRIYE
                                      KPQTFESLQI LKRFKTPFVV VANKIDRIGG WVPQKNMPFA ATFKKQSGDV QARLETKLYE
                                      KPQTYESLQI LKRFKTPFVV VANKIDRIGG WASQKDMPFA ATFKKQSPDV QGRLETKLYE
                                      KPQTIESLTI LKQCKTPFVV ALNKIDRING WLSHPDVPFV RSYAEQSEHV QRRLDEAVYS
                                      LPQTTESLNI LKRYKTPFIV AANKIDKIHG WLSRDNMMFT EAFKLQSERT QRLLDDRIYA
                                      QPQTVEAIKI LKQFKTPFVI AANKIDRIHG WTAKNNSPFL QTFNSQPDHV KGIIETKTYE
                                      KPQTIESLNI LQQHKTPFVV VANKIDKIHG WNPQKGAPFM TSYNKQSEHV RGSLDTKFYE
                                      KPQTIESLQI LKRFKTPFVV VANKIDRIHG WNPVPNASFL VSYNKQAEHV QQYLDNKFYE
                                      QPQTTEAVEI LKRFKTPFVV AANKIDRISG WNPQPGKPFI LSYPEQAEHV KTALDEKLYV
                                      KPQTYESLQI LKRFKTPFVV VANKIDRIGG WVSQKDLPFA VTFKKQSEDV QARLETKLYE
                                      KPQTYESLQI LKRFKTPFVI VANKVDRING WNPNRDMPFA ATFKKQSEQV QSLLDNKLYE
                                      QPQTIESLSI LKRFKTPFVV AANKMDRIGG WHTTTNAPFA KSLKVQSERV SEILDTRLYE
                                      KPQTYESLQI LKRFKTPFVV VANKIDKIGG WISQKNLPFA ATFKKQSEDV QARLETKLYE
                                      QPQTIEAIKI LKQFKTPFVV AANKIDRIQG WTPTKNGPFI LSYNKQPDYV KTAIETRTYE
                                      KPQTIESLHI LKQHKTPFIV VANKIDKIHG WNPQKGAPFL ASYNKQSEHV RASLDTKFYE
                                      QPQTIESINI LKRFKTPFVV AANKIDRIPG WRPVENAPME KSLAGQTERV VETLETKIYE
                                      KPQTIESLNI LKRFKTPFIV VTNKIDRILN WKSHPGESFL STYKKQTPEV QGIFEQKFYD
                                      QPQTIEAIKI LRQFKTPFVV AANKIDKIQG WAPSPNSPFI KSFTGQPDYV KAAIETKTYE

                                      LVGELYKLGF NSERYDRVTD FQKNVGIVPI SAATGEGVAD ILMILLGLAQ KFLESNLRFD
                                      IIGKLYEMGL SSDRYDRVRD FQRNIGILPV SAKTGEGIPD LLMILMGLAQ KFLEKDLEYR
                                      VIGELYNQGF SADRYDRVTN FQKTLGVVPV SAFTGEGIPD VLMVLLGLAQ KFLEANLRYS
                                      IVGELYKLGF NSERHDRIND FQRNIGIIPI SAMTGEGIPD VLMVLLGLAQ RFLEANLHYD
                                      IVGELYEAGF NSNRYDRVTD FQRNIGVVPI SASTGEGIPD LLMVLMGLAQ KFLESDLSYD
                                      LIGELYNIGF NSERYDRVND FQRNIGVIPI SAATGEGIAD VLMILLGLAQ RFLEGNLHYD
                                      VIGELYNQGF AAERYDRVTN FQKTLGVVPV SAFTGEGIPD VLMVLLGLAQ KFLEANLQYS
                                      IVGELYNSGF NSERYDRVSD FQRNIGIIPI SAITGEGIPD LLMVLLGLAQ KFLESNLHYN
                                      LVGELYKQGF NSDRYDRISD FTKNIGVVPI SSISGEGVAD LLMVLLGLAQ KFLKENLKVR
                                      VVGELYNQGF AAERYDRVTN FQNTLGVVPV SAFTGEGVPD VLMVLLGLAQ RFLEANLQYS
                                      VIGELYNQGF AAERYDRVTN FQKTLGVVPA SAVTGEGIPD VLMVLLGLAQ KFLEANLQYS
                                      IVGSLYEHGF SADRYDRIRD FTRNVALVPM SAKTGEGIAD VLMVLMGLAQ KFLEDSLRIS
                                      LIEELYNLGF SSDRYDRVRD FTRNIGVVPI SARTGEGIPD LLMVSLGLAQ RFLDKDLRLH
                                      LVGRMSDLGF SSDRYDRIRD FTRNIGIIPI SARTGEGIPD LLMILIGLAQ RFLEESLKFQ
                                      VVGELYNHGF SSDRYDRVND FQHNIGVIPI SAITGEGIPD LLMVLLGLAQ RFLESNLHYN
                                      VIGELFNIGF NADRYDRIKD FQHTIGVIPI SGHTGEGISD VLMVLLGLAQ KFLEANLQYD
                                      VIGKLYEMGF SSDRYDRVRD FQRNIGVIPL SAKTGEGIPD LLMVLMGLAK RFLEKDLEYR
                                      VIGELYNQGF AAERYDRVTN FQKTLGVVPV SAMTGEGIPD VLMVLLGLAQ KFLEANLHYS
                                      VIGELYNQGF AADRYDRVTN FQKNLGVIPA SAVTGEGIPD VLMMLLGLAQ RFLESNLEYS
                                      LVGELYKYGF DADRYDRITD FTRTVGIVPI SAITGEGVPD LLMILVGLAQ RFLKDNLQLT
                                      VIGELYNQGF AADRYDRVTN FQKTLGVVPV SAVTGEGIPD VLMVLLGLAQ KFLEANLQYS
                                      LVGKLSDLGF SSDRYDRVRD FTRNVGIVPI SAKTGEGIPD LLMVLIGLAQ RFLEENLRMT
                                      VIGELYNHGF SSDRYDRVAD FQHNIGVIPI SAMTGEGIPD LLMVLLGLAQ RFLESNLHYD
                                      LVGELYKYGF DSNRYDRIAD FTKTVGIIPV SAITGEGIPD LLLVLVGLAQ RFLKQNLVIE
                                      VIGHLYEQGF SADRFDRVTD FQKTLGVVPI SGLTGEGIPD VLMVLLGLAQ RFLESSLHYD
                                      LVGKLSDLGF SSDRYDRIRD FTRNVGIVPI SAKTGEGIPD LLMVLIGLAQ KFLEDSLRMT

                                      ANNPGTGTVL EIKEEKGLGT TIDVILYDGT LKKGDTIVVG SLGNPIITKV RALLKPRPLT
                                      AVGPGVGTVL EVKEETGLGT TLDVILYDGE LNVGDTIVVG SRGDPISTKI RALLKPRPLS
                                      ATGPGVGTVL EVKEEKGLGT TLDIILYDGT LKKGDTVVIG SLGEPIQTKV RALLKPRELS
                                      ANIPGIGTVL EVKEEKGLGT TIDVILYDGT LKKGDTIVVG SLGKPIQTKI RALLKPRPLT
                                      ADGPGVGTVL EVKEEKGLGA TIDLILYDGK LRKGDTIVIG SSGEPIKTKV RALLKPNYLS
                                      ATAPGTGTVL EVKEEKGLGT TLDIILYDGT IKKGDTIVVG SLGDPIQTKI RALLKPRPLS
                                      AKGPGVGTVL EVKEEKGLGA TLDIILYDGT LKKGDTVVIG SLGEPIRTKV RALLKPRELS
                                      ASGPGEGTIL EVKEEKGLGT TIDIILYDGT LKKGDTIVVG SLGEPIQTKV RALLKPNPMG
                                      ASGPGVGTIL EVKEERGLGT TLDVILYDGE FRSGDTIVVG TLKEPIVTKI RALLKPRPLS
                                      ATGPGVGTVL EVKEEKGLGP TLDIILYDGT LKKGDTVVIG SLGEPLQTKV RALLKPRELS
                                      AKNPGVGTVL EVKEEKGLGA TLDVILYDGT LKKGDTVVIG SLGEPIQTKV RALLKPRELS
                                      VSGPGVGTVL EVREERGFGI TADAILYDGV LSTGDTVVLG GSQGPVLTRV RALLKPRPLR
                                      TDGPALGTVI EIKEEKGFGA TLDAIVYDGV LHAGDRIVIG ALGRPIVTKI RALLRPKSTG
                                      VTGPGVGTIL EVKEERGLGY TIDTIIYDGE IRVGDTIVIG GREKPYSTKV RALLKPKPNR
                                      AEGPGVGTVL EVKEERGLGT TLDLILYDGV LKKGDTIVVG CLGEPIQTKV RAVLKPRALS
                                      ASGPGVATVL EVKEERGLGT TVDLILYDGM LQKGDTIVLG SLGEPIQTKV RAILKPRPLS
                                      AVGPGTGTVL EVKEEVGLGT TLDVILYDGE LDVGDTIVVG SLGGPIVTKV RALLKPRPLS
                                      AKGPGVGTVL EVKEEKGLGA TLDVILYDGT LKKGDTVVIG SLGKPIQTKV RALLKPRELS
                                      ATGPGVGTVL EVKEEKGLGA TADVILYDGT LKKGDTVVIG SLGEPIQTKV RALLKPRELS
                                      ATGPGVGTIL EVKEEKGLGT TLDVILYNGE FFAGDTVIVG TSREPLVTKI RALLKPKPLA
                                      ATGPGVGTVL EVKEEKGLGA TLDVILYDGT LKKGDTVVIG SLGEPIQTKV RALLKPRELS
                                      VTGPGVGTVL EVKEERGLGF TIDTILYDGV IKVGDTVVIG GKDKPIVTKI RALLKPAPNR
                                      AEGPGVGTVL EVKEERGLGT TIDLILYDGT LRKGDTIVVG SLGEPIQTKV RAVLKPRVLS
                                      SSRPGMGTIL EVKEERGLGT TLDVILYDGM ISVGDTIVVG TPREPIITKV RALLKPRPLK
                                      VNGPGVGTVL EVKEEKGLGT TVDVILYDGS LQKGDTIVIG CLGEPIVTKV RALLKPRELS
                                      VTGPGVGTVL EVKEERGLGF TIDAIIYDGV IKVGDTIVIG GKEKPFTTKV RALLKPKPNR

                                      EIQTEEKFKS VNEVTAAIGV KIAAPSLEKA LAGTAVRVAG SDNADEIAKE IKTELEQVTL
                                      EMRSEEKFKQ VKRVVAASGI KIAAPSLEGA LAGSQIRVAT -GNIDEVGAA IRSEIDSVRI
                                      EIHYESKFKQ VSKVTAAAGV KISAPGLEGA LAGSPIRVAT EETLDEIVAQ IKSEIDEVRI
                                      EIKSEERFEQ VPFVTAAIGV KISAPGLEGA LAGSPVRVAT PETIDDITQE VQSEIEDVQI
                                      EIRTEDKFRQ VNEVTAATGV KVSAPDLENV LAGSPIRAAT GD-VDRVVDE VKKELEDIKI
                                      EIKAEEKFQQ VSEVTAAVGV KISAPNLEGA LAGSPVRVVS TDTIDAITEE IKSEIADVQI
                                      EIRYESKFQQ VSKVTAAAGV KISAPGLEGA LAGSPIRVAT EDNLEEIASQ VKSEIDEVRI
                                      EISAEEKFQN VESVTAAIGV KISAPNLDDA LSGATVRAAS PENIENIVEE VQEELDEVQI
                                      EIRSEERFLP VKHVAAASGV KVSAPKIESA LAGSTIRVVS DEDVDAVAQE IRSELETARI
                                      EIRYESKFQQ VNKITAAAGV KISAPGLEGA LAGAPIRVAT EETLEEIVAQ VKSEIDEVRI
                                      EIRYESKFKQ VSEVTAAAGV KISAPGLDGA LAGSPIRVAT EETLGEIVAQ VKSEIDEVRI
                                      ETRTEHKFRK VKRVVAAAGI KLVAPGLEDV VAGSPLRVVE -GDVEHARQQ VLCEMQQTEL
                                      AL------KR VRTVTAAAGV KIAAPGIENA LAGSPFRVTT -DDTDEVVAG IESEMREMAI
                                      EIRVEERFDR VNKVTAASGV KILAPELEKA MAGSQVRVTK ESNVEDIIKE IEQEMEQAKI
                                      EINVEDKFKQ VSKVTAAVGV KISAPHLDGA LSGGSVRVAT AETLDAVVEE VRNEIEDVQI
                                      EIKSEEKFQQ VDKVIAAVGI KISAPNLDGA LAGTPLRVAT AETIDKIVKD IKQEVDAVHI
                                      EMRAEEKFKR VKKVVAASGV KISAPNLEDA LAGSQIRVAV -GNVDELANQ IKSEIDAVRI
                                      EMRYESKFKQ VNKVTAAVGV KISAPGLEGA LAGSPIRVAN EDTLDEIVDQ IKSEIDEVRI
                                      EIRYESKFRQ IKKVTAAVGV KISAPGLEDA LSGSPLRVAD EETLEEIVEQ VKSEIDEVRI
                                      EIRSEERFLP VKHVSAASGV KVSAPKLDNA LAGSTIRVVS PDEVEALSLE LKSELDAVRI
                                      EIHYESKFKQ VKKVTAAAGV KISAPGLEGA LAGSPIRVAT EETLDEIVAQ VKSEIDEVRI
                                      EIRVEERFDR VPKLTAAAGV KILAPGLENA VAGSPLRVAK EDSVEAIIKD VEGELEKARI
                                      EINVEDKFKQ VSKVTAAIGI KISAPNLDGA LSGGSVRVAT PETLDTVVEE VRSEVEDVQI
                                      EIRSEERFTP VKHVVAASGI KVSAPKLETA LAGSTIRVVG GEDPEAIAKE IRSEIEAVRI
                                      EIRYESKFQP IPKVTAAAGV KISAPDIGDA LAGAPVIQAT PETLDEVIEK VKSEIDDVQI
                                      EIRVEERFDR VSRLTAAAGV KILAPGLENA MAGSPLRVAT EENKETVLKE IEGEMEKARI

                                      PTGSTGVAIK ADTIGSLEAL VNELTKEEIP IRKAGVGDIS HRDIVEVAAI EDPYYSVIIG
                                      ETESNGVLIK SDTIGSLEAL VNELKKENIP IRKADIGDIS KRDVAEVKTI KDPLFAVILG
                                      DTDSEGIMIK ADTLGSLEAL VHEFQKDEIP IRKAEVGDIS HRDAVEASTV EDPIYSVIVG
                                      DTDSMGITIK ADTIGSLEAI VNELRKENIP IRKATVGDVS QRDVVEVSAI EDHSYGVIIG
                                      STENTGLTIK ADTIGSLEAL ANELAEEEIP IRKAEVGDIS QRDIIEVSAI EDQYYSVIIG
                                      DTDTIGITIK ADTIGSLEAL VNELKKEDIP IRKANVGDVS NRDIVEVTAI EDPFFSVIVG
                                      DTGSVGIMIK ADTLGSLEAL VHEFQKDEVP IRKAEVGDIS HRDAVEASTV EDPLYSVIIG
                                      STGTTGITLK ADTIGSLEAL VNELQKEDIP IRKAEVGDIS QRDIIEVSAI EDPFNAVLIG
                                      DTENVGVIIK TDTIGSLEAL VGELESKEIP IHAADVGPIT RRDVIRAAAI QDPLYSAVLG
                                      DTDSVGILIK ADTLGSLEAL VHEFKKDEVP IRKAEVGDIS HRDAVEASTV EDPLYSVLIG
                                      DTGSVGVMIK ADTLGSLEAL VHEFQKDEVP IRKAEVGDIS HRDAVEASTV EDPLYSVLIG
                                      SVDAEGVVVK ADTLGSLEAV VGELRKMGIP VREACVGDIS KRDVVEAAVA PDPLHAVVLG
                                      STQDIGVIIK ADTIGALEAL AGELSHIEVP ISIANLGDVS RRDVTEAETT SDPLYSVVLG
                                      VTDEVGVMVK ADTLGSLEAI VNELREAKIP IGRADVGDIS KRDIINAETV NDPMYRVMLG
                                      DTDQSGITIK ADTIGSLEAL VNELKKEDIP IRKANVGDIS NRDIMEAFAI EDPFHSVIVG
                                      DTDTMGITIK ADTIGSLEAL VNELKKEEIA IRKADVGDIT HRDIVEVSAI EESQYSVLVG
                                      ETQTSGILIK ADTIGSLEAI VNELKKENIQ IHRADIGDIS KRDVTEVKTI KDPLLSVIVG
                                      DTGAVGIMIK ADTLGSLEAL VHEFQKDEVS IRKAEVGDIS HRDAIEASTV EDPLYSVIIG
                                      DTDSMGIMIK ADTIGSLEAL VHEFQQEEVP IRKAEVGDIS HRDVVEVSTV EDPLYSVLIG
                                      DTENEGLIIK SDTIGSLEAL VGELKARDIH IHYADVGPIS RRDVIRAAAI NDPLLSAILG
                                      DTDSVGIMIK ADTLGSLEAL VHEFQKDEVP IRKAEVGDIS HRDAVEVSTV EDPIYSVIVG
                                      VTDETGIMVK ADTLGSLEAI INELRDSGIK VAMAEVGDIA RKDVVNAETL PGSLNRVILG
                                      DTDQSGITIK ADTIGSLEAL VNELRKEEIP IRKADVGDIS NRDIVEVSAI EEPLHSVIVG
                                      DTDTVGVILK ADTIGSLEGL VGELRAKNIP IHVADVGPVT RRDVIRAAAI KDPLLSVILG
                                      QTDTDGVMIK ADTIGSLEAM VHEFKKADVM IQKAEVGDIT KRDIMEASTI NDPMHSVILA
                                      VTDETGIMIK ADTLGSLEAI VNELRGAGIK VAMAEVGDIS KKDIINAETL PEAMDRVILG

                                      FNVSMLPDAR EKIQSSEIKV FMGNIIYRLI DDYKDWVKKQ KEQSEKTIAE LIVKPGRFTI
                                      FEVDVLPDAK EELSDSDIKL FTNNVIYRII EDYKKWVAEQ KQLLEKKRYE TIIKPGRFII
                                      FNVKVHPDAR DFLQESNVKV FTSDVIYRLV EDYQKYVKEQ QEQAEKKIFE TIIRPGKFKI
                                      FNIKVLPDAR DKVQDTHVRL FQNDVIYRLI DDYKDWVQEQ KELAEKEMAD TIIKPGRFQI
                                      FNVKVLPDAK EKAQFSDIKL FVNDVIYKLI DDYKEWVEEK KALSQNTISE MIVKPGRFTI
                                      FNVKILPDAK EKLQSTDVKL FLNDVIYRLI DDYKDWVKKQ KELAEKEISD TITKPGRFQI
                                      FNVKVHPDAR DFLQESSVKV FTSDVIYRLV EDYQKYVKEQ QEKAEKKIFE TIIRPGKFKI
                                      FNVKMLPDAK EKAKGSELKV FQNDVIYRLI DDYKDWVQEK KEKSEKTISQ LIVKPARFLL
                                      FNVKILPDAL TEVQKSDVPI FLSEVIYNLL ENYDDWVEDQ KMRMEQERLQ AVIRPGMIRI
                                      FNVKVHPDAR EFLQESNVKL LTSDVIYRLV EDYQKYVKEQ KELAEKKIFE TIIRPGKFKI
                                      FNVKVHPDAR DFLQESTVKV FTSDVIYRLV EDYQKYVKEQ QELAEKKIFE TIIRPGKFKI
                                      FNVGVLPDVR EEAERTDVKL ITSNVIYRLT EEYEEWANTQ REMLEKSRSQ AIVKPAKLML
                                      FNVHVLPDAK EAAEKSGVRL FVNDVIYGLI EEYQTWVEKQ KTLYGKKRYE TIVRPGKFKI
                                      FNVTILPDAN DYLQTTDIKI FNSDVIYHLI DDFRKWETEQ RALAEKKKFA EIVRPGKVKY
                                      FNVNILPDAK EKVRSTGVKV FMNDVIYRLI DDYRDWVKEQ RAISEKAVSE TIVKPAMFTI
                                      FNVKILPDAK EKAQLSNIKL FVNDVIYRLI DDYKDWIEEQ KELSEKNISE TIVKPAVFQI
                                      FNVDILPDAR DELAGSDIKV FIDDVIYKLI EDYNKWVTEQ KQLIEKKRYE TIIKPGRFMI
                                      FNVKVHPDAR DFLQESTVKV FTSDVIYRLV EDYQKYVKEQ QEQAEKRIFE TIIRPGKFKI
                                      FNVKLHADSK EFLQGSNVKV FTNDVIYRLI EDYQEYVKKQ QELAEKKIFE TIIRPGRFKI
                                      FNVDILPDAL NEIQKTNVPV FSSDIIYTII ESYERWVEDQ KNKMEQERLE AVIRPGAVRI
                                      FNVKVHPDAR DFLQESNVKV FTSDVIYRLV EDYQKYVKEQ QEQAEKKIFE TIIRPGKFKI
                                      FNVQTLVDAK DYLQTSDIKT FNNNIIYKLI EDYEKWQKEQ KDLAEKKRFE EIVRPGKVRY
                                      FNVNILPDAK EKLQSTDVKL FMNDVIYRLI DDYKDWIKEQ RAMSEKAISE TIVKPAMFTI
                                      FNVEILPDAL SEIQKLDIPV FQSDVIYTLL ESYEEWMEEK KMQMEQERLE AIVKPGCVRI
                                      FNVKVNPDAE ELMVAHNVKI FKNDVIYRIL EEYQDFVKEQ EEELEQLQAD TLIKPGQFKI
                                      FNVQILAETK EYLQASDIKV FTNDVIYRLI EDYEKWQKAQ KDMADKKRFE EIVRPGKIRY

                                      MPGCVFRQSK PAVVGVKIVG GSVKNNVEIS TQDGDVVGKV KGLQLEGENI SKASIGMEVA
                                      MPDCTFRQSK PAVVGVRVLG GIIKTNLEVM KEDGTIVGII KGIQENNENI SEAKTGKEVA
                                      LPGCVFRQSK PAVVGVRVLG GVVRTNVDVM LENGNVVGKI KGLQSEGENI PSAGVGKEVA
                                      LPNCTFRQSK PAVVGVKIIG GVVRTKLDIM ALDGTIVGKV KGLQSSGENI SEAKVGMEVA
                                      LPDYVFRQSK PAVVGVKVNG GIIKTNVNVA KKDGTVVGKI KGIQSEGENV GEAKVGMEVA
                                      MPDCTFRQSK PAVVGVKIIA GVVKTGVDIT NADGEVVGKV KGLQMRGENI SEAKIGMEVA
                                      LPGCVFRQSK PAVVGVRVLG GVVRTNTDVM LENGNVVGKI KGLQSEGENI PSAKVGKEVA
                                      LPECTFRQSK PAVVGVRITG GKVKTNIGVT DNSGKVVGTI KGLQLEGENI KEASAGMEVA
                                      IPDYVFRQSK PAVVGVQVVG GQITNGVTLM REDGAVIGTV KGVQASGENV GSASVGKEVA
                                      LPGCVFRQSK PAVVGVRVLG GVVRTNADVM LENGNVVGKI KGLQSDGENI PSARIGKEVA
                                      LPGCVFRQSK PAVVGVRVLG GVVRTNADVM LENGNVVGKI KGLQSEGENI PSAKVGKEVA
                                      LPDCVFRQSK PAVVGVRVLS GTLRGSVPLL RADGNRAGTL KSMQKRGESV HEARQGDELA
                                      LPGYVFRQNK PAIVGIQVLG GTLRNGVYLM REDGARVGTL KGMQDRGENV SEIGAGKEVA
                                      LPNCTFRQSK PAVIGLQIMG GMLKPGVTLI KPDGSKIGVV RQIQERNENI SIATVGKEVA
                                      MPDCVFRQSK PAVVGVRVIG GTIKTKVDVA TGDGTVVGIV KGLQSRGENV SVATIGMEVA
                                      MRDCIFRQSK PAVVGVRIRS GIVRTNTEVT NSDGVVVGKI KGLQLRSENI GTARTGMEVA
                                      LPNCTFRQSK PAVVGVRVMG GVIRTNLGVM KEDGTAVGRI KGIQEHNENI SEAAKGKEVA
                                      LPGCIFRQSK PAVVGIRVLG GVVRTNADVM LENGNVVGKI KGLQIEGENI PSAGVGKEVA
                                      LPGCVFRQSK PAVVGVRVLG GVVRTNTDVM LENGNAVGKI KGLQSAGDNI SSARVGMEVA
                                      LPDCVFRQSK PAVVGVQVIG GIVRTQVNLM REDGANVGVI KGIQAHNENQ GSATVGQEVA
                                      LPGCVFRQSK PAVVGVRVLG GVVRTNVDVM LENGNVVGKI KGLQSEGENI PSAGAGKEVA
                                      LPNCTFRQSK PAVIGVHVMG GCIKPGVTLI KPDGSKVGII KQIQERNENQ SIASQGKEVA
                                      MPDCTFRQSK PAVVGVRIIG GVARTKVDVA TEDGTVIGTI KGLQSHGENV GEARIGMEVA
                                      LPDCVFRQSK PAIVGVQVVG GTISHNVPLI REDGAVVGTI RGIQQRNENI PMATVGQEVA
                                      LPGCVFRQSK PAVVGVRILG GVVKNNTEVM LPDGTVVGTV KGLELSGKKI PKATVGMEVA
                                      LPNCTFRQSK PAVIGVHVMG GCIKPGITLI KPDGSKVGVI KQIQERNESL SIATQGKEVA

                                      MALEGPTVGR QIKEEDTLYV NIPERHAKVL EQELYDSLTA DEVETFESFL SIKRRDNPFW
                                      MAIDGPIVGR QIKEGDTLYI DIPEKHAKIA EQELFEAMKI EDKETLIAFM EIKRRGTPFW
                                      MAIEGATVGR QIKEEDVLYI NVPEKHAKIL EHEIYDSLST DEKETLDAFL SLKRKDNPFW
                                      MAIEGPTVGR QIKEGDTLFI NVPERHAKKM ENEINDSLTA DELETLEAFL EFKRRGNPFW
                                      VAIEGPVVGR QIKENEMLYI DVPEKHAKIL EHELYDSLKD HEIETLESFL EIKRKNNPFW
                                      MGIEGPTVGR QIKEEDTLFV NVPERHAKKM EHEIYDSMTA DELEALDAFL AIKRRGNPFW
                                      MAIEGATVGR QIKEEDVLYV NVPERHAKVL EHEIYESLST DEKETLDIFL TLKRKDNPFW
                                      MAIDGPTVGR QIKEGDVLYS NIPEKHAKVL ETEIFDSLSA DEMETLDAFL EIKRRDNPFW
                                      VSIDGPTVGR QIHEGEILYV NIPEKHVKII EAELKQRFSE DELEALEKFL EIKRAKDPFW
                                      MAIDGATVGR QIKEGDVLYM NVPERHAKVL EHEIYDSLST DEKETFDIFL ELKRKDNPFW
                                      MAIEGATVGR QIKEEDVLYI NVPERHAKVL EHEIYDSLST DEKETLDIFL TLKRKNNPFW
                                      ISIEGVTVGR QIKEGDVLYV DVPEQHAKLL EQEIAHLLTQ DERDALEEFL EIKRRDDPFW
                                      VSIDGPTVGR QINEGDVLYV DVPEKHAKVM EQELYDALDQ SERLMFDEFL TIRRKDNPFW
                                      VSIDGPTAGR QINEGEIYFV DVPEGHSKVL EFQLKDTIKQ DELETLMEFL AIKRKDNPFW
                                      MSIEGPTVGR QINEGDILHA NIPERHVKIL EQELYDSLSA DELEALDSFL DIKRRDNPFW
                                      MAIEGPTVGR QIKEEDILYV NVPERHAKIL EHEISDSLSA DELEALDVFL DIKRKDNPFW
                                      VAIDGPIVGR HIKEGDILYI DVPEKHAKIA EQELFESMSV EDKEALMAFM EIKRRENPFW
                                      MAIEGATVGR QIKEEDVLYV NVPERHAKVL EHEIYDSLST DEKETLDIFL SLKRKDNPFW
                                      MAIDGATVGR QIKEEDYLFV NVPERHAKVL EHEIFESLSS DEQETLERFL ELKRKGNPFW
                                      ISIDGPTVGR QIHEGDILYV NIPEKHARIV ELELKPKLAE DEREVLENFL EIKRKKDPFW
                                      MAIEGATVGR QIKEEDVLYI NVPERHAKIL EHEIYDSLST DEKETLDIFL SLKRKDNPFW
                                      VSIDGPTAGR QINEGEIYYV DIPESHSKVL EFELKDTIRQ DELETLMEFV AIKRKGNPFW
                                      MSIDGPTVGR QIHEGDLLHA NIPERHAKIL EHELYDSLSA DELEAMDAFL EIKRRDNPFW
                                      ISIDGPTVGR QIHEGDLLYV NIPEKHARII EQELKQKMSQ DEIEVFEKFL EIKRKKDMFW
                                      MAIDGVTVGR QIKEEDILYV HIPESDSKVL EFEIFDTLTS DEQETLDKYL AIRRKDKPFW
                                      ISIEGPTAGR QINEGDIYYV DVPEPHSKVL EFELKDTIRQ DELEVLMEFV AIKRKNNPFW

                                      AKSTVVLGIE GTAWNLSAAL VNESDVIAEI TQTYKPEKGG IHPREAAQHH AKHASSVIER
                                      GKEISILGIE GTAWNLSAAI VDEKDVIVET TATYRPAAGG IHPREAAQHH ADHITKVVSE
                                      AKNTFILGIE GTAWNLSAAI VTETEVIAEV TETYKPETGG IHPREAAQHH AKYAASVIKR
                                      AKKGTVLGIE GTAWNLSAAI VNENDVVAEV TDTYSPATGG IHPREAAQHH AKYASTVIRK
                                      AKKTRILGIE GTAWNLSAAV VDEDDVISEV TETYQPDTGG IHPREASQHH AKYASTVIQK
                                      AKKGTVLGIE GTAWNLSAAI VNEKDVIAEV SDMYKPPTGG IHPREAAQHH AKYASYVVKG
                                      AKKTFILGIE GTAWNLSAAI VTETEIIAEV TETYKPEKGG IHPREAAQHH AKYAAGVIKK
                                      AKMTLVLGIE GTAWNLSAAV VNEDEVVCEV THTYKPTTGG IHPREAAQHH AQFASWVISN
                                      GRRTVVLGLE GTAWNLSCAL VDEEEVIAEE SATYVPAKGG IHPREAAQHH AGHMAPVVGE
                                      AKNTFILGIE GTAWNLSAAI VTETEIIAEV TETYKPEKGG IHPREAAQHH AKYAASVVKK
                                      AKNTFILGIE GTAWNLSAAI VTETEIIAEV TETYKPEVGG IHPREAAQHH AKYAASVIKR
                                      GR-MLVLGIE GTAWNLSAAV VSDEGEVAEV SHTYVPKEGG IHPREAAQHH SEHMPRILEQ
                                      AK-MTVLGIE GTAWNLSASL VDDDEVLCEA SSAYIPASGG IHPREAAQHV ANNIAGVIRQ
                                      GRCSRVLGIE GTAWSLSAAI VGWDKVYAEA SHPYVPETGG IHPMAAAQHH ASHVSQIVRQ
                                      AKMTTVLGIE GTAWNLSAAI VDEDDVIAEV TETYRPKTGG IHPREAAQHH ALHASDVIER
                                      AKKGTVLGIE GTAWNLSAAI VNENDVVAEV THTYVPPIGG IHPREAAQHH ARFASHVIGK
                                      GKRISILGLE GTAWNLSAAI VNEDDVIVET TATYKPTTGG IHPREAAQHH ANRIKEVVGE
                                      AKNTFILGIE GTAWNLSAAI VTETEIIAEV TETYKPTAGG IHPREAAQHH AKYAASVIKR
                                      AKKTFILGIE GTAWNLSAAV VTETEIIAEV TETYKPETGG IHPREAAQHH AKYAASVIKR
                                      GRRMIIFGLE GTAWNLSAAL VDESGAIYEK SATYTPARGG IHPREASQHH AEHMRAVVGD
                                      AKNTFILGIE GTAWNLSAAI VTETEIIAEV TETYKPEAGG IHPREAAQHH AKYAASVIRR
                                      GRCEKVLGIE GTAWSLSAAI VGWDKVYAEA SNPYIPETGG IHPMVAAQHH ATHIGEVIRK
                                      AKMTTVLGIE GTAWNLSAAI VDEDDVIAEV TETYRPATGG IHPREAAQHH AMYASNVIER
                                      GR-MYVLGIE GTAWNLSAAI VNEDDVIIER AATYTPARGG IHPREAAQHH SEHIGPLLRE
                                      GKMTIILGIE GTAWNLSAAI VNEEDVIVDV THTYKPAAGG IHPREAAQHH AAHVGEVIDE
                                      GRCERVLGIE GTAWSLSAAI VGWDRVYAEA SIPYIPETGG IHPMAAAQHH SNHIGEVIRK

                                      LLEKGNDISG IAFSQGPGLG QCLRTVATAA RALSISLNVP LIGVNHCIAH IEVGRWKTPC
                                      TMEKGRKVDA VAFSQGPGLG PCLRTVATAA RALALSLDVP LIGVNHCIAH IEVGRWKTQA
                                      LLAEASEIDG IAFSQGPGLG PCLRTVATAA RMLSISLGVP LIGVNHCIAH IEVGIWRTPA
                                      VLEEASDIDA IAFSQGPGLG ACLRTVATAA RMLAIKFNVP LVGVNHCLAH IEVGRWKTPA
                                      LLENIKTLDA VAFSQGPGLG PCLRTVATAA RMLSLTLDIP IIGVNHCIAH IEVGKWKTPA
                                      VLEEASDIDA ISFSQGPGLG ACLRTVATAA RMLAISLDVP LVGVNHCLAH VEVGRWKTPA
                                      LLAEASDLDG IAFSQGPGLG PCLRTVATAA RMLGLSLGIP LIGVNHCIAH IEIGIWKTPA
                                      LFGELKDIDA ISFSQGPGLG ACLRTVATAA RALSLSLEIP LVGVNHCVAH VEIGRWKTPA
                                      VLDAA-AIDA VAFSQGPGLG PCLRTVATAA RALALRFGVP LVGVNHCIAH IEVGKWKTGA
                                      LLAEASDIDG IAFSQGPGLG PCLRTVATAA RMLSLSLGIP LIGVNHCIAH IEIGIWRTPA
                                      LLAEASDLDG IAFSQGPGLG PCLRTIATAA RMLSLSLDIP LIGVNHCIAH IEIGIWRTPA
                                      LCECMRDVDG VAFSQGPGLG PALRTVATAA RTLSMMLEVP LVGVNHCLAH IEIGKWDTGA
                                      VLSSTRLIEG VAFSQGPGLG PCLRIVGTAA RALSLRLGVP LVGVNHCIAH IEVGRWKTDL
                                      VLDSGYDFDG VAFSRGPGLG PCLRTVATAA RALALAYDVP LMGVNHCVAH IEVGRWQTGC
                                      LLKEYENIDA IAFSQGPGLG ACLRTVATSA RALALSLDIP LVGVNHCIGH VEIGRWKTPA
                                      LLEEGSMIDG IAFSQGPGLG ACLRTVATAS RALSLSLGLP LIGVNHCLAH IEVGRWKTPA
                                      TLKKGRNIDA VAFSQGPGLG PCLRTVATAA RALALSMEVP LIGVNHCVAH IEVGRWRTPA
                                      LLAEASDIDG IAFSQGPGLG PCLRTVATAA RMLSISLGIP LIGVNHCIAH IEIGIWRTPA
                                      LLAEASDIDG IAFSRGPGLG PCLRTVATAA RMLSLSLGIP LIGVNHCIAH IEIGIWRTPS
                                      VLAQA-KLEG VAFSQGPGLG PCLRTVATAA RALSLRFDIP LVGVNHCVAH IEVGKWQSGA
                                      LLAEASEIDG IAFSQGPGLG PCLRTVATAA RMLSISLGVP LIGVNHCIAH IEVGIWRTPA
                                      VIESGEEFDG VAFSQGPGLG PCLRTVATAA RALSLAYDVP LIGVNHCVAH IEVGRWQTGC
                                      LLNEFKDIDA IAFSQGPGLG ACLRTVATSA RALAMSLDVP MVGVNHCIAH IEIGRWKTPA
                                      VIQGA-KIDG VAFSQGPGLG PCLRTVATAA RVLALKLNVP LVGVNHCIAH IEIGKWKTGA
                                      LFRLFSDIDA VAFSKGPGLG PCLRIVGTAA RMVSLMLEKP LVGVNHCVAH IEVGLWKTEA
                                      VLDSGVEFDG VAFSQGPGLG PCLRTVATAA RALALAYDVP LMGVNHCIAH IEVGRWQTGC

                                      EDPVVLYVSG ANSQVLGYRG GRYRIFGETL DIGIGNALDK FARNVNLSHP GGPKIEEYAN
                                      LDPVTLYVSG ANSQVLAYRK SHYRVFGETL DIGIGNALDK FARSVGLAHP GGPKVEELAK
                                      KDPVVLYVSG ANSQVISYMG GRYRVFGETL DIGLGNALDK FARKAGLPHP GGPKIEAYAK
                                      GDPVTLYVSG ANSQVLAYRM GRYRVFGETL DIGLGNAFDK FARNAGLSHP GGPKIEQFAK
                                      KDPVVLYVSG ANSQVLAYRK GKYRVFGETL DVGIGNALDK FARSAGLNHP GGPRIEKHAE
                                      TDPVTLYVSG ANSQVLAYRM GRYRVFGETL DIGLGNAFDK FARSAGLGHP GGPQIEQFAR
                                      KDPVVLYVSG ANSQVISYME GRYRVFGETL DIGLGNALDK FARGAGLPHP GGPKIEAYAK
                                      KDPVVLYASG ANTQVLAYRR GKYRVFGETL DIGVGNALDK FARSAGLSHP GGPQIEMYAK
                                      ADPVVLYVSG GNSQVLALRR GRYRIFGETL DISVGNALDK FARQVGLPHP GGPKLEALAK
                                      KDPVVLYVSG ANSQVISYME GRYRVFGETL DIGLGNALDK FARGAGLSHP GGPKIEACAK
                                      RDPVVLYVSG ANSQVISFME GRYRVFGETL DIGLGNALDK FARRAGLPHP GGPKIEACAK
                                      HDPMVVYASG ANTQILALSK GRYRVFGETI DIGLGNALDK FARAIGMSHP GGPKIEQLAR
                                      VDPIVLYVSG ANSQVLSYRQ QRYRILGETL DIGIGNCLDK FARSAGLPHP GGPKVERLAQ
                                      HDPVVLYVSG ANSQVIAFRR GRYRVFGETL DIGIGNALDK FGRHLGLQHP GGPKIEALAR
                                      VDPVVLYVSG GNSQVLAHRA GKYRIFGETL DIGIGNALDK FARGAGLTHP GGPKVEEYAR
                                      RDPVTLYVSG ANSQVLAYKM GKYRVFGETL DIGLGNALDK FARSAGLTHP GGPKIEELAR
                                      DDPVTLYVSG ANSQVLAYRA GYYRVFGETL DIGIGNALDK FARSVGLPHP GGPKVEELAG
                                      MDPVVLYVSG ANSQVISYMG GRYRVFGETL DIGLGNALDK FARGANLPHP GGPKIEAYAK
                                      KDPVVVYVSG ANSQVLSHMA GRYRVFGETL DIGLGNALDK FARGAGLPHP GGPKIEMYAK
                                      RDPAVIYVSG ANSQVLALRQ GRYRIFGETL DISVGNAIDK FARSVGLAHP GGPKVEELAR
                                      KDPVVLYVSG ANSQVISYME GRYRVFGETL DIGLGNALDK FARRAGLPHP GGPKIEEYAK
                                      RDPVTLYVSG ANSQVLAFRA GRYRIFGETL DIGIGNALDK FGRFIGLQHP GGPKIEALAR
                                      TDPVVLYVSG GNSQVLAHRA GKYRIFGETL DIGIGNALDK FARGAGLSHP GGPKVEAYAK
                                      RDPAVLYVSG GNSQVLALRR GRYRIFGETL DISVGNMLDK FARSVGLPHP GGPRIEELAR
                                      TDPITLYVSG ANSQVLAYEK GAYRVFGETL DIGLGNSLDK FARSAGLPHP GGPLVEKYAK
                                      RDPVTLYVSG ANSQVLAFRA GRYRIFGETL DIGIGNALDK FGRFLGLQHP GGPKIEALAR

                                      LSDNYISMPY VVKGMDFSFS GISTAATDAL SRAPLEDVCY SLQETAFAML VEVSERALAH
                                      KASQYIQLPY TVKGMDFSFS GLTTAAQESA KKYPLPDVCR SFQETAFAML VEVTERAVAH
                                      NATKYIPLPY VIKGMDLSFS GLSTAASEAL KKAPLEDVCY SYQETAFAMV VEVAERALAH
                                      MSTNYIPLPY VVKGMDLSFS GLSTAATEAL KCNSLEDVCY SLQETAFAMI VEVTERAIAH
                                      NFKKYVPLPY VVKGMDFSFS GLTTAARDAL EYEAMEDVCY SFQETAFAMM VEVTERALAH
                                      NASTYIPLPY VVKGMDLSFS GLSTAATAAL KDNSMEDVCY SFQETAFAMV VEVTERALAH
                                      EAKRYIPLPY VIKGMDLSFS GLSTAASEAL RKASLEDVCY SYQETAFAMV VEVAERALAH
                                      DSVNYVNLPY VVKGMDFSFS GLSTAATDAL QKHTLEDVCY SLQENAFAML VEVTERALAH
                                      SAKEYIPLPY VVKGMDLSFS GLSTAAAQAA KKYDLADVCS SFQETAFAML VEVTERALAH
                                      DAKQYIHLPY VIKGMDLSFS GLSTAASEAL KKASLEDVCY SYQETAFAMV VEVAERALAH
                                      DAKRYIPLPY VIKGMDLSFS GLSTASSEAL KKASLEDVCY SYQETAFAMV VEVAERALAH
                                      KANSYVPLPY TVKGMDLAFS GLITAAKNAT REHPIEDVCF SLQEHAFAML VEVSERAIAH
                                      ESRNYLPMPY VVKGMDFSFS GIVTAATEAL KSASLEEICY SFQETAFSML VEVSERALSQ
                                      EGKNYIHLPY VVKGMDLSYS GMMSAAKEAA AKYLKEDVCF SLQENAFAML VEVTERALAH
                                      KATNYVKMPY VVKGMDFSFS GLSTAATDAL KDNSLEDVCY SFQENAFAML VEVTERALAH
                                      KAKNYIPMPY VVKGMDLSFS GLSTAATDAL GRASLEDVCY SFQETAFSMV VEVTERALAH
                                      KATRYIPLPY TVKGMDFSFS GLATAAQECT KSFALPDVCH SFQETAFAML VEVTERAVAH
                                      NATKYIHLPY VIKGMDLSFS GLSTAASEAL KKAPLEDVCY SYQETAFAMV VEVAERALAH
                                      DAKNYIHLPY VVKGMDLSFS GLSTASSEAL KKASLEDVCY SYQETAFAMV VEVAERALAH
                                      KAKNYIPLPY TVKGMDLSFS GLSTAATEAA GKHDLEDVCY SLQETAFAML VEVTERAMAH
                                      NATRYIPLPY VIKGMDLSFS GLSTAASEAL KKAPLEDVCY SYQETAFAMV VEVAERALAH
                                      EGKNYIHMPY VVKGMDLSFS GMMSAAKEAA AVHPKEDVCF SLQENAFAML VEVTERAMAH
                                      ESTGYVKMPY VVKGMDFSFS GLSTAAKDAL SKHSLEDVCY SFQENAFAML VEVTERALAH
                                      NAKEYIPLPY TVKGMDFSFS GLATAAAEAA RRYDLEDVCY SLQETAFAML VEVTERAMAH
                                      EATEYIDLPY TVKGMDFFFS GLSTAATRYL KENTLANACY AYQETAFAMA VEVTERALAH
                                      EGRHYIHLPY VVKGMDLSFS GLMSAAKEAT ASHPREDVCY SLQENAFAML VEVTERAMAH

                                      TGKNELLLAG GVGANMRLRE MLNTMCEERG VKFYVPEKRF MGDNGAMIAY TGLLMLKSGI
                                      TGKCEVLLAG GVGANSRLRE MLTIMCEDRN IDFYVPEKRF MGDNGAMIAY LGLLMYKSGY
                                      TGKKEILLAG GVGANARLRE MLNEMCEARG AKFYVPEKRF MGDNGTMIAY TGLLMYKSGI
                                      TGKREVLLAG GVGANMRLRE MLDIMCTDRG VSFHVPEKRF MGDNGAMIAY LGLLMYNAGD
                                      TGKNEVLLAG GVGANMRLRD MLDIMSNDRG ASFYVPEKRF MGDNGAMIAY LGLLMYRSGS
                                      TGKNEVLLAG GVGANMRLRE MLDIMCNERG ANFYVPEKRF MGDNGAMIAY LGLLMYDSGN
                                      TGKKEVLLAG GVGANTRLRE MLNEMCEARG AKFYVPEKRF MGDNGTMIAY TGLLMYKSGN
                                      TGKNEVLLGG GVGANMRLRE MLDIMCDDRG ASFYVPEKRF MGDNGAMIAW LGLLMYKAGD
                                      AEKKEVLLVG GVGANSRLRE MLNIMCEERG AQFFVPEMRF MGDNGSMIAY TGLVMLKAGV
                                      TGKKEVLLAG GVGANTRLRE MLTTMCEARG AKFYVPEKRF MGDNGTMIAY TGLLMYKSGN
                                      TGKNEVLLAG GVGANTRLRE MLNEMCEARG AKFYVPEKRF MGDNGTMIAY TGLLMYKSGN
                                      TGKEEVLLVG GVGANERLSE MMRIMCTERG IAYHRPKKRY LGDNGTMIAI LGMRMLKHGI
                                      MDKSDLLLAG GVGANARLQE MLSVMCAQRG ARFYAPKSEY LQDNGAMIAH TGLLMLRHGI
                                      TGKNEVLIGG GVGANMRLQS MLDTMCRDRG AKFYAPPRKF FGDNGSMIAY TGLLQLKYDQ
                                      TGKSEVLLAG GVGANMRLRE MLDLMCEDRG ASFYVPERRF MGDNGAMIAY TGLLMFNSGT
                                      TGKHEVLLAG GVGANTRLRE MLKIMCEERG ANFYVPEKRF MGDNGAMIAY LGLLMLNSGD
                                      TEKKEVLLAG GVGANARLRE MLGIMCEDRG IEFYVPEKRF MGDNGAMIAY LGLLMYRAGY
                                      TGKKEVLLAG GVGANTRLRE MLNDMCEARG AKFYVPEKRF MGDNGTMIAY TGLLMYKSGN
                                      TGKKEVLLAG GVGANGRLRE MLNDMCEARG AKFYVPEKRF MGDNGTMIAY TGLLMYKSGN
                                      AEKREAMLVG GVGANARLGE MMRIMCHERG AEFFLPPRSF MGDNGSMIAY TGLLMLKSGI
                                      TGKKEILLAG GVGANARLRE MLNEMCEARG AKFYVPEKRF MGDNGTMIAY TGLLMYKSGS
                                      TGKDECLIAG GVGANSRLQQ MLDTMCKARG AKFYAPPKKY FGDNGSMIAY TGLLQLKHGM
                                      TGKNEVLLAG GVGANMRLRE MLDVMCDDRG ARFYVPERKF MGDNGAMIAY TGLLMFKSGT
                                      AEKKEAMLVG GVGANRRLGE MLRLMCEERG ARFYLPERRF MGDNGSMIAY TGLVMLKSGV
                                      TGKNEVLLAG GVGANSRIRE MLEKMCADRG AKFFVPEKKF MGDNGAMIAY TGLLMFKAGD
                                      TGKDECLIAG GVGANMRLQQ MLDEMCKARG ARFYAPPKKY FGDNGSMIAY TGLLQLKHGM

                                      TTPLDKSHVN PNFRPDTVDV RWVMARINYS VESDKDSTAR AMGSELHISP KKSRELGRAI
                                      RTSIAESKVN PSFRPDEAVV GWN-MKLNFS IEPAPEKTSK AMGKELHISR KQAHEIATAI
                                      TLSLEESRVN PNFRTDDVEV TWIMARIDYS VKADPETTSK AMGSELHISP KKSREICCKI
                                      ILSIENSHVN PNFRPDDVDV TWLMARIGYT VELEPKTSSR AMGSELHISP KKSRELGHAI
                                      ITGLKDSHVD PNFRPDSVEV TWIMARTNYS KELDPETSAK AMGSELHISP KTSRELSREI
                                      VIDVENSHVN PNFRPDDVDV TWIMARIGYS IEMDSAVSSK AMGSELHISP KKSRELCKAI
                                      TISLEDSRVN PSFRTDDVKV TWIMARINYS INADPENTSK AMGSELHISP KKSREVCCKI
                                      TIRVDDSHVN PNYRPDMVDV TWLMARIDYS TELEPATSAR AMGSELHISP KKSRELCREL
                                      TTPLAESRVR PGYRTDEVEV VWKMGRLKYS IIPEKEKSSR AMGTEHHISP KHALEICNAI
                                      TLSIEASRVN PSFRTDDVEV TWIMARINYS INGDPETTSK SMGSELHISP KKSREVCCKI
                                      TLTLEDSRVN PNFRTDDVNV TWIMARINYS INGDPETTSK AMGSELHISP KKSREVCCKI
                                      TTPIERSEVI AGYRPDMVEV VW-MARIQYT REFDPQRSAK AMRYELHISP KSSREVARAI
                                      QTAIASSGAN PSFRPDEVEV LWIMAFTKYS AEFDTEKTAR SQGHELHVSP RHCVEICREL
                                      TIPVEDSAVN PIYRTDEVEI PWLMSKVGYT AEFDPATTAK AMAYEINVSP KHCQEICRQI
                                      TLPIENSHVD PSFRPDTVDV TWIMARIKYT TELDAETSAK AMGSELHISP KKSRELCKAI
                                      ILSVEKSHVN PNFRPDSVDV TWIMARIDYT LEMDPKTTSK AMGSELHISP KKSRELGRAL
                                      RTSLSDSKVN PNFRPDEVEV IWR-MKLNYS IKPDPEKTSK AIGKELHISR KHAHEISSAI
                                      TLSLEDSRVN PSYRTDDVKV TWIMARINYS VKEDPETTSK AMGSELHISP KKSREVCCKI
                                      LLSLEESRVD PGFRTDDVEV TWVMAKINYS VEMDPEKTSK AMGSELHISP KKSREICCKI
                                      STPLDQSHVR PGYRTDEVLV SWAMGRLNYS LTPA-ERSSR AMGMELHISP KHAREICRTL
                                      TLSLEESRVN PNFRTDDVKV TWIMARIDYS VKGDPETTSK AMGSELHISP KKSREICCKI
                                      TLPVEDSAVN PCFRPDEVDI PWLMSKVEYS AKFDPATTAK AMAYELNVSP KHCIEILREI
                                      TTPIDQSHVD PSFRPDTVDV TWIMARINYT TELDPETSSK AMGSELHISP KRSRELCKAV
                                      STPIESSGVR PNYRTDEVEV RWAMGRLNYS ITPE-GRFAR AMGVELPISP KHAREICRAI
                                      TLTVEESFVD AGFRPDEVSV TWKMGRLNYS VKADPETTSR ATASELHISF KKTREICHFI
                                      VLKVEDSAVN PCFRPDEVDI PWLMAKVEYC AQFDPATTAK AMAYELDVSP KHCYEILREI

                                      KGMRTKAARK YLEDVTALKQ AVPFRRHCDS LGHKKGSMAA GRYPVKVAQE FLKILKNAES
                                      KGMKLDIAQK FLENVAALKQ AVPYKRFTRN IPHRKG-MCS GRYPQKAARE FLCIIKNAQS
                                      KGMKVPEARK FLEDVIALKQ AVPFKRHHDG AGHRKGPMAA GRYPVNASKE ILKVLKNAES
                                      KGMRTEVAQK YLEDVMGLKR AVPFKRHHVG TGHRKGPMAT GRYPIKAAEA FMKILENAKS
                                      KGMKASAAKQ YLENVIQFKQ AVPMKSHNDS CGHRKGSMAE GRFPVKVAQE FLKVIQNAEN
                                      KGMRTSVAQK YLEDVVIMKQ AVPFKRHCDG SGHRKGPMAN GRYPVKVAEA FLKILENARS
                                      KGMKASEARK FLEDVIAMKQ AVPFKRHSEG AGHRKGPMAG GRYPVSASKE ILKVLKNAES
                                      KGMRTTSAKN YLEEVISFKR AVPFRRHNDS LGHKKGPMAA GRYPVKVAAE VLKLLENAES
                                      RGMRAEAAKT YLEEVIAKKR PVPFKHHNKK VPHRHGLVGA GRYPQKAAKA VLGVLVNATS
                                      KGMKIAEARK FLEDVIILKQ AVPFKRHSEG AGHRKGPMAG GRYPVSASKE ILKVLKNAES
                                      KGMKASEARK FLEDVIAMKQ AVPFKKHHDG SGHRKGPMAA GKYPISASKE ILKVLKNAES
                                      RGMSPKEARQ LLEDVVAMKR AIPYRWHVKG VGHRRGKIGP GRFPQKCARE FLKLLENAEN
                                      RGKSLAEAKS YLEGITKIKT PVPFKRHNSG VGHRAGLSGA GRFPQKAARD ILTVLKSAEA
                                      RGMKLSAAKT YLQDVIDKKR SVPFKQHARN VGHKRHQSGS GRYPVKASTE ILKLLKHAEA
                                      KGMRTNAARQ YLEDVVILKQ AVPFGRHNDS LGHRKGPMAA GRYPVKVASE MLKLLKNAES
                                      KGMRTQNAKR YLEGVVAKKQ AVPFKRHCEG AGHRKGPMAG GRYPVDAAKA FLKILENAGS
                                      RGMTVDTARG FLGGVAVLKQ AVPYKRYRRN VPHKRG-MCA GRYPQKAARE FLRVLQNAEN
                                      KGMKVPEARK FLEDVIALKQ AVPFKRHHDG SGHRKGPMAA GRYPVSASKE ILKILRNAES
                                      KGMKTVEARK FLEDVIALKQ AVPFKRHHDG AGHRKGPMAA GRYPVNASKE FLKILKNAES
                                      RGMRANRARD YLEDVIALKR PVPFKRYNRN VAHRHGLMGA GRYPEKAARE VLKVLDNAIA
                                      KGMKVTEARK FLEDVIALKQ AVPFKRHHDG AGHRKGKMAA GRYPVNASKE ILKVLKNAES
                                      KGKKVTTVKT FLEDVIEKKK SVPFKRFNRN VGHKRHQTGA GRYPVKACGE ILKVIKNAEA
                                      KGMKTKAAKR YLEDVVVLKQ AVPFGRHNDS LGHKKGPMAA GRYPVKVATE MLKLLKNAES
                                      RGMKVEAAER FLQDVIALKR AVPFRRYNRN VPHRHGLVGA GRFPQKAARA VLRVLENAIG
                                      QGMRLPQAQA YLNDVVVMKK AVPFKRHTDG SGHKKGPMAN GKYPVNASVE VLKVLRNAES
                                      RGKKLSVAKK FLEDVMAKKR SVPFKRFNRN VGHKRHQSGA GRYPVKACGE ILKLLKNAEA

                                      NAEYKGLEAE NMYISHISAK RGRVIHGMRP RARGRATPKN TETVYVEMIL KETKTKVIDL
                                      NATYKGLDPE SMRIIHVETK KGHSYMGQFP RAQGRATPKR QETVTVEMIA EVMDLNIIDL
                                      NAEYKGLEPA NMVISHAAIQ RGRTIRGFMP RARGRATPKD TETVNIEMIL SEATAKTLDL
                                      NAEYKGLDSS KMYLSHIATK QGRVIHGMMA RARGRGSPKN TDTVNIEIIL SEVTANIIDL
                                      NAEYKGLEPE NMKIAHISAK KGRVIQGMRP RARGRATPEN TETVNLEMIL SESKVNVIDL
                                      NAEYKGLDPE HMYIAHAAAK RGRVIHGMRP RARGRGSPSN TETVNVEIIL NEVTANIIDL
                                      NAEYKGLEPA NMYIIHAAIQ RGRVIHGFMP RARGRASPKD TETVNIEMIL SEATAKTIDL
                                      NAEYKGLDPS HMYINHVSTK KGRVIHGMRP RARGRATPKN TETVNIEIIL SEVTANILDI
                                      NAEYKGLDPA GMKITHVSTK QGRTLRGWMP RAMGRATPKD TETVSIEMIL TEMKAKVIDL
                                      NAEYKGLEPA NMYIVHAAIQ RGRVIHGFMP RARGRATPKD TETVNIEMIL SEATAKTIDL
                                      NAEYKGLEPA NMYIIHAAIQ RGRVIHGFMP RARGRATPKD TETVNIEMIL SEATAKTIDL
                                      NARYKGLNPE RMRIAHACAK RGRVIHGFIP RALGRATAKN TETVSIEMVL VEMHVSVVGA
                                      NAEYKGLDSD RMQIVHSLAR RGRVIEGRMP RAMGRATAKN TDTVTVEIVL QEMQGRVMSL
                                      NAEYKGLETE NMRIIHSTSK KGRVIQGIMP RAMGRATAWN IELVTVEVVI GEMEVTILSK
                                      NAEYKGLNPE HMFIAHTAMN RGRVIHGMRP RARGRASPEN TETVNLEMII SETTANIIDL
                                      NAEYKGLDPE RMYIAHVATK GGRVIPGMIA RARGRGSPHN TDTVNIEIIL NEAKTNVIGI
                                      NARYKGLDSE NMRISHITTN KGHTFRGAFP RAQGRATPKN HETVSIEMIL EGMEVNIIDL
                                      NAEYKGLEPA NMYITHAAIQ RGRVIRGFMP RARGRATPKD TETVNIEMIL SEATAKTIDL
                                      NAEYKGLEPS QMYIAHTVVQ RGRVIHGIIP RARGRATPKN TDTVNIEMVL SEATAKTIDL
                                      NGEYKGMESE KLRIYHAGTL TGRTIQGWMP RAMGRATPKN TQTVTIEMVL TEMKTNVIDL
                                      NAEYKGLEPA NMFISHAAIQ RGRTIHGFLP RARGRATPKD TNTVNIEMIL SEATAKTIDL
                                      NAEYKGLDTE NMRIIHAASK KGHVTRGMMP RAMGRATDWN IETVTVEVVL GEMEANILDK
                                      NAEYKGLNPD HMYIAHAAMK RGRVIHGMRP RARGRASPKN TETVNIELII SETTANIIDL
                                      NAEYKGLEKE RLVIGYANTK KGRTFRGWMP RAMGRATPKN QETVSIEMIL TEMNAKIIDI
                                      NAEYKGLEPS RMFVKSIRAN RGRVIRGYFP RARGRASPKN TTTVNIEIIL SEATAKILDL
                                      NAEYKGLDTE NMRIIHAASK KGHVIRGMMP RAMGRATDWN IETVTVEVVL GEMEAAVLDR

                                      SGNEKDNIEL PEIFNEPYRP DLIKKAVLSL QSTRYQPYGP RLYSGMETSA HSWGSGRGVA
                                      SGKSTKKIT- STLFDEPYRP DLIKKAVLAA QANRMQPYGP HMYAGMRTSA EGWGPGRGVS
                                      TGKVIREIEL PDVFDVDYRP DLIKKAVLAA QANRLQPYGP RLYAGMDTSA RSWGSGRGVA
                                      SGNIKGNVEL PAIFGETYRP DLIKRAVVAA QANRLQPYGP KMYAGMETSA VSWGSGRGAA
                                      SGNVKSEIDL PQVFNESLRP DLIKKAVLSS QANRLQPYGP YARAGLNTSA VSWGSGRGVA
                                      SGNTKGEVEL PAVFDEVYRP DLIKRAVLAA QGNRYQPYGP RMYSGMDTSA HSWGSGRGVA
                                      TGRTVGEIEL PAVFDADYRP DLIKKAVLAA QANRLQPYGP SLYAGMKTSA TGWGSGRGVS
                                      SGNSKGEITL PDVFEEIYRP DLIKRTVLSS QSKRYQPYGP KMYAGMETSA VSWGSGRGVA
                                      SGNEVGDMDL PSVFDEEFRP DLIKRAVLAA QANRLQPYGP SDLAGLKTSA LSWGTGRGAS
                                      TGKVIGEIEL PSVFDADYRP DLIKKAVLAA QANRLQPYGP RLYAGMETSA RGWGSGRGVS
                                      TGKAVGEVEL PAVFDADYRP DLIKKAVLAA QANRLQPYGP RLYSGMETSA RGWGSGRGVS
                                      DGVKVDEMEV -SLFDVPYRP DVIKRAVLAA QANRLQPYGP RLYAGMESSA RSWGPGRGVS
                                      KGKAGKKLDL PELFEELYRP DLIKKAVVVS QTNRKQAYGP QPSAGLKTSA ESWGSGRGVA
                                      SGKK-SAITV PAVFNEEYRP DIIKKAVLAA QANRLQPYGP DRTAGTLSSA HSWGSGRGAA
                                      SGNSKGEIAL PEVFSEIFRP DLIKKAVLSA QANRLQPYGT KLYAGMQTSA HSWGSGRGVA
                                      SGNTIGEIAL PEIFNESYRP DLIKRAVLAS QTKRYQPYGP RLYAGMETSA VSWGSGRGVA
                                      SGNTTKKIA- SRLFDEPLRP DLIKKAVLAA QANRQQPYGP HTYAGMRTSA EGWGPGRGVS
                                      TGKVVREIEL PDVFDVDYRP DLIKKAVLAA QANRLQPYGP RLYAGMETSA RGWGSGRGTS
                                      SGNVVREVEL PAVFDVDYRP DLIKKAVLAA QANRLQPYGP RLYSGMDTSA RSWGSGRGVA
                                      SGNAAGEIEL PAVFEEEYRP DIIKRAVLAA QANRLQAYGP HFYAGMNTSA VSWGTGHGTS
                                      TGKVIREIEL PDVFDVDYRP DLIKKAVLAA QANRLQPYGP RLYAGMDTSA RSWGSGRGVA
                                      SGKKASTMEV PEVFNEPFRP DVIKKAVLAA QANRLQPYGP DRTAGTLTSA HSWGSGRGAA
                                      SGNAKGEITL PEVFGEIFRP DLIKKAVLSA QANRLQPYGP KVYAGMETSA HSWGSGRGVA
                                      SGNPVGEIVL PAIFDEEYRP DLIKRAVLAA QANRLQPYGP HFYAGMNTSA RSWGPGHGVS
                                      SGKPVGEVEL PTVFSEDFRP DLIKKAVLAA QANRRHPYGP TLYAGMQTSA TGWGSGRGAS
                                      TGKKTSTIKV PEVFNEAFRP DVIKRAVLAA QANRLQPYGP DRTAGTLTSA HSWGSGRGVA

                                      QIPRISNGSR AARVPQAVGG RRAHPPKPEK DVTEKINKKE KRIAFRSAIA ATMNYDIVKK
                                      RVARLMNGSK AARIPQAVKG REAHPPKPET DRTEKINDKE RKKAIRSALA ATGNLELVKK
                                      QVPRLVNSSR AARVPQARGG RRAHPPKPEA DRSEKINIKE RRYAIRSAIA ATRDPTLVSL
                                      QIPRIVNGSR AARVPQARGG RRAHPPKVET DRSEKVNRKE RLMAIRSAIA STGNADLVKG
                                      MVPRLANSSR AARVPQSVGG RRAHPPKPET DRTEKINKKE KKLAIRSAIA ATTNPELAKK
                                      QIPRLANGSR AARVPQAVGG RRAHPPKPEA DRTEKVNKKE RRMAIRSAIA ATCNDDLVKA
                                      HVPRLKNSSR AARVPHAKGG RRAHPPKPEA DRSEKVNTKE RRYAIRSAIA ATIDPTLVNL
                                      QIPRLVNGSR VARVPQAVGG RRTHPPKPEA DRTEKVNKKE KRLAVRSAIA ATINAELVKG
                                      RVPRILNGRR AARVPQAKGG RRAHPPKPQT DRTEKVNAKE RRKAIRSAIA ATANADLVRG
                                      QIPRLVNSSR AARVPHAKGG RRAHPPKPEA DRSEKVNTKE RRYAIRSAIA ATTDPTLVSL
                                      HVPRLVNSSR AARVPHAKGG RRAHPPKPEA DRSEKVNTKE RRYAIRSAIA ATTDPTLVSL
                                      RVPRLVNSSR AAIVPQAKGG RKAHPPKPYA DYSEKVNKKE RRLAMRSAIA ATASPELVAA
                                      QVPRLKNSSR VARVPQAVGG RKAHPPSSKR VFFEKLNRKE RQKAMRSAIA ATAKPDLVKA
                                      QVPRLANGSR AAVVPHARGG RASHGPNPLR IYTEKINDKE RIKAIRSAVA ATTNPELVKA
                                      QVPRISNGSR VARIPQAVGG RRAHPPKTET DRTEKINKKE KRLAVRSAIA ATIDADLVKA
                                      QIPRIATGSR AARVPQAVGG RAAHPPKPEA DRTEKVNKKE RRLAIRSAVS ATGNVQLVRA
                                      RVARLRNSRR AARIPQAVKG RQAHPPKPET DRTEKINDRE RKKAIRSAIA ATGNEQLVKE
                                      HVPRLVNSSR AARVPHARGG RRAHPPKPEA DRSEKVNTKE RRYAIRSAIA ATRDPTLVSL
                                      QIPRLTNGSR AARVPQAKGG RRAHPPKPEA DRTEKVNTKE RRYAIRSAIA ATRDPTLVSL
                                      RVLRLKNGRR AAGVPMAVGG RRSHAPQPNA VYSEKVNKKE RRKAIRSAIA ATASSGLVEA
                                      QVPRLANSSR AARVPQARGG RRAHPPKPEA DRSEKVNTKE RRYAIRSAIA ATRDPTLVSL
                                      HVPRLTNGSR AARVTQAKGG RSAHAPNPNK DYSEKINDKE RILAIRSAAA ATMNKELVKA
                                      QVPRISNGSR VARIPQAVGG RRAHPPKPET DRTEKINKKE KRLAIRSAIA ATINADLVKA
                                      RVPRIVTGRR AAAVPMARGG RASHPPVPSK VLSEKINEKE RIKAIRSAVA ATAKPDIVAA
                                      HVPRIVNGSR AARIPHAKGG RRAHPPKPET DYSEKVNKKE KRMAVRSAIA ATCNEDLVVT
                                      HVPRLNNSSR AARVVQARGG RSAHAPNPNK IFAEKINDKE RLLAIRSAVA ATMNKELVKA

                                      RGHRFEEGLF VADDSLEELT RTKELVNYLN NVGVYSDVLR AKEGRKIRAG KGKGRGRKYR
                                      RGHQFSLLPL VVADEFSALT RTKDVKSFLE AAKLYDDIIR AKH-TRVRAG KGKLRGRRYK
                                      RGHIFDELPI VAENAFEDLE KTKQVIEFLQ AIGVYDDVLR AKYGKHIRAG RGKLRGRKYK
                                      RGHKFDQLPL VAENALENIE KTKDIVTFLQ AAGIYTDVMR AKDGRNIRAG RGKLRGRRYK
                                      RGHVFDELPV VADDELENLT KTKDVVNFFK TAGLYKDVLR AKEGKHVRAG KGKSRGRKYR
                                      RGHRFDQLPL VAADELETVE KTKDVVSFLQ NAGLYDDVLR AKDGRTIRAG KGKLRGRRFK
                                      RGHIFEELPI VAVNDLENLE RTKQVIEFLE AAGLYEDVLR AKYGRHIRAG RGKLRGRKYK
                                      RGHVCDSLPI VAEDALQDVE KTAEVIKFLK TAGAYDDVLR AKDSRSIRAG KGKMRGRKYK
                                      RGHLFSEPIV VAKDDLEGVE KTAEVRKFLA ACGRWDDVMR AKDGKTVRAG RGKMRGRRYK
                                      RGHIFEELPI VAENALENLE RTKQVIEFLE AAGLYEDVLR AKYGRHIRAG RGKLRGRKYK
                                      RGHIFEELPI VAVNDLESLE RTKQVIEFLE AAGLYEDVLR AKYGRHIRAG RGKLRGRKYK
                                      RGHRFSTLPL VYEDSIGEIA HTKDVVALLS KMGVYEDVER AKLGISIRAG KGKMRGRRYK
                                      RGHRFETLPL ILEDAFEELA TTSEIAEVLV ALNVWQDIEK AKRGKRVRAG KGKRRGRRYK
                                      RGYKYEALPV VVDSEIESLK KTSEVMELLT ALGFAADLAR SKQ-KTVRAG KGKMRGRQYK
                                      RGHKFTEVPF VADDAIEGLV KIKEVISFLQ AAGLYDDIIR AKEGKHIRAG KGKRRGRKYK
                                      RGHKFEQLPL VAENALQNLA KTKDVVQFLK AAGVFDDIVR AKEGRNIRAG RGKLRGRRYK
                                      RGHRFQQLPL VAVDDLAAIT KTKDVKSFME AVLVWDDILR AKD-KTIRAG KGKRRGRKYK
                                      RGHIFEELPI VTENALEDLD KTKQVIEFLQ AIGVYEDVLR AKYGRHIRAG RGKLRGRKYK
                                      RGHIYEELPI VADSALESLE KTKQVIDFLE AAGVYGDVLR AKNGRHIRAG RGKLRGRKYK
                                      RGHKFSELPV VAKNDLEALS KTSDIIKFLM AAGLWDDVLR AKAGRHIRAG KGKLRGRKYK
                                      RGHIFDELPI VAENALEDLD KTKQVIEFLQ AIGVYDDVLR AKYGRHIRAG RGKLRGRKYK
                                      RGYKFEELPL IVSDDIESFT KTKEVVELLT AIGLEADLER AKI-KQVRGG RGKMRGRQYK
                                      RGHRFDEVPL VAENTIEGLL KTKDVISFLQ AAGVYDDVIR AKEGKHIRAG KGKRRGRKYK
                                      RGHLFSELPI VVRGEIESIS KTSELRRFLM AAGLWDDVMR AKNGRKVRAG KGKIRGRRFR
                                      RGHIFMELPI VADNAFEALS KTKDVVSFFE AIGVYDDVIR AKEGRTIRAG RGKMRGRKYK
                                      RGYKYDELPI VVSDEIESMS KTRDVVAFLN AIGLAADLER AKQ-KQVRGG KGKMRGRQYR

                                      QRKSILIVTG SQAPLLKSAR NLPGVDAVPV DSLNIEHLAP GTHAGRLTIW TESAISNLEM
                                      QPKSILIVTA EDKGVVKAAR NLAGVDVVNY DQLNAELLAP GTHAGRLTIY TESAISKLEM
                                      NKKSILIVAG EDAPILKAAR NLAGVDVTTV DSLNAELLAP GTHAGRLTIW TESAIKKLEM
                                      NRKSILIVAS GDAAVFRSAR NLAGVDVVSV TSLNAEILAP GTHAGRLTVW TESAIADLEM
                                      QKKSVLIVVS DNNSVIKAAR NLPGVEVATI GSLNAELLAP GTHAGRLTVW TESAISSLEM
                                      NKKSVLIVAT CDSPIMKSAR NLAGVDVISV DSLNAEVLAP GTHAGRLTVW TESAISSLGM
                                      HKKSVLIVAG ENSPILKAAR NLSGVDVVTV DSLNAELLAP GTHAGRLTVW TESAIGKLEM
                                      HKKSVLIVAG SESPIFRSAR NLSGVDVTTV DSLYTELLAP GAKAGRLTVW TESAISSLEM
                                      QPKSLLIVAG REGGLIRASR NLPGVDVTTV DRLNVELLAP GTHAGRLTVW TESSLRWLGM
                                      HKKSVLIVAG ENSPIQKAAK NLSGVDVVTV DSLNTELLAP GTHAGRLTVW TESAIGKLEM
                                      HKKSVLIVAG ENTPILKAAR NLSGVDVVTV DSLNAELLAP GTHAGRLTVW TESAIGKLEM
                                      VPKSVLIVTP SRASIERAAR NLPGVDVVDA RGLNVEYLAP GTHAGRLTVW TKGALSMLEM
                                      NKKSILIICA RS---VSAAR NLPGVDVVTV DQLNIELLAP GTHAGRLTIW TQSAINALGM
                                      KKVGLLIVIA EDNGIKLAAR NIPGVDVATL DELNVEMLAP GTQAGRLTLW TEGAMKLLTM
                                      NRKSVLIVTG EESLLSKAAN NLPGVDVATV TALNAELLAP GTHAGRLTVW TQSAITNMEM
                                      NRKSLLVVAD EGSALFNSAR NLAGVDVVSV SSISTELLAP GTHAGRLTIW TESAIAALEM
                                      RAKSILIVTS EDKGIAKAAR NLAGVDIVTS DQLNAELLAP GTYTGRLTIY TESAIAKLEM
                                      HKKSVLIVAG ESAPILKAAR NLSGVDVATV DSLNAELLAP GTHAGRLTIW TESAVEKLEM
                                      HKKSLLIVAG ENAPILKAAR NLSGVDTVTV DALNAEMLAP GTHAGRLTIW TESAIQKLEM
                                      GRKSLLIVAG NDAGLGKAAR NLPGVDFVTV DMLNAELLAP GTRAGRLTVW TESSLEKLAM
                                      HKKSILIVAG EDGPILKAAR NLSGVDVTTV DSLNAELLAP GTHAGRLTIW TESAIEKLEM
                                      KKVGVLIVVG EDKGIVMAAR NIPGCDVVTL DEVNTELLAP GTQAGRLTVW SESALKMMEM
                                      TRKSILIVTG EESPIVKAAN NLPGVDVATV DSLNAELLAP GTHAGRLTIW TESAITNMEM
                                      QPRSILIVAA ADNGIGRAAR NLPGVDFVTA DRLNAELLAP GTHAGRLTVW SEPSLKVLEM
                                      NRKSLLVVTG PNAAVSKAAR NLSGVDIATV AELNAELLAP GTHAGRLTVW TKAAIDQLSM
                                      KKVGVLIVVG EDKGIGLGAR NIPGVDVATL DSVNAELLAP GTHPGRLTVW SESAFKMMEM

                                      GKRLISQNRG RGTPTYRAPS HKYKGTLKHP KVDENETIYG TVTAVKHDSS RSAPIVRVKF
                                      GKRVMGQSRG KGSPTYTAPS HKFKANLMHL KV-EEGIITG KVLEIIHDTA RSAPIARISF
                                      GKRLISQNRG RGTPTYRAPS HKYKAELKHP RVDENTSIQG KVIDIEHDPA RSAPIAKVRF
                                      GKRIISQNRG RGTPTYRAPS HRYKASMKHP RVDENDTVYG EVLEVTHDPA RSAPVVKVSF
                                      AKRIISQNRG RGGPNYRAPS HKYKASLKHP NIGENETLYG TVTEITHDPS RSAPIAKVEF
                                      TKRIISQNRG RGTPTYRAPS HKYKAALKHP RVDEEGTLYG TVIEITHDPA RSAPIVKVSF
                                      GKRLISQNRG RGTPTYRAPS HKYKADLRHP RVDENTSLQG EVIDIEHDPA RSAPIAKVAF
                                      ARRIISQNRG RGTPTYRAPS HRYKAALKHP SVEEGSTIFA DVVEIVHDPA RSAPIARVSF
                                      ---------- ---------- ---------- --DQDQTVLG VVKEIVHDPA RCAPVARVVL
                                      GKRIISQNRG RGSPTYRAPS HKYKAELRHP RVDENSSLQG EVIRIEHDPA RSAPIARVAF
                                      GKRLISQNRG RGTPTYRAPS HKYKADLRHP RVDENSSLRG EVVGIEHDPA RSAPIAKVAF
                                      GHRIISQNRG RGGPNYRVPS HRYKAALRHR RHAPEETVKG TVVAIEHDPA RSAPIAKLRF
                                      GKRIISQNRG KGTPTYRAPS HLYKAALKLI KADKNEVVKA RVVEVLHDPA RSAPIARVEL
                                      GKRLMSQNRG KGSPTYRATS SRFKADLEHI KTFGDETIEG IITEVVHDPA RNCPIIRVKF
                                      AKRIISQNRG RGSPTYRAPS HKYKAELKHP RVDEESTLNG TVIGIEHDPA RSAPIAMVAF
                                      GKRLISQNRG RGTPTYRAPS HKYKASLKHP KVNDNEMLIG TVVGLEHDPA RSAPLAKVSF
                                      GHRIIAQSRG KGSPTYKAPS HKFKANLEHP KV-QEGLITG KILEIIHDTA RSAPIARVSF
                                      GKRIISQNRG RGTPTYRAPS HKYKAELRHP RVDENTSIQG KVINLEHDPA RSAPIAKVVF
                                      GKRLISQNRG RGTPTYRAPS HKFKAELRHP RVDENTILGG EVIGIEHDPA RSAPIAKVAF
                                      GHRIISQNRG AGGPRYRAPS HRYRADIKHL KRDQNETVKG IVQDIMRDPA RTAPVGLVTL
                                      GKRLISQNRG RGTPTYRAPS HKYKAELKHP RVDENTSIQG KVIDIEHDPA RSAPIAKVLF
                                      GKRIMSQNRG KGTPTYRATS SRFKANLEHI RTIGDETING VITEVIHDTA RNAPITRVKF
                                      AKRLISQNRG RGSPTYRAPS HKYKAALKHP RVDEESVLNG TVIDITHDPA RSAPIVKVAF
                                      GKRIISQNRG KGTPTYRAPS HRYRADIKHI KF-SGDLVRG IVEDIMHDPA RTAPVALVRL
                                      GKRIIAQRRG KGSPTFRAPS HKFKAELMHP VTAAGVTLNG TVIDVEHDPA RAAPIVKVFF
                                      GKRIMSQNRG KGTPTYRAPS SRFKANLEHI RTVGDETITG VITEVIHDTA RNAPITRVKF

                                      DNGEERFILA PEGTSVGQQI SCGISAEIKP GNILYLAEIP EGVPICNIES KPNDGGRFAR
                                      DNGQERLMLI PEGTEVNQTI QCGISAPVEP GNTLVLAEIP EGIPICNVES QPGDGGKFAR
                                      ENGEELLMLA PEGIALGDTI KCGDDAEIKP GNIVPIGNVP EGFFICNIES KPNDGGKFVR
                                      DNGEERLILA PEGIAVGDKI ACGISAEVKP GNILPLAEIP EGIPVCNIEG RPNDGGQFAR
                                      ENGDERLVLV PEGISVGEKL ACGNSAEIKP GNTLPLSDIP EGVPICNVES KPNDGGCFGR
                                      ENGEERLILA PEGIAVGEKI ACGISAEIKP GNILPLAEIP EGIPVCNIES KPNDGGQFAR
                                      ENGEELFLLA SEGVAVGNII ECGDDAEVKP GNIVPIGNVP EGFFICNIES KPNDGGKFVR
                                      ESGEERLILV PESIGIGDRI ECGISAEIKQ GNILPLAEIP EGVPLCNIES KPNDGGAFAR
                                      DNDEERYILV PEGVYVGQEI ACGASAEIKP GNSLPLAEIP EGIPICNIES NPRAGGQFAR
                                      GNGEELFLLA SEGIAVGNII ECGDGAEVKP GNIVPIGNVP EGFFICNIES KPNDGGKFVR
                                      ENGEELFLLA SEGIAVGNII ECGDDAEVKP GNIVPIGNVP EGFFICNVES KPNDGGKFVR
                                      EDGAEQYVVV PEGIAVGDEM AYGRDADIKV GSTLPLHAIP EGLPVCNVEA RPNDGGKFIR
                                      ADGTERLILV PEGLCVGDEI ACGASAEVKA GNILPLAEIP EGVPICSIES QPGDGGCFAR
                                      GNGEERLILA PEGVGVGDKI ACGISAEIKP GNTLPLSEIP EGCAICNIES QPGDGGAFAR
                                      ENGKKQFIVV PEGISVGEKL SCGVSAEVKP GNTLPLAEIP EGIPICNIES KPNDGGQYAR
                                      ANGEEKMIVA PEGMAVGTII SCGTEAAVRP GNVLPLRNIP EGVPVCNVES KPNDGGQFAR
                                      SNEEERLVLV PEGVEVDQII QCGVSAPVEP GNILTLAEIP EGVPICNIES QPGDGGKFAR
                                      ETGEERLLLA SEGIAVGSTI ECGDDADVRP GNIVPIGKVP EGFFICNIES KPNDGGRFVR
                                      ENGEELFLLA SEGISVGTKV LCGDDVEIKP GNIVSIGNVP EGFLVCNIES KPNDGGKFVR
                                      TSGEMRYILV PEGVCIGQEI ACGISAPIEP GNTLPLSEIP EGIPICNVES QPGHGGQFAR
                                      ENGEELLLLA SEGVALGDTI KCGDDADVKP GNIVPIGNVP EGFFICNIES KPNDGGKFVR
                                      ENGEERLILA PEGVGVGDKV AVGAGAEVTV GNVLPLGKIP DGCPVCCIES QPGDGGSFAR
                                      ENGEEQLILA PEGIAVGEKI ACGVSADVKP GNILPLAEIP EGIPICNIES KPNDGGQFAR
                                      ENGEKQYVLA TEGTYIGQEI ACGPAAEIQP GNTLPLASIP EGMPICNIES KPGHGGQFAR
                                      DNGESQLLIA CEGMSVGQAV ACGPEAEVKA GNILPLGKIP EGVLVCNIEG KPHDGGKFTR
                                      ENGEERLILA PEGVGVGDQI KVGAGAEVTV GNVLPLGKIP DGCPVCCVES QPGDGGSFAR

                                      SSGVSATLIA HERGKVVVQM PSGEMKWLNP KCRATIGIVA GGGRADKPFL KAGNKYHKMK
                                      ASGMYGILVA HDVGKTVVQL PSGEMKWLNP KCRATIGVVA GSGRTEKPFV KAGKKFYRMK
                                      SSGVYATVVT HEPNRTAVAM PSGTIKWLNP KCRAVVGIVA GGGRVDRPWL KAGKKYHKLK
                                      ASGTYATVVS HERGKTVVQM PSGELKWMNP RCRATIGIIA GGGRVDRPFL KAGKKYHKMR
                                      SSGTYATLVS HERGKAIVEM PSGELKWFNP KCKATIGIVA GGGRVDKPFL KAGKKYNKLK
                                      ASGVYATVVS HDRGKTVVQM PSGEMKWLNP KCRATIGIVA GGGRVDRPFL KAGKKYHKMK
                                      SSGVYATVVT HEPTRTAVSM PSGNIKWLNP KCRAVVGIVA GGGRVDRPWL KAGKKYHKMK
                                      SSGAYATLVG HERNRTVVQL PSGEMKWLNP KCRASIGVVA GGGRAEKPFL KAGKKYHKLR
                                      SSGVYGILIA HDVGKTVVQL PSGEMKWLNP QCMATIGVVA GGGRTDKPFV KAGKKYHKMK
                                      SSGVYATVVT HEPNRTAVAM PSGNIKWLNP KCRAVVGIVA GGGRVDRPWL KAGKKYHKLK
                                      SSGVYATVVT HEATRTAVSM PSGNIKWLNP KCRAVVGIVA GSGRVDRPWL KAGKKYHKMK
                                      ASGTYGIVVA HEAERTGVQM PSGTIKWFNP KCRATIGVVA GGGRLDKPIV KAGKKYHKMR
                                      ASGVYGMLIA HDVQKTVVQL PSGEMKWLHP HCRAMIGMVA GGGRLDKPFV KAGKKFHKMH
                                      SSGVYAIIVA HEGKKTVVQM PSGEIKRLNP KCRATIGVVA GGGRTEKPFV RAGNKWYKMA
                                      SSGVYATLVS RELSKVVVRM PSGVLKWFHP KCRATIGIVA GGGRVDRPFL KAGKKYHKMK
                                      SSGVYATVVS HDKGKTVVQM PSGEMKWLNS KCRATVGIVA GGGRLDRPFL KAGKKYHKMK
                                      ASGMYGILIA HDVSKTVVQL PSGEMKWLNP RCRATIGVVA GGGRTEKPFI KAGKKFHRMR
                                      SSGVYATVVT HESNRTAVAM PSGNIKWLNP KCRAVVGIVA GGGRVDRPWL KAGKKYHKMK
                                      SSGVYATVVT HEETRTAVSL PSGNIKWLNP KCRATIGIVA GGGRVDRPWL KAGKKYHKMK
                                      SSGVCAILVA HDVGQTVVQL PSGEMKWLNP KCMATIGVVA GGGRLDKPLV KAGKSFFKYR
                                      SSGVYATVVT HEPNRTAVAM PSGTIKWLNP KCRAVVGIVA GGGRVDKPWL KAGKKYYKLK
                                      STGVNAIVVS HEANRVVIQL PSGEMKWLNP KCKATIGIVA GGGRPDKPFV KAGKKWYKMA
                                      SSGVYATLVS REASKVVVRM PSGVLKWFNP KCRATVGIVA GGGRVDRPFL KAGKKYHKMK
                                      ASGVYGILVA HDVGATVVQL PSGEMKWLNP NCLATIGVVA GGGRTEKPLV KAGKSFYKYR
                                      SSGTYATVVA HEENRTSVQM PSGVLKWFNP ECRALIGVVA GGGRVEKPFL KAGKKFHKMK
                                      ATGVNAIVVS HEANKVVIQL PSGEMKWLHP NCRATIGVVA GGGRPDKPFV KAGKKWYKMA

                                      TRATKYPRVS GVAMNAVDHP FGGGNRKHPG KPTTVGRNTP AGRKVGQIAA RRTGKRATKV
                                      VRARKWPRSR GVAMNVVDHP FGGGGRQHPG RPKTVARGTP PGRKVGSIAA RRTGKR-MKI
                                      TRAAKYPRVS GIAMNPRDHP FGGGAWKHPG KPITVSRNAP PGRKVGLIAA RRTGMKMVKV
                                      TRAAKYPRVR GVAMNVIDHP FGGGNRQHPG RPTTVSRNAP PGRKVGQIAA RRTGRRTNKV
                                      SSAQKYPRVS GVAMNSVDHP FGGGNRKHPG KPTTVGRNRP AGRKVGHIAS RRTGKRVDKV
                                      TRAAKYPRVS GIAMNAIDHP FGGGNRKHPG KPTTVGRNAP PGRKVGQIAA RRTGKRTTKV
                                      TRAAKYPRVS AVAMNPRDHP FGGGAWKHPG KPTTVSRNAP PGRKVGLIAA RRTGMKMVKV
                                      SRAAKYPRVS GVAMNVIDHP FGGGNRQHPG KPTTVGRNAP PGRKVGQIAA RRTGKRTNKV
                                      SKAGKYPRVR GVAMNVVDHP FGGGGWQHPG RPKTVSRNTP PGRKVGSIAA RRTGKR-MKI
                                      TRAAKYPRVS GVAMNPRDHP FGGGAWKHPG KPTTVSRNAP PGRKVGLIAA RRTGMKMVKV
                                      TRAAKYPRVS AVAMNPRDHP FGGGAWKHPG KPTTVSRNAP PGRKVGLIAA RRTGMKMVKV
                                      NTASNWPRVR GVAMNVIDHP FGGGGHQHTG RPKTVARGAP PGRKVGSIAA RRTGKRMGKI
                                      SRAAKYPRVR GVAMNVVDHP FGGGGWQHPG RPKTVSRNAP PGRKVGSIAA RRTGKRAQKT
                                      NKATKWPVVR GVAMNAVDHP FGGGGRQHPG RPKTVSRNTP PGRKVGSIAA RRTGVGEKKV
                                      ARAAKYPRVS GIAMNVVDHP FGGGNRKHPG KPTTVSRNAP PGRKVGHIAA RRTGKRATKV
                                      TRAAKYPRVR GVAMNVVDHP FGGGNRQHPG RPTTVSRNAP PGRKVGQIAA RRTGKRSNKV
                                      VRATKWPRSR GVAMNVVDHP FGGGGQQHPG RPKTVSRGTP PGRKVGSIAS RRTGRK-MKI
                                      TRAAKYPRVS GVAMNPVDHP FGGGAWKHPG KPTTVSRNAP PGRKVGLIAA RRTGMKMVKV
                                      TRAAKYPRVS GVAMNPVDHP YGGGNRKHPT RPTTVSRNAP PGQKVGLIAA RRTGKKMVKV
                                      SKPKNWPVVR GVAMNAVDHP FGGGGRQHPG RPKTVSRNTS PGRKVGSIAA RRTGKR-MKI
                                      TRAAKYPRVS GIAMNPRDHP FGGGAWKHPG KPTTVSRNAP PGRKVGLIAA RRTGMKMVKV
                                      NKATKWPVVR GVAMNAVDHP FGGGGRQHPG RPKTVGRHTP PGRKVGSIAA RRTGIGMVKV
                                      ARAAKYPRVS GIAMNVIDHP FGGGNRKHPG RPTTVSRNAP PGRKVGQIAA RRTGKRSTKV
                                      SKAVKWPRVR GVAMNAVDHP FGGGGRQHPG RPKTVSRGTP PGRKVGSIAA RRTGKR-MKV
                                      VRATRFPRVR GVAMNPRDHP FGGGNRQHPT RSTTVSRNAP PGAKVGHIAA RRTGKKAEKV
                                      NKATKWPVVR GVAMNAVDHP FGGGGRQHPG RPKTVGRHTP PGRKVGSIAA RRTGIGMVKV

                                      ITSSGKNKTA IARATVTKGS GKARINKIPI EIYQPEYAKL KIMEPLILAG DAISDIDIEV
                                      VNSSGKRKTA IARATIREGK GRVRVNKQPI EILEPALIRF KMSEPLDFAS TVIPTVDIDV
                                      INSSGKHKTA TARATVTKGT GKVRINKIPL ELYTPELARI KISEPLLIAG EVVSGLDIDV
                                      VTSSGKKKTA IARATVKKGT GRVRINKKPL EIYDPEFIKL KIDEAVLLAG EAVNSIDIDV
                                      VTSSGKNKAA IARATISKGT GKVRVNKVPI EIYEPKFGRL KMQEALKLAG DVVSEMDIDV
                                      ITSSGKKKTA IARATVKKGT GKVRINKKPL EIFDPEFAKL KITEAVMLAG ETAESVDIDV
                                      INSSGKHKTA TARATVMKGT GKVRINKIPL ELYTPELAMM KISEPLLIAG DVVSGLDINV
                                      CNTSGKKKTA IARATVRKGV GKTRINKKPL EVLEPEFVKL KIMEPLMLAE DAVSGIDIDV
                                      TNSSGKNRTA IARATLTEGK GRVRINSKPL EIFEPELVRQ KIMEPVMIAQ EKASGLDIDV
                                      VNSSGKHKTA TARATVMKGT GKVRINKIPL ELYTPELAMM KVSEPLLIAG EVVSGLDINV
                                      VNSSGKHKTA TARATVMKGT GKVRINKIPL ELYTPELAMM KISEPLLIAG DVVSGLDINV
                                      VNESGKKKTA IAKATVREGR GRVRINGVPI ELIEPELARL KMLEPLELAG SLRDRVDISV
                                      INSSGKRKTS IARASFKEGQ GVVRINKKLL NVVEPAVVRE KIQEPLNIAG DLAKGLDIRV
                                      LTTSGKRKTA IARATVRKGT GVIRINKVPL DALENELVRL KISEPLIIAG EIAKSLDINV
                                      VNTSGKNKTA IARATVSVGT GKARINKKPV DIYEPEFAKL KIIEPLMLAK EAVSGLDIDV
                                      VNSSGKNKTA IARATIKKGA GRTRINKKPV EIYEPEFAKM KIYESLMLAG EVAEGLDIDV
                                      VNSSGKRKTA IARATLREGK GRIRVNQKPI EIIEPELIRL KMSEPLEFAN SVIPTVDIDI
                                      VNSSGKHKNA TARATVTKGT GKVRINKIPL ELYTPELVMM KISEPLLIAG EVVSGLDINV
                                      VNSSGKHKTA TARATVKKGT GKIRINKVPV ELYTPELSKV KVSEPLMIAG DVISGIDINV
                                      INTSGKKKAA TARATLKEGK GIVRINKVPL DIHEPRLARL KIQEPVEIAG DLLKGMNIDV
                                      INSSGKHKTA TARATVTKGT GKVRINKIPL ELYAPELVRM KISEPLLIAG EVVSGLDINV
                                      ITTSGKRKTA IARATVRKGT GIIRINKVPL PLVQPDIIRL KITEPLTMAG EIFSQVDIDV
                                      VNSSGKNKTA IARATVSAGT GKARINKKPV EIYEPEFAKL KILEPLMLAS DAVSSLDIDV
                                      VNSSGKKKTA IARATFKEGK GRIRINNVPL EIIEPALARM KMMEPVIMAA EAFSSVDVDV
                                      VNTSGKHKTA VARATVKSGT GIVRINKIPL PIYGNWLVNQ KVSEPVNIAG AVISKLDIIV
                                      ITTSGKRKTA IARATVRKGT GIVRINKVPL ALVQPEIIRL KISEPLILAG EIASQLDIDV

                                      DVRGGGIIGQ ANAIRTAISR GIVEWTNDTK IRDIFVEYDR NLLVNDSRQK ETKKFGGPGA
                                      NVHGGGIFGQ AGAVRTAIAR GLVEWTNDTA LRDALATYDR SLLVNDTRYK LPKKFGGRGA
                                      DVRGGGIIGQ ANAVRTAVAR GIVEWTNDTV IRDNFASYDR NLLVNDSRQK ESKNFGGPGA
                                      TVNGGGIMGQ ASAVRTAIAR GIVDWTNDTE LRDAYMAYDR NLLVNDSRQK ETKKFGGPGA
                                      NVRGGGLMGQ ANAVRTAIAR GIVDWTNDTN IRDTYMAYDR NLIVNNSRQK ESKKFGGPGA
                                      IVKGGGIIGQ ASAARTAIAR GIVDWTNDTA LRDTYMAYDR NLLVNDSRQK ETKKFGGPGA
                                      DVRGGGIVGQ ANAVRTAVAR GIVEWTNDTT IRDNFAAYDR NLLVSDSRQK EAKNFGGPGA
                                      TVNGGGIIGQ ANAVRTAIAR GIVEWTNDTA LRDAYMAYDR SLLVNDFRQK ESKKFGGPGA
                                      KVRGGGFMGQ AAAVRTAIAR GIVEWTGDTA LKEAYMEYDR SLLVNDHRQK ERKKVGGPGA
                                      DVRGGGIIGQ ANAVRTAVAR GIVEWTNDTI IRDNFVTYDR SLLVSDSRQK ESKNFGGPGA
                                      DVRGGGIIGQ ANAVRTAVAR GIVEWTNDTA IRDNFAAYDR NLLVSDSRQK ESKNFGGPGA
                                      RVRGGGIMGQ AGAVRTAIAR ALVEWSGDVE LKEVYHSYDR TLLVSDTRVK ERKKSGGRGA
                                      TVRGGGVVGQ ADAARTAIAR GLIDWTNDLS IKDLFLKQDR TLLVSDYRQK EPKKFGGRGA
                                      EIRGGGYMGQ AEAARCAIAR GLVNWTNDVA LRDAFLAHDR NLLVNDVRQK LPKNYGGSGA
                                      KVSGGGIMGQ ANAIRTAIAR GIVEWTNDTD LRDAFMAYDR NLLVNDSRQT ETKKFGGPGA
                                      KVSGGGIVGQ ANAIRTAISR GIVEWANDTN LRDAYMAYDR NLLVNDSRQK ETKKFGGPGA
                                      NVHGGGIFGQ AGAVRTAIAR GLVEWTNDTA LRDAMAQYDR SLLVNDTRYK LPKKFGGRGA
                                      DVRGGGIIGQ ANAVRTAVAR GIVEWTNDTI IRDNFASYDR NLLVSDSRQK ESKNFGGPGA
                                      YVQGGGIIGQ ANAVRTAVAR GIVEWTNDTT IRDNFAAYDR NLLVSDSRQK ESKNYGGPGA
                                      VVSGGGIMGQ TDAVRTAIAK GIVEWTGDTA LKEAYSEYDR NLLVSDHRQK ERKKFGGPGA
                                      DVRGGGIVGQ ANAVRTAVAR GIVEWTNDTV IRDNFASYDR NLLVNDSRQK ESKNFGGPGA
                                      DIRGGGVMGQ AEAARCAIAR GIVNWTNDMA LRDTYLSHDR TLLVNDIRAK ESKHYGGSGA
                                      KVSGGGIMGQ ANAIRTAIAR GIVEWTNDTD LRDAFMAYDR NLLVNDSRQK ETKKFGGPGA
                                      SVMGGGVMGQ ADAVRTALAR GILEWTGDAA LKEAYAEYDR NLLVSDHRQK EKKKFGGLGA
                                      TVQGGGFVGQ ANAARTAIAK GIVEFTNDTA VRDAFAEFDR SLLVSDSRQK EPKYFGGPGA
                                      DIRGGGIMGQ AEAARCAIAR GLVNWTNDMA LRDAYLSHDR TLLVNDIRAK EPKHYGGTGA

                                      RAKYQKSYRM AKGHRPRRGS LAFSPRKRAK SHIAKFRSWP SAGEPKLQDF AGYKVGMTHV
                                      RKRRQKSYRM SHPHRPRRGS IGFSPRVRAR SEVPRVRAWP VQKEPKLLGF AGYKAGMTHL
                                      RAKYQKSYRM ASIHRPKRGS LAFSPRKRAK SHIPRFRAWP ATGEPRLQSF AGYKVGMTHV
                                      RSRYQKSYRM AKGHRPRRGS LAYSPRKRAK SHIPRFNSWP SAGEPKLQDF AGYKVGMTHV
                                      RAKYQKSYRM PDVGRPNRGS LAYSPRKRAK SHIPKFRSWP LDGNPKLQDF AGYKVGMTHV
                                      RAKYQKSYRM AKGHRPKRGS LAFSPRVRAK SHVPRFNSWP AAGEPKLQDF AGYKVGMTHV
                                      RSKYQKSYRM ASIHRPKRGS LAFSPRKRAK SHIPRFRAWP ATGEPKLQSF AGYKVGMTHV
                                      RARYQKSYRM PTIHRPRRGS LAFSPRKRAK SHIPRFRSWP AEGEPKLQGF AGYKVGMTHV
                                      RAKYQKSYR- ---------- ---------- ---------- ------MDGF AGYKAGMTHI
                                      RAKYQKSYRM ADIHRPKRGS LAFSPRKRAK SHIPRFRAWP ATGEPKLQSF AGYKVGMTHV
                                      RAKYQKSYRM ASIHRPKRGS LAFSPRKRAK SHIPRFRAWP ATGEPKLQSF AGYKVGMTHV
                                      RAKRQKSYRM GHIHRPRRGS LAFSPRKRAK SETPRISSWP TSDEPGLLGF AGYKAGMTHV
                                      RARRQKSYRM TKRHRPRRGS LAYSPRKRAK SEVPRIRSWP EQDEPRIQGF AGYKAGMTHV
                                      RAKFQKSYRM GHAHAPRRGS LGYSPRVRAR SQKPKMRNWA LGDQPKIQGF VGFKAGMSHI
                                      RAKYQKSYRM AKGHRPRRGS LAYSPRKRSQ SHIPRFRSWP SDAEPKLQGF AGYKVGMTHV
                                      RAKYQKSYRM AKGHRPRRGS LAFSPRKRAQ SPIPRYRSWP SDAGIKIQDF AGYKVGMTHV
                                      RKRRQKSYRM SHPHRPRRGS IAYSPRVRAR SEIPRVRAWP MKKEPKLLGF AGYKAGMTHI
                                      RAKYQKSYRM ASIHRPKRGS LAFSPRKRAK SHIPRFRAWP ATGEPRLQGF AGYKVGMTHV
                                      RSKYQKSYRM ANVHRPNRGS LAFSPRKRAK SHIPRFRSWP ATGEPRLQGF AGYKVGMTHV
                                      RSKYQKSYRM ATIHRPRRGS LAYSPRKRAK SEVPRIRSWL EEDKARIAGF AGYKAGMTHV
                                      RAKYQKSYRM ASIHRPKRGS LAFSPRKRAK SHIPRFRAWP ATGEPRLQSF AGYKVGMTHV
                                      RAKFQKSYRM SHPHAPRRGS LAYSPRVRAR SQKPKYRSWA LGDQPKLQSL VGFKAGMSHV
                                      RAKYQKSYRM AKGHRPRRGS LAFSPRKRAQ SHIPRFRSWP SNAEPKLQGF AGYKVGMTHV
                                      RAKYQKSYRM ATIHRPRRGS LAFSPRKRAK SEVPRIRSWV ADERAGMAGF AGYKAGMTHV
                                      RAKYQKSYRM SSIHRPDRGS RAYSPRKRAK SHIPRFRSWP ASGEPKLQAF AGYKAGMTHV
                                      RAKFQKSYRM SHPHAPRRGS LAYSPRVRAR SQKPKYRNWA LGEQPKIQSL IGFKAGMSHV

                                      IMIDNVKNSL TEGTEISVPA TIIETPAIRV AAIRAYAEDV YGKKPVYEAW ASDLDESLSR
                                      IMRDEIPNSL TNGMEISVPV TIMEVPAMKV AAIRLYKNTT YGATAIAEAW TTELDKELNR
                                      IMIDDTKNSL TQGMEISVPV TVIETPAIRV AAIRAYAEDS TGEKAVAEAW AADLDPELKR
                                      ILVDDVKNSL TEGMEISVPV TVVETPAVRV AAIRAYASDS YGGKAIAEAW SSDLDPSLGK
                                      IMIDDTKNSV TEGAEISVPA TVVETPDIGV ASIRAYKDSE YGKKPVAEAW ATDLDADVLR
                                      VMVDDTKNSL TEGMEISVPV TVVETPAVRV AAIRAYGNST HGEKALSEAW TADLDESLGK
                                      IMVDDIKNSL TQGMEISVPV TVIETPAIRV AAVRAYTEDS TGEKAIAEAW AADLDSELKR
                                      IMIDDAKNSL TEGAEIAVPV TVIETPQIGI AAIRAYKDTP YGEKTISEAW SANLDGDIGR
                                      IMIDDKPNSL TEGMEISVPV TILETPPLSI AALRVYEKYN GGVRAAGEAW SDKLDPSLAR
                                      IMVDDIKNSI TQGMEISVPV TIIETPAIRV AAIRAYAEDS TGEKAIAEVW TTDLDPELKR
                                      IMVDDTKNSL TQGMEISVPV TVIETPAIRV AAIRAYAEDS TGEKAIAEVW AADLDPELKR
                                      MMIDDMPNSP TAGMTVSVPV TIIETPPLRV VAVRGYEDTT YGLKAAGEVW ASELDDDLNK
                                      ILVDDSPNSP TGGLEISVPA TVVETPAMKV AAVRTYRKTP YGKRIVLETW AGNIGGDVAK
                                      VMVDDRPHSA TEGMEISVPV TIVEAPQMHV AGIRVYDDSP YGKKVIGEAW ISDL-KMLES
                                      IMIDDVKHSL TEGTEISVPV TIIETPAIRV AAIRAYGKDT YGEIAIAEAW TDVLDKDLSR
                                      VIIDDTKNSL TEGLEITVPV TVIETPAIRV AAIRAYGKDT VGERALAEAW TKELDTSLAQ
                                      IMIDDVPNSL TAGMEVSIPV TILEAPPMRA AGIRIYDSTA YGAHTIAEAW TTELDKELNR
                                      IMVDDTKNSL TQGMEISVPV TIIETPAIRV AAIRAYAEDT AGEKAIAEVW ATDLDPELKR
                                      IMVDDVKNSL TEGMEISVPV TVVETPAIRV AAIRAYGNDS FGEIAIAEAW AAELDPELER
                                      MMIDDRPRSL TEGMEISTPV TVLEVPPMNV VAVRAYESYN GGLRPAGELW AENLSPELSR
                                      IMVDDTKNSL TQGMEVSVPV TVIETPAIRV AAIRAYAEDS TGEKAVAEVW AADLDPELKR
                                      VMVDDRPHST TEGMEISIPV TIIETPAMNV AGIRAYDDGP YGKHVLAEAW VNDA-KDLAK
                                      IMIDDTKNSL TEGSEISVPV TVIETPAIRV AAIRAYGEDT YGEKAIGEAW TNVLDSDLDR
                                      IMIDDRPRSL TEGMEISVPV TVVEVPPMSV AALRVYEPYN GGIRPAGELW AENLSQDLER
                                      IMIDDIKNSL TNGAEISVPV TIIETPAIHV AAIRAYVKNT YGEVAAAEAW TTTLEPELAR
                                      LMIDDRPHST TEGMEIAVPV TIIEAPAMHV AGIRAYDDGP YGKKVIAEAW ASDL-KDLAR

                                      NICLPKDSTQ NALDKISGLI EEGNATDIRV ATYTLPKNIT GIPKKKPDLM ETSISGNDVR
                                      AITVPKKDLP AAIARIEQLI KDGVAKDLRV VMYTMPDKVT GIPKKKPEIM ENSIGGTDLM
                                      RIPVPAANMA ENLEKIEKMI EEGKISDIRA ITYTLPKNIT GVPKKKPDIM ESGISARDLK
                                      TIHLPKTTTD ASLEKISSLI ENGTVSDIKV VTYTLPKNLT GVPKKNSDIM ETAVSGSDLK
                                      KVKSPDNDTE KSLEKMESLI DDGTVKDLRV VTYTLPSNLT GVPKKKSDIM ETGVSGSDMK
                                      SIVLPKENTE EALAKLESLV EEGKVTDIKV ITYTLPKKLT GVPKKNADLM ETAVSGSDVK
                                      RIPIPAANQA EGLENIGKLI EEGRVSDIRA VTYTLPKSLT GVPKKVPDIM ESGISAKDLG
                                      RIKTPKNNTE KSLENMASLV EEGKVSEIRV ITYTIPSSVS GIPKKKADIM ETAVSGSDVK
                                      SITVPKN-RG AAIDEIGAII ED--MEELRL IAHTNPKLLT GVPKKNPDLM EIQVNGGNIA
                                      RIPIPATNQA ETLETIGKLI EEGRVSEIKA VTYTLPKSLT GVPKKVPDIM ETGINARDLS
                                      RIPIPAANQA EALENIGKLI EEGRVSDVRA VIYTLPKSLT GVPKKVPDIM ESGISARDLG
                                      VIRIPASGQE ------VSVL EEKPLSDVRL IVATQPSLVS GVPKKKPELM EMGVGGMDVS
                                      RRPLPKERRE GSLD------ ---GADEIRV LVHTSPAAVS GIPKKVPELM EMSVGGDDAS
                                      LTHLPKNKTD EQLAKIAELV KKGVVADLRV MTVTLTSEVS GIPKKVPELM ENRIAGGDMA
                                      RLKTAKNDVN ASLEKLETLV ESGRANDIRL ITYTLPSTLT GVPKKVPDVM ETGVSGSDVK
                                      TIKVPLKDTN AALGKIEQLM NEGKVSDIRV VTYTLPKSIT GVPKKNADIM ETGISGANSK
                                      TITVPKKDLS AALARIDQLI NDGVAKDLRI IMYTLPDKVT GIPKKKPEIM ENNIGGTDLK
                                      RIPVPKGNMA ETLGNIGKMI EEGKVSDIRA VTYTLPKSLT GVPKKTPDIM ESGISARDLN
                                      RMPMPDTNTD DSLEKINTLI EEGKVSDIRA ITYTLPKSLT GVPKKKPDVM ETGITAKDLP
                                      AMTVPKK-RG TAPGDLVALG DD--IADVRV LVHTNPTLVS GIPKKVPEIM EMPINGGSMN
                                      RIPVPAANMA ENLENIGKMI EEGKVSDIRA ITYTLPKNLT GVPKKTPDVM ESGISARDLN
                                      LFRLPKSDTD AQLAKVAGLV KDGKVAELRL LTYVKTEEVS GIPKKVPELL ENRVAGGSMD
                                      RIKAPKNDVN AALAKIEGLV EDGTVTDIRL ITYTLPSSLT GVPKKVPDIM ETGVSGADAK
                                      AITIPKA-RG ASLEDIESRV DE--LCEIRV LAHTNPRLLT GVPKKVPDIM EIPVTGRSVE
                                      RLRVPKTKSS DAFAKIEELI ASGEVTDIRV ITYTQPKAIA SLPKKVPDVM ETGISGTDMS
                                      LIRLPRKDTD GQLAKIAGLV KEGKVADLRL LTYVKTEDVS GIPKKVPELV ENRIAGGSMD

                                      AKFEYASSIL GNEVEISDIF DSGNLVDVAS ITTGKGTQGP VKRWGIQMAK HKHSRAGSLR
                                      ARFQYAKGLI GKNISINDVF NNGDVIDLVG ITIGKGVQGP VKRWGIQLQK AKHSRAGSVR
                                      TKFEYAKSIL GTLVSVTDVF KAGTLVDTAA ITTGKGTQGP VKRWGIQLMK SKHSRQGSLR
                                      ARFEYAKSIL GSEIKISDVF NNGTFIDVAA ITIGKGTQGP VKRWGISMMK GKHSRQGSLR
                                      EKFEYAKSIL GTKISITDVF NPGGIVDIAA ITTGKGTQGP VKRWGIQIAK HKHNRAGSAR
                                      AKLEYAKSVL GAEIKITDVF NEGAFVDVAA ITTGKGTQGP VKRWGINLQK NKHSRQGSLR
                                      AKFEYAKSIL GNLVNVTDVF KNGTVVDTAA ITIGKGTQGP VKRWGIQLQK GKHSRQGSLR
                                      AKFEYAKYIL GSKVAISDIF SEGNIIDVAA ITRGYGTEGP VKRWGIQLAK NKHSRQSSLR
                                      NQFELAKSLL GSSVPISSIF SPGSIIDVSA ITKGKGVQGP VKRWGINLQK RKHSRGGKRR
                                      TKFEYAKSIL GTLIGFTDVF KNGTLVDTAA ITIGKGTQGP VKRWGIQLQK GKHSRQGSLR
                                      TKFEYSKTIL GTLVSVTDVF KNGTLVDTAA ITIGKGTQGP VKRWGIQLMK GKHSRQGSLR
                                      SKLEYAASVL GSSISITDVF SEGELVDTIA VTKGKGTQGP VKRWGVQMQK SKHSRTGKLR
                                      AAYAYADDIL GKELDATNVF KEGMLVDVTA VTKGKGTQGP VKRWGVTIQD RKAFRGGKGR
                                      KRFEFAKSLM GKAVGIKDVF APGELVDVSA ITKGYGTQGP VVRWGIATQK RKHARTGKKR
                                      AKFEYAKTVL GTMVEISDVF DNGKIVDVAA ITTGHGTQGP VKRWGINLMK NKHSRQGSLR
                                      DKYEYAKSIL GKEVRISDVF KGGSLVDVAA ITIGKGTQGP VKRWGIMLQK GKHSRQGSLR
                                      ARFEYAKTLL GKTINISDVF NNGDTIDVLA ITTGKGTQGP VKRWGIQLQK SKHSRAGSVR
                                      TKFEYAKSIL GTLVSITDVF KTGTLIDTAA ITIGKGTQGP AKRWGIQLMK GKHSRQGSLR
                                      TKFEFGKSIL GTLVSVTDVF RNGTIIDTAA ITTGKGTQGP VKRWGIQLQK NKHSRQGSLR
                                      DRLSFAQTLL GQQVPISSVF ELGDLMDTSA VTKGKGTQGP VRRWGIAMAK RKHARTGKVR
                                      TKFEYAKSIL GTLVSVTDVF KTGTLVDTAA ITTGKGTQGP VKRWGIQLMK NKHSRQGSLR
                                      KRFEFAKSLL GKQVKPNDIF VPGELVDVSA ITKGKGTQGP VKRWGIAIQK RKHARTGKKR
                                      AKFEYAKNVL GTMVDVSDVF GNGGIIDVAA ITTGHGTQGP VKRWGINLMK NKHSRQGSLR
                                      EQLKAAEGLL GSQVAVSNIF NVGEWIDVSA VTKGKGTQGP VKRWGIMLQK RKHSRTGKLR
                                      AKFEYAKSIL GTEIKFTDVF KNGAIVDTAA ITTGKGTQGP VKRWGISLMK GKHSRQGSLR
                                      KRFELAKSLL GKQVKANDIF SPGELVDVSA ITKGKGTQGP VKRWGIAIQK RKHARTGKRR

                                      QVGTLGPWRP AHVSWRVPQM GQMGYHQRTE YNKRILKMSS DADEVNPDGG FINYGLVSNS
                                      EIGTLGAWHP SHVSWRVPQL GQTGYHQRTE FNKRIMQMGK DGKNVTPEGG FINYGIVRND
                                      QVGTLGPWHP ARVSWRVPQM GQMGYHQRTE FNKRILKIGS DGEEVTPEGG FINYGIVRGD
                                      QIGTLGPFHP ARVNWRVPQM GQMGYHQRTD FNKRILRVST NGDEINPEGG FINYGLVRGD
                                      QVGTLGPWHP AHISWRVPQM GQMGYHQRTE YNKRIIKVSN EGSEINPDGG FLNYGLVRGN
                                      QIGTLGPWHP AVVRWTIPQM GQMGYHQRTE YNKRILKLGE DGEEITPAGG FLNYGLVRGE
                                      QIGTLGSFNP SRVSWRVPQM GQMGYHQRTE FNKRILKIGS DGEEVTPEGG FINYGLVRGD
                                      QVGTLGPWNP PHVSWRVPQM GQAGYHQRTE YNKRILKVSS DVDEVNPAGG FVNYGLVGGD
                                      HIGNLGPWNP HHVRWTVPLL GQMGYHQRTE FNKRVLAIGS DGGAITPDGG FPGYGIIRGE
                                      QVGTLGPFHP ARVSWRVPQM GQTGYHQRTE FNKRILKIGA DGTDITPEGG FINYGLVRGD
                                      QVGTLGAFNP SRVSWRVPQM GQMGYHQRTE FNKRILKIGS DGEEVTPEGG FINYGLVRGD
                                      HVGTLGPWHP HYVRWTVPQL GQTGYHQRTE YNKRIIKIGE RGEEITPAGG IPHYGVVKNA
                                      HIGNLGPWNP ARVRWTVPQL GQMGYQQRTE YNKRILKIGP DGAVVTPAGG FLKYGLIRGG
                                      HVGNLGPWNP HRIRWQVPQL GQTGYHQRTE YNKRILKMGD KAEEITPAGG FLHYGLIRND
                                      QVGTLGPWTP AHVSWRVPQA GQMGYHQRTD YNKRILKMSS DVDEVNPAGG FVNYGLVRGN
                                      QIGTLGPFRP AHVNWRVPQM GQTGFHQRTE CNKRIFKIGT NPEEINPVGG FTNFGLVRND
                                      QIGTLGPWHP SHVSWRVPQL GQTGYHQRTE FNKRIMQIGK DGKTVTPEGG FLNYGIVRND
                                      QIGTLGGFGL RRVSWRVPQM GQTGYHQRTE FNKRILKIGS DGEEVTPEGG FINYGLVRGD
                                      QVGTLGPFNP SRVSWRVPQM GQMGYHQRTE FNKRILKIGA DGEEVTPEGG FINYGLVRGD
                                      HVGNLGPWHP AHISWRVPQL GQMGYHQRTE YNKRLMFIGT DGSKITPDGG FPGYGVIKNQ
                                      QVGTLGPWHP ARVSWRVPQM GQMGYHQRTE FNKRILKIGS DGEEVTPEGG FINYGLVRGD
                                      HVGNLGPWNP HRVRWQVPQL GQTGYHQRTE YNKRIIKLGE KAEEVTPEGG FLHYGVLRNP
                                      QVGTLGPWTP AHVSWRVPQM GQMGYHQRTE YNKRILKISS DTDEINPAGG FTNYGLVRGN
                                      HVGNLGPWHP ARISWRVPQL GQTGYHQRTE FNKRIMAIGT NGTDITPDGG FVGYGVVRNE
                                      QIGTLGPFRP AHVQWQVPAM GQTGYHQRTE YNKRILKVGE DGAEITPAGG IINYGLVSGE
                                      HVGNLGPWNP HRIRWQVPQL GQTGYHQRTE YNKRIIKLGD KAEEVTPAGG FLHYGVLRNP

                                      YILVKGSIPG PSKRLVRLRE PVRPKMNGVG DPQIVHINRR SRQGMPVITL PYNDLENLTS
                                      YVIIKGSVPG PVKRLVRMRP AIRPKKQTKQ APEITYISLE SKQGMPVITL YYDDLEELSG
                                      YVLIKGSVPG PSKRLIRLRD PIRAKKADLG EPNILHISRE SKQGMPVITL QYDDLEKLTG
                                      YILIKGSIPG PSKRLVRLRD PMRAKVSAMG EPQLLHVSTQ SQQGMPIITL PYNDLEELTG
                                      YVLIKGSVPG PSKRLVRFRD PIRSKVSSTK EPQIVHLNTQ SKQGMPVITL NYEDLESLTS
                                      YILIKGSIPG PSKRLVRLRD PMRSKVSAMG EPEIVHVSTQ SKQGMPIITL PYDDLEQLTG
                                      YVLIKGSVPG PSKRLIRLRD PIRAKKADLG EPNILYISRE SKQGMPVITL HYEDLEKLTG
                                      YILVKGTVPG PSKRLIRLRE PTRPKTSAVG EPQLMHINTQ SRQGMPIITL DYEDLEKLTG
                                      YAILSGSVPG PSKRLVRMRS AVRAKDADLK TPQVLYVSRD SKQGMPVVRL YYGDLEEMVG
                                      YVLIKGSVPG PSKRLIRLRD PIRAKKADLG EPNILYISRE SKQGMPVITL HYEDLEKLTG
                                      YILIKGSVPG PSKRLIRLRD PIRAKKADLG EPNILYISRE SKQGMPVITL HYEDLEKLTG
                                      YVLLQGSVPG PRKRLVRMRA PIRPRKVPEG TLNISYISTQ SQQGMPVITI EFEDIEQLAG
                                      YVLLHGSIPG PAKRLIRMRP ALRPHKIAPT VPDLSYISVQ SKQGMPVVTL NRAELEEMVG
                                      YIMLKGSIPG PVKRMVRIRP AVRPKNMPKQ APEITYLSTQ SKMGMATVTL NYPDLVKLIG
                                      YILIKGSVPG PSKRLIRLRE PTRSKVSSIG EPQIMHVSTQ TLQGMPIITL QYEDLESLTK
                                      YVLIKGSVPG PSKRLIRLRE PTRARVSAMG EPQIVHISTQ SKQGMPVITL DYNDLEKLTG
                                      YVVIKGSVPG PVKRLVRIRP AIRSKRQL-P APEITYLSTE SKQGMPVITL YYDDIEELSG
                                      YVLIKGSVPG PSKRLIRLRD PIRAKKADLG EPNILHISRE SKQGMPVITL QYDDLEKLTG
                                      YVLIKGSVPG PSKRLIRLRD PVRAKKTVLG EPQILHISRE SKQGMPIITL HYEDLEKLTG
                                      YILIKGSVPG PIKRLVRMRH AMRPGKNFVK APELLHVSQE SKQGMPVVRL YYQDMERLIG
                                      YVLIKGSVPG PSKRLIRLRD PIRAKKADLG EPNILHISRE SKQGMPVITL QYDDLEKLTG
                                      YIVVKGSIPG PVKRMVRVRP AVRPKNMPKQ APEVTHISKQ SKQGMATVTV NYPDLVRLIG
                                      YILIKGSVPG PSKRLIRLRE PTRSKVSSIG EPQIVHISTQ SKQGMPIITL QYEDLESLTR
                                      YMLIKGSVPG PVKRLVRMRR AIRPGAAFAK APQILYVSKE SKQGMPVVRL YYEDLEEMVG
                                      YILIKGSVPG PARRLIRIRD PIRYKKAQPG EPQIVHISVQ SQQGMPVITV DSKDLETLSG
                                      YIVVKGSIPG PVKRMVRLRP AVRPKALPKQ APEITYISTE SKQGMATVTV NYPDLIRLIG

                                      ADRSVITDRI PMIGADIERL ENDHIDIEFF PDRPDLYSVE GVSRALRGFL EIETGMCEYD
                                      LDKDTVIKRI PMMGCDIERI EDDHVDIEFF PNRPDLYSTE GVARAIKGFL DIETGLREFN
                                      TDKETIINRV PMIGADIERI EEESIDIEFF PDRPDLYSVE GVARAMRGFL DIETGLPEYE
                                      TDKDTIIKRV PMIGADIERI EEESIDIEFF PDRPDLYSVE GVARAMRGFL DIETGFCDYE
                                      VDRDTIVEQI PMMGADIERI EDEYIDIEFF PDRPDLYSVE GVARALRGFL NIETGLQDYR
                                      TDKDTIIERV PMIGADIERI EEESIDIEFF PDRPDLYSVE GVARALRGFL DIEPGFREYE
                                      TDKETIIKRV PMIGADIERV EDEYVDIEFF PDRPDLYSVE GAARAMRGFL DLETGLPEYE
                                      TDRDSIIDRV PMIGADIERL EEKSIDIEFF PDRPDLYSVE GVSRAMRGFM DIETGPVKYD
                                      ASRDEIMARM AMMGADIKSN AEDYVDVEFF PDRPDLYSSE GVARALQGFL DLKSGLPEYR
                                      IDKETIIKRV PMIGADIERI EDESVDIEFF PDRPDLYSVE GAARAMRGFL DLETGLSEYA
                                      TDKETIIKRV PMIGADIERV EDEYVDIEFF PDRPDLYSVE GAARAMRGFL DLETGLPEYA
                                      IDRQSFLESV PMLGSDVERV EDDHVDIEFF PDRPDLYCVE GVARAMKGFL GIETGLATYE
                                      ADVHTIVEVL PRLGADVECV -DDEIQVEFF PNRPDLFSVE GAARAIKGMM GLEKGLPAYA
                                      IDLDKVREVM FELGSETEDI QGDEVTFEVT SDRADLLSEE GIARMLRAYY SIETGFRIPK
                                      ADKDTIIDRV PMIGADIERI EKEAIDIEFF PDRPDLYSVE GVARAMRGFM NIETGLCQYE
                                      ADRKTIVSRI PMIGADVERL EDDHVDVEFF PSRPDLYSVE GAARAMRGFL GIEKGLCEYE
                                      VDKDIIIQRI PMMGCDIERI EEDHVDIEFF PNRPDLYSTE GVARAIRGFL DIETGLRKFS
                                      TDKETIIKRA PMIGADIERV EEESIDIEFF PDRPDLYSVE GAARAMRGFL DLETGLSKYE
                                      TDKETIIERV PMIGADIERI EDESIDIEFF PDRPDLYSVE GVARAMRGFL GLETGLPEYG
                                      ASRETIMSRL AMMGADIKRA EEEYVDVEFF PDRPDLYSSE GVARAMQGFL GIKTDLVSYS
                                      TDKETIINRV PMIGADIERI EDESIDIEFF PDRPDLYSVE GAARAMRGFL DLETGLPEYE
                                      KDLDKLRDDL FELGLETEAI EGDDVTFEVT SDRADLLCEE GIALMLRAYY GIKTGLTIPP
                                      SDKDTIIDRV PMIGADIERI EKESIDIEFF PDRPDLYSVE GVARAMRGFM NIETGLCQYD
                                      ASRELIIERL PMMGADIKSP EADYIDVEFF PDRPDLYSAE GVARALQGFL GIRPGLPEYQ
                                      IDRQKIIDNV SMIGAEVERV EEETIDIEFF PNRPDLYSVE GVSRAMKAFF GMSPGLKKYT
                                      RELDKLRDDL FELGLETEEV QGDEVTFEVT SDRADLLCEE GIALMLRAYY GVREGMTIPP

                                      VSTSGFEISV DTKLDGIRPW LACAVIRGIK FDSNSIKSLM DLQEDLHWGL GRNRKKISIG
                                      TSSSGIIITR DSEIKNIRPY LACAVVRGMQ FNSRSIESLM ALQESLHWAV GRNRKKVSIG
                                      VHPSNVSIFV SQDILRIRPF LGSAVVRGVK FTSSSIKSLM DLQEDLHWGL GRNRKKVSIG
                                      VRPYQIEISM DAQIENIRPV FGCAVVRGLR FTSTSIKSLM DLQESLHWGL GRDRKKVSIG
                                      LDSSNIEIEK DEDIEHIRPY LACAVIRNVN FNANSIKSLM DLQEDLHWGV GRDRKKVSIG
                                      VKPYTVEIRK DENIDSVRPV FGCAIVRGVN FSSSAIKTLM DLQESLHWGL GRDRKKVSIG
                                      IKPYKVSISV SEDILKIRPF LGCAVVRGVK FTSSSIKSLM DLQEDLHWGL GRNRKKVSIG
                                      IKHSDVEISL DDDIKNIRPV LACAIVRGVK FTESSIKALM DLQESLHWGL GRDRKKVSIG
                                      VSPGEIDLRV DPSVERVRPF IGCAVVRDLQ FSDPAIESLM DLQEDLHWGL GRNRRKVAIG
                                      IKPYEVSISV SEDILKIRPF LGCAVVRGVK FTSSSIKSLM DLQEDLHWGL GRNRKKVSIG
                                      IKPYEVSISV SENILKIRPF LGCAVVRGVK FTSSSIKSLM DLQEDLHWGL GRNRKKVSIG
                                      VAPPKIELFK DASIVPIRPY IACGVVRNVH FTDASIRSLM ELQEDLHWAL GRDRKKVSIG
                                      TSPSGIEIGV DPSVNAVRPH VVSAVVRGIT IDERTIKSLI DLQEDLHWGV GRDRRKASIG
                                      LQPSGYKLIV NREVEPVRPY VTGAIVRNVQ FTDESIKSLM HLQEKLHGTF GRKRKKGAVG
                                      VTPSGVHIEL DEKIKEVRPV LGCAIVKGIN FTSSSIKSLM DLQEDLHWGL GRNRKKVSIG
                                      VRPYSVEIYK DAAIDDVRPV LGCAVVRGMK FTSSSIKSLM DLQEDLHWAI GRNRKKVSIG
                                      LTPSDISITK DREIEKIRPY LACAVIRGIR FNSRSIESLM SLQESLHWAV GRNRKKVSIG
                                      IKPPKVSISV SEKILRIRPF LGCAVVRGIK FTSSSIKSLM DLQEDLHWGL GRNRKKVSIG
                                      AKPYEVSITV SEEILKIRPF LGCAIVRGVK FNSESIKSLM DLQEDLHWGL GRNRKKVSIG
                                      VSPGPVVVQV EESIKSVRPL IGCAVVRGLE FTDEAIESLM GLQEDLHWGL GRNRRKVAIG
                                      VNPSNISISV SEDILRIRPF LGSAVVRGVK FTSSSIKSLM DLQEDLHWGL GRNRKKVSIG
                                      VEPSDYRIIV ERELEHVRPF VTGAIVKDLH FTDESIKSIM HLQEKLHGTF GRRRKKGAIG
                                      IAPSDIKIEL DEQIENVRPV LGCAVVRGIK FTSSSIKSLM DLQESLHWGL GRNRKKVSIG
                                      VHTGSVEMRV DESVKSVRPI IGCAVVRGLR FTDPFIESLM SLQEDLHWGL GRNRRKVAIG
                                      INPPQIEITI KKEVKDVRPV LGCAVVRGLS FTSASIKSLM DLQEDLHWAL GRGRKKVSIG
                                      VGQSGYRIIV ERELENVRPY VTGAIVRGVN FTDESIKSIM HLQEKLHGTF GRRRKKGAIG

                                      VHDLKDIQPP FRYIAVDPDF EFVPLDFSEP MSLQEILQKH PKGIRFANIL EEHSMYPLIV
                                      VHDMGNLTPP FKYIAQDPDF KFTPLDFTEA LSMRDILEKH PKGIKFANLL EKFEKYPLIL
                                      VHDLSNVKPP FRYMAIDPSF EFVPLDYTEK MSMTEILEKH PKGKRFAHLV RDFDKYPIIL
                                      VHDLSKVQAP FRYIAADPAF SFVPLDFTEP MSMKEILKKH PKGMKFAGIL DGLDKYPLIL
                                      VHDLSNITPP FRYMAADPDT KFIPLDFTEP MSMNQILEKH PKGMKFAYIL EGFNEYPIIL
                                      VHDLSKVQPP FRYIAADPDF SFVPLDFTEP MTMREILEKH PKGTRFAHIL DGFDMYPLIL
                                      VHDLKNVKPP FRYMAVDPGF EFVPLDYTEK MSMTEILEKH PKGTRFAHLV SGFEKYPIIL
                                      VHDLSRIKPP FRYIGADPSV EFVPLDFTEP MSLADILERH PKGTRFAPLL EGYSKYPLIL
                                      VHDISRVVPP FTYFAADPSF EFVPLDFEES LSMEEILRRH PKGVSYASIL EGFDRYPLIT
                                      VHDLKNVKSP FRYMAVDPEF EFVPLDYTEK MSMTEILDKH PKGTRFAHLV RGFDKYPIIL
                                      VHDLKNVQPP FRYMAVDPSF EFVPLDYTEK MSMTDILEKH PKGTRFAHLV KDFEKYPIIL
                                      VHDLSRVRPP FTYKAVSPSF EFVPLGFEER MSMESILERH PKGIAYGHIV KGFERYPLIV
                                      IHDLSRVCPP FRYTLG--EV AFIPLDFSEP MTPAEILRVH PKGKEYAHIV G--DHHPLIL
                                      VHDLSKIKGR EIHYRAVPSV KFVPLQSDEL MTLSDVLARH PKGIDYRYVL EGKNLMPIIT
                                      VHDMTNIEPP FKYQAVSPDF EFVPLDFTEP MTMDEVLEKH PKGVRFANIL EGMEKYPLIT
                                      VHDMAHIKPP FKYQAVDPDF RFVPLDFTEP LSMREIIEKH PKGVRFAHLV EGLSKYPLIT
                                      VHDLGRIKPP FRYIAQDPGF KFIPLDFTEP MTMREILEKH PKGVKFAYIL EKFDKYPLIL
                                      VHDLSNVKPP FRYMAVDPGF KFVPLDYTEK MSMTEILEKH PKGTRFAHLV RGFKKYPIIL
                                      VHDLSNVTPP FRYTAVEPGF EFVPLDYTEK MSMTEILEKH PKGTRFAHLV RDFEKYPIIF
                                      VHDISRVRPP FRYFGESPQR RFVPLDYSEE MTMEEILHNH PKGKDYGHIL KDCPVYPLIV
                                      VHDLSNVKPP FRYMAVDPSF EFVPLDYTEK MSMTEILEKH PKGTRFAHLV RDFDKYPIIL
                                      IHDLSKIKGK DIYYKAVAAV KFVPLQSNEV MTPGEVLERH DKGKDYAYVL EDKPLVPVIY
                                      VHDMANITPP FKYQAVDPDF KFVPLDFTEP MTMDQILAEH PKGVRFADIL EGMNKYPLIT
                                      VHDISRVRPP FRYIAEDPKR RFVPLDFDES MSMREILERH PKGVAYRHIL DGFERFPLIV
                                      VHDMTGITAP FTYTTESPDY AFVPLDHTEK MTMTEILEKH AKGVKFAHLV KDMTKYPIIK
                                      IHDLSKIKGK DIYYRAVPAV RFVPLQGEEE MTPAEVLERH DKGREYAYVL EGKSLVPVIY

                                      DVNDNVLSFP PIINGNLTRV TEDTTDLFID VTGLSDSVDT ALNIVVTALA ERGGKIESVK
                                      DANNNVLSFP PIINGELTKV TRGTTDLFIE VTGLDPAVSI ALNIVVASLA ERGGMIESVL
                                      DADDNVLSFP PIINGTLTSV TEKTTDLFID VTGLGEAVYT ALNIVVTALA ERGGRIESVK
                                      DANDNVLSLP PIINGTLTMV NENTTDLLVD VTGLGSEVYT ALNIVTTALA ERGGQVEYVK
                                      DADDNVLSFP PIINSTRTQI TENTTDLFID VTGLSESVYV ALNVLVTALA ERGGSVESVK
                                      DANDNVLSFP PIINGTLTMV TEDTTDLLVD VTGLSNEVYT ALNIVTTALA ERGGEIEYVK
                                      DADDNVLSFP PIINGTLTSV TEETTDLFID VTGLGEAVYT ALNIVVTALA ERGGEIEFVR
                                      DAKDQVLSFP PIINGTLTMV DKNTTDLFID VTGLSAEVYT ALNIVVAALA DRGGRIESVK
                                      DANGDVLSFP PIINGELTRV RDDTRDLFID VTGTDPVVYK ALNIVVCALA ERGGRIETVR
                                      DASDNVLSFP PIINGTLTSV TESTTDLFID VTGLGEAVYT ALNIVVTALA ERGGQIEFVR
                                      DANDNVLSFP PIINGTLTTV TEQTTDLFID VTGLGEAVYI ALNIVVTALA ERGGQIEFVR
                                      DSRDEVLSFP PIINGTLTRI TEESTELFID VTGTDRNVYT ALNIVVTALA ERGGSIEAVR
                                      DANDHVLSFP PIINGELTRV TDKTTDLFID VTGIEKAIQD CLHILVAALH DRGASIETVD
                                      DD-EGIFSFP PIINSKRTEV TLNTHDLLIE LTGEDRTIDY MLNIVLYSLD LRGASIYSID
                                      DSEGKVLSFP PIINGTLTRV EESTTDLFID VTGLGDAVYT ALSIVVSALA ERGGKIESVK
                                      DANGNVLSFP PIINGTLTRV HENTTDLFID VTGLSDAVYT ALIIVTSALA ERGGQIEFVR
                                      DAEDNILSFP PIINGELTRV TEDTKDLFIE ATGLDPSVSV ALNIVVTALA ERGGRIESVT
                                      DSDDNVLSFP PIINGTLTSV TESTTDLFID VTGLGEAVYT ALNIVVTALA ERGGQIEFVK
                                      DSEDNVLSFP PIINGTLTSV TEATTELFID VTGLGEAVYT ALNIVVTALA ERGGQVEFVR
                                      DADDRVLSFP PIINGELTSV TEETEDLFID VTGTDPVVHK ALNIVVTSLA ERGGKIESVL
                                      DADDNVLSFP PIINGTLTSV TEKTTDLFID VTGLGEAVYT ALNIVVTALA ERGGQIEYVK
                                      DA-EGLFSFP PIINSKRTEV TIDTHELLIE LTGEDGTIDY MLNIALYALY LRGAKIYGLK
                                      DSKGDVLSFP PIINGTLTRV EESTTDLFID VTGLGDAVYT ALNIVVTALA ERGGKVESVK
                                      DADDNVLSFP PVINGELTRV REDTTDLFID VTGTDPVVYR ALNIVVTALA ERGGRIEGVR
                                      DANGNVLSFP PIINGTLTTV TESTKELFID VTGTSKEVYT ALNIVVAALA ERGGIIEAVK
                                      DA-EGLFSFP PIINSKRTEV TIDTHELLIE LTGEDATIDY MLNIALYSLY MRGAKVYGLK

                                      IISPEASRVT PQLDPIIRKL KEDIESIIGI RMSMDEIIHN LEKMRYGTEV VDNETVLVKV
                                      I---DGKIET PDISPGIMEL KGEVEELLGF KLTNEEIITS LKKIRYGAQL SGN-SIKVSV
                                      VIRPDCELIL PDLEPKSRLL TSEVKSLLGM ELSLEEIVKQ LERMRFGAEV LDEEIVEVKV
                                      IIKADGEHIP LNLSPHVKIL RSEVDALIGL DLPVKEIIRQ LNRMGFGAQE LHKDIIEVMI
                                      IIDSDGEKTL PDLEPLSCEL ESEINSLIGT ELSQDEILKQ LQRMRYGADI KNNKSIEVKV
                                      VINADGEDIP LDLGPRVKVL EAEIDGLIGM ELPADEIINQ LGRMGFGAKE LEDGRIEVQI
                                      VIRPGGELVL PDLEPEERLL TGEVKSLIGM ELPVEEIVKQ LERMRFGACA LDKETVEVRV
                                      INYPDGSKFT PDLSPEKRII SDEVKSLIGM DFTSDEVASH LRRMRYAASP AGTNVVEIEI
                                      VKRPEGTLVL PDLAPARWMV EEEARSLIGF NLSAEELAAS LERMRFGVRP LGRE-LEVLV
                                      LIRPGGELVL PDLEPKTRLL TGEVKALIGM EFSVEEIVKQ LERMRFGARA LDEKTVEVKV
                                      VIRPGGELVL PDLEPKERLL TGEVKALMGM DLTVEEIVKQ LERMRFGAAA LDKEAVEVKV
                                      VVGPEGTTIT PDLTPKRRRV HDEVRSLIGV QLTMEQACEC LERMRYGAHP DGDE-IVVEV
                                      VVYGGGVLRT PNMGISTLVV KSDVMRRIGT EIADEVITTS LQKMRMDAEA HAGE-ITVSV
                                      VVYPDETLHR PDFNVRNIDI EDYVNRVLGL ELTAPDIKAL LERMGFKVAE TGSDYLIVEV
                                      VVYPDGEKVT PDMTPRTLNV PSDIDSLIGI KLTDDEIINE LKRMRFDASV LEDGMFEISV
                                      IINADGENIT PDMAPEIRHL TVEVLDLSGI DLSPEEIVAM LESMRFGAKV LEDGTVEVQV
                                      I---DGRMQT PGLEPGIMEL KSEVEELLGI RLEDKELIHC LERMRYGAII SGS-NIEVSV
                                      VVRPDSELIL PDLEPKTRFL TTEVRDLLGM ELSIEEIVKQ LERMRFGAKA LDEETIEVKV
                                      VIRPDGEMVL PDLSPEVRTL TSEVNSLIGM DFSVEEIVKQ LEKMRCGAKA LDDETIEVKV
                                      VKRSEGDFLS PDLSPASWKV REEANRLIGF DLTGAELAEC LKRMRFGAVT AGEEIVVVQV
                                      VIRPDCELIL PDLEPKNRLL TSEVKTLLGM ELSLEEIVKQ LERMRFGAEA LDEETIEVKI
                                      VEYPDHTLER PNLEVRTMRI GSEINTVLGL DLTAMQAKDL LLRMGNGIAE TGSDYLVVEI
                                      IGYPDGEKVT PDMTPRDLKL PAEIDELIGV ELTNEEIINE LERMGFGASL ADDGNFDIQV
                                      MISPDKEWIS PDLSPARWTV TSEANSLIGF NLSAEELAEC LRRMRFGARH LDNDSVEVLV
                                      IIDESAETIL PNLEPLVQII AEEIETHLGF KLSADEVIQS LAKMGFDATL ISKNAFEVLI
                                      VEYPGHTLAR PNLGVRSIRV GHEVNSVLGL DLTAVDVRSL LLRMGYGIAE TGSDYLIAEI

                                      PPYRADILHN YDIIEDIAIG YGYENIQPIF PECSTVGCEH TLSVIGDRLR EIMIGLEYFQ
                                      PAYRSDILHN CDLIEDIAIA YGFDKIKPEL PLTSMTGRSH PISRSRDTLN EIMTGLGYLQ
                                      PAYRADILHN YDLIEDIGKG YGYENIKLRI PETYTAGKAH PISLIRSPIN EIMVGLGYYE
                                      PGYRADILDN SDLIEDIAVG YGFNNIPAIF PMNATVGKSH PLSDISSSIR EIMTGLGYSQ
                                      PPYRADILHN YDIVEDIAIG YGYDNIQPEF PESATFGSAH EVSVTSDNIC EIMTGLGYSE
                                      PRYRADILDN SDIIEDIAVG YGFDKIPAVF PMNATVGKSH MLSDISTDMR EIMTGLGYLQ
                                      PAYRADILHN YDLVEDIAKG YGYENIKVKI PETYTAGMSH PISLMRAPVN EIMVGLGYYE
                                      PPYRADILHN YDIIEDIAIS VGFDNIEAIF PSTSTTGEAH PLSLIQDNIR EIMVGLGYSE
                                      PAYRADIMHS WDIFEDAAKG YGYDRLVPVL PKTVTVGEPH PLEVRKSDLR EIMVGLGYLE
                                      PAYRADILHN YDLVEDIAKG YGYENIKVSV PETYTAGKSH PISLMRAPVN EIMVGLGYYE
                                      PAYRADILHN YDLVEDIAKG YGYENIKVKV PETYTPGKSH PISLMRASVN EIMVGLGYYE
                                      PAYRADVLHE WDIIEDIAIG YGYERIPHEL PQTSTVGVPH PLSEAKAMLR ELMVGMGFLE
                                      PCYRTDIMHP VDIIEDIAIG FGYENLPPSF PKLGTIGSKL EEEQRSTVVR GVLQGLGFLE
                                      PPYRADILHK RDVVDDVGRA FGYNNITPSY PNTPSVGKLT EATKLGDAIR NTMIGLGCQD
                                      PTYRADILHN FDIVEDIAIG YGFDKIKSEF PKSATIGCAH PISVTRGVMR EIMVSLGYSE
                                      PRYRADILDN SDLIEDIAIA YGYKSIKPIL PMNATIGTQH PVSLERGHIR SIMVGLGFSE
                                      PAYRSDILHT WDLVEDIAIG YGFDRIRPEF PSTSTIGNAH PISRLKEAIR EIMVGLGYSE
                                      PAYRADILHN YDLVEDIAKG YGYENIKVKI PETYTPGKSH PISLLRAPVN EIMVGLGYYE
                                      PAYRADILHN FDLIEDIAVG FGYGNIEIKV PETYTVGKSH PISLMRSALN EIIVGLGYYE
                                      PAYRADIMHS WDIFEDAAKA YGYDNLEARL PQTVTVGRAH SSEVRKGEIR EIMAGLGYLE
                                      PAYRADILHN YDLIEDIGKG YGYENIKVRI PETYTAGKSH PISLLRSPIN EIMVGLGYYE
                                      PPYRTDIIQL RDIVDDVGRV YGFNNMPPVY PNTPSVGQLA EKNKLNDAVR EVMIGLGCQD
                                      PSYRADILHN FDVIEDIAIG YGFDKIQSEF PKNATVGSAH PISLTSSAMR EIMVSLGYSE
                                      PAYRADIMHT WDIIEDAAKS YGYENLKAEM PRTLTIGRPH PMEELKDEVR DLMVGLGYLE
                                      PAYRADILHK YDVIEDVAIG YGYANIPAKL PENYTAGKSN PLSVSRLAAS EAMISLGYSQ
                                      PPYRTDILHV RDVVDDVGRA YGFNNMAPVY PDTPSIGQLT EKGRLSDAVR EVMIGLGCQD

                                      VMPFTLTNDK IHFEWMCRDK TDDVTYVLHP ISEDQTMLRT TILPNLLEIL SLNQHRELPQ
                                      VMPFTLTNER MQFDMMRREK AKGITQILYP ISEDHTIVRP TILPNLLEIL SINKHRELPQ
                                      VMPFTLTSEK INFENMRRQK TDDVTHVLHS ISEDQTMVRT ALLPNLLEIL ALNQHRELPQ
                                      VMPFTLTSEK INFDWMCRER SNDVTCVLHP ISEEQTMVRT TILPNLLEIL SMNQHRELPQ
                                      VMSFTLSNER VHFDNMCRNR TDDVTYVMHP ISEDQTMVRT TILPNLMEIL SMNQHRELPQ
                                      VMPFTLTSDR VHFDWMCREK TDDVTYVMHP ISEDQTMVRT TILPNLIEIL SMNQHRELPQ
                                      VMPFTLTSEK VNFENMCREK TDDVTYVLHP ISEDQTMLRT TVLPNLLEIL ALNQHRELPQ
                                      VMPFTLTSEK VHFDNMRRPH TEDVTPVMHP ISEDQTMIRT TLLPNQLEIL SLNQHHELPQ
                                      TMPFTLTSER VNFEMMGRPR DEAATRVLHP ISELHTMVRT SILPSLLEIF AINQHHPLPQ
                                      VMPFTLTSEK VNFENMRRQK TDDVTYVLHP ISEDQTMLRT TVLPNLLEIL ALNQHRELPQ
                                      VMPFTLTSEK INFENMCRPK TDDVTYVLHP ISEDQTMIRT TVLPNLLEIL SLNQHRELPQ
                                      VMPFSLTCER VHYEWMRRKS AGEETRVLHP ISEEHTMVCS SLLPSLLEIL SLNLHREMPH
                                      VITLMLASD- ---------- PNEAVIIENP LLEEHISLRT SLLPGLIDTL ALNQHREYPQ
                                      TFNFILIGKD EVFGKMNLPD DGTAVEISNP YAEQYNIVRT SLIPSLMIVL SNNLHRDYPQ
                                      VMPFTLTSQK VHFEWMNREE TDDVTFVLHP ISEDQTMVRT TILPNLIEIF SLNQHHELPQ
                                      VMPFTLTSEK VHFEWMCRPV TDDVTCVMHP ISEEQTMVRT TLLPNLMEIL SLNQHRELPQ
                                      VMPFTLTSER IQFDMMRRER IKNVTHILYP ISEEHTIVRP AILPNLLEIL SINRHRELPQ
                                      VMPFTLTSEK INFENMRRQK TDDVTYVLHP ISEDQTMIRT TLLPNLLEIL ALNQHRELPQ
                                      VMPFTLTSEK IHFENMRRPK TDDVTYVLHP ISEDQTLVRT TLLPNLIEIL SLNQHRELPQ
                                      TMPFTLTNEL VHFQWMRRSA APGAVRVLHP ISELHTILRT SLLSSLLEIF ALNQHHPLPQ
                                      VMPFTLTSEK INFENMRRQK TDDVTYVLHP ISEDQTMLRT TLLPNLLEIL ALNQHRELPQ
                                      TLNFILIGKE ETYTKMCQPE DGRAVELSNP YTDQYNIMRT WIAPSLMIVL SNNLHREYPQ
                                      VMPFTLTSQK VHFEWMCREE TDDVTFVLHP ISEDQTMVRT TILPNLMEIF SLNQHHELPQ
                                      VMPFTLTNEK VHFEMMRRS- AGECTRVMHP ISELHTIIRT AVLPGLMEIL SLNQHHALPQ
                                      VMPFTLTSEK IHFENMRRPV TNDVTYVIHP ISEDQTMIRT TILPGLLEIL ALNRHRELPQ
                                      TLNFILIGKE EAYGKMGLQD DGMAVELSNP YTDQYNIMRN WIAPSLMIVL SNNLHREYPQ

                                      RIFEVGEVVR NEENRMHIAA VSIHPNANFT EVQEIVDAVM REQVLDYNLS ESVDPAFMDG
                                      RIFEAGEVVL DCKTYQRLGC VAIHPQANFT EIQAIIDAVL RERRIEYTVT GSHDPAFIEG
                                      KIFEFGEVVR NEITRQHVAA VSIHPQANFT EVYEVVDAFM REMMLPYEVK ESEDPAFLEG
                                      KVFEVGDIVV NNKNGLHLAA VSIHAQANFT ELRELVDAFM RERVTPYEVS ESEDPAFMER
                                      SIFEFGDVVI NNKIHRNLAA VSIHPEVNFT DIREIVDAVM RERMVEYEVE ESDDPAFIGG
                                      KIFEAGDVVI NGKNGLHLAA VSISPQANFT EVRELVDALM RERLVEYEVV ESEDPAFMEG
                                      KIFEFGEVVS NETTGQHVAA VSIHPQANFT EVYEVVDAFM REMMLSYEVK ESKDPAFLEG
                                      RIFEVGEAIV NCANKLHLAA TSIHALANFE EIREIVDSMM LERNIPYSVS PSEDPAFIEG
                                      RIFALGDVLI GGRTRQELAA ASIHSSVDLA EVRSVVGALF RELDLTPEII PSEDGAFLAG
                                      KIFEFGEVVS NEITGQHVAA VSIHPQANFT EIYEVVDAFM REMMLPYEVK ESEDPAFLEG
                                      KIFEFGEVVS NETTGQHVAA VSIHPQANFT EVYEVVDALM REMMLPYEVK ESEDPAFLEG
                                      RLFCIGDVLI RGKTHTHLAF VSAHPAANLT EMKSYVVSLM REMALDYDIE EGTDPAFIEG
                                      MVFEVGDVVK AAEERRLCAG VIASSSANFT EIKKVVNAVL RELDRPFEVT ESGDPSFIEG
                                      NIFEVGTVAT GVKEIDHVAC TLCYAKAGFN EIKVKLQSLC ANFGKELKTV AAEHPSFIPG
                                      RLFEVGEVVV NSKNRLHLAA ASIHAQANFT EIREVLDAVM RERDIEYEVV VSEDPAFIEG
                                      RIFEVGEVVV NGKNCLHLAA VSIHAGANFT EVRELLEALM REKQMLYEVV ESEDPAFLNG
                                      RIFEVGEVVK DCRTVQHLGA VAIHPQANFT EIQAVVDAVM RERSIEYEVA ESSDPAFIED
                                      KIFEFGEVVN NEITGQHVAA VSIHPQANFT EIYEVVDALM REMMLPYEVK ESEDPAFLEG
                                      KIFEVGEVVV NEKTGQHVAA VSIHPQANFT EIYEVVDALM RELMLEYEVK ESEDPAFLEG
                                      RIFAAGDVVK DKKTRMNLAA ASIHSGANYS EIRSVVDAVL REMDLEADIV PTKDRAFMPG
                                      RIFEFGEVVR NEIASQHVAA VSIHPQANFT EVYEVVDAFM REMMLSYEAK ESEDPAFLEG
                                      NILEVGTTAT GVKEEEHVAC ALCYSKAGFN EIKTKLQSLC YNFGLKLRTA AVEHPSFITG
                                      RIFEVGEVVV NAKNRLHLSA ASIHAQANFT EIREVLDAVM RERDISYEVT ESTDPAFIEG
                                      RLFAVGDVVI DGRTKCHLSA VSIHSGAGFA EISSLVSAIM RELRISAEVV ESSDGAFIPG
                                      KIFEVGEVAV NAKNKQKIAA VSIHHAANFT EMSEVVDAFL RETKTEYEIK ESDDPAFLPG
                                      NIFEVGTVAT GVREEEHVAC ALCYSKAGFN EVKAKLQALC FNFGLALKTV PAEHPTFISG

                                      RRADIFVDGK KIGVMGEFYP QLISNFGLGQ PIAGFEMQIL PMKGMRSKIP RALNAGANID
                                      RCADVLINGE KAGVFGEIHP EVISNFGLEH PIIGFELEL- -MRGMKAKIP RSINTAARME
                                      RRADVYIKGK KIGVFGEFHP EVISNFTLGY AVVGFELDMT DMKGIRSNIP RALNAGANVP
                                      R--------- -----GKAEE RIYL------ ---------- -MRGIRSTIP RALNKGSRIE
                                      RRADILVNGK KVGVMGEIYP QVITNFGLGE PVIGFEMEIM DMRARRSKIP RSLNTGANLN
                                      RRADILVNGK KIGVMGELFP QVIVNFGLGQ PVVGFEIDLL DMRGIRSTVP RALNAGAKID
                                      RRADVYVNGK KLGVFGELQP EVISKFSLGY AVVGFELDLN DMKGIRSNIP RALNAGAQIA
                                      RKADILVNGT KVGVMGEIHP QVILNFGLGQ PVVGFEINLD EMKGMRSSVP KCLNAGARID
                                      RRGDLLVEGT KVGSFGFFSP QVLQSFGLDQ PAVGLELRWD RMKGLKASIS RPINAGARLE
                                      RRADVYVNGK KLGVFGELHP EVINNFALGY AVVGFELDLN DMKGIRSSIP RALNAGAKIP
                                      RRADVYVNGK KLGVFGEFHP EVISNFALGY AVVGFELDLN DMKGMRSNIP RALNAGAQIA
                                      RQASVLLDGE RMGLFGEVHP EVILNFSLES PVVGCELELP DMYSHKGTIT RALNAGALLT
                                      RRATIIVNGQ AVGTFGETDP DILVQHKLIY PVAAFEFRL- -MKSLKAKIP RSLATSSKID
                                      RCAEVRIGDK KVGIIGELSP VVLKSWGIEM PVAAFEMEIA AMRAIKAKIP RSVHTATRLE
                                      RRADILVNGE KVGMMGELYP EVIINFGLGQ PIVGFEIDLT EMRGIRSKIP RALNAGAKIE
                                      RRADILVNGS KVGVIGEIYP QVLVNFGLGQ PVVGFEIKLL -MRGIRSTIP RALNSGARID
                                      RRADIMIRGE RAGVFGELHP EVISNSGLEH PIIGFEIEL- -MRGMKAKIP RSINAAARME
                                      RRADVYVNGK KLGVFGEFHP EVINNFALGY AVVGFELDLN DMKGIRSNIP RALNAGAKVP
                                      RRADVYVKGK KIGVFGEFHP EVITNFELGY AVVGFELELE DMRGIRSNIP RALNAGAKVP
                                      RGADLFAEGK RIGCFGELHP LLLRSFGLEQ PAVGLEIEWG EMRGQKAKIP RAINTGAYLD
                                      RRADIYLRDK KIGVFGEFHP EVISNFTLGY AVVGFELDLT DMKGIRSNIP RALNAGANVP
                                      RCAEIFIGDK KAGIIGEIHP QVLKNWGIEM PIALFEMDVS SMRAMKAKVP RSIHTATRLD
                                      RCADIIVDGR KVGAMGELYP GVIVNFGLGQ PVVAFEIDLS EMRGIRSTIP RALNAGAKID
                                      RGADLMLNGA RIGCFGEIHP EVISAFGLEH PVVGMELELS LMRGNKAKIP RSINTGTYLE
                                      RVADIYVGGK KVGVFGELHP GVLTAFELGY AVIGFEADMS LMKAIRSNIP RALNAGARID
                                      RCADIYIGEK KAGIIGEVRP QVLKNWGIEM PIALFEMDVS AMRAIKAKVP RSIHTATRLD

                                      CVDNTGARTV EIISVKKYRG VKNRHPRAGI GDMCVVSVKK GTPEMRRQIL HAVVVRQKKE
                                      VADNTGARIV EVISVLKYRG VRNRMPRGGV GDTLIVSVKK GTPETRKQMF KAVIIRQKKE
                                      CVDNTGAKVV EIISVKKYRG VKNRMPCAGI GDMCVVSVKK GTPEMRKQIV YAVVVRQKKE
                                      CVDNSGARVV EIIAVKRYRG VKNRYPKAGI GDMCVVSVKK GTPEMRKQIL LAVIVRQKQE
                                      CVDNTGAKVV EIISVKNYRG VKSRHPKAGI GDMCVVSVKK GTPEMRKQIL YAVIVRQKKE
                                      CVDNTGARVV EIISVKGYRG VKNRHPRAGI GDMCVVSVKK GTPEMRKQIL LAVVVRQKQE
                                      CVDNTGAKVV EIISVKKYRG VKNRMPCAGI GDMCVVSVKK GTPEMRKQIL LAVVVRQKQE
                                      CVDNTGARTV EIISVKKYRG VKNRQPKAGL GDMCVVSVKK GTPEMRRQIL HAVVVRQKKE
                                      CADNTGARVL EIISVKRYRG VKNRMPCAGV GDMIVVSVKK GTPEMRKQIM TAVIVRQRKE
                                      CVDNTGAKVV EIISVKKYRG VKNRMPRAGI GDMCVVSVKK GTPEMRKQIL LAVVIRQKQE
                                      CVDNTGAKVV EIISVKKYRG VKNRMPCAGI GDMCVVSVKK GTPEMRKQVL LAVVVRQKQE
                                      CADNTGAKVL QIISVKRYRG VKNRMPKAGI GDMCVVSVKK GTPEMRKQIM KAVIIRQKRP
                                      CVDNTGARTL EIIAVKRYRG VKSRQPKAGL GEMVIVSVKK GAPDMRRQIL KAVIVRQKKE
                                      VADNTGARLV EVISVLKYRG RKNRMPKAGI GDIFIGSVKK GTPEMRKTIV RCVVIRQKKE
                                      CVDNTGARTV EIISVKKYRG VKNRMPKGGI GDMCVVSVKK GTPEMRKQIL YAVIVRQKKE
                                      CVDNTGARVV EIISVKRYRG TKNRQPCAGI GDMCVVSVKK GTPEMRKQIM HAVIVRQKKE
                                      CADNTGARVV EVISVLKYRG VKNRQPRAGV GDTLIVSVKK GTPEMRKQMF KAVIVRQKKE
                                      CVDNTGAKVV EIISVKKYRG VKNRMPCAGI GDMCVVSVKK GTPEMRKQVL LAVVVRQKQE
                                      CVDNTGAKVV EIISVKKYRG VKNRMPCAGI GDMCVVSVKK GTPEMRRQIL LAVVIRQKQE
                                      CVDNTGARTL HVISVKNYRG VKNRQPCAGI GDIVIVSVKK GTPEMRKQIF KAVIIRQRKE
                                      CVDNTGAKVV EIISVKKYRG VKNRMPCAGI GDMCVVSVKK GTPEMRKQIV LAVVVRQKQE
                                      VADNTGARLV EVISVLKYRG RKNRMPKAGI GEIFIGSVKK GTPEMRKQIV RCVVIRQKKE
                                      CVDNTGARTV EIISVKKYRG VKNRMPRAGI GDMCVVSVKK GTPEMRKQIL YAVVVRQKKE
                                      CADNTGARTL FVVSVKKYRG VKNRQPCAGI GDMVVVSVKK GTPEMRKQIF NAVIIRQKKE
                                      CVDNTGAKVL QIISVKKYRG VKNRYPCAGV GDLCVVSVKK GTPEMRKQIF LAVVVRQKKE
                                      VADNTGARLV EVISVLKYRG RKNRMPQAGI GDIFIGSVKK GTPEMRKQIV RCVVIRQKKE

                                      FRRPDGLRVS FEDNAVVITD ETGIPKGTDV KGPIAREVAE RYPKIGTTAS IIVTEEWVPK
                                      FRRPDGMRVS FEDNAVVIVD DEGVPKGTEI KGPVAREAAE RYSKISSAAS IIVKEEWFPQ
                                      FRRPDGLRVS FEDNAMVITD EEGVPKGTDI KGPIAREVAE RYPKIGTTAS IIIDEDWVPK
                                      FRRPDGLRVS FEDNAIVIVD KDGVPKGTDF KGPVAREAAE RYPKIGTTAS IVAEEEWVPQ
                                      YKRPDGLHVS FEDNAVVITD ISGFPKGTDI KGPIAREAAE RFPKVGTTAS MIVNDEWVPQ
                                      LRRPDGLRVS FEDNAVVIVD KDGIPKGTDF KGPVAREAAE RYPKIGTTAS MVMEEEWVPQ
                                      FRRPDGLHVS FEDNAMVITD EDGIPKGTDI KGPVAREVAE RFPKIGTTAS IIVDQDWVPK
                                      FRRPDGTRVS FEDNAVVITD PTGFPKGTDI KGPIAREVAE RFPKIGTTAS MIVEEDWVPL
                                      FRRPDGMRVK FEDNAAVITD ALGIPKGSEI KGPVAREVAE RYGKIASAAS IIVREEWVPK
                                      FCRPDGLHVS FEDNAMVITD EDGIPKGTDI KGPVAREVAE RFPKIGTTAS IIVDQDWVPK
                                      FRRPDGLHVS FEDNAMVITD EEGIPKGTDI KGPVAREVAE RFPKIGTTAS IIVDQDWVPK
                                      YRRPDGLMVS FEDNAAVITD DSGVPKGTEI KGPVAKEVAE RYGKIASAAT IIVLSEWKPR
                                      FRRPDGTRVK FEDNAAVITD DNGEPRGTEI KGPIAREVAE RFGKIASVAQ MIVMQGWTPK
                                      YRRPSGLRVS FEDNACVLVD DNNDPKGTEI KGPVAREVAE RYAKIGSTAT IIVQAAWIPK
                                      FRRPDGIRVA FEDNAVVIVD DKGIPKGTDI KGPVAREAAE RFPKIGTTAS MIVNEEWVPQ
                                      FRRPDGLRVS FEDNAVVITD EDGLPKGTDL KGPIAREVAE RYPKIGTTAS IIVEEEWIPQ
                                      FRRPDGLRVS FEDNACVIVD DEGVPKGTEI KGPVAREAAE RYTKIASAAS IIVRVEWAPQ
                                      FRRPDGLRVS FEDNAMVITD EEGIPKGTDI KGPIAREVAE RYPKIGTTAS IIVDEEWIPK
                                      FRRPDGLHVS FEDNAMVITD ESGIPKGTDI KGPVAREAAE RFPKIGTTAS IIVEDEWVPK
                                      FRRPDGLRVK FEDNAAVIVD DEGVPKGSEV KGPVAREVAE RFGKIASAAS IIVQEEWVPK
                                      FRRPDGLRVS FEDNAMVITD EEGVPKGTDI KGPVAREVAE RYPKIGTTAS IIIDEDWVPK
                                      FRRPNGLRVS FDDNACVLVD ENNDPKGTEI KGPVAREVAE RYAKIGSTAT TIVEQVWVPK
                                      FRRPDGLRVG FEDNAVVIVD DKGIPKGTDI KGPVAREAAE RFPKIGTTAS MIVNEEWVPK
                                      FRRPDGLRVK FEDNAAVITD DAGVPKGSEI KGPVAREVAE RFGKIASSAA IIVEEEWIPK
                                      IRRPDGIRIT FEDNAMVLVD DSGVPKGTDI KGPVAREVAE RFPKVGTTAS IVVEDEWVPK
                                      FRRPNGLRVS FEDNACVLVD ENNDPKGTEI KGPVAREVAE RYAKIGSTAT MIVEEVWVPK

                                      TMLGRLVQEG QITSIDEAID SGLPIRESKI IDTLLPDLED EVLDINMVQR MTDSGRRVKF
                                      TRLGKLVKEG QVTTMSEALA SGLPIRESQI VDALLPEIRD EVLDINMVQR MTDSGRRVKF
                                      TRLGKLVVEG QVASMEEAIK SGLPIREPQI IDMLLPDLED EVLDINMVQR MTDSGRRVKF
                                      TRLGILVHEG QITSMDEAID SGLPIRESKI VDILLPELED EVLDINMVQR MTDSGRRVKF
                                      TKLGKMVQDG QISTMDEAID SGLPIREAKI VDTLLTDLDD EVLDINMVQR MTDSGRRVKF
                                      TRLGKLVQEG QITSMDEVID SGLPVRESQI IDILLPDLED EVLDINMVQR MTDSGRRVKF
                                      TRLGKLVVEG QVASMDEAIK SGLPIREPQI IDMLLPDLED EVLDINMVQR MTDSGRRVKF
                                      TRLGSLVAEG QITSMDEAIE SGLPIRESNI VDILLPGLED EVLDINMVQR MTDSGRRVKF
                                      TKLGRLVYEG QITTFDEALK SRLPIKEAGI VDALLPGLED EVLDINMVQR MTDSGRRVKF
                                      TRLGKLVVEG QVTSMDEAIK SGLPIREPQI IDMLLPDLED EVLDINMVQR MTDSGRRVKF
                                      TRLGKLVVEG QVASMDEAIK SGLPIREPQI IDMLLPDLED EVLDINMVQR MTDSGRRVKF
                                      TRLGRLVASG EIASIDDALL SGLPLREPEI VDMLLPGLAD EVLEVNMVQR MTDSGRRVKF
                                      TRLGRLVYEG KITTFDDAIG TGHPLREPEI IDVLLPELSD EVLDINMVQR MTDSGRRVKF
                                      TRLGKMVAEG KITTMEEAFE TGLPIKEYQI VDALLPDLVD EVLDISMVQR MTDSGRRVKF
                                      TRLGKLVFDG QVTSMDEAMD SGLPIRESKI VDLLLPELED EVLDINMVQR MTDSGRRVKF
                                      TRLGKLVQEG QITSMDEAID SGLPLRESRI VDILLPNLED EVLDINMVQR MTDSGRRVKF
                                      TRLGKLVKEG QVTTISEAIE SGLPIREPQI VDALIPDIRD EVLDINMVQR MTDSGRRVKF
                                      TRLGKLVMEG QVASMEEAIK SGLPIREPQI IDMLLPDLED EVLDINMVQR MTDSGRRVKF
                                      TRLGKLVVEG QVASMEEAIR SGLPIREPQI IDMLLPNLED EVLDINMVQR MTDSGRRVKF
                                      TRLGKLVYEG QVTTFDEAIA SGLPIKEAGL IDALIPGLED EVLDINMVQR MTDSGRRVKF
                                      TRLGRLVTEG QVASMEEAIK SGLPIREPQI IDMLLPDLED EVLDINMVQR MTDSGRRVKF
                                      TRLGKMVSSG QIKTIEEAFD TGLPIKEPEI IDALIPDLVD EVLDISMVQR MTDSGRRVKF
                                      TRLGTLVSEG QVTSMDEAMD SGLPIRESKI VDILLPDLED EVLDINMVQR MTDSGRRVKF
                                      TRLGRLVYEG QVTTFEEAVR SGLPIKEHQI IDLLLPGLED EVLDITMVQR MTDSGRRVKF
                                      TRLGKLVAEG QITTMEDALK SRYPLREPQI VDALLPGLED EVLDINMVQR MTDSGRRVKF
                                      TRLGKMVSSG QIKTIEEAFE TGLPIKEPEI VDALIPDLVD EVLDISMVQR MTDSGRRVKF

                                      RATVIVGNGD GFVGLGQAKD AQVGPAIRKA IDNAKLNIIR IKRGCGSWEC GCGLNHTVPS
                                      RATVIVGNGD GFIGIGEGKD VQVGIAIRKA IDTAKMNVIG IKRGCGSWEC GCGQGHTVPF
                                      RATVIVGNRN GYVGLGQAKD VQVGPAIRKA IDAAKLNITY IRRGCGSWEC ACGLPHTVPY
                                      RATVIVGNGN GFVGLGQGKD VQVGPAIRKA IDNAKINIIR VKRGCGSWEC TCGREHTVPS
                                      RATVIVGNGN GYVGFGQAKD GQVGPAIRKA IDTAKINVTR INRGCGSWEC GCGLSHTVPT
                                      RATVIVGNGN GFVGLGQAKD VQVGPAIRKA ISNAKINIIK VKRGCGSWEC ACGLEHTVPS
                                      RATVIVGNRN GYVGLGQAKD VQVGPAIRKA IDAAKLNITY IRRGCGSWEC ACGLPHTVPY
                                      RATVIVGNGD GYVGLGQAKD GQVGPAIRKA IRNAKMNITR VKRGCGSWEC GCGLPHTVPS
                                      RATVIVGNKD GYVGIGQGRD NQVGPAIRKG IDVAKLNIIK VNRGCGSWEC GCGAGHTVPF
                                      RATVIVGNRN GYVGLGQAKD VQVGPAIRKA IDAAKLNITY IRRGCGSWEC ACGLQHTVPY
                                      RATVIVGNRN GYVGLGQAKD VQVGPAIRKA IDAAKLNITY IRRGCGSWEC ACGLPHTVPY
                                      RVTVVVGNSD GYVGVGHGKD VQVGPAIRKG IENAKLNLIK VKRGCGSWEC ACGTEHSVPF
                                      RAAVAIGNRD GYIGYAEGKD LQAGPAIRNA IETAKLNLIK INRGCGSWEC GCGEAHTVPY
                                      RTTVVVGNGN GYVGLAQGKG VQVGPAIRKA IENAKLNIIK VARGCGSWEC GCGLTHTVPS
                                      RATVIVGNGD GFVGLGQAKD VQVGPAIRKA IDNAKINITR IKRGCGSWEC GCGLPHTVPS
                                      RATVIVGNGD GFVGLGQAKD NQVGPAIRKA IENAKINLVR VKRGCGSWEC ACGLNHTVPS
                                      RAAVIVGNGD GFIGLGEGKD VQVGIAIRKA IDNAKMNIVG IKRGCGSWEC GCGLGHTVPF
                                      RATVIVGNRN GYVGLGQAKD VQVGPAIRKA IDAAKLDITY IHRGCGSWEC ACGLPHTVPY
                                      RATVIVGNGD GYVGLGQAKD VQVGPAIRKA IDAAKLNITY IRRGCGSWEC ACGLPHTVPY
                                      RTTVIVGNRD GYIGLGEGKD VQVGKAIKKG IDNAKRNIMK VNRGCGSWEC GCGQPHTVPY
                                      RATVIVGNRN GYVGLGQAKD VQVGPAIRKA IDAAKLDITY IRRGCGSWEC ACGLPHTVPY
                                      RTTVVVGNGN GYVGIAEGKD VQVGPAIRKA IEMAKMNIVK IKRGCGSWEC GCGLEHTVPC
                                      RATVIVGNGD GFVGLGQAKD VQVGPAIRKA IDNAKINITR INRGCGSWEC GCGLPHTVPS
                                      RTTVIVGNRD GYIGIGHGKD VQVGGAIKKG IENAKLNVVR INRGCGSWEC GCGQAHTVPY
                                      RATVIVGNGD GYVGIGQGKD VQVGNAIKKA IDAAKLNITH IKRGCGSWEC ACGKEHTVPF
                                      RTTVVVGNGN GYVGIAEGKD VQVGPAIRKA IEMAKMNIVK IKRGCGSWEC GCGLEHTVPC

                                      EVRGKAGSVI VELKPAPRGL GLAAGSTAKK VLEKAGIKDV WTRTEGTTRT TLNFAKATYV
                                      EVKGKTGSVE VRLLPAPRGL GIASGGTAKK VLEIAGIKDV WTNVSGETRT TLNFAKATFD
                                      EVTGKSGSVS VTLIPAPRGL GIAAGNTATK VLEKAGIKDV WTKTFGTTRT TLNFAKATFD
                                      EVKGKAGSVI VALKPAPRGL GLAAGDTARK VLEKAGVKDV WTRTEGTTRS TLNFAKATFN
                                      EVEGKAGSVK VVLKPAPRGL GLAAGDTAVK VLEKAGIKDV WTRTEGKTRT TLNFAKATYN
                                      QVRGKAGSVL VELKPAPRGL GLAAGDTARK VLEKAGIKDV WTRTEGTTRT TLNFAKATFN
                                      EVTGKAGSVS VTLIPAPRGL GIAAGNTATK VLEKAGIKDV WTKTFGTTRS TLNFAKATYD
                                      EVRGKAGSVN VELKPAPRGL GLAAGDTARK VLEKAGIKDV WTRTEGQTRT TLNFAKATYN
                                      EVVGKAGSVS ITLIPAPRGL GIAAGGTAKK VMEMAGIRDV WTKSSGNTRT TLNFAKATYN
                                      EVTGKAGSVS VTLIPAPRGL GIAAGSTATK VLEKAGIKDV WTKTFGTTRT TLNFAKATYN
                                      EVTGKAGSVS VTLIPAPRGL GIAAGNTATK VLEKAGIKDV WTKTFGTTRS TLNFAKATYD
                                      DVVGKCGSVR VKLLPAPQGL GIAAAPTARK VLEMAGIKDV WTRTTGETRT TINFAKATFD
                                      TVEGKAGSVI VVLKPAPRGL GITSGGTARK VLELAGIKDV WTRSSGQTRT TINFAHATFE
                                      QVEGRAGSLK VVLMPAPRGL GLAAGGPAKK VLEMAGYKDV WSRTEGETRT TINFALATYK
                                      EVNGKAGSVT VVLKPAPRGL GLAAGGTARK VLEKAGVKDV WTRTEGQTRT TLNFAKATYN
                                      EVMGKAGSVI VVLMPAPRGL GLAAGGTAKK VLEKAGIKDV WTRTEGTTRT TLNFAKATFN
                                      EVTGSAGSVE VELKPAPRGL GLASGGTAKK VLEIAGIKDV WARANGETRT TINFAKATFN
                                      EVTGKAGSVS VTLIPAPRGL GIAAGNTATK VLEKAGIKDV WTKTFGTTRS TLNFAKATFD
                                      EVSGKAGSVT VTLIPAPRGL GIAAGNTATK VLEKAGIKDV WTKTFGTTRT TLNFAKATFD
                                      QVVGESGSVR VVLIPAPRGL GIAAGDTSKK VMDMAGIKDV WTRTAGSTRT TINFAKATYN
                                      EVTGKSGSVS VTLIPAPRGL GIAAGNTATK VLEKAGIKDV WTKTFGTTRT TLNFAKATFE
                                      KVEGKAGSVT IVLMPGPRGM GIAAGGPAKK VMEMAGIKDV WTRTEGTTRS TLNFALATYN
                                      EVNGKAGSVT VVLKPAPRGL GLAAGGTAKK VLEKAGVKDV WTRTEGQTRT TLNFAKATYN
                                      KVSGSSGSVR IYLMPAPRGL GLAAGDVAKK VMEMAGIKDV WTRTEGSTRT TLNFAKATYN
                                      EATGKIGSVV VTLVPAPRGL GLAAGSTARK VLEKAGIKDI WTQTSGTTRT TLNFAKATFE
                                      QVKGKAGSIS IVLMPAPRGL GIAAGGPAKK VMEMAGIKDV WTRTEGETRS TINFALATYN

                                      ALKKTNTVRS PLMAKKATSR LPKRKGEFTY RGKTTAELQK LSLEEFTELL PARERRSIKR
                                      ALIKTTTMKV --MARKESSK IPKRKGEFTF RGKSVEDLKK LSYDEFALLV PSRQRRTIQR
                                      ALNQVNVMSL PVMAKKSSSK LPKRKGEYTY RGKTISELQE MSLEEFAELL PSRERRSIKR
                                      ALQNTGVVKQ PLMAKKTSSK LPKRKGEYTY RGKTVEELRS LSIEEFSELL PARERRTILR
                                      ALTRTSTIKY PLMSKKSSTR VPKRKGEFKF RGKTLEELKE LTIEEFAELL PSSQRRSIRR
                                      ALENTGVVRM PAMAKKTSSR LPKRKGEYTY RGKTVAELQA LDADEFIGML PARERRTLKR
                                      ALNQVNVVRL PVMAKKSSSR LPKRKGEYTY RGKTVSELQE LSLEEFAELL PSRERRSIKR
                                      ALKHTGTIRE PLMAKKSSSR LPKRKGEYTY RGKSVDELKE LSIEQFAELL PARERRTIRR
                                      ALRNTVTMRV --MARKSGSR LPKRKEEFTY RGLKTEDLNK LSTEEFMELL PSRQRRRLKR
                                      ALNQVNIIRL PLMVKKSSSR LPKRKGEFTY RGKTVSELQE LSLEEFAELL PSRERRSIKR
                                      ALNQVNVVRL PVMAKKSSSR LPKRKGEYTY RGKTVSELQE LSLEEFAELL PSRERRSLKR
                                      ALRKVNLMKT PDMAKKSAAK IPKRKGEFTY RGYTVSQLKE MSLEEFAQLL PARQRRSLLR
                                      ALKGTTTVRI GGMAKRRKVE APRRKEEFSY RGHSVEELKD MDLDTVAQLF PARQRRKLKR
                                      ALESTTTVRT RQKQSKQAGR LPKRKEEFTY RGLTIAEMKK LDMNQVAALL PARQRRKIKR
                                      ALMNTGTVRR PIMAKKSTSR LPKRKGEYTF RGKTVAQLQE MSFEDFAELL PAKERRSIRR
                                      ALQAIGTVKH PIMARKIGSK LPKRKGEFTY RGNTIEQLQA MSPEEFTELL TARERRSIRR
                                      ALIKTTTMKV K-MAKKTLSK LPKRKGEFTY HGKSLEELKR LSLEEFALLV PARQRRTIQR
                                      ALNQVNVMRL PVMAKKSSSR LPKRKGEYTY RGKTVSELQE LSLEEFAELL PSRERRSIKR
                                      ALAQVNVMRL PAMARKAASR LPKRKGEYTY RGKTIAELQK LSIEEFAELL PSRERRSIKR
                                      ALINTITVRA --LAKKAGSK LPKRKEEFLY RGRKMADLAK LSIEELAGLF PARQRRSIKR
                                      ALNQVNVMSL PVMAKKSSSK LPKRKGEYTY RGKTISELQE MSLEEFAELL PSRERRSIKR
                                      ALLQSTTMRY KGKQAKGSSR LPKRKEEFTY RGNSIADLKK MDLNQVAALL PSRQRRKIKR
                                      ALMNTGTVRR PIMAKKSTSR LPKRKGEFTY RGLTVEQLQQ LSFEEFVELL PAKERRSIRR
                                      ALLNTITVRS --MAKKAGSK LPKRKEEFTY RGYRVSELAK MRLEEIAELL PSRQRRTLRR
                                      ALNNVNTMRM PKAAKKSSSR LPKRKGEFTY RGKTIAELQA LSIEEFAELL PSRERRTIKR
                                      ALLQTTTIRY RGKQSKQASR LPKRKEEFTY RGFSIADLKK MDLNQLAALL PSRQRRKVMR

                                      GFSEEQKKVL QKIKDGETVR THHRNMIFLP EMVGKNIEVY NGKEFVKVEV LPEMVGHRFG
                                      GFSEDHKKLL HKVKIKDNIR THLRDMIVLP EMVGLKIAIH SGKEFVPIDI IPEMMGHYFG
                                      GFTEGQKKVL HKFKEGKKIR THHRDMIVLP EMIGQTIEIH NGKTFVSVDL QPEMIGHRFG
                                      GLSEGKKDVM QQLRDGKSLR THHRDIIIFP DMVGKNIEVY NGKTFMAFEV QPEMIGHRFG
                                      GFTENQKKVL QQFRDGESVR THDRAMVILP EMVGKSIEVY NGTRFVKIDV APEMLGHRVG
                                      GYTEGRKDVV QQLKDGKNLR THYRDIIIFP EMVGKNVEVY NGKSFVAFEI QPEMIGHRFG
                                      GFTDGQKKVL HEFKEGKKIR THHRDMIILP EMIGIAIEVH NGKEFVNVEL QPEMIGHRFG
                                      GLPDGHKKVL DKFRAGKSVR THHRSMIIFP EMVGKQIAVY NGKEFVNVDV QPEMVGHRFG
                                      GLTKDHKRLL SRVKDREVVR THLRDMIVLP EMVGKTIEIY NGKAFNRVEI MPEMVGHYLG
                                      GFTDGQKKVL HEFKEGKRVR THHRDMIILP EMIGTAIEIH NGKQFVGVEL QPEMIGHRFG
                                      GFTDGQKKVL HEFKEGKKIR THHRDMIILP EMIGKTIEIH NGKGFVSVDL QPEMVGHRFG
                                      GLSEESKKVL EKIRKGKEIR THRRDMIIIP EMIGTTIYVH NGKAYHRVDI TPEMLGHYLG
                                      ELTEDQKKLL QKIRAGKTIR THQRDMIVLP EMIGTSIGVH DGKTFTIFEI MPEMIGHYLG
                                      EFGEEHQKLL NAVKAGEKIK THLRDMIILP EMVGVTFEIH NGKEWKAVET TPEMVGHYLG
                                      GFSDSQKGVL QQFRDGKSVR THFRNMIIFP EMIGKNLEVY NGKEFVKIEI MPEMIGHRFG
                                      GFNEHQKDVM QQIKDGANVR THYRNVIILP DMVGKTVAVY NGKSFLDFEI QPEMIGHRFG
                                      GFSEQHKKLL HKVRSSDNIR THLRDMIVLP EMLGMKIAIH SGKEFTPIEM IPEMLGHYFG
                                      GFTDGQKKVL HEFKEGKKVR THHRDLIILP EMIGQTIEIH NGKGFVSVDL QPEMIGHRFG
                                      GFTDGQKKVL HEFKKGKNVK THYRNMIIFP EMIGTTVEIY NGKTFVSVEF QPEMVGHRFG
                                      GLAKENKKLL ANLKNKDSVR THIRNMLILP DMVGKSIEIY NGKSFEKVEV MPEMIGHFFG
                                      GFTDGQKKVL HEFKEGKKIR THHRDMIILP EMIGQTIEIH NGKTFVSVDL QPEMIGHRFG
                                      GFTEEEQKII DAIKAGEKIK THVREMIILP EMIGVTFEIH TGKEWKPVEV MPEMVGHYIG
                                      GLSDHQKDIL QQFRDGKSVR THYRNMIIYP EMVGKTIEVY NGKTFVATEI MPEMIGHRFG
                                      GLSKEHRKFM AKLRARGTAK THLRDAIVLP EMVGKVVEIH NGKTFQRVEI IPEMIGHYLG
                                      GFTEVQKKAL ADMREGKTVR THTRGMIILP EMVGKVVSVY DGKKFVDIEI QPEMVAHRFG
                                      GFTEEEQKII DAVRAGEKIR THLRGMIILP EMIGVTLEIH NGKEWKPVEV IPEMIGHYIG

                                      EFSLTRSRVK HGSAGVGATR SSKFVPLKMY KLFGKWDMEE VEITDPGIKR YVNIDPIIIP
                                      EFVLTRKKVS HGAAGIGATK SSKFVPLKMQ KLFGKWDFTE VEVKDPSVRS YINLTPTVVP
                                      EFAPTRSRVV HGSAGVGATR SSKFVPLKMY KIFGKWDPTE VEVRDLGIKR YVNLTPVIVP
                                      EFAPTRPKVS HGSAGVGATR SSKFVPLKML KLFGKWDLTE VEVGDQGIRK YVNIDPVIVP
                                      EYAMSRGVVK HGSAGVGATR SSKFVPLKMY KLFDKWDMSE VEVNDSGIKS YVNLDPVVVP
                                      EFAPTRSRVS HGSAGVGATR SSKFVPLKMY KLFSKWDLSE VEVADQGIRR YVNLDPVIIP
                                      EFAPTRSRVN HGSAGVGATR SSKFVPLKLY KIFGKWDPTE VEVRDLGIKR YVSLAPVIVP
                                      EFAQTRGRVS HGSAGVGATR SSKFVPLKMN KLFGKWDMTE VEVVDAGLRR YVNVDPIAIP
                                      EYSLTRARVT HGSAGVGATR SSKFVPLKNV KIFNKWDPEE IEVGDLSIKR YFNLRPTVVM
                                      EFAPTRPKVN HGSAGVGATR SSKFVPLKMY KLFGKWDTTE VEVRDPGIKR YVSLTPVIVP
                                      EFAPTRSRVS HGSAGVGATR SSKFVPLKLY KIFGKWDPTE VEVKDLGIKR YVSLTPVIVP
                                      EFALTRKRVV HGSAGVGATR SSRFVPLKMA KIFDKWELDE VEVRDPGLVR YVNLKPVLVP
                                      EYALTRRRVS HGGPGVGATR SSRYVPLKNS LPFGKWEIAD IHVEDPGVKR YVHFESPAI-
                                      EFALTRHSVS HGSAGIGATR GSKYVPLKNL LLFGKYDMSE VQIKDPSIKR YINLKPIVVP
                                      EYSPTRNRVS HGSAGVGATR SSKFVPLKMY KLFGKWDLTE VEVADAGIKR YVNLDPVIVP
                                      EFSQSRPKVS HGSAGVGATR SSRFVPLKMY KLYGKWDLAE VEVTDLGIKR YANLDPVILP
                                      EFVMTRKRVS HGAAGVGATR SSKFIPLKMH KLFGKWDFTE VEVRDPSIRN YVNLTPIFVP
                                      EFAPTRSRVS HGSAGVGATR SSKFVPLK-M KIFGKWDPTE VEVRDLGIKR YVSLTPVIVP
                                      EFAPTRPRVS HGSAGVGATR SSRFVPLKMY KIFGKWDSSE VEIKDPGIKR YVSLTPVIVP
                                      EFAMTRGRVQ HGAAGVGATR SSKYVPLK-M KVFGKWENIE TEVLDPGVRG YMNLAPKAVM
                                      EFAPTRSRVT HGSAGVGATR SSKFVPLKMY KIFGKWDPTE VEVRDLGIKR YVNITPVIVP
                                      EFALTRKPVN HGSAGIGATR GSKYVPLKDL LLFGKWDTTQ VNVKDPSIKR YVNLTPVVVP
                                      EYSPTRNRVS HGSAGVGATR SSKFVPLKMY KLFGKWDLTE VEVADAGIQR YVNLDPVVIP
                                      EYALTRARVI HGAAGVGATR SSKFVPLK-M KVFGKWDASE VEIPDLSVKG YINLKPRIVL
                                      EFAPTRHRVS HGSAGVGATR SSKFVPLKEP KMFGKWDLSE VDVTDPGIKR YVCLKAVTVP
                                      EFAMTRKPVT HGSAGIGATR GSKYVPLKEL LLFGKWDTTQ VNIKDPSIKR YINLSPVLVP

                                      HTSGKHARQQ FNKSEISIIE RLINNMMRKE INTGKKQLTM RTVEEAFDII HAKTKKNPIQ
                                      HSGGKNSKKQ FAKTNLNIVE RLINKVMREE HNTGAKITVT TIMMEAFETV NKRTGQNPIQ
                                      HSSGKHARQQ FNKSEISIVE RLANNLMRKE ANTGKKQRTL RIIEEAFDIV NRKTQQNPIQ
                                      HSNGKHAKQQ FNKSEICIVE RLVNNMMREE TNTGKKQNAM AVVSEALDII HTKTKKNPVQ
                                      HTNGRHARQQ FNKSEISIVE RLVNNLMRKE HNTGKKQFAL RAVEDAFDII YSKTERNPVQ
                                      HTNGKHARQQ FNKSDICIVE RLVNNVMRNE QNTGKKQRAM MIVSEAFDII NKRTQKNPVQ
                                      HSSGKHARQQ FNKSEISIVE RLANNLMRTE TNTGKKQVTL RAVEEAFDII NRKTQQNPIQ
                                      NTGGRHARQQ FNKSDLSIVE RLITSLMRGE ENTGKKQCTM TAVKEAFDII HSKTDKNPVQ
                                      HSGGRHARQQ FKKSEQHIVE RLINKMMQGE DNTGKKMKTY KIVEEALDIV HQRTKENPLS
                                      HSSGKHARQQ FNKSEISIVE RLANNLMRTE INSGKKQVTL RAVEDALEIV NKKTQQNPIQ
                                      HSSGKHARQQ FNKSEISIVE RLANNLMRTE TNTGKKQVTL RAVEEAFDIV NKKTKQNPIQ
                                      HSMGRHAKQV FNKSELCIVE RLINKMMRKE HNTGKKMKAY NIVRDAFEII YQRTKRNPVQ
                                      HTGGKHARQQ FNKSNLSIVE RLTNKLMRGA GNTGKKIKAY DTVKKSFETI NTRTKENPVQ
                                      HTGGKSAFRQ FKKADMPIVE RLINKLMRNE FNTGEKTKCY GIVRDSFEII ATRTKQNPVQ
                                      HTSGKHARQQ FNKSDITIVE RLVNNVMRNA QNTGKKQIAL RIVDEAFDIV NSKTKKNPVQ
                                      HSSGRHARQQ FNKSNLLIVE RLVNSMMRGK KNTGKKQIAM RTVEDALEII NTKTKKNPVQ
                                      HTGGRNAKQQ FGKSSLNIVE RLVNKMMREE NNTGQKITAN TIVQEAFEKI NKKTGQNPIQ
                                      HSSGKHARQQ FNKSEISIVE RLANNLMRTE INTGKKQKTL RAVEEAFDIV SKKTKQNPIQ
                                      HSSGRHARQQ FNKSEISIVE RLVNNIMRAE QNTGKKQLTL RIVEEAFDII NKKTQQNPIQ
                                      HSGGKHAKQQ FKKSEQHIVE RLVNKMMRKE KNTGKKLKAY AIVEGAFDII AKKTKENPLT
                                      HSSGKHARQQ FNKSEISIVE RLANNLMRNE ANTGKKQRTL RVVEEAFDIV NRKTQQNPIQ
                                      HTGGRLGCKQ FGKAEMPIVE RLINKLMRNE FNTGEKIKCY NIVRDAFDII NRRTKQNPVQ
                                      HTSGKHARQQ FNKSDLCIVE RLVNNVMRNE QNTGKKQLAL RIVNDAFDII NKKTQKNPVQ
                                      HTGGRHAKQQ FKKSELHVVE RLINKMMRKE KNTGQKQIAY RIVEEAFDII HSRTKENPLS
                                      HSSGKHARQQ FNKSEISIVE RLVNNLMRSE TNTGKKQVAM RTVDEAFDTI NKKTGKNPIQ
                                      HTGGRLGKKQ FGKADMPIVE RLINKMMRNE FNTGEKIKCY NIVKDAFEII SQRTKQNPVQ

                                      ILVEAIANAG PREEVVRLKY GGISVPKAVD TAPQRRVDSA LRYISMGANQ AAFKSRRSLA
                                      VLANAITNAG PREETVRLQY GGIAVPKSVD TAPQRRVDTA LRLIAEGAQK ASFGTKKTLA
                                      VLVDAIANAG PREEVVRLKY GGISVPKAVD TAPQRRVDTA LRYISMGANN AAFKSKRSIA
                                      VLVEAISNAG PREEVVRLKY GGISVPKAVD TSSQRRVDTA LRYISMGAKQ ASFKSKKSAA
                                      VLVDAIANTG PREEVVRLKY GGISVPKAVD TASQRRVDTA LRLISMGVNQ AAYKSKRSLA
                                      VLVEAISNAG PREEVVRLKY GGISVPKAVD TAPQRRVDTA LRYITKGANQ AAFKSKRTAA
                                      ILVDAIANAG PREEVVRLKY GGISVPKAVD TAPQRRVDTA LRYISMGTNA AAFKSKRSVA
                                      VLVEAISHTG PREEVVRLKY GGISVPKAVD TAPQRRVDSA LRYIAMGTKQ TSFKSKRSFA
                                      VLAKAISNAG PREEVVRLKY GGITVPKAVD TAPQRRVDVA LNFIATGAQR SAFKSKRSAA
                                      VLVDAISNAG PREEVVRLKY GGISVPKAVD TAPQRRVDTA LRYISMGTKA AALKSKRTVA
                                      VLVDAIANAG PREEVVRLKY GGISVPKAVD TAPQRRVDTA LRYISMGTNA AAFKSKRSVA
                                      VLVEAIANAG PREEIVRLKY GGIAVPKAVD TSAQRRVDQA LMFIAKGAWA TSFKSRRSIA
                                      LLIQAVENAG PREETVRLRY GGISVPKAVD TASQRRVDLA LMFIAQGAKK TAFKSKRTFD
                                      VLVDAIENAG PREETVRLKY GGINVPKSVD TAPMRRVDQA LMFICAGAEK ASFKSKKSIE
                                      VLVEAVSNAG PREEVVRLKY GGISVPKAVD TAPQRRVDHA LRNISIGSNQ TAFKSKRSAA
                                      VLIEAIANAG PREEVVRLKY GGISVPKAVD TAPQRRVDSA LRYISMGASQ AAFKSKKSLA
                                      ILVNAISNSG PREETVRLQY GGIAVPKSVD TAPQRRVDTA LRLVTEGAQK AAFGTKKSLA
                                      VLVDAIANAG PREEVVRLKY GGISVPKAVD TAPQRRVDTA LRYISMGTNN AAFKSKRSVA
                                      VLVDAIGNAG PREEVVRLKY GGISVPKAVD TAPQRRVDTA LRYISMGTKN ASFKSKRSAA
                                      VLGQAIANAG PREEVVRLKY GGITVPKAVD TAPQRRVDTA LMFIAKGAHA ASFKKTKTAE
                                      VLVDAIANAG PREEVVRLKY GGISVPKAVD TAPQRRVDTA LRYISMGTNN AAFKSKRSVA
                                      VFVDAIENAG PREDTVRLKY GGINVPKAVD VSPMRRVDQA LMFIASGAEK ASFKSKKSIE
                                      VLVEAIANAG PREEVVRLKY GGISVPKAVD TAPQRRVDNA LRYITMGANQ ASFKSKRSAS
                                      VLVRAISNAG PREEVVRLKY GGITVPKAVD TAPQRRVDTA LMLIAKGAWQ ASFKSRRSIQ
                                      VLVDAIANAG PREEVVRLKY GGISVPKAVD TAPQRRVDSA LRYICIGTHQ AAFKSKRSVA
                                      VLVDAIENAG PREDTVRLKY GGINVPKAVD VSPMRRVDQA LMFIAQGAEK AAFKSKKSIE

                                      ECLATELISA ANHDAKCFSI NRKDSKERVA KAARMVRKPA SMYRNVKQRS FTRREYMGGV
                                      NALAEEIIAA ANHDVKGYAM GKKDNIERVA KAARMARKPG RMYKKITQRS YTRREYMGGV
                                      ECLATELIGA ANYDTKTFSI NRKDAKERVA KAARMVRKPG SMYRNVRQRS FTRRKYMGGV
                                      SALAAEILAA ANRDAKCFSI NRKDAKERVA KAARMVRKPA SMYRNVRQRS FTRRKYMGGV
                                      DCLASELMGA ANRDAKYFSV NRKDSKERVA KSARMARKPA SMYRNVKKRS YTRREYMGGV
                                      ECLASELIAA SNRDAKCFSI NRKDAKERVA KAARMVRKPA SMYRNVRQRS YTRRKYMGGV
                                      ECLATELIGA ANRDTKSFSI NRKDAKERVA KAARMVRKPG SMYRNVRQRS FTRRKYMGGV
                                      SCLATELIAA SNGDAKCFSV NRKDAKERVA KAARMTRKPA SMYRNIKQRS YTRRKYMGGV
                                      SCLADEIIAA SKGDVRSFAM NRKDSVERVA KAAR------ ---------- ------MGGV
                                      ECLATEIIGA ANRDTKSFSI NRKDAKERVA KAAR------ ---------- ------MGGV
                                      ECLATELIGA ANRDTKSFSI NRKDAKERVA KAARMVRKPG SMYRNVRQRS FTRRKYMGGV
                                      EALASEIIAA AEYDARSFAI SQKDAKERVA KGARMARKPA RMYRRL-ERP YTRREFMGGV
                                      DCLASEIIAA AKNDVRSFSI SKKEEKERVA KAARMARKPA KMYRKITGPA YTRKHYMGGV
                                      SALADELIAA SKGDVKSYSV GKKDEKERVA KAARMARKPG RMYKKFSGPA YTRREYMGGV
                                      ECLASELIAA SNRDAKCFSI NRKDGKERVA KAARMVRKPA SMYRNVKSRS FTRRKYMGGV
                                      ECLASELIAA ANRDAKCFSI NRKDAKERVA KAARMVRKPA SMYRNVRQRS FTRRKYMGGV
                                      DTLSDEIIAA ANYDVKGYAM GKKDNIERVA KAARMARKPA RMYRNITRRS YTRREYMGGV
                                      ECLATELIGA ANRDTKSFAI NRKDAKERVA KAARMVRKPG SMYRNVRQRS FTRRKYMGGV
                                      ECLASELIGA ANRDAKCFSI NRKDAKERVS KAARMVRKPA SMYRNVKQRS FTRRKYMGGV
                                      AALADEIIAA ANRDVKSYAI NHKDSVERVA KAARMTRKPA SMYRRH-ERP YTRRKYMGGV
                                      ECLATELIGA ANHDTKSFSI NRKDAKERVA KAARMVRKPG SMYRNVRQRS FTRRKYMGGV
                                      DALADELIAA SKGDVKSASV AKRDEKERVA KAARMARKPG RMYKNFSGPA YTRRKYMGGV
                                      ECLASELIAA SNRDAKCFSI NRKDGKERVA KAARMVRKPA SMYRNVKSRS NTRRKYMGGV
                                      NCLADEIIAA ANYDVKSFAV SRKDSIERVA KAARLARKPG SMYRRI-ERP YTRREYIGGV
                                      DCLATELIAA SNADSKAFSI SRKDAKERVA KAARMVRKPA SMYRNIRQRS FTRRKYMGGV
                                      EALAEELIAA SKGDVKSASV AKRDEKERVA KAARMARKPG RMYKNFSGPA YTRREYMGGV

                                      PGSQIIHYDM GNKSEFPIKL SLLAEEKCQI RHTALEAARI TANRLLMK-S GRASYHLKLR
                                      PGSKLVTYDM GNLTDFPIQL TLVTKEECQI RHNALESARI AANRILLDTL GQPNYHLKIR
                                      PGSQVIHYDM GDKAAFPIRI SLVAEEKCQI RHTALEAARI TANRHLTSDT GKMGFYMKLR
                                      PGSQVIHYDM GNKNEFPIKL SLVVDERCQI RHTALEAARI TANRAITAAA GRTGFHLKLR
                                      PGSQVIHYDM GNKTQFPVKL SLIAEEDCHI RHTALESARV SANRKLMKAA GRAGYHLKVR
                                      PGSHIIHYDM GNKSEFPIKV TLVVKERCQL RHTALEAARI TANRAMVNAA GRAGYHIKLR
                                      PGSQVIHYDM GDKATFPVKI SLVAEEKCQI RHTALEAARI TANRHLVADA GKMGFYMKLR
                                      PGSQVIHYDM GNKTDFQVKM SLISEEKCQM RHTALEAARI SANRHMLSKI GRINYHFKLR
                                      PGSKVVHYDM GNLNEFPVTL TLVAKEPCQI RHTALEAARV TANRYLMTYV GRLNFHMKLR
                                      PGSQVIHYDM GDKSTFPIKI SLLVEEKCQI RHVALEAARV TANRHLSADA GKMGFFMKLR
                                      PGSQVIHYDM GDKASFPVKI SLIVEEKCQI RHTALEAARI TANRHLVADT GKMGFYMKLR
                                      PGLKIVHFDM GNPNDFSVVL ELKVKESCQI RDRALEAARV IANKLMLSSA GRANYHLKLN
                                      PGSHISQFDT GNLSDFKVAV SLSVDEPCQI RHIALEAARI AANRYLMKST GRLNFRLKLR
                                      PGVKVAQFDM GNLTELPIAV TLVVNETCQI RHDALEAARI SANRYLLNDV GKTNYRFKVR
                                      PGSQVIHFDM GNKTDFPVKI TLLADERCQI RHTALEAARI TANRAMTTAA GRSGFHMKLR
                                      PGSQVIHYDM GSKTDFPVKI SLIVKERCQI RHTALEAARI TANRAITTAA GRTGFHLKLR
                                      PGSKIVTYDM GNLKEFPVQI SITAKEACQI RHSALESARI AANRILLDSI GQTGYHLKIR
                                      PGSQVIHYDM GDKASFPIKL SLLVEEKCQI RHTALEAARI TANRHLIEDT GKMGYYMKLR
                                      PGSQVIHYDM GNKSDFPVRI SLVSEEKCQI RHTALEAARI TANRHLVSAV GRLGYYMKLR
                                      PGSKVVHYDM GNLQDYPLKL TLVVMEPCQI RHTALEAARV AANRYLLKQM GRTNFHLKLR
                                      PGSQVIHYDM GDKAAFPIRI SLLAEEKCQI RHTALEAARI TANRHLTSDV GKTGFYMKLR
                                      PGVKVTQFDM GNLTELPIAV TLVVNETCQI RHDALEAARI SANRYLMSDV GKQDYRFKVR
                                      PGSHVIHYDM GNKTEFPIKI TLIADEKCQI QHKALEAARI TANRAMTSAA GRAGYHIKLR
                                      PGSKVVHYDM GNLTEFPVKL SLVVREPCQI RHTALEAARV AANRYLLKTL GRNDFHLKLR
                                      PGVQIIHYDM GNLTDYPVKL SLLVEEKCAI RHTALEAARI TANRHMVNKA GRGNFHIKLR
                                      PGVKVTQFDM GNLTELPIAV TLVVNETCQI RHDALEAARV SANRYLMSDV GKQNYRFKVR

                                      VYPHEVLREN KQATGAGADR VSSGMREAYG KNVGTAARLS AGQKIFTVGV NKENFESAKK
                                      VYPHEVLREN KQATGAGADR VSQGMRLAFG KAIGTAARVR RGQEIMSVFV TPANFKLAKK
                                      VYPHEVLREN KQATGAGADR VSSGMRRAFG KNVGTAARVK PMQRIFTVAV EKHNFEAAKK
                                      VYPHEVLREN KQATGAGADR VSSGMRGAYG KNVSTAARVS AGQKIFTISV NKENFATAKD
                                      VYPHEVLREN KQATGAGADR VSSGMRQAFG KNVGTAARVS AGQKVFTASV NKDDFGAAKD
                                      VYPHEVLREN KQATGAGADR VSSGMRGAFG KNVGTAARVS AEQKIFTISV NKEHFAAAKD
                                      VYPHEVLREN KQATGAGADR VSSGMRRAFG KNVGTAARVN SMQKLFTVAV EKQNFPAAKK
                                      VYPHEVLREN KQATGAGADR VSSGMRKAFG KAVGTAARVS AGQKIFTVSV NKKNFKHAKA
                                      VYPHQVLREN KQATGAGADR VSSGMRHAFG KAVGTAARVD AEQKIFSVST APTSVPQAKM
                                      VYPHEVLREN KQATGAGADR VSSGMRRAFG KNVGTAARVE AMQKIFTVAV EKQNFQAAKK
                                      VYPHEVIREN KQATGAGADR VSSGMRRAFG KNVGTAARVK PMQKIFTVAV EKQNFKAAKE
                                      VYPHHVIREN KQATGAGADR VSDGMRKAFG KPVGSAAQVH AGQTVFTLRV NPQHVEAARR
                                      VYPHQVLREN KMATGAGADR VQDGMRGAFG KPVGTAARVA SDQKVFTVFV NPPNFLKAKE
                                      VYPHQVLREN KQATGAGADR VSDGMRRAFG KAVGTAARVY EGQGVFTIWV NRANFEKAKE
                                      VYPHEVLREN KQATGAGADR VSSGMRAAYG KNVSTAARVS ARQKIFTISV NKEHFIIAKD
                                      VYPHEVLREN KQATGAGADR VSSGMRGAYG KNVGTAARMS AGQKIFTISV NKENYAIAKD
                                      VFPHEVLREN KQATGAGADR VSQGMRQAFG KAVSTAARVD AGQKIMTLSI NPGNFKQAKE
                                      VYPHEVLREN KQATGAGADR VSSGMRRAFG KNVGTAARVN PFQKIFTVAV EKQNFVAAKK
                                      VYPHEVLREN KQATGAGADR VSSGMRGAYG KNVGTAARVS SMQKIFTVAV EKENFEAAKD
                                      TYPHHVIREN KQATGAGADR VSSGMRMAFG KAVGTAARVE AGQKLFTLGI PPQYLNDAKE
                                      VYPHEVLREN KQATGAGADR VSSGMRRAFG KNVGTAARVN PMQKIFTVAV EKQNFEAAKK
                                      VYPHQVLREN KQATGAGADR VSDGMRRAFG KAIGTAARVY SGQGIFTIYT NRPNFEKAKE
                                      VYPHEVLREN KQATGAGADR VSSGMRAAWG KNVGTAARVS AGQKIFTISM NKEHFPMAKD
                                      VYPHHVIREN KQATGAGADR VSSGMRRAFG KPVGTAAQVY TGQRIFTLGV HPEHIEEAKT
                                      VYPHEVLREN KQATGAGADR VSSGMRAAFG KNVGTAARVV PLQKIFTISC DKEYFLAAKK
                                      VYPHQVLREN KQATGAGADR VSDGMRRAFG KAVGTAARVY RGQGIFTIYT NKENFEKAKE

                                      ALKRAGYKLP TPVRIVVDKG QELVQMANEE IRHLVRIMNT DLQGDQPVQY ALTGIRGIGR
                                      SLISAGYKLP TPISLVVEKG QELVLEAGPE IKHFVRIANT DLDGKKSVQY GLIGIKGIGR
                                      ALWHAGQKLP TPFRIVVDQG AELIQKNNEE LRHLVRIMNT DLQGAKPVEY ALTGIPGIGR
                                      ALRKAGHKLP TPVRITIDQG LELVQMADEE IRHLVRIMNT DLKGSRSVMY ALTGIRGIGL
                                      ALWRAGQKIP TPFRIVVDQG WKLVEMANEE MKHLVRVMNT DLPGDQPVRL ALTGIKGIGR
                                      ALRKAGQKLP SPVRIVVDQG MELVQMADEE IRHLVRIMNT DLQGSQPVMY ALTGIRGIGL
                                      ALWHAGQKLP TPVRIVIDEG AELVQNNNEE LRHLVRIMNT DLKGAKPVEY ALTGLPGIGR
                                      ALKRAGQKLP TPIRIVVDEG AELVQMADEE IRHLVRIMNT DLQGKQKVLY ALTGIKGIGR
                                      ALRRAGHKLP TPIYIVVEKG AELIKEENEE LKHIVRIMNT DLNGHQPVQM ALTGITGMGR
                                      ALWHAGQKLP TPCRIVIDQG AELVRKNKEE LRHLVRIMNT DLQGAKPVQY ALTGLPGIGR
                                      ALWHAGQKLP TPCRIVVDEG AELVQNNNEE LRHLVRIMNT DLQGAKPVQY ALTGLPGVGR
                                      ALQRAGHKLP SPVRIVAHEK AVV--AHEDE FKHLVRIANT DLDGNKKVAM ALTGVRGIGR
                                      ALRRASMKVP PPCRIVIDEG IELIKPEHDE IKYIVRIAQT DLDGKKAVQY ALTGLKGVGI
                                      AMRRAGHKLP TPYRVVVEKG AELVKKPKDE IKYIVRIANT DLDGTQTVEF ALTGIKGIGN
                                      ALRRAGQKLP TPVTIVVDQG QELVRMADEE IRHLVRIMNT DLQGKKPVKY ALTGIRGIGL
                                      ALRRAGHKLP TPVRIVIDQG LELVQMADEE IRHLVRIMNT DLKGGMPVEY ALTGIPGIGR
                                      SLIAAGHKLP TPIRLIIEKG QELVLETGPE IRHIVRIADT DLDGKKSVQY ALTGIKGINR
                                      ALWHAGQKLP TPCRIVIDEG AELVQKNNEE IRHLVRIMNT DLKGAKPVEY ALTGLPGIGR
                                      ALWHAGQKLP TPVRIVVDKG AELIQ----- ---------- -------MQY ALTGLPGIGR
                                      ALTRAGHKLP TPIQIIVESG QELIRGSDEE LRHIVRILNT DLAGKRQVHM ALTGIKGVGR
                                      ALWHAGQKLP TPFRIVIDQG AELVQKNNEE LRHLVRIMNT DLQGAKPVEY ALTGIPGIGR
                                      ALRRAGHKLP SPHRLVVEKG AELVKKPKDE IKYLVRIQNT DLDGTSKVLY ALTGIKGIGI
                                      ALRKAGQKLP TPVRLVVDQG MELVQMADEE IRHLVRIMNT DLQGSQRVKY ALTGIRGIGL
                                      ALRRAGHKLP SPVQIIVGS- -----ESSVE LRHIVRIYNT DLDGKKQVQM ALTGIKGVGR
                                      ALQNAGQKLP TPTRIIIDQG ADLVLPEEDE IKHLVRIMNT DLKGANQVQY ALTGIDGIGL
                                      ALRRAGHKLP TPHRLVVEKG AELVKKAKDE IKYIVRIANT DLDGTSTVQY ALTGIKGIGL

                                      RTARILTECA GVDPTVMIGY LSDEDVQKLN KTINDFEQNI PPWMLNRQKD PVTGDDKHLL
                                      RAAKIITLNS AVDPKAILGY VSDADTERLQ SSVDNISTIL PSWMVNKQND IMSGEDKHLI
                                      RTARLIAKGA GVDPTATLGY LPEEEVAKLD DAIGRIEEIV PSWMLNRRKD LATGQDKHLL
                                      RTARIIVDGT GIDPKGVIGY LPDEDVAKLD AAVGEFEKKM PTWMLNRRLD PLSGEDKHLL
                                      RTANIVVEGS GIDPDTKIGY LSDEEIDTLN STINNFESHL PSWMLNRQND PYSGENKHLL
                                      RTSRIIVDST GIDPKETIGY LSDEDVAKLD DAIANFEKNI PTWMLNRCED PLTGDDKHLL
                                      RTAILIAKGA GVDPTATLGY LPDEEVAKLD AAIGKFEEIV PSWMLNRQKD LTTGQDKHLL
                                      RTARLIAESA EVDPSETIGY LSDEGIARLN EAIETFENHL PVWMLNRQKD LLTGENKHIL
                                      RNARLLAQKA EIEPTETLGK LSDEAISRLR EIVESAQEHL PVWMKNRRKD LLTGEDRHVM
                                      RTAILIAKGA GVNPAATLGY LPDEDVVKLD TAIGNFEDLV PTWMLNRQND LATGEDKHLL
                                      RTAKLIAKGA GVDPSAILGY LPEEEVAKLD TAIGKFEDIV PSWMLNRQKD LATGQDKHLL
                                      RVAKVLAQKA GVNMDARLGT LSDEEIERLR QLVEGLTSSI PTWMLNRRKD LLTGEDRHVF
                                      RTARILTQSA NVNPRDTMGY LDDEQIERLR DSVASFDQHV PAWMFNYKKS PVTGENQHLL
                                      RISKIIARQA QVDPHATMGY LPPEQVDKLR AVIDNLEANV PVWMLNRRRD IYTGEDKHLY
                                      RTSRVIVDST GIDPNAVIGY LSDEDIKKLD STIDKFEEQL PKWMLNRQFD PLTGENKHLL
                                      RTSRILVEST GIDPLAIIGY LQDEDIAKLD QAISGFEQSM PIWMLNRQRD LVTGEDKHLL
                                      RIAEILSINS GLDPKATVGY LNDADIDRLQ SSVDNITTII PYWMMNKQND LMTGEDRHVV
                                      RTAILIAKGA GVDPTATLGY LPDEEVAKLD RAIGNFEGIV PSWMLNRQKD LATGQDKHLL
                                      RTAKLIAKGA EVDPDAVLGY LPDEDVEKLD SAIGNFETNV PAWMLNRRND PTSGEDKHLL
                                      RCAKIFTERA GVDPNATLGL LPDAEIDKLK KVVEEAINIL PVWMVNRRGD IETGKDIHIM
                                      RTAILIAKGA GVDPTATLGY LPDEEVAKLD NAIGKIEEIV PSWMLNRRRD LATGLDKHLL
                                      RVSKMLARKA EVDPNAIMGY LPPEQVDRLR NALENIDTNM PVWMLNRRND TYTGENRHLT
                                      RTSRVIVDST GVDPDAVIGY LPDEDIAKLD SAIAQFEQNL PVWMINRQRD PISGENKHLL
                                      RLARVFAVKA GVDPCATLGK LPEEQIEALK NVIESVRDNI PAWMMNRRKD IITGVDKHVM
                                      RISKIIAKDA GVDPKAIIGY LPDEDVAKLD AAILNIEKST PTWMLNRQKD LMTGEDKHLL
                                      RVSKVIARKA GVDPNAIMGY LSAEQVDRIK NVVDNIDTSL PAWMLNRRSD IYTGENRHLL

                                      GQDIILTVRE DINTLKKVRA YRGIRHERGL KVRGQRTKST GRGSTTVGVS KKKQTLTSHE
                                      GTDVLLGLNE DLNTMKKMRS YKGLRHERGL RVRGQRSRST GRRGRTVGVS RATINLTNNE
                                      GTDILLTFRE DINILKKIRA YRGLRHERGL KVRGQRTKST GRRGATVGVS RKKENLTINE
                                      GQDILLTFRE DINNLKKVRA YRGLRHERGL KVRGQRTKST GRRGSTIGVS KKKYNLTSNE
                                      GQDIFMSLRE DVNTLKKTRA YRGVRHERGL KVRGQRTKST GRGGSTIGVS KKKYNLSINE
                                      GQDIIMTLRE DLNNLKKVRA YRGLRHERGL KVRGQRTKST GRRGSTIGVS KKKYNLTSNE
                                      GTDILLTFRE DINNLKKVRA YRGLRHERGL KVRGQRTKST GRRGSTVGVS RKKDNLTINE
                                      GQDIDLTIRE DLNDLKKIRA YRGIRHERGL KVRGQRTKSA GRGGSTIGVS KTRLNLTLNE
                                      GTDLVMALRE EMDIIRKTRS YRGIRHERGL RVRGQKTRST GRRGATVGVS RKKSALSPRD
                                      GTDILLTFRE DINNLKKVRA YRGLRHERGL KVRGQRTKST GRRGSTVGVS RKKDNLTINE
                                      GTDILLTFRE DINNLKKVRA YRGLRHERGL KVRGQRTKST GRRGSTVGVS RKKDNLTINE
                                      GSDLAMQHME DITFLKKIRC YRGIRHERGH KVRGQRTRST GRTGATVGVV RKKLVLTPNE
                                      GSQLDIALRE DLNRMKKTRS YAGIRHERGH KVRGQRTKST GRRGATVGVQ RKKVQLSKND
                                      GVDLTMAVKE DINIMKKIRS YKGIRHERGQ KVRGQRTKST GRTGATVGVV RKKMDLSINE
                                      GQDIILTLKE DLNDLKKSRA YRGLRHERGL KVRGQRTKST GRRGSTIGVR KKKYNLTNND
                                      GQDILLTLRE DLNTLKKIRC YRGIRHERGL KVRGQRTKST GRRGSTIGVS KKKYNLTTNE
                                      GTDVLLSLNE DLNFMKKMRS YKGMRHERGL KVRGQRTRST GRKGRTVGVT RASFNLTSNE
                                      GTDILLTFRE DINNLKKVRA YRGLRHERGL KVRGQRTKST GRRGSTVGVS RRKDNLTINE
                                      GTDIVMTFRE DINNLKKVRA YRGLRHERGL KVRGQRTKST GRRGSTVGVS RKKDNLTINE
                                      GMDLNMTLRE DLDLMKKMRS YKGLRHERGL RVRGQKTRST GRTGAIVGVS RKRSDLSNNE
                                      GTDIVLTFRE DINNLKKIRA YRGLRHERGL KVRGQRTKST GRRGSTVGVS RKKENLTINE
                                      GTDLILSNKE DINLMKKIRS YKGIRHERGQ KVRGQRTRST GRTGATVGVV RKKMDLSANE
                                      GQDIIMTLKE DLNDLKKSRA YRGLRHERGL KVRGQRTKST GRRGSTIGVR KKK-------
                                      GAEVLTTLRE DLDIMKKTRS YKGIRHELGL RVRGQRTRST GRSGATVGVT RKK--ASERD
                                      GIDIELTFKE DTNNLKKVRA YRGLRHERGL KVRGQRTKST GRRGSTVGVR KKKYDLTNNE
                                      GTDLILGVKE DINLMKKIRC YKGIRHERGQ KVRGQRTRST GRTGATVGVI RKKMELSTNE

                                      KAVLLALKDP KCTPEELSQT SKLKTETAMH AAFLLEDKGY VNVEDSVVKK YGLTSEGEEY
                                      KRVLLALSKD RFSPEDLAAA SELSTEASMQ SAFMLAEKGL CEIKETVTTT YNLTKEGEQY
                                      KKVLLALEAG SASPEKLEEK SGLQVDAAMQ AAFMLEEKGL VSISENVVER YSLTKEGEEY
                                      KTLLISLEKK KATPGELAQN AGMKTETAMQ AAFLLEENGL ARVDESIIET YELTDEGQKY
                                      KKVLIALGEE STTPETLAEK TSLKPEAAMQ SAFLLEEEGL AKVDEEVSVN YTITREGVEY
                                      KNVLIALENK DASPDELAEK SEMKMETSMQ AAFLLEEKGL AQVDETVTEI FELTDEGKKY
                                      KKVLLALEER SAVPDKLEEK SGLQIDAAMQ AAFMLQEKEL ASVSEKVLER YSLTKEGEEY
                                      KEVLLFLKQG TASPGDIADG TPLKIENATQ ASFLLEEKGL AEVKDEVSEK YRLSSEGMQY
                                      RQVLKEISDG LTDPRKIAEK LGIKEVSVIS SAEGLAEMGL IGLDKRVEEV YALTEEGARY
                                      KKVLLALEEG SAAPEKLEEK SGLQVDAAMQ AAFMLQEKEL ASVSEKVLER YSLTKEGEKY
                                      KKVLLALEEG SAAPDKLEEK SGLQVDAAMQ AAFMLQEKGL ASVSEKVLER YSLTKEGEEY
                                      KKVLRSLQSR YASIDELASA VGISPEAVLQ ASYMLQEKGL AQVMEKATDV FSLTEEGKRY
                                      WTLFRALKRK RATIEALSKD ASLKTEAVLQ SAYLLQTEGL AEVKETIETV YELTAEGVTY
                                      RLVLRSLDLK EVTAKDLASA AGLKPEAAVQ GAAMLAEKGL ATLRDEVESE YVLTDEGRKY
                                      KNVLIAMDES STTPEELAEK TSMKVETAMQ SAFSLSENGL TEVTDVVTEI YSLTSEGRTY
                                      KIVLIDLGKG NLSPTELAQM SGLKVETVAQ SAFMLQEKGL ADVSEQIIES YNLTSEGDEY
                                      KRALQALTTD RFSPDELAAA SELSVEAAMQ SAFTLYEKGL CEVKEEITDI FTLTEEGEQY
                                      KKVLLALEEG SASPERLEEK SGLQVDAAMQ AAFMLEEKGL VSVSEKMLER YSLTKEGTEY
                                      KKVLLALQEG SAAPGELEEK SGLQVDAAMQ AAFLLEEKGL ASVSEKVLER YALTGEGETY
                                      FLVLKAISEG LSDPQSIAEK RQMKIEAARA AADLLAEQGL IQVDKSVNET FSLTDEGAAY
                                      KKVLLALEAG SASPKRLEEK SGLQVDAAMQ AAFMLEEKGL VSISEKVMER YSLTKEGEEY
                                      KIVLKAIGDI EMTALEVSKA TGLKAEAVTH AAYLLEEKGL ASVRDEVVSE YVLTDEGRKY
                                      --MLLALDEA STTPEELAEK ASMKVETAMQ SAFLLSENGL AEVNDTVTEL YSLTDEGLTY
                                      LRILEAISDG CSNPQEIADR LNIKIEAVLS AAESLAESGL ISVDKRVIER FSLTEEGRRY
                                      KKVLLALNEE TAELKDIVEI SDLNGDASMQ AAFLLEEKGL AKVDEESFEL YGLTEEGKEY
                                      KLVLKAIGDV EMTAREVSGA TGLKVEAVTH AAYLLAEKGL ATVRDEVKFE YVLTEEGRRY

                                      AKNGLPERQI IDSISEPVPI EDLKQRFSPM MVGIATGWLL RKGWAVIDNG FSQPEPGIDE
                                      AQISLPERQV MNSLKEPLSL SELKKKFPPQ MVGIALGWLR KKNWVKIEGD VEKAEVGEDE
                                      AKNGLPERQI IDSLKAPTSL EELRSHFSPK IVGIATGWLV KKGWAKVENG SGNVYTGKDE
                                      ASEGLPERKV IDAISEPIPM QELKQRFSPD VAGIATGWLR RKGWANIENG TGNAGKGEDE
                                      ADNGLPERQI IEYISEPVAI DDLKNQLSPK MVGIAIGWLK KKGWADVKNS VGSPEIGDDE
                                      AQEGLPERQI IDAISGPTSM DELKDKFNPA VAGIATGWLR RKGWAGIEKG TGNAEKGEDE
                                      KKTGLPERQI IDALKNPVSL EELRSCFSPQ TVGIATGWLV KKGWAKVENG SGEASEGKDE
                                      AKKGLPERQV INKIDGPTPI KDLQEMLSPQ MVGIATGWLK RKGWASIEKG ATDISETDDE
                                      AEIGLPERRI LEIAAGGVPI SEIED----P ALKVGIGWLK KKGWAAVEAG AGDAPPGKDE
                                      TKTGLPERQI IDALKAPTSL EELRSLYSPQ TVGIATGWLV KKGWAKVENG SGKAPAGKDE
                                      TKTGLPERQI IDALKAPAPL EELRSRFSPK TVGIATGWLI KKGWAKVENG SGNAPAGRDE
                                      AQEGLPERKC FSMLHGPTSL EDIKGQMG-D AAGIALGWLK KKGWARIEQG LG-APVGEDE
                                      ADRGLPERQV HDYLNGPTLL TDLKSIFP-- AVSIAIGWLK RREWAIIETA PRAADELPEE
                                      AAEGLPERVI HDALADGITL NDLKKQFPPA TVNIAMGWLR QKGWAKFEKK PQKADASADE
                                      AEEGLPERQI MNCLSEPTYM DELKEKLSPK MVGIATGWLR RKNWANIEKG TGNSDIGEDE
                                      ARCGLPERQM ISAMSGPTSL EELKEKVSPK IVGIATGWVR RKGWANIEQG SGKAEVGNDE
                                      AQSGLPERQI ISSLTAPVSL PELKNKFPPR MVGIALGWLR RKNWARIEGD SGKAEIGEDE
                                      TKTGLPERQI IDFLKKPTSL EELRGHFSPK MVGIATGWLV KKGWAKIENG SGKVNAGKDE
                                      VETGLPERQI VDSLKSPTPL DELKSRFSPK MVGIATGWLV RKGWAKIEEG SGKAPAGKDE
                                      VREGLPERRL LLSLGGGMHM SEVKD----P ALKIGLGWLR KKGWAAIEGG LKDADKGEDE
                                      TKNGLPERQI IDSLKAPTSL EELRSRFSPK TVGIATGWLV KKGWAKVENG SGNVYTGKDE
                                      AEEGLPERII FNALDGGASL KELKSKFPPS TVNIAMGWLR QKGWAKFEKK PQKAEKSPDE
                                      AKEGLPERQL ISALTEPTAI DELKEKLSPK MVGIATGWLR KKGWASIENG SGDAEETEDE
                                      AHEGLPERRL IEMIGEGKPV SELQD----P ALKIAIGWAR KKGWVRIDKG LGRPPEGEDE
                                      AETGLPERQI IDSIDGETPL EDLRASFSPQ LVGIATGWLL KKKWARIDDG SGSAPKGQDE
                                      AEQGLPERVI HDALERGESL SRLKERFPPS TISIAMGWLR QKGWARFERR PLPAGRSPDE

                                      VLLGRLEGKT LSFEELENFE KVLKDLIKRK LVYEDEDKFR TIEITDEGLD IAEIQEEITQ
                                      NILTKLRKGP L-----SDIG EAVKDLIKRN LVEKTEKKSR IIIITSAGKA IATIEEEIVQ
                                      ETLAAFTGKA KTLEELASDE GTIKDLLKRK LIVKHEEKLR TVSITDAGSA LAVLEEEIAQ
                                      HVLERFEGQA RTIEELGTNT GIVAELLKRK LVTKKEDKHR SVSITAEGLE VAVIEEEIAQ
                                      KILSKFKQYA QEPDKSDSEK SALKDLLKRK LVIKNEEKYR YVSITNQGRE LVEIGEEITQ
                                      KALEAFADEA KTFDELGADK NVINDLIKRK LVAKTEHKKR KVCITSEGKE LVTVEEEVAQ
                                      KALSAFAGKA KTLEELGADE GTVKDLLKRK LVVKHEEKFR TVSITDAGSE LAVLEEEIAQ
                                      IALAKLDETA VTLEETGIDQ KVIKDLVKRK LVEKEETKSR TITITAEGRK IAELTEDITQ
                                      EILGALSQGE TSGSAL--DS EALKLLKGRG LVESRAQKSW SLEITDAGRS VFDSISHINQ
                                      ETLAAFSGKA KTLEELSADE GTVKDLLKRK IVIKHEDKFR TVSITGAGSA LAVLEEEIAQ
                                      EVLAAFAGKA KTLEELAADE GTVKELLKRK LVIKHEEKSR TVSVTGAGSA LAVLEEEIAQ
                                      RLLRRLLSNE ACGDELEEER DTLKVLERRG LVTSSTEKAF FTRATEEGLT CAELTEEIAQ
                                      RILQDVKGIQ FTLNDVQVAE PTLKELEKRN VVRAQQIVSR EVALTQAGDE TPAADYDIAD
                                      KMLAAISNGE S-----GFDA KVIKDLLKRN LIELRETKTK FVKITDSGLA VKEITEEIAQ
                                      KAIANFKEEK HTLEEIGTDQ NTINDLIKRK LLSKTEDKYR TVSITDEGRQ LVTIEEEITQ
                                      KALASLRSGK VALDQLGVDN TIIQDLIKRK LVVRNEEKLR SIVLTSAGKE LVTIEEEVTQ
                                      KILAKLKIGP S-----SEVK DAVRDLIKRN LVEKAEKKAR TIAITDRGKT LAIIEEEIAQ
                                      ETLAAFTGKA KTLEEIGSDQ GTIKDLLKRK LVIKHEEKFR TVSITDAGNA LAVLEEEIAQ
                                      AILAAFGGEA KTLEELSADA KVVKDLLKRK IVTKHEEKFR TVAITDAGTA LAVLEEEIAQ
                                      LILEALSDGV SSNPKW--DE KALAALKSRG LVTSSKSKEW RYIITEAGSL AINAVLDMPA
                                      ETLAAFTGKA KTLEELASDE GTIKDLLKRK LIIKHEEKFR TVSITDAGNA LAVLEEEIAQ
                                      VALSIIGEGK P-----SLPE KTMKDLLKRS IVTIKEEKEK IILITAAGAA LKTVEEELGQ
                                      KVLARFAEKA STIEELGTDD KTIKDLIKRK LVSKAEEKDR TVSITDAGTE LVTIEEEITQ
                                      IALKMLLEGE KSRSEL---- SAIDLLIKRG LVAPERSKSW RYEITDAGKQ VLTLVKEISQ
                                      DVLSDLYENS LENNTFLASD KIISDLLKRK LLEKEEYTTR KIIITDQGKA YAEITEEIAQ
                                      EALSIISEGR T-----GLQE KAMKDLLKRN IVVVKEEKEK VIVITPAGAE LKVVEEEVGQ

                                      LTSRLLKSGE WKNKTFRPYD ISIPPKPVYG GKIHPYQRLL NQMRHIFLEM GFTEIKGDIV
                                      LTPTIITSGS WKNARIRPYD IHTPIKPIYG AKIHPYQRLI NEMRQIFLEM GFTEIKGDIV
                                      LTPDLLKSGA WKGKKFRPYR LDIIPKPLYG AKIHPYRRLI EQMRQIFLEM GFTEIKGGII
                                      ITSEMLKSGQ WKDMKFRPYN IHTQPRAIYG AKSHPYQRLI DQMRRIFLDM GFTEIKGEVV
                                      LTSQLLKTGE WKKKNFRSYN IHTPPKPIYG AKIHPYQRLI NQMRQIFIEM GFTEIKGEII
                                      LTSELLKSGE WKDKKFRPYN IHTAPRPVYG AKIHPYQRLI DEMRRIFLDM GFTEIKGEAV
                                      LTPELLKSGA WKEKKFRPYR LDITPKPLYG TKIHPYRRLI EQMRQIFLEM GFTEIKGGII
                                      LTSRLLKSGE WKNKTFRPYN IDKPPKRVFA AKVHPYQRLI DQMRQIFLEM GFTEIKGDII
                                      ITPDMIKSGV WERYEVRPYD VALPAERIYP GKVHPYQRLL SRMREIMLEM GFSEIKGEVV
                                      ITSEMLKSGA WKGKKFRPYR LDMTPKPLYG AKIHPYRRLI EQMRQIFLEM GFTEIKGGII
                                      LTPELLKSGA WKGKKFRPYR LDIAPNPLYG VKIHPYRRLI EQMRQIFLEM GFTEIKGGII
                                      LTPELIRSRA WQKRPLRRYD VHAYAKPAPM GKRHPYVRML EHMRSIMLSM GFTEIRGEII
                                      LTSELIRTGA WRGR-LKPYD VSAATLPLYP GKAHPLRRLI DEMREICISM GFTEFRGPIV
                                      LTPEMIATGS WQGKTFRKFD VSLPVQTEYG GRKHILRMGM DAVKRTLIEM GFKEMEGPMV
                                      ITSQLLKSGD WKGKKFRPYN IQTPPKPVYG AKIHPYQRLI DQMRQIFLEM GFTEIKGDVV
                                      ITSEMLKSGE WKEKNFRSYN IHTPPRAVYA AKVHPYQRLI DQMRQIFLEM GFTEIKGDIV
                                      LTPTIIKSGA WRTARFRPYN IHTPVKPVYG AKIHPYQRLI NEMRQIFLDM GFTEIKGDIV
                                      LTPELLKSGA WKDKKFRPYR LDITPKSLYG AKIHPYRRLI EQMRQIFLEM GFAEIKGGII
                                      ITSDLLKSGA WKGKKFRPYR LDIKPKPLYG AKVHPYRRLI EQMRQIFLEM GFTEIKGDVI
                                      LTAEMIKSGE WQVYRPRPYD VSLPADRIFP GKRHPYQRLI DNMREIMLEM GFVEIKGPIV
                                      LTPDLLKSGA WKGKKFRPYR LDIIPKSLYG AKIHPYRRLI EQMRQIFLEM GFTEIKGGII
                                      LTPEMIASGT WQGKSFRKFD VSAPVLNEYG GRKHILRMAM DKVKRTLIEM GFKEMEGPMV
                                      ITSQLLKSGE WKNKNFRPYN IQTPPKPLYG AKVHPYQRLI DQMRQIFLEM GFTEIKGDVV
                                      LTPDIIKSGA WREARFRPYN VRVPGETIYP GKIHPYRRLM DRMRRIMLEM GFTEIKGEII
                                      ITPELLKSGD WENKYYRPYK IQKPLKPMYG AKSHPYQRLI DQMRQIFLEM GFTEIKGDII
                                      LTPEMLASGS WQGKPFRRYD VSAPVIMEYG GKKHILRMAM DKVKRTLIEM GFKEMEGPMV

                                      QSSFWNFDTL FQPQDHPARE MQDTFHLDST AQLPEEYMSK VCAMHEYGGE NESTGWGGKW
                                      QSSFWNFDAL FQPQEHPARE MQDTFHLATE CDLPEEYIKP VKEMHENGGG I-SRGWGGKW
                                      QSSFWNFDAL FQPQDHPARD MQDTFHLDTT CLLPADFTEK VAAMHEYGGD IDSCGWGGVW
                                      QSSFWNFDSL FQPQDHPARE MQDTFHLSST SELPAEYTDN VCAMHEYGGD TDSTGWGGTW
                                      QSSFWNFDAL FQPQDHPARD MQDTFHLEST SEIDEECKDN VCAMHEHGGD ISSTGWGGRW
                                      QSSFWNFDSL FQPQDHPARE MQDTFHLSST SDLPVEYKDK VCAAHENGGE TGSTGWGGKW
                                      QSSFWNFDAL FQPQDHPARD MQDTFHLGST CQIPAEYSGK VAAMHENGGD IDSCGWGGIW
                                      QSSFWNFDAL FQPQDHPARE MQDTFHLESR SQLPGEYLET VCSMHEKGGD IESRGWGGKW
                                      QSSFWNFDAL FQPQDHPARE MQDTFYLDSR AEIPDH--SR VKEMHEHGGE VGSTGWGGTW
                                      QSSFWNFDAL FQPQDHPARD MQDTFHLGST CQLPAEYPEK VAAMHEHGGD IDSCGWGGIW
                                      QSSFWNFDAL FQPQDHPARD MQDTFHLGSI CQLPAEYSDK VAAMHESGGD IDSCGWGGIW
                                      QSSFWNFDAL FQPQDHPARE MQDTFYLDSE EPLPPGY-ER VKEMHEHGGD IGSEGWGGVW
                                      ESEFHNFDVL FVPQDHPARD EQDTFYLSRP AELPTELVER VAAAHKFGC- VGSVGWGGEF
                                      DAEFYVNDLL FMPQDHPART HWDQFNLKEP KSLPQNLVER VRRVHRDGGS SGSLGWNYEW
                                      QSSFWNFDAL FQPQDHPARE MQDTFHLDTK SELPEKYKEG IRDMHEHGGD LQSTGWGGKW
                                      QSSFWNFDAL FQPQDHPARE MQDTFHLKET SELPEEYKDK VCAMHEHGGD LASKGWGGKW
                                      QSSFWNFDAL FQPQDHPARE MQDTFHLDTE CDLPDKYIKP VKAMHEIGGG I-SIGWGGKW
                                      QSSFWNFDAL FQPQDHPARD MQDTFHLNST CELPTEYFEK VAAMHEHGGD IDSCGWGGAW
                                      QSSFWNFDAL FQPQDHPARD MQDTFHLGSK TPLPSEYADK VGEMHECGGD IDSCGWKGKW
                                      QTSFWNFDAL FQPQDHPARE MQDTFYLNSQ GDIPDY--AR IKEMHECGGS VGSTGWGGCW
                                      QSSFWNFDAL FQPQDHPARD MQDTFHLDTT CLLPADFTEK VAAMHERGGD IDSCGWGGIW
                                      DAEFYVNDLL FMPQDHPART QWDQFNLKKP KTLPKDLVHR VRDIHEHGGD TGSLGWNYAW
                                      QSSFWNFDAL FQPQDHPARE MQDTFHLSSL SDLPEEYKDG IKDMHERGGD IDSTGWGGKW
                                      QSSFWNFDAL FQPQDHPARE MQDTFYLDSR AEIPDY--RS VKEMHEHGGR IGSTGWGGVW
                                      QSSFWNFDAL FQPQDHPARE MQDTFHLDSR SENPDKYVDK IRAVHENGGE TGSCGWGGRW
                                      DAEFYVNDLL FMPQDHPART QWDQFNLKRP QQLPRELVSR VKEVHEHGGD TGSLGWNYRW

                                      CEEIAAKNVL RTHTTSVTIK YLADNPQPPV KAFCIDRAYR RETIDPTHTP EFEQLEGVVM
                                      SEDVARKQVL RTHTTAVTIK YLADHPDTAV KAFCIDRAYR REAIDPTHTP EFEQLEGVVM
                                      DRELAERNVL RTHTTAVTIK YLADNPKPPV KAFCIDRAYR RETIDPTHTP EFEQLEGVVM
                                      SEEVACKNVL RTHTTALTIK YLADNPNPPV KAFSIDRAYR RETIDPTHTP EFEQLEGVVM
                                      DENIARRNVL RTHTTAVTIK YLADNPEPPV KAFCIDRAYR RETIDPTHLP EFEQLEGVVM
                                      SEEIACKNVL RTHTTALTIK YLADNPDAPV KAFSIDRAYR RETIDPTHTP EFEQLEGVVM
                                      DRELAGRNVL RTHTTSVTIK YLADNPEPPV KAFCIDRAYR RETIDPTHTP EFEQLEGVVM
                                      DSDVAKRNVL RTHTTSVSIK HLADNPKPPV KAFCIDRAYR RETIDPTHTP EFEQLEGVVM
                                      DPEVARREVL RTHTTSVTIK YLADHPNPPV KAFSIDRVYR REAIDPTHTP EFEQLEGVIM
                                      DRELAGRNVL RTHTTSVTIK HLADHPEPPV KAFCIDRAYR RETIDPTHTP EFEQLEGVVM
                                      DRELARRNVL RTHTTSVTIK YLADNPEPPV KAFCIDRAYR RETIDPTHTP EFEQLEGVVM
                                      SEKMARRHVL RTHTTAISLR YLSEHTEPPV KAFCIDRVYR REAIDATHTP EFEQLEGVVM
                                      DLERSRRAVL RTHTTGSAFR YLVRHPQPPT MIFGIDRVFR RESMDSTHLP QFHQCEGTIH
                                      DETIARKLVL RGHTTSLTAR YLAKHSKPPQ KYFSVSQVFR NDTIDVTHLL EFCQIEGWIM
                                      SEDIAKRDVL RTHTTAVTIK YLTDNPNPPV KAFCIDRAYR RETIDPTHTP EFEQLEGVIM
                                      SEDIACKNVL RTHTTAVTIK YLADNPKPPI KAFSIDRAYR RETIDPTHTP EFEQLEGVVM
                                      SEEVARKQVL RTHTTAITIK YLAEHPDPPV KAFCIDRAYR REAIDPTHTP EFEQLEGVVM
                                      DKELSRRNVL RTHTTSVTVK YLADHPKSPV KAFCIDRAYR RETIDPTHTP EFEQLEGVVM
                                      DRELPKKNVL RTHTTAVTIK YLADNPEPPV KAFCIDRAYR RETIDPTHTP EFEQLEGVVM
                                      SPEVARQEVL RTHTTGVTIK YLAEHPRPPV KAFGIDRVYR REAIDSTHTP EFEQLEGIVM
                                      DRELAERNVL RTHTTAVTVK YLADNPKPPV KAFCIDRAYR RETIDPTHTP EFEQLEGVVM
                                      DEQIAKKLVL RGHTTSVTAR YLAKYNRPPQ KFFSVAPVFR NDTIDITHLL EFYQIEGWIM
                                      SEDIAKRDVL RTHTTAVTIK YLADNPNPPL KAFCIDRAYR RETIDPTHTP EFEQLEGVIM
                                      DPEIARQEVL RTHTTAITIK YLADNPDPPV KAFCIDRVYR REAIDATHTP EFEQLEGVVM
                                      SSEIAEKNVL RTHTTSVTVK YLADNPVGPV KAFCIDRAYR RETIDPTHTP EFEQLEGVVM
                                      DEKIAKRLVL RGHTTSLTAR YLAIFKKPPQ KFFSVAPVFR NDTIDMTHLL EFYQIEGWVM

                                      DKDMSFANLL GCLTEFYHRM GFEDVRFRPG YFPYTEPSVE PEVYIEGMGW VELGGAGIFR
                                      DKGVSFKNLL GCLTEFYHRM GFDEVRFRPG YFPYTEPSVE PEVYIESRGW VELGGAGVFR
                                      DKDMSFADLL GLLAEFYHRM GFEEVRFRPG YFPYTEPSVE PEVYVDGLGW IELGGAGVFR
                                      DKDMSFANLL GCLKEFYHRM GFEDVRFRPG YFPYTEPSVE PEVYVEGLGW VELGGAGVFR
                                      DKNMSFANLL GCLAEFYHRM GFENVRFRPG YFPYTEPSVE PEVYIDGMGW IELGGAGIFR
                                      DKDMSFSNLL GCLSEFYHRM GFEDVRFRPG YFPYTEPSVE PEVYVEGLGW VELGGAGVFR
                                      DKDMSFADLL GLLAEFYHRM GFEEVRFRPG YFPYTEPSVE PEVYVDGLGW VELGGAGVFR
                                      DRNMSFANLL GCLKEFYHRM GFENVRFRPG YFPYTEPSVE PEVYIEELGW VELGGAGIFR
                                      DEGLSFANLL GVLREFYAKM GFEEVRFRPG YFPYTEPSVE PEVYIQGLGW VELGGAGVFR
                                      DKDMSFADLL GLLAEFYHRM GFEEIRFRPG YFPYTEPSVE PEVYVEGLGW VELGGAGVFR
                                      DKDMSFADLL GLLAEFYHRM GFEEVRFRPG YFPYTEPSVE PEVYVDGLGW VELGGAGVFR
                                      DKGLSLKHLF GYLSTFYAKM GFEEVRFRPA YFPYTEPSVE PEVYIEGLGW VELGGAGIFR
                                      GEDLSLADLI SLLKAVFERL GFDRVRFRPG YFPFTEPSLE GDVFVDG-SW LELVGAGVFR
                                      DDNLSMKELM GTFKEFYSRM GITVLKFKPT YNPYTEPSLE IYGRHPKTGW IEVGNSGMFR
                                      DENMSFANLL GCLEEFYHRM GFEDVRFRPG YFPYTEPSVE PEVYIEGLGW VELGGAGVFR
                                      DKDMTFAHLL GLLSEFYHRM GFKDVRFRPG YFPYTEPSVE PEVYVEGLGW VELGGAGVFR
                                      DRGVSFKNLL GCLTEFYHRM GFENVRFRPG YFPYTEPSVE PEVYIESMGW IELGGAGVFR
                                      DKNMSFADLL GLLAEFYHRM GFEEVRFRPG YFPYTEPSVE PEVYVDGLGW VELGGAGVFR
                                      DKDMSFADLL GLLAEFYHRM GFEEVRFRPG YFPYTEPSVE PEVYVDGLGW VELGGAGVFR
                                      DESVSFCHLL GILKEFYGKM GFEEVRFRPG YFPYTEPSVE PEVYIDGLGW VELGGAGVFR
                                      DRDMSFADLL GLLAEFYHRM GFEEVRFRPG YFPYTEPSVE PEVYVDGLGW VELGGAGVFR
                                      DEKLSMRDLM GTFKEFYSRF GITNLRFKPT YNPYTEPSLE IYGKHPRSGM IEVGNSGMFR
                                      DENMSFANLL GCLEEFYHRM GFEDVRFRPG YFPYTEPSVE PEVYIDGLGW VELGGAGVFR
                                      DRGVTFSNLL GILKEFYSKM GFEEVRFRPG YFPYTEPSVE PEVWIDGLGW VELGGAGVFR
                                      DKDMSFADLL GCLKEFYHRM GFEEVRFRPG YFPYTEPSVE PEVWIDGLGW VELGGAGVFR
                                      DDRLSMRDLM GTFKEFYSRF GISELRFKPT YNPYTEPSLE IYGKHPRSGM IEVGNSGMFR

                                      KEVTEPLGIK EPVLAWGLGV SRVAMLKLGL KDLRELYRSD IDWLRQSEVF RLFKTKKFRG
                                      KEVTLPLGIK QPVLAWGLGV SRVAMLRLGL KDLRELYQSD IDWLRKSTVV --QKTKKFRG
                                      KEVTEPLGIK EPVLAWGLGV SRLAMLKLGL KDLRLLYQSD IDWLRKSEVC RTMDIKKFRG
                                      KEVTQPLGIK YPVLAWGLGV SRLAMLKLGL KDLRLLYQSD IEWLRNSEIC QLGNTKKFRG
                                      KEVTDPLGIK HPVLAWGLGV SRVAMLKLGL RDLRELYQSD INWIRKSEVC RLTKTKKYRG
                                      KEVTAPLGIK YPVLAWGLGV SRLAMLKLGL KDLRQLYHSD IDWLRKSEVC QLTNTKKFRG
                                      KEVTEPLGIK APVLAWGLGV SRLAMLKLGL KDLRLLYQSD IDWLRKSEVC KIMDIKKFRG
                                      KEVTEPLGIK EPVLAWGLGV SRLAMLRLGL KDLRELYQSD IEWLRKSPVC KLTQTKKYRG
                                      REVTAPFGID HPVLAWGLGV GRLAMLRLGL KDLRLLYQSD IGWLRDVPTL SRSKVKKFRG
                                      KEVTEPFGIK EPVLAWGLGV SRLAMLKLGL KDLRLLYQSD IDWLRKGEVC RIMDTKKFRG
                                      KEVTEPFGIK EPVLAWGLGV SRLAMLKLGL KDLRLLYQSD IDWLRKSEVC RIMDTKKFRG
                                      KEVTEPLGIR HPVLAWGLGV SRVAMLRLGL KDLRQLYQPD IEWLRSEPVF GRMQIKKFRG
                                      PEVTQPLGLK -SVLGFSIGI ERIAMLKMGL ADIRKLYMSD VAWLRDTPSV LRNKAKKFRG
                                      EEMMEPYGIN STVVAWGLAL ERLMMINYGY TDIRDLHLCD INFLRSVPVV WQQKNKSYRG
                                      KEVTEPLGIK QPVLAWGLGV SRVAMLKLGL KDLRELYQAD IDWLRKSQVC QLCNTKKFRG
                                      KEVTHPLGIN YPVLAWGLGV SRLAMLKLEL KDLRELYQSD IDWLRKTPSP RLGNTKKFRG
                                      KEVTLPLGIK HPVLAWGLGV SRVAMLRLGL RDLRELYKSD IDWLRKSTVL --QKTKKFRG
                                      REVSEPLGIK DPVLAWGLGV SRLAMLKLGL KDLRLLYQSD IDWLRKSEVC RTMDTKKFRG
                                      KEVTEPFGIK EPVLAWGLGV SRVAMLKLGL KDLRLLYQSD LDWLRKSEVC RIMNTKKFRG
                                      KEVTAPFGID HPVLAWGLGV SRVAMLRLGL KDLRLLYQSD IEWLRQTPVS IKPKTKEKRG
                                      KEVTEPLGIK EPVLAWGLGV SRLAMLKLGL KDLRLLYQSD IDWLRKSEVC RTMDTKKFRG
                                      KEMLAPYGIE CDVIAWGLAL ERLLMILYGY EDIRDLHLCD INFLRSVPVI WQQKSHSYRG
                                      KEVTEPLGIK QPVLAWGLGV SRVAMLKLGL KDLRELYQSD IEWLRKSQVC QLTNTKKFRG
                                      REVTAPFGIE HPVLAWGLGV SRLAMLRLGL KDLRLLYQPD IGWLRDTPVS VFEHTKKKRG
                                      KEVTTPLGIT EPVLAWGLGV SRVAMLKLGL KDLRELYQSD IDWLRKSEIG KGIRTKKYRG
                                      KEMLAPYGIE CDVIAWGLAL ERLLMILYGY EDIRDLHLCD INFLRSVPVI WQQKCHSYRG

                                      SRTCGGGTSK NRRGAGNRGG RGKAGGCKHH NVRAMQRGYT FGKEGFKRPQ KMVNYVSIVN
                                      SRTCGGGTHK NRRGGGSSGG RGNAGTCKHH FVRSMQRGLS FGKHGFKRPQ SVTSDLIIVN
                                      SRTCGGGTHK NRRGAGNRGG RGKAGGCKHH FVRAILRGYS YGKHGFKRPA EISRDVSIVN
                                      SRTCGGGTGK NRRGAGNRGG RGKCGGNAHH HTRAMQRGYN LGQKGFVRPF KTLHDTSIVN
                                      TRTCGGGTSK NRRGAGNRGG RGNSGTRKHN VTRSMKRGQT FGKYGFEVPK KNIYKESIVN
                                      SRTCGGGTTK NRRGAGNRGG RGRSGENKHH FSRAVLLGYC RGQRGFTRPL KVLNDASIVN
                                      SRTCGGGTHK NRRGAGNRGG RGKAGGCKHH FVRAMMRGYS YGKHGFKRPV EVSKDISIVN
                                      SRTCGGGTTK NRRGAGNRGG RGRCGEVNHH FVRALQGGYT HGKYGFKRPL KSIHEVSIVN
                                      SRTCGGGTHK NRRGAGSRGG TGNAGGCKHH FVRDMMLGRV MGKHGFFKHN --AREVDVIN
                                      SRTCGGGTHK NRRGAGNRGG RGRAGGCKHH FVRAMMRGYS YGKHGFKRPD GVSKDVSIVN
                                      SRTCGGGTHK NRRGAGNRGG RGKAGGCKHH FVRAMMRGYS YGKHGFKRPD EVSRDVSIVN
                                      TRTCGGGTHK NRRGAGNRGG RGGAGDNKHH FVKNLLAGMR RGKHGFKRPM AVSRPTHTIN
                                      SRTCGGGTHK NRRGAGSRGG RGHAGGCKHH FVRELLLGRG YGSYGFTRPQ KVLNYPTVID
                                      SRTCGGGTHK NRRGGGSRGG RGHAGACKHH TFRAMKEGWM FGKHGFTRPP VTQKPVSFIN
                                      SRTCGGGTTK NRRGAGNRGG RGRSGENKHH FTRALQLGYI RGERGFSRPL KAIHDVSVVN
                                      SRTCGGGTGK NRRGAGNRGG RGKAGVCKHH AIKAILLGYA QGKHGFTRPP KTVKSVSVVN
                                      SRTCGGGTHK NRRGGGSRGG RGNAGIGKHH TIRAMQRGLS FGKHGFKRPS IVVEDKVIVN
                                      SRTCGGGTHK NRRGAGNRGG RGKAGACKHH FVRAMFRGYS YGKHGFNLPA EISRDVSIVN
                                      SRTCGGGTTK NRRGAGNRGG RGKAGGCKHH FVRALQRGYS YGKHGFKRPA EVLRDVSIVN
                                      HRTY-HGKHK NMRGGGTRGG RGDSGKCKHH FMRSILLGTE MGKHGFVRLP -LAEEVDVVN
                                      SRTCGGGTHK NRRGAGNRGG RGKSGGGKHH FVRAILRGYS YGKHGFKRPA EISRDVSIVN
                                      SRTCGGGTHK NRRGGGSRGG RGHAGACKHN TFRAMQQGWM FGKHGFHQPP ACRTYVNSLN
                                      SRTCGGGTTK NRRGAGNRGG RGRSGENKHH FTRALQGGYT RGNRGFSRPL KMIRDVSVVN
                                      HRTY-HGKHK NQRGGGSRGG RGNAGTCKHH WVRSIIRGEP MGKHGFVRPN --SFDIETIN
                                      SRTCGGGTHK NRRGAGNRGG RGHAGGNAHH FIRAMREGYR PGYKGFTRPA IVDTPVFIVN
                                      SRTCGGGTHK NRRGGGSRGG RGHAGACKHN TFKAMKEGWM FGKHGFHRPP SCKEYISTLN

                                      VGEIDELSDQ LIEDGLAQLK DGAYHINLAD IGIEKVLGNG KVTKNLIVTA EKFSSTARDK
                                      IGEIDEAIEQ LVIDGFAEQK GNAFHIDLGS IGIEKVLGSG KVTKPLFVTA SEFSSVAKQK
                                      VGELDELAPY LAEEGFAEVR DGAYHINLEN LGIEKVLGSG RVTKRLVVTS EEFSASAREK
                                      VGELDELADQ LVEDGFAELK DGVYHIDLDD LYIEKVLGTG RISKKLAITA CEFSATAKTK
                                      VGELDELIEQ LVDDGIAEEK DGAYHIDLNS LDINKVLGAG KVTKSLVVTA RNFSNAAKDK
                                      VGELDELADQ LVEDGFAELQ DGTYVIDLAV LDIDKVLGSG KVSKKLAITA AEFSASAKEK
                                      VGELDELAPY LVEEGLAEVK DGAYHINLEN LGIEKVLGSG RVTKNLVVTS EEFSASAREK
                                      VGELDELADQ LVVDGFANVE DGIYKINLAD LEIEKVLGSG KVNKKMEITA SSFSGSARSK
                                      VGDLDSMATE ---EG----- ----RIDLGK M---KVLGKG SISRPVTVTA KAFSAAARAK
                                      VGELDELAPY LVEEGLAEVK DGAYHINLEK LGIEKVLGSG RVMKNLVVTS EEFSVSAREK
                                      VGELDELASY LVEEGLAEVK DGAYHINLEN LGIEKVLGSG RVTKNLVVTS EEFSASAREK
                                      VGELEQLVHA LMATGVVNTE EEPVRVNVGS LGFDKVLGSG RMSTPMVVVA REFSASAIEK
                                      IGVLDETAEQ LVEVKQARVR TGKYYI---T LDVDKVLGKG RVTKPLIVTA RSFSKRAQEK
                                      VGELDELALY LAESKIAEEK DGGLAINLDE LGIDKLLGNG RVTRKYVITV GTASATAKAK
                                      VGELDELADQ LVEDGFAKLE AGAYVMDLAD LEIEKVLGTG KVTKNMVVTA CNFSEVARGK
                                      VGELDELADE LVIDGLAQLE EGQYRIDLTC LDIDKVLGTG RVTKKLAVTA YEFSGVAREK
                                      VGEIDEAIEQ LVADGFAQKR DDAFHIDLTN IGIEKVLGSG KVTKALFVTA GEFSSTAKQK
                                      VGELDELAPY LVEEGLAEIK DDAYHINLEN LGIEKVLGSG RVMKNLVVTS EGFSASAREK
                                      VGELDELASY LVEEGLAEIK DGTYHINLET LGIEKVLGSG HVTRSLAVTS DEFSATAREK
                                      VDELDQLAGQ ---DG----- ----KVEINE L---KVLGRG RVTRKLEVKA LGFTAAAKSK
                                      VGELDELAPY LVEEGFAEVR DGAYHINLEN LGIEKVLGSG RVTKNLVVTS EEFSASAREK
                                      VGELDEMAPY LVEAGVASEK DGSISINLTE LGFDKLLGNG RVSKKYVISI STASASAKAK
                                      VGELDELADQ LVEDGFAQLE DGAYVINLAD LEIEKVLGTG KVTKNMVVTA CTFSGVARDK
                                      VGVLNEMVGP ---EG----- ----RIELHG V---KVLGKG KVTRRLTVAA AAFSSSARSK
                                      VGELDELVSF LHENEYITKD GDKFVVDLYD IGIDKVLGSG RVTKAMIVKA EMFSASARSK
                                      VGELDELSSS LLEMGLATEK DGAISVDLGE LGFDKLLGDG RVTRKYVVSV ATASASARAK

                                      IESSGGKCIE LKTAIKFPFI TEKSMAQLDD NKLQFIVDTR ANKHQIKDDV SKKYGFDVRS
                                      IEEAKGQIIS PL-MIQHPYV TEKATLMAEN NVLQFIVDTN DSRTNVKREV ETLFKVKVAS
                                      IENAGGSCID AKSSIFYPFV TEKAMMLLDQ NKLQFIVDPR SNKKQIAEDV EKLYGFKVKS
                                      IENAGGSCTE PETSIKYPFI TEKAMMLLED NKLQFIVDSR ANKNQVKSEI MKMYGFPVAS
                                      IEKSNGTCIE SESVIENPFV TEKAMMLMED NKLQFIVDTR ANKHQIKKEL EEMYGFSVNK
                                      IEGAGGSCTE IESVIKYPFI TEKAMMLLDD NKLQFIVDTR ANKKQIKADV MKMYGFPVLS
                                      IENAGGSCID AESSINYPFV TEKAMMLLDE NKLQFIVDTR SNKKQIVEDV EKLYGFKVKA
                                      IEEAGGSCVA IKSAIKFPFI TEKAMTHMED NKLQFVVDTR ANKSQIKEDV IKIYGFPVKS
                                      IEEVGGEVVV S--------- ------MIDD NTMEFLVEIG ANKKEIKEEL ERLYDVEVIS
                                      IENAGGSCID AESSINYPFV TEKAMMLLDE NKLQFIVDTR SNKKQIVEDV EKMYGFKVTS
                                      IENAGGSCID AESSINYPFV TEKAMMLLDE NKLQFIVDTR SNKKQILEDV EKMYGFKVKS
                                      IEAAGGRAVF EEMVIGYPFV SEKATILLEQ GKLQMIVDVR ATKQDIKRAI ESMYEFKVKA
                                      LESAGGKAKI AE-MLKHAYV TEKATAQLDE NKLTFIADVE DTKDDIKKAV EEIYDVTVVD
                                      IEELGGQIIT ETMIIKYPFI TEKATLSLDN NTLQFMVDMR ATKPQIKKAI EEMYNVKVVK
                                      IETAGGSCVE LKNAIRYPFI TEKAMMLMDE NKLQFVVDTR ANKTQVENDV VKMYGFTVKS
                                      IEAAGGSCLE S-TAINYPFI TEKAMMLLEN NKLQFIVNSK ANKGQIKSDI MKMYGFNVTS
                                      IEEAEGEAIG SA-MILHPYV TEKATLQAEN NVLQFIVGIN DTKDTVKKEI EALYNVKVLY
                                      IEAAGGSCID AESSINYPFV TEKAMMLLDE NKLQFIVDTR SNKKQIVEDV EKLYGFKVKS
                                      IENAGGSCID AENSVKYPFV TEKAMMLLDD NKLQFIVDTR SNKYQIREEV EKLYGFKVNS
                                      IEAAGGQAVV V-MIIKSPYV TEKVTSMIDN DTLEFLVNTN ATKPQIKKAL EDLYDVDVLA
                                      IENAGGSCID AESSINYPFV TEKAMMLLDE NKLQFIVDPR SNKKQIAEDV EKLYGFKVKS
                                      VEEQGGQIIS ETDVIKYPFI TEKATLSMEN NTLQFMVGRQ ARKEQISAAV EDMYNVKVVK
                                      IENAGGSCVE IESAIKYPFI TEKAMMLMDD NKLQFVVDTR ANKKQVENDV VKMYGFAVKS
                                      IEAAGGEAVI V-MIIKCPYV PEKVTNMIDD NTIEFIVDLR ATKPQIKKEL EDLYDVEVVD
                                      IEAAGGECIE VGMSVKYPFI TEKAMLHMED SKLQVIVDFR ANKHQIKADM EELYGFKVTS
                                      IEELGGQIIS ETEIIKYPFI TEKATLSMEN NTLQFLVGRN ARKEQIKKAV EEMYNVKVVK

                                      VSTMTTMKGL KKAVVTFEET DAAHEIATRL GLMMAKEITK VVPIPDDVTV TFNILKASGE
                                      VNMMMTSKGK KKAIVSFADP NTATELASRL GIFM--ETKR TIEIPEGVNI NITNVSISGP
                                      VRTMTTMKGT KKAILTFEDP ESAHEIATRI GLMMVKEIAR TIEIPEGISV SFDVLTVKGP
                                      VCTMSTMNGL KKAIVTFEGK DAAHEIANRI GLMMVKEIRT EVPIPSGVTV TFNVMSVSGP
                                      VHTMTTMKGT KKAVVKFEGE DAAHEIATRI GLVMAKELRT TVSIPEDITV SLKYLTVTGP
                                      VCTMSTMKGL KKAIVTFEGT DAAHEIATRI GLMMAKEIKK TIEIPEGVTV TMKLLSVTGP
                                      VRTMTTMKGT KKAVLAFEEP EAAHEIATRI GLMMVKEIAR TIEIPEGVSV SLDVFTAKGP
                                      VCTTTTMKGE KKALVTFDEV DAAHEIATRI GLMMVKETKK AVPIPEGVTV SYKVFTASGE
                                      VRTMITSKGE KKAAVKLAGE GSANELATTL GLLMVKELAR IIEIPEGVAV EIATVTVTGP
                                      VRTMTTMKGT KKAILAFEEP ESAHEIATRI GLMMVKEIAR KIEIPEGVSV SLDVFTARGP
                                      VRTMTTMKGM KKAVLAFEEP EAAHEIATRI GLMMVKEIAR TIEIPEGVSV SLDVFTATGP
                                      VNTMVTPDGK KKAIITFEQS DAAHEIASRI GVFMGKEIRK TIPIPEGVMV KKNVLTVSGE
                                      VKTLVTPKGQ KKATITLSSD DSAEDVASRL GIFMVQVIER EVPVADGVRV EVGTVRVEGP
                                      VTTQITARGG KKAVVTLSPE NRAEEIASRL GVFMAAEKVR EIEVPQGVTV TVATLTTKGQ
                                      VCTMTTMKGL KKALVTFNET DAAHEIATRI GLVMAKEIKK IISIPEGVTV TFNVLSASGP
                                      VCTMSTMNGQ KKAIVTFSKT DAAHEIATRI GLMMAKEMKN VVSIPEGVSV TFDILSVSGP
                                      VNTMLTSKGK KKAMVVFKES NTATELASRL GIFM--ETNR TIEIPQGVNV TIIKVSISGP
                                      VRTMTTMKGT KKAILTFEDP ESAHEIATRI GLMMVKEIAR KIEIPEGISV SFDVFTATGP
                                      VRTMTTMKGM KKAILTFEGT EAAHEIATRI GLIMVKEIAK RIAIPEGVTI ACNVFTTTGP
                                      VRTMITSQGQ KKAVVKLAGE GSANELATRL GLLMVKEIAR QVEIPEGVTV SVNVVTVKGP
                                      VRTMTTMKGT KKAVLTFEDP ESAHEIATRI GLMMVKEIAR TIEIPEGISV SFDVFTVRGP
                                      VTTLITSRGE KKALVTLAPE NSAEEIASRL GIFMAAESLI EVNVPQGVTV TLATLTVKGQ
                                      VRTMTTMKGL KKALVTFEEP DAAHEIATRI GLMMAKEIKK IISIPEGVTV TLNVLSTSGP
                                      IRTMITPRGE KKAVVRLAGD KTANELATRL GLLMVEEVVR RLDIPDGVDV QIRSVRVKGP
                                      VRTMTTMKGQ KKAIITFEKP DAAHEIATRL GLAMAKEISR SVEVPAGVTV TYRIVTVKGP
                                      VTTMITPKGE KKALVTLSPE NSAEEIASRL GIFMAAETHI EINVPQGVTV TLATLTVKGQ

                                      KGSNERHFWY PGISIEIADS EIIVDAVNKK TQKAMVGTIA SHMRNMIKGV TEGFEYKMKV
                                      QGQLQKKLWY PGVAIKKADS ELTVETNPRR EQLAILGTYE SHLKNMIAGV TKGYEYKMKV
                                      LGTVERKLWY PGVKIDVREG EVVVDAVSRK EQKAMVGTFT SHIKNMIKGV NEGFECKMSI
                                      KGSNQRLFWY PGINIEVADS KIVIDTDKKK TQRAMVGTFS SHITNLITGV TEGFEYRMKI
                                      KGTNKKFMWY PGVAITPTDS EVTIEALTRR DKKAIIGTFA AHLRNMMTGV TEGFEYKMKV
                                      KGKIERDFWY PGIKIEVAGS EIIVDSTLKK TQKAMVGTFA SHITNMMKGV TEGFEYRMKV
                                      KGTVERTFWY PGIKIEVREG EVVVDAESRK EQKAMVGTFA SHLKNLIIGV SEGFECKMNI
                                      KGTNTKRLWY PGITITVDES EVTVDCQVRK RQKAMVGTFA SHISNLMDGV VNGFEYKMKV
                                      LGTVSRRLWY PGIEIRKEDS TLVVDAETRK RHRSMAGTIA AHLKNMIKGV NEGFEYRMKA
                                      KGTVERKFWY PGIRIEVEEE KILVDAESRK EQKAMVGTFS SHIKNLIIGV SEGFECKMTI
                                      KGTVERKLWY PGIMIDVKDG EVVVDAEARK EQKAMVGTFA SHIRNLVKGV NEGFECKMSI
                                      LGTLTREFTY PNIVVDVQQD EVVVDTRPRR IYKAMVGTFA SHIQNMIKGV REGYRYELKV
                                      RGTLERDLWY PSVDIRAEPD KVYVGTPDKK TQKSIVGTYA SHIANMVRGV TEGFQYKLKL
                                      KGQISREFRF PGISVRTDGG KVIVETGDDK QTKATVGTYA SHIKNMMTGV SEGYEYHMKI
                                      KGTNTRFLWY PGVNIEVNGS EIIVDSASRK KQKAMVGTYT SHITNMMKGV VDGFEYHMKV
                                      KGKNERYLWY PGIIIEVGDS EITVDSTTKK SHKAMIGTFS SHINNMMKGV TQGFEYRMKV
                                      LGSLQRELWY PGIMIRKADS EVIVEADQRR EKLAMLGTFE SHLKNMITGV TKGFEYKMKM
                                      LGTVERKLWY PGIKIYVRDG EVEVDAESRK EQKAMVGTFT SHIKNLMKGV NEGFECKMTI
                                      KGSVERRLWY PGINIEINDG ELLVDAVPRR KERAMVGTFS SHIRNMIKGV TEGFEYRMTI
                                      KGELSRTLSY PDLEIRKEDL QVIVNSRDRK RHRAMVGTLA SHINNMVTGV TKGYEYRMKV
                                      LGTVERKLWY PGIKIDVREG EVVVDAVSRK EQKAMVGTFT SHIKNLIKGV NEGFECKMSI
                                      KGQVSRELRF PGIRMASADG KITVEASVDK QTKATVGTFA SHIRNMIKGV TEGYEYNMKI
                                      KGTNTRFVWY PGVNITVDGS EVTVDSASRK KQKAMVGTLA SHINNMMNGV VNGFEYRMKV
                                      KGELSRELWY PDIEIKREDS KILIRSVRKK QHLAMVGTIA AHIKNMIRGV TDGFEYRMRV
                                      KGENTKELYY PGIVITLNEG EVVVDSDMRK NYKAMAGTYA SHIRNMIKGV TEGFEYKMNI
                                      KGQVSRDFRF PGIKVSLADG KVIVDASLDR QTKATVGTFA SHIRNMITGV TEGFEYSMKI

                                      VYSHFPMQLK VEGNKLVVNN FLGEKKPRSA RIVGDTTVKT SGDEIIIEGI NKEDVGQTAA
                                      VYSHFPIQIK TEGNKVIIAN FLGEKKARKA NILGNTKVTI KGDQVILNGI NKEDVGQTAA
                                      VYSHFPMQVK VDGKSFIIGN FLGEKKPRVA KILGETKVKV SGNEVTITGI NKEDVGQTAA
                                      VYAHFPMQVK VEGKKLTIGN FLGEKKARSA KVLGETKIKT SADEVIVTGI NKEDVGQTAA
                                      VYSHFPMQLK VDGNKFMISN FLGEKKPRVA DIIGDTSVEI NGDEIIITGI NKEDVGQTAA
                                      VYSHFPMQLK VEGDKLMIGN FLGEKKARSA KILGDTKVKA SGDEVIVTGY NKEDVGQTAA
                                      VYAHFPMQVK VEGKTLVIGN FLGEKKPRIA KILGETKVKV SGNEIVVSGI NKEDVGQTAA
                                      VYSHFPMQLK VEGDKLLINN FLGEKRARVS RIIGETKVKT SSDEVTITGI NREDVGQTAS
                                      VYSHFPIQLK ASKGELLISN FLGERKPRSA KIMGGSQVEI KGDTVIVTGI DKELVGQTMA
                                      VYAHFPMQVK VEGKTFIIGN FLGEKKPRVA KILGETKVKV SGSEVTITGI NKEDVGQTAA
                                      VYAHFPMQVK VDGKTLIIGN FLGEKKPRFA KIIGETKVKV SGNDVTITGI NKEDVGQTAA
                                      VFSHFPIQLS VEEGRVVIQN FLGERSPRYA SIVGDTNVEI SGDRVIVSGI NKEDVGQTAA
                                      VYSHFPIQVK IEGKVVSIEN FLGERKPRTA RVMGGSVVAI QGDELTVTGI DKEHVGQTAA
                                      VYAHFPIQVK VEGDKVTIGN FLGERKARTA NIVGETKVTV QGDKVVLTGI NKEDLGQTAA
                                      VYSHFPMQIK VNGKKFVINN FLGEKKPRVS NILGETSVKA SGDEVIVSGI NKEDVGQTAA
                                      VYSHFPMQLK VEGKKLFIGN FLGEKKARSA NILGETKVKA GADQVTITGI NKEDVGQTAA
                                      VYSHFPIQLK TQGDKLLISN FLGEKKPRKA NILGNTKITI NGDQVIINGI NKDDVGQTAA
                                      LYAHFPMQVK VDGKTLIIGN FLGEKKPRIA KILGETKVKV SGNEVTVSGI NKEDVGQTAA
                                      VYSHFPMQVK VEGSQFVVGN FLGEKKPRTS RVLGETKVKV SGNEVIVSGI SKEDVGQTAA
                                      VYSHFPIQLK AASDELIINN FLGERKSRSA RVLPGTKVEI GKDEVVITGM DKENVGQTMA
                                      VYSHFPMQVK VDGKSFIIGN FLGEKKPRVA KILGETKVKV TGNEVTITGI NKEDVGQTAA
                                      VYSHFPIQVK VEGDKVSIGN FLGERKPRYA SIMGETKVNV AGDKVSVTGN NKEHVGQTAA
                                      VYSHFPMQLK VEGKQFIISN FLGEKKSRVS KILGETTVKA SGDEVIVSGI NKEDVGQTAA
                                      VYSHFPIQVK VADGKVAISN FLGERKPRFA TIVGDVNVEV GKDEILIRGM DKEAVGQTMA
                                      VYSHFPMQTK VEGKTFVISN FLGEKKPRVA KIVGNTTVKI SGNSVVVSGV CKEDVGQTTA
                                      VYSHFPIQLK VEGDRVAIGN FLGERKPRYA TIVGDTKVSV AGDKVTITGI NKEHVGQTAA

                                      NIEQLTRIKK FDPRVFQDGI YLTEKRMASV VEALVAGGKA NPGPPLGPAL GPLGVNIKDV
                                      NIRQATKIKR FDPRVFQDGI YLVEQ-MVSV VEALVSGGSA SAGPPLGPSL GPLGVNVKAI
                                      NIEQKTKIRR FDPRVFQDGI YIVQKPMTSI VEALVPGGKA NPGPPLGPAL GPLGVNIKEV
                                      NIEQATKIKR FDPRTFQDGI YIVEKTMANV VEALVPGGKA NPGPPLGPAL GPLGINVKAV
                                      NIEQTTKINR FDPRIFQDGI YIVEKAMTNV VEALVPGGKA TPGPPLGPAL GPLGINIKDV
                                      NIEQTTRIKR FDPRVFQDGI YTVEKIMANV VEALVPGGKA NPGPPLGPAL GPLGINIKDV
                                      NIEQKTKIKR FDPRIFQDGI YIVQKAMTSI VEALVPGGKA NPGPPLGPAL GPLGVNIKEV
                                      NMEQITRIKA FDPRVFQDGL YLIEKSMSSV VEALVPGGKA NPGPPLGPAL GPLGVNIKEV
                                      NIEQATKVRG FDIRVFQDGI YLVDKRLASF VEVLVPGGKA SAGPPLGPAL GPLGVNVADV
                                      NIEQKTKIKR FDPRTFQDGI YIVQKPMTSI VEALVPGGKA NPGPPLGPAL GPLGVNIKEV
                                      NIEQKTKIKR FDPRIFQDGI YIVQKAMTSI VEALVPGGKA NPGPPLGPAL GPLGVNIKEV
                                      NIEQATRIKR LDPRVFQDGV YIVAKGMAEV VEVLVSGGAA NPGPPLGPAL GPLGVNVKAV
                                      NIEQATRIKG RDPRVFQDGI YLIEKGMADV IEVLVPGGKA SPGPPIGPAL GPLGINIKAV
                                      NIEQACRIRK RDPRVFQDGI YITSKAMADV VEVLVPGGKA NPGPPLGPAL GPLGINIKKV
                                      NIEQKTKIKR FDPRVFQDGI YIVDKRMASV VEALIPGGKA NPGPPLGPAL GPLGVNIKDV
                                      NIEQATKIKR FDPRVFQDGI YIVEKIMANV VEALVSGGKA NPGPPLGPAL GPLGINIKAV
                                      NIQQATKIKR FDPRVFQDGI YLIEWSMVSV VEALVVGGQA TPGPPLGPAL GPLGVNVKAI
                                      NIEQKTKIKR FDPRIFQDGI YIVQKPMTSI VEALVPGGKA NPGPPLGPAL GPLGVNIKEV
                                      NIEQVTKIKR FDPRVFQDGI YIVDKAMTSI VEALVPGGKA NPGPPLGPAL GPLGVNIKEV
                                      NIEQATRVHG FDVRIFQDGI YLIDKRMANV VEALVPGGKA SAGPPLGPAL GPLGVNVAQV
                                      NIEQKTKIRR FDPRIFQDGI YIVQKAMTSI VEALVPGGKA NPGPPLGPAL GPLGVNIKEV
                                      NIEQACKIRN RDPRVFQDGV YIINKAMADV VEVLVPGGRA NPGPPLGPSL GPLGINIKKV
                                      NIEQKTKIKR FDPRVFQDGI YIVEKRMASV VEALVPGGKA NPGPPLGPAL GPLGVNIKDV
                                      NIEQATRVRG FDVRIFQDGI YLVEKRMANV VEALVSGGKA TAGPPLGPAL GPLGVNVAAV
                                      NIEQKTKIKR FDPRVFQDGI YVVEK-MASS VEALVPGGKA TPGPPLGPAL GPLGVNIKDV
                                      NIEQACKIKN RDPRVFQDGV YITKKAMADV VEVLVPGGKA NPGPPLGPSL GPLGINIKKV

                                      VDKINEATRD YNGMQVPVKI IVDEKKNFEI EVGTPPTSAL LMKEAGVEKG TGESGTNVIG
                                      IEKINEQTAA FKGMQVPVKV IIDDKKQFTI TVGTPPTSAL IIKEAGVEKG SGTPNTVTVG
                                      VEKINEKTRD YDGMQVPVKV IVDDKRNFEI EVGTPPTASL IMKELGIQKG SGNAGSEVVG
                                      IEKINEKTRD YNGMQVPIKV IVAADKSFEI EVGTPPTAAL ILKELGLEKG SGASGSVMVG
                                      IAQINEKTKE YNGMDVPVKV IVDDDKNVEV EVGTPPTSAL IMKEVGIEKG TGDT-YNVVG
                                      IDKINEKTKD FNGMQVPVKV IVADDKSFEI EVGTPPTSAL IMQEIGIQKG SGEPNTTIVG
                                      VEKINEKTRD YNGMQVPVKV IVDDKKNVEI EVGTPPTASL VMKELGIQKG SGNAGSEVVG
                                      VDTINEKTSD YNGMQVPVKV IVADDKSVEI EVGTPPTAAL VLQEAGVGKG AGEEGSSIVG
                                      VKKINEATAD LNGMQVPVKV TVRSRTDYQV EVGTPPTSAL VLKEVGLEKG SGNALQ-IVG
                                      VEKINEKTRD YNGMQVPVKI IVDDKKNVEI EVGTPPTASL VMKELGIQKG SGTAGSEVVG
                                      VEKINEKTRD YNGMQVPVKV IVDDKKNVEI EVGTPPTASL VMKELGIQKG SGNAGSEVVG
                                      VDEINKVTAE YKGIQVPVRI EVEADKSFTI KVGTPPTTAL LKQEMKIEKG SADPGVQKVA
                                      VDDINAQTAS YNGMQVPVKV IVDDKKNVTL EVGIPPASAL VLIEAGIEKG SSGEGT--VG
                                      VDEINNKTKD YNGMTVPVKV IVDASRNFTV EVGTPPTSAL VLSELKLEKG SGTPNTNFIG
                                      IEKINEKTKD YNGMQVPVKV IVNDDKSVEI EVGTPPTSAL ILKELNIEKG SGESGTVVVG
                                      IDKINEKTKD YNGMQVPVKV IVADDKSFEI EVGTPPTAAL IKKELGIEKG SGEPKTNKVG
                                      IDKINEQTAD FKGMQIPIKI IVDDKKQFTI QVGTPPTSAL IKKEIGTEKG SGTPGTQVVG
                                      VEKINEKTRD YNGMQVPVKV IVDDKKNVEI EVGTPPTASL IMKELGIQKG SGNAGSEVVG
                                      VDKINEKTRD YNGMQVPVKV IVDDKKNVEI EVGTPPTSAL VMQEAGIKKG SGTAGSEVVG
                                      VAKINEETSD LNGMQVPVKV IVKSRTEFEI EVGTPPTSAL IIKEVGGEKG TGDKTT--IG
                                      VEKINEKTRD YDGMQVPVKV IVDDKKNVEI EVGTPPTASL IMKELGIQKG SGNAGSEVVG
                                      VDEINKKTAD YNGMTVPVKI SVDASKNFTV EVGTPPTSAL LLAEAGVEKG SGTPNTVQVG
                                      IDQINEKTKD YNGMQVPVKV IVDDDKNIEI EVGTPPTSAL ILKELNIEKG SGESGTVNVG
                                      VAKINELTKD LNGMQVPVKI IVKSRTEFEI EVGTPPTSAL LLKEAGVEKG SGDKKN-FVG
                                      IDQINEKTKD FNGMQVPVTV VVADDKSVTI TVGTPPTSSL LLQEAGVQKG SGKPNVEKVG
                                      VDEINKKTAE YNGMTVPVKI RVDANKNFTV EVGTPPTSAL ILAEIGAEKG SGTPNANFVG

                                      DLKIEQISKV ARMKRNDILS YSLKSAAKEI IGSCVPLGIT VEGLSPRECQ KAIDEGQFDE
                                      NITAKQAVKI AKMKKSDTLA KSLKNTVKEV VGSCVPLGIT FEGLKPKEAI AAINSGKFDS
                                      NLSISQVAKI ARMKKEDVLS YDLKSTMKEV IGTCVPMGVT VEGVKAKDIQ KELDQGKFDD
                                      DLKIPQAAKI ARMKKDDVLA YTLKAAVKEV LGACVPMGVT AEGMHAKDCQ KAIDEGKFDE
                                      NLSMDQIMKI TRLKREDVLS YSFKNAMKEI VGTCVPIGVT VEGMSPKDCQ KAIDQGKFDD
                                      NLTIPQAAKI ARMKKDDILS YELKAAVKEV LGSCVPMGVT AEGMSPQECQ KAIDEGQFDD
                                      NLTIPQVAKI ARMKKEDVLS YDLKATMKEV MGTCVPMGVN VEGMKAKDCQ KALDEGKFDD
                                      NLSITQLAKI ARMKKDDLLS YEMKAGIKEV LGTCVPMGVT GEGMDPRDCQ KAIDEGKFDE
                                      NLTMEQVVKV AGIKRKNLLS VSMKSAAKEV IGTCGSMGIT VEGMPRKEAQ AAVDEGRFDE
                                      NLTIPQVAKI ARMKKEDVLS YDLKATMKEV MGTCVPMGVN VEGMKAKDCQ KALDEGKFDD
                                      NLTISQVAKV ARMKKEDVLS YDLKAAMKEV MGSCVPMGVN VEGMKAKDCQ KALDEGKFDD
                                      DITMEQVVSV AKMKRGDLLS YDLRSAVKEV LGTCLSLGIT VEGKDPREVQ RAVSSGEYDQ
                                      NITVAQAIKI AKMKRQSSLS YELKKTVKEV LGTCVSMGVT VDEKPAKDVQ KAIDAGEYTD
                                      SLTIEQAIKV AQMKRDAMLS YTLKNAVKEV AGTCVSLGVM IEGKKPKEFI AEVNAGKYDD
                                      NLEIAQVAKI ARMKKDDILS YSLKAAIKEV MGTCVPMGVT IENLDPRECQ KAVDEGKFDE
                                      DLKIDQAMRI ARMKRDVMLA YTMKAAVKEV LGACVTLGVT AEGMDPRECQ KAIDEGKFDD
                                      NLTVKQAVKI ARMKKNGTLS KSLKNIVKEV IGSCAPLGVT FEGMNPKEAT AAIDSGKFDS
                                      NISISQVAKI ARMKKEDVLS YDLKATMKEV MGTCVPMGVT VEGVEARDSQ KALDQGKFDD
                                      NLSIQQVAKI ARMKKEDILS YDLKAAMKEV MGTCVPMGVT IEETEARECQ KALDEGKFDD
                                      DLTMEQVLKI ANIKRKGLLS KSLKNAAREV IGTAGSVGAT VDGMSSKDAQ LAVASGKYDE
                                      NLSISQVAKI ARMKREDVLS YDLKSTMKEV IGTCVPMGVT VEGVKAKDSQ KALDQGKFDD
                                      NITMDQVLAV VAKKKGAFLS YTKKNAAKEV IGTCVSLGIT IEGKKAKDIY ADINAGQYDD
                                      DLKIAQAAKI ARMKKDDILS YSLKAAVKEV MGTCVPMGVT VEGLDPRECQ KAVDEGQFDE
                                      DISMDQVIKV AEIKRKNLLS SNLKSAVSEI VGTCGTLGIK IDGLTSKEVQ KALASGSYDH
                                      NITVQQAAKI ARMKKDDILS YDLKAAIKEV TGVGVSMGIT VEGMDVRDFQ KAIDAGQYDD
                                      NLTMDQVVKI VKRKGNAFLS YTMKNAAKEV IGTCVSLGVT IEGKKAKEIY ADINAGKYDD

                                      RFDSEEMLIP KVDKVVVHMG VGESGQHLVN GEGILEKITG QKIVETHAKR TLPGFGIKKK
                                      EFSEANMRTP SIDKVTVHIC TGESGERLTN AEKLLGTIVK QKPVRSMAKK TLPNFSIKKH
                                      LLAGEEMRAP TVEKVIVHMG VGESGQRLVN AEEILRTITG QEVVRCFAKK TLPAFSIKKK
                                      VLAGESMRAP VVEKVVVHMG VGESGQHLVD AEGILTEITG QKVIRTYSKR TLPAFSIKKN
                                      TIEAEGMRTP KIDKVVVHMG VGESGQTLVN AEQILQTITG QSGVRTYAKR TQPAFGIRKR
                                      VLAQEAMRTP VVEKVVVHMG VGESGQHLVD AEGILGEITG QTVIRTYSKR TLPAFGIKKN
                                      LLANEAMRTP MVEKVIVHMG VGESGQHLVN AEEILKTITG QEVVRCFAKR TLPAFSIKKN
                                      ALASEAMRDP SIDKVVVHMG VGESGQHLVD AEGILSTITG QEVVRCYSRR TMPSFGIKKH
                                      ILA---MLEP RIDKVTVHIG TGESGQRLVN AETILGEITS RSPVRSIAKK TLPGFGIKKK
                                      LLAGEE---- --------MG VGESGQHLVN AEEILRTITG QGVVRCFAKR TLPAFAIKKG
                                      LLAGEAMRTP IVEKVIVHMG VGESGQHLVN AEDILRNITG QEVVRCFAKR TLPAFSIKKN
                                      MLSE--MRAL VVDKVVVHMC VGESGQALVN GESILEQISG QKPVRSKAKK TLPSFGIKKR
                                      LFTET-MTKP TLDKVTVHIS VGEGGQKLIN AENIVKTLTG QATVRTSAKK TQPVFGIRKG
                                      KLSE--MFTP RIEKVTVHMN VGESGKKLNN AEMIMEKITG QKPVRTVAKR TLPGFGIKKG
                                      SLTAEAMRNP KVEKVVVHMG VGESGQHLVD AEGILETITG QTVVRSYAKR TLPAFTIKKG
                                      VLMTEAMKAP KIEKIIVHMG VGESGEHLVN AEGIMKEITG QTVVRTYAKK TLPAFGIKKS
                                      ELSEPLMRIP SIDKITVHIG TGESGERLMN AEKLLGTIVK QRTVRAQAKR TIPAFSIKKR
                                      LLAGEEMRTP VVEKVIVHMG VGESGQHLVD AEEILRNITG QEVVRCFAKR TLPAFSIKKN
                                      VLAGEE---- --------MG VGESGQHLVD AENILRSITG QEVVRCHAKK TLPAFGIKKS
                                      ILEAKAMLEP RIDKVVVHVG VGESGQRLVN AETIMKTITK QQPVRSMAKK TLPTFNIKKK
                                      LLAGEEMRAP AVEKVIVHMG VGESGQHLVN AEEILRTITG QEVVRCFAKR TLPAFSIKKN
                                      KLAGSLMRTP RIEKVTVHMS VGESGKKLSN AEMIMQTITG QKPVRNFAQK TLPAFGIKKG
                                      ALAAEAMRNP KVDKVVVHMG VGESGQHLVD AEGILEAITG QTVVRSYAKR TLPAFSIKKN
                                      LFEAKSNLEP RIGKVVVHIG VGESGQRLVN AETILSEITG QTPIRSRAKK TLPAFGIKKR
                                      VLSNEEMRTP VIEKVVVHMG VGESGQHLVD AENILAEITG QTVVRAFAKM TAPAFGIRKK
                                      KLAGTLMRTP RIEKVTVHMG VGESGKKLSN AEMIMQAITG QKPVRCFAKK TLPAFGIKKN

                                      EPIGCKVTLR GERAENFLST SLEIIEHKLD SAQFDNNGNV AFGIEEHTDF PGMRYDPNIG
                                      EPIGCKVTLR GLHAQEFLKT ALKIIENKIS ATQFDENGNF SFGVEEHTDF PGMKYDPSIG
                                      EPIGCKVTLR GQKAQEFLET ALGIVGKTLV RSQFDSLGNV SFGIEEHTDF PGMKYDPNIG
                                      EPIGCKVTLR SERAETFLTT ALAIVEGRLR SSQFDKNGNV AFGIEEHTDF PGMRYDPNIG
                                      EPIGCKVTLR GKRAQEFLET SLSIVENRLD ESQFDESGNV AFGIDEHTDF PGMKYDPNIG
                                      EPIGCKVTLR SDSAEEFLKT ALNIVESKLR SSQFDKYGNV AFGIEEHTDF PGMKYDPQIG
                                      EPIGCKVTLR GQRAQEFLGT SFEIIEKTLS RAQFDSLGNV SFGIEEHTDF PGMRYDPNIG
                                      EPIGCKVTLR GKNAEDFLST SIDIIEKKLS ASQFDNDGNV AFGIEEHTDF PGMRYDPNIG
                                      EPIGCRVTLR GRDAEEFLKV ALEVAGSALR RSSFDDTGNF SFGVEEHTDF PGMKYEPDIG
                                      EPIGCKVTLR GQTAQKFLET SLGIIEKTLN KSQFDSLGNV SFGIEEHTDF PGMRYDPNIG
                                      EPIGCKVTLR GQKAQEFLET ALGIVEKTLN RSQFDSFGNV SFGIEEHTDF PGMRYDPNIG
                                      EPIAARVTLR GKRAVDFLTH ALDIVDRQIP GASFDENGNF SFGIEEHTDF PGMAYDPNIG
                                      QAIGCKTTLR RERASAFLHS ALETRQNFVN EFQFDESGNV SFGIVDHTDF PGMTYDPQIG
                                      ESIGCKVTLR GDAADNFLKT ALGIIENSID ASRFDDNGNF AFGIEEHTDF PGMEYDPEIG
                                      EPIGCKVTLR GEAAEGFLET SLGIVEKRLN ESQFDIFGNV SFGVEEHTDY PGMRYDPNIG
                                      EPIGCKVTLR GIDAEKFLQT VLSIVDKKLS SSQFDKNGNV AFGIEEHTDF PGMRYDPNIG
                                      EPIGCKVTLR GARASEFIKT ALKIVDNRLN ASQFDDNGNF SFGIEEHTDF PGMKYDPSIG
                                      EPIGCKVTLR GQRAQQFLET ALGIVDKTLV RSQFDSLGNV SFGIEEHTDF PGMKYDPNIG
                                      EPIGCKVTLR DQNAQGFLET AFEIVEKTLN RYQFDSLGNV SFGIEEHTDF PGMRYDPNIG
                                      EPIGAKLTLR GKAAEDFLAI ALKAAGNSLR MSQFDQQGNF SFGIEEHTDF PGMRYDPEIG
                                      EPIGCKVTLR GQKAQQFLET ALGIVGKTLV RSQFDSLGNV SFGIEEHTDF PGMKYDPNIG
                                      EAIGCKVTLR GAKAEKFLNT AFAIKEKSLN VKSFDKNGNF AFGIEEHTDF PGLEYDPEIG
                                      EPIGCKVTLR GDAAEDFLTT SLEIVEKKLR ASQFDTYGNV SFGVEEHTDY PGMKYDPNIG
                                      EPIGTRVTLR GRAAEEFLET AFKVAGGVIK KSQFDENGNF AFGIEEHTDF PGMKYDPEIG
                                      EPIGCKVTLR GENAENFLTT SLDIVEKTLR NSQFDINGNV SFGIEEHTDF PGMKYDPNIG
                                      EAIGCKVTLR GARAEKFLST ALAIKDKQLS VKSFDGNGNF AFGIEEHTDF PGMEYDPEVG

                                      IFGMDVIVVL KRPGYRIGKR VIAKRKVPIS HRITKEDSIS FFKDKYGVEV EMPTGKYAAR
                                      IYGMDINVAL KRAGYRIKSR KIEKHKVSHD HRLKKDDVIS FVKEKYGVEV IMGKGLYAAR
                                      VFGMDVTVVI KRPGERICKR RIAKKKIPTN HRVTVEDAVA FLSENYGVEV MMAKGKYAAN
                                      IFGMDINVVV KRPGYRISKR RISRGKVPTS HRITKDDTVA FFKERYSVEV MMPNGKYAAH
                                      IFGMDIMVVV TRPGYRIKDR KVESRKIPGS HKIVKEDSIE FFKDKYSVEV VMANGKYAAS
                                      IFGMDINVVV NRPGYRISKR RIVKRKIPSS HRITKEDTIA FFKDKYSVEV IMPNGKYAAH
                                      VFGMDVTVVL KRPGERICKR RIATRKIPTD HRVTVDDAIA FLNESYGVEV MMAKGKYAAN
                                      IFGMDINVIV NRPGYRVKKR RASKHKISSS HKITKDDSIS FFKEKYAVEV VMTNGKYAAH
                                      IFGMDVSVAL KRPGYRVARR RVARAKMAST HRVTREDAVE YVKNKYGVDI VM--------
                                      VFGMDVTVVL KRPGERICKR RIALRKIPTG HRVTVDDAIT FLNESYGVEV MMAKGKFAAN
                                      VFGMDVTVVL KRPGERICKR RIAARKIPAG HRVTVDDAIA FLNESYGVEV MMAKGKYAAN
                                      IYGMDVTVCI ARRGYRVARR RRQRARLGAH HRVTREEAMQ FMRDAFGVEV VMGRGKYTAR
                                      IFGMDVIVSL KKPGYRVARR RAAQRRVPIR HRVTREQAIS FLQDKYNVVL GMGKGIYSAR
                                      IYGMDVIVSV ERPGYRIKRR KIQQQKIPSG HKLTKDDSIA YVSKNYGVEV RMGIGKFACR
                                      IFGMDITVVV NRPGYRVSKR RIAKRKIPTS HKITKEDTIS FFKDKYAVEV EMPNGKYAAH
                                      VFGMDINVVV NRPGYRISKR RISERRIPSA HRITKDDTIS FFKEIFFVEV AMPNGKYAAH
                                      IFGMDINVAL KRPGYRISRR KIERHKIPQS HRLTKEDAIS FVKEKYGVEV IMGKGIYAAR
                                      VFGMDVTVVI KRPGERICKR RIATRKIPTN HRVTLEDSIA FLNDSYGVEV MMAKGKYAAN
                                      VFGMDVTVVL KRPGERINKR RIAKRKIPTS HRVTVDDAIV FLNESYGVEV VMAKGKYAAH
                                      IFGMDVSVAL KRAGYRIARR RVSKKKLPSR QRLGQDDTVE FIKKKFGVEV LMGNGIYAAR
                                      VFGMDVTVVI KRPGERICKR RIAKRKIPTN HRVTVEDAVA FLSENYGVEV MMAKGKYAAN
                                      IYGMDVIVSI ERPGYRIKRR KAQQQEIPAG HKLTKDDSIA FLGNKYGVEV KMGYGKFAAR
                                      IFGMDINVVV NRPGYRINKR RIIKRKIPTS HKISKEDTIS FFKENYGVEV EMPNGKYAAH
                                      IFGMDVAVSL MRAGYRVAER RVARRKLPNS HKVKRDEAVE FVQKRFGVRV VM--GINAAR
                                      VFGMDVVVVL KRPGDRISKR RIEKRKVPAG HKMNKEDAIA FLTENYGVEV VMTNGNYAGQ
                                      IFGMDVIVSL ERPGYRIKRR KAQRQDVPAS HRLTVDDAIS FLKAKYGVEV KMGYGKFAAR

                                      RLKQIRKDAR WKDRRFSRRT LGLDVKADPL GGAPQGRGIV LEKVGVEAKQ PNSAIRKCVR
                                      KLESVDKSNR WSDGDFARRA LNLDVKADPL GGSPQARGIA LEKVGIEAKQ PNSGIRKCIR
                                      ILKQTRKNAR WKDTNYSRRM LGLNVKADPL GGAPQGRGIV LEKVGVEAKQ PNSAIRKCVR
                                      TLQSIRKNAR WKDSYYNRRT LGLDVKADPL GGAPQGRGIV LEKVGVEAKQ PNSAIRKCVR
                                      KLKKDHTDSR WKDKRYSRRA LGLDVKADPL SGAPQGRGIV LEKVGVEAKQ PNSAVRKCVR
                                      TLQRMRKDAR WKDPRYNRRT LGLDVKADPL GGAPQGRGIV LEKVGVEAKQ PNSAIRKCVR
                                      ILKQTRKDAR WKDTYYGRRV LGLNVKADPL GGAPQGRGIV LEKVGVEAKQ PNSAIRKCVR
                                      KLKAARKNAR WKDTRYSRRT LGLNVKSDPL SGAPQGRGIV LEKVGVEAKQ PNSAIRKCVR
                                      ---------- ----NYSRRA LKLNVKADPL GGAPRARGIV LEKVGVEAKQ PNSAIRKCVR
                                      ILKQTRKDAR WKDNYYCRRV LGLNVKADPL GGAPQGRGIV LEKVGVEAKQ PNSAIRKCVR
                                      ILKQTRKDAR WKDTYYGRRV LGLNVKADPL GGAPQGRGIV LEKVGVEAKQ PNSAIRKCVR
                                      KLKQDRKRFR WSDEDYIARA LDLRRKADPL GGAPQAKGIV LEKVGVEAKQ PNSAIRKCVR
                                      KLKKDHKALR WSDKNFSRRV LHLDEKANPL EGAPQARGIV LEKVGVEAKQ PNSAIRKCVR
                                      KLVHDRKLYR WSDRDYARRV LRLDEKADPL EGAPQAKGIV LEKVGVEAKQ PNSAIRKCIR
                                      RLQQVRKDAR WKDTGYSRRT LGLDIKSDPL SGAPQGRGIV LEKVGVEAKQ PNSAIRKCVR
                                      TLKSIRQNAR WKDTQYNRRT LGLNVKADPL GGAPQGRGIV LEKLGIEAKQ PNSAIRKCVR
                                      KLKSEHKKFR WSDRNYSRRA LNLDVKADPL GGAPQARGIA LEKVGIEAKQ PNSAIRKCIR
                                      ILKQTRKNAR WKDTSYGRRV LGLNVKADPL GGAPQGRGIV LEKVGVEAKQ PNSAIRKCVR
                                      ILKQARKDAR WKDTNYSRRV LNLNVKADPL GGAPQGRGIV LEKVGVEAKQ PNSAIRKCVR
                                      KLESDRKTMR WSHPKFIRRM SGSKMKADPL GGAPMGRGIV LEKVGIEAKQ PNSAIRKAVR
                                      ILKQTRKDAR WKDTNYGRRV LGLNVKADPL GGAPQGRGIV LEKVGVEAKQ PNSAIRKCVR
                                      KLDHERKNYR WSDRDYARRV LRLDEKADPL EGAPQAKGIV LEKIGVEAKQ PNSAIRKCIR
                                      RLQKVRKDAR WKDTGYSRRT LGLDVKSDPL SGAPQGRGIV LEKVGVEAKQ PNSAIRKCVR
                                      KMEDDWKKLR WSDPHYCRRA LGLKVKADPL GGAPRARGIV LEKVGVEAKQ PNSAIRKCVR
                                      ILKKQRLKAR WKDHEYNRRM LGLNVKADPL GGSPQGRGIV LEKIGVEAKQ PNSAIRKCVR
                                      KLAHDRKNYR WSDRDYARRV LRLDEKADPL EGAPQAKGIV LEKVGVEAKQ PNSAIRKCIR

                                      IQLIKNGRQA TAFCPGDGAI NYIDEHDEVT VERIGGRMGG AMGDIPGVRF KVTAVNNVSL
                                      LQLIKNGKQI TAFCPLDGAI NFIDEHDEVV VERIGGKMGG AMGDIPGVRW KVISVNNVDL
                                      IQLIKNGRQV TAFCPGDGAV NFIDEHDEVT VERIGGRMGG AMGDIPGVRF KVIAVNNVSL
                                      IQLIKNGRQV SAFCPGDGAI NFIDEHDEVT VERIGGRMGG AMGDIPGVRF KVIAVNNVSL
                                      IQLIKNGRQA TAFCPGDGAI NYIDEHDEVT VERIGGRMGG SKGDIPGVRF KVIAVNNVSL
                                      IQLIKNGRQV SAFCPGDGAI NFIDEHDEVT VERIGGRMGG AMGDIPGVRF KVTAVNNVSL
                                      IQLIKNGRQV TAFCPGDGAV NFIDEHDEVT VERIGGRMGG AMGDIPGVRF KVIAVNNVSL
                                      IQLIKNGRQA TAFCPGDGAI NFIDEHDEIT VERIGGRMGG AKGDIPGVRF KVTAVNNVSL
                                      IQLIKNGRQV TAFCPGDGAI GFIDEHDEVV VERIGGRMGG AKGDIPGVRF QVVAVNNVAL
                                      IQLIKNGRQV TAFCPGDGAV NFIDEHDEVT VERIGGRMGG AMGDIPGVRF KVIAVNNVTL
                                      VQLIKNGRQV TAFCPGDGAV NFIDEHDEVT VEKIGGRMGG AMGDIPGVRF KVIAVNNVSL
                                      VQLIKNGKQV TAFCPGDGAI NFIDEHDEVT VERIGGRMGG AMGDIPGVRF KVIAVNDISL
                                      IQLIKNGRQV TAFCPGVAAT NFIDEHDEVT VEGIGGRMGG SMGDIPGVRF KVIKVNNVSL
                                      IQLIKNGRQI TAFCPGDGAI NFIDEHDEVT IEGIGGRMGG SYGDIPGVRF RVFKVNDVSL
                                      IQLIKNGRQA TAFCPGDGAI NFIDEHDEVT VERIGGRMGG AMGDIPGVRF KVIAVNNVSL
                                      IQLIKNGRQV SAFCPGDGAI NFIDEHDEVT VERIGGRMGG AMGDIPGVRF KVIAVNNVSL
                                      LQLIKNGKQI SAFCPGDGAI NFIDEHDEVT VERMGGRMGG AMGDIPGVRW KVIAVNNVDL
                                      IQLIKNGRQV TAFCPGDGAV NFIDEHDEVT VERIGGRMGG AMGDIPGVRF RVTAVNNVSL
                                      IQLIKNGRQV TAFCPGDGAV NFIDEHDEVT VERIGGRMGG AMGDIPGVRF KVTAVNNVCL
                                      IQLIKNGRQV TAFAPGDGAI GFIDEHDEVL VDRIGGRQGR SMGDIPGVRF KVIAVNNVSL
                                      IQLIKNGRQV TAFCPGDGAV NFIDEHDEVT VERIGGRMGG AMGDIPGVRF KVIAVNNVSL
                                      IQLIKNGRQV TAFCPGDGAI NFIDEHDEVT IEGIGGRMGG SYGDIPGVRF RVCKVNDVSL
                                      IQLIKNGRQA TAFCPGDGAI NFIDEHDEVT VERIGGRMGG AMGDIPGVRF KVTAVNNVSL
                                      IQLIKNGRQV TAFCPGDGAI GFIDEHDEVV VERIGGRMGR SMGDIPGVRF KVVAVNNVSL
                                      IQLIKNGRQV SAFCPGDGAI NFIDEHDEVT VERIGGRMGG AMGDIPGVRF KVIAVNNVPL
                                      IQLIKNGRQV TAFCPGDGAI NFIDEHDEVT IEGIGGRMGG SYGDIPGVRF RVCKVNDVSL

                                      HEMVIGRKEK PRRMAILRRK EIRNMTPEER MDELEKMESD LIREYALASA GGAPENPGRI
                                      RQMVLGKKAK PVRMAILRSD EIRKMNNDER QEELDKILME LIRERAIASA GGAPESPGKM
                                      KELVIGRMEK PRRMAILRTS EIRAMTPEER ADELENLKNE LVRERALTSA GGAPENPGRI
                                      REMVIGRKEK PRRMAILRLN EIRDMSPQER MDELDKMRDE LIRERALSSA GGAPDNPGRI
                                      NEMAIGRREK PRRMAILRNN EIRNMSPQER KDEIEKFQTE LSNEKALTSA GGSPENPGRI
                                      REMVIGRKEK PRRMAILRMN EIRDMSPEER MDELDKMRDE LIRERALSSA GGAPDNPGRI
                                      NQLVIGRLEK PRRMAILRTS EIRTMTIEER ADELENLKNE LVRERALTSA GGAPDNPGRI
                                      NEMVIGKKEK PRRMAILRVK EIRDMSPNEK IDELEKLMNE LIKERALSSA GGAPENPGRI
                                      NEMVSGRKEK PVRMAIFRVD ELRNMSPEEL GEELEKLKGE LVRERGLVVS GGAPENPGRI
                                      NQLVIGRLEK PRRMAILRTN EIRTMTIDER ADELENLSNE LVRERALTSA GGAPDNPGRI
                                      NQLVIGRMEK PRRMAILRTS EIRTMTIEER ADELENLNNE LVRERALTSA GGAPENPGRI
                                      VEMVRGRKEK PIRMPELKVS EMRTMTKQEL DDELASLRAE LIAERAKRSA GGAPENPGRV
                                      EEMVRGRKEK PVRMAILRSQ EIRKMKPDER SKQLNDLIAE LLRERAVVSA GGAPENPGRP
                                      EEMVAGKRDK PLRMAILRAK EIRGMSDKEL DKQLKDLRND LLKQHAISAT GGAPENPGRI
                                      REMVIGRKEK PRRMAILRTK EIRDMTPHER EDELVKIRSE LIRERALASA GGAPDNPGRV
                                      NEMVIGRKEK PRRMAILRMN EIRDMSPNER MDELDKLGTE LIRERALTSA GGAPDNPGRI
                                      RQLVLGKKEK PVRMAILRND EIRNMNSTER QEELDKLKLE LIRERAVASA GGAPENPGRI
                                      NQMVIGRLEK PRRMAILRSR EIRDMSLEER ADELENLNSE LVRERALTSA GGAPENPGRI
                                      HEMVIGRMEK PRRMAILRTK DIRTMTVEER ADELENLNNE LVRERALTSA GGAPDNPGRI
                                      QELVRGRKEK PVRMAIFKID EIRNMNAEEI SEELHKLESE LIRERGVVTA GGAPEKPGRI
                                      NELVIGRMEK PRRMAILRTS EIRTMTTEER ADELETLKNE LVRERALTSA GGAPENPGRI
                                      DELVKGKREK PLRMAIVRAK EIREMSDDQV EKQLKDLRNE LLKERAITST GGAPESPGRI
                                      REMVIGRKEK PRRMAILRTK EIRDMTPHER VDELEKIRSE LIRERALASA GGAPDNPGRI
                                      EEMVSGRKEK PVRMAIFRID EIRNMSSEEL EEELRKLEVE LIRERGAVRA GGAPEKPGRI
                                      QQMVIGRMEK PRRMAILRTS DIRKMSADER IDEIKKLNDE LIRERALTSA GGAPENPGRI
                                      EELVKGKREK PLRMAILRAK EIREMSDDQL QKQLKDLRNE LLKERAITAT GGAPENPGRI

                                      GELKRTIARI KTIQHELKES MAIEKKFVQD GYVKASMNEY FAKQLSRAGY GGMDLNRTPM
                                      KEIKRTIARI RTIQTEKNK- MGVEKKFVKN GFDKTQMAEY FSKQLERAGY GGMNINRTPM
                                      GEIRRTIARI KTIQHELNEI MAIERKFVND GYVKASMNEY FAEQLSRAGY GGMELNRTPM
                                      GELRRTIARV KTIQREMTEM MAIEKKFVQE GYVKASMDEY FAKQLNKAGY GGMELNRTPM
                                      GELKRTVARI KTIQREFKEI MAIENKFVTD GYVKASLDEY FAKQLNRAGY GGMEINRTPM
                                      GELRKTVARI KTVQREMKEI MAIEKKFVQE GYVKASMNEY FTKQLSKAGY GGMEINRTPM
                                      GEIRRTIARI KTIQHELNEI MAIEKKFVND GYVKASMDEY FAEQLNRAGY GGMELNRTPM
                                      KELRRTIARI KTIQREMKEI MAVEKKFVED GFVKASLDEY FANQLSRAGY GGMEINRTPM
                                      REIKRSIARI KTIQKERATA MGVEKKFVED GFTKALVHEY LSKELSRAGY GGMTMNRTPM
                                      GEIRRTIARI KTIQHELNDI MAIERKFVND GYVKASMDEY FAEQLSRAGY GGMELNRTPM
                                      GEIRRTIARI KTIQHELNEI MAIEKKFVND GYVKASMDEY FAEQLSRAGY GGMELNRTPM
                                      KSIKRTIARI LTVKRERGIP MAVESRFVRE GLTKARLNEF LSRRLERAGY GGMVVKRTPM
                                      RELRRAIARI RTIMNEEKNA MGTEKKFIEE GLKRSQINEY FNRELERAGY GGMEINRTPM
                                      RELRRTIARI LTIKQEKKQK MAIEKKFVQE GFKKAMVDEY FLEKLERAGY GGMEINRTPM
                                      GELRRTVAKI KTIQHELKEI MAVEKKFVQD GYVKASMDEY FAKQLSRAGY GGMDINRTPM
                                      GLLRRTIARV KTVQKELKEI MAIEKKFVHE GYVKASLDEY FAKQLNRAGY GGMEVNRTPM
                                      REIRRTIARI KTIQEELK-- MGVEKKFVKS GLDRAQIAEY FSKQLERAGY GGMSINRTPM
                                      GEIRRTIARI KTIQHELNEI MAIERKFVND GFVKASMDEY FAEQLNRAGY GGMELNRTPM
                                      GEIRRTIARI KTIQHELNDI MAVEKKFVND GYVKASMDEY FAKQLSRAGY GGMELNRTPM
                                      KDIRRTIARI KTVQTERRK- MSVEKKFVAE GITKALVNEY LADELERAGY GGMQMNRTPM
                                      GEIRRTIARI KTIQHELNEI MAIERKFVND GYVKASMDEY FAEQLNRAGY GGMELNRTPM
                                      RELRRTIARI LTIRKEEKK- MAVEKKFVQD GFKKAMIDEF FLEKLERAGY GGMDINRTPM
                                      GELRRTVAKI KTIQNELKEI MAVEKKFVQD GFVKASMDEY FAKQLSRAGY GGMDINRTPM
                                      REIRRTIARM KTVQRERVRK MAVEKKFVQE GFTKALVDEY LAKELDRAGY GGMVMNRTPM
                                      GEIKRTIARI KTIQVEMKDN MAVEKKFVKD GYTKASLDEH FAKQLGRSGY GGMNMSRTPL
                                      RELRRTIARI LTIMKEEKK- MAVEKKFVQD GFKKAMIDEF FLEKLERAGY GGMEINRTPM

                                      GTQITIYAEK PGMVIGKAGK VIRKLTREVD RMYNLDNPQI DAQEVKNPAL NAQIMASRLA
                                      GTQVTIFAEK PGMIIGKGGR TIHKLTHDLE TVFRVDNPQI DVQEVKIPEL NAQMMASRLA
                                      GTQIIIYSEK PGMVIGKAGK VIRKLTRDVA TKYNLENPQI DAQEVKKPEL NAQMMASRLA
                                      GTQITIYAEK PGMVIGKAGK VIRKLTRDID RMYDIDNPQI DAQEVRRPEL NAQMMATRLA
                                      GTQITIYAEK PGMVIGKGGK VIRKLTRDVD KLYNMDNPQI DAQEVKTPEL NAQMMATRLA
                                      GTQITVYAEK PGMVIGKAGK VIRKLTRDID RMYDMDNPQI DAQEVKKPEL NAQMMATRLA
                                      GTQIIIYSEK PGMVIGKAGK VIRKLTRDVA TKYNLENPQI DAQEVKKPEL NAQMMASRLA
                                      GTQIVVYSEK PGMVIGKAGK VIRKLTRDVG RLYNLDNPQI DAQEVKRPEL NAQMMATRLA
                                      GIQITVYAEK PGMVIGKGGK LIRKLTRDLD RNFRLDNPQI DVQDVGKAEL NAQVVANRLA
                                      GTQIVIYSEK PGMVIGKAGK VIRKLTRDVA TKYNLENPQI DAQEVRRPEL NAQMMASRLA
                                      GTQIVIYSEK PGMVIGKAGK VIRKLTRDVA NKYSLENPQI DAQEVKRPEL NAQMMASRLA
                                      GTHITVYSEK PGMIIGKGGR TIKQLTAELE TRFDMDNPQI EVQEVKVPEL NAQMMATRLA
                                      GTHITLYAEK PGMIIGKSGK TIRRVTRELD ANFKLENPQL DVQEIEVPEL NAQIMAHRLA
                                      GTQITLKAEK PGMIIGKAGK SIRRYTKEMD MRFKMDNPQI DVQEVKKPEL NAQMMATRLA
                                      GTQITVYAEK PGMVIGKAGK VIRKLTRDVD RLYDLDNPQI DAQEVKRPEL NAQMMASRLA
                                      GTQITVYAEK PGMVIGKAGK VIRKLTRDID RMYDLDNPQI DAQEVRRPEL NAQMMATRLA
                                      GTQITIFAEK PGMIIGKGGK TIHRLTHDLE SIFRIDNPQI DVQEVKVPEL NAQMMASRLA
                                      GTQIVIYSEK PGMVIGKAGK VIRKLTRDVA ARYNLENPQI DAQEVKKPEL NAQMMASRLA
                                      GTQIVIYSEK PGMVIGKAGK VIRKLTRDVG IKYNLENPQI DAQEVKRPEL NAQMMASRLA
                                      GTQITVYAEK PGMVIGKGGK LIRKITRDLD RRFHLDNPQI DVQDVGRGDL NGRVVANRLA
                                      GTQIIIYSEK PGMVIGKAGK VIRKLTRDVA AKYNLENPQI DAQEVKKPEL NAQMMASRLA
                                      GTQITIRAEK PGMIIGKSGK MIRKFTKDLD VRFKMDNPQI DVQEVKRPEL NAQMMATRLA
                                      GTQITIYAEK PGMVIGKAGK VIRKLTRDVD RIYDLDNPQI DAQEVKKPEL NAQMMASRLA
                                      GTQITVYAEK PGMVIGKGGK LIRKLTRDLE RRFRLDNPQI DVQDVGKSDL NARVVANRLA
                                      GTQITIYSEK PGMVIGKAGK VIRKLTQDVV DIYGVDNPQI DAQEVKKSEL NAQIMANRLA
                                      GTQITIKAEK PGMIIGKSGK MIRKFTRDLD VRFKMDNPQI DVQEVKKPEL NAQMMATRLA

                                      SSIERGWYFR KAGHNAMRAI MGAGALGCEI VLSGKLTGSR SRVEKMVNGY IKHAGKPVDD
                                      GAIERGLYFR KAGHNMLRRI MESGALGCEI DIAGKLTGPR KRTEKFVAGN MLHAGNPAME
                                      ASIERGWYFR KAGHNTLRAI MNAGALGCEV VISGKLTGAR SRVEKFVDGY IKHSGNPVEH
                                      SSIERGWYFR KAGHNTIRAI MNAGALGCEI VISGKLTGAR SRVEKIVQGY IKHAGKPVDD
                                      ASIERGWYFR KAGHNAIRAI MGAGALGCEI IMSGKLTGPR ARVEKLVRGY IKHAGKPVDD
                                      SSIERGWYFR KAGHNTLRAI MNSGALGCEI VISGKLTGAR SRVEKLVDGY IKHAGKPVDD
                                      ASIERGWYFR KAGHNTIRAV MNAGALGCEV VISGKLTGAR SRVEKFVDGY IKHSGHPVEE
                                      SSIERGWYFR KAGHNAMRAI MNSGALGCEI ILSGKVTGAR SRVEKMVNGY IKHAGKPVDD
                                      SSLERGWYFR KAGQTTLRRV MESGALGCEI ILSGKLTGPR SRVEKFLSGY VKHSGKPSQE
                                      SSIERGWYFR KAGHNTLRAV MSAGALGCEV VISGKLTGSR SRVEKFVNGH VKHSGHPVQE
                                      ASIERGWYFR KAGHNTLRAV MNAGALGCEV VISGKLTGAR SRVEKFVDGY IKHSGNPVEE
                                      STLERGWYFR KAGHTLLQRI MEAGALGCEI VISGKLTGPR SRTEKFVAGY IKHAGEPAED
                                      NALERGWYFR KAGQSTLQRV MDAGALGCEI ILAGKVTGPR SRTEKFLRGY IKHCGKPAED
                                      NALERGWYFR KAGQSTLQRI MDSGAMGCEV IIAGKLTGAR KRREKFIAGY IKHCGKPVEE
                                      SSIERGWYFR KAGHNTMRAV MNAGALGCEI VISGKLTGSR SRVEKMVNGY IKHAGKPVDD
                                      SSIERGWYFR KAGHNAMRAI MNAGALGCEI VISGKLTGSR SRSEKIVQGY IKHAGKPAED
                                      AAIERGLYFR KAGHNMLRRI MEAGALGCEI DISGKLTGPR KRTEKFVAGN ILHAGNPAME
                                      ASIERGWYFR KAGHNTLRAV MNAGALGCEV VISGKLTGAR SRVEKFVDGY IKHSGNPVDE
                                      SSIERGWYFR KAGHNTIRAI MGAGALGCEI VISGKLTGSR SRVEKFVNGY VKHSGKPAEE
                                      SSLERGWYFR KAGQSMMRRV MDAGALGCEI VISGKLTGPR SRTEKFIAGY IKHSGKPAID
                                      ASIERGWYFR KAGHNTLRAV MNAGALGCEV VISGKLTGAR SRVEKFVDGY IKHSGNPVEQ
                                      NALERGWYFR KAGQSTLQRI MDSGAMGVEI VIAGKLTGPR KRTEKFIAGY IKHCGKPVEE
                                      SSIERGWYFR KAGHNTMRAI MNAGALGCEI VISGKLTGAR SRVEKMVSGY IKHAGKPAED
                                      SSLEHGWYFR KAGQSMLRRV MDSGALGCEI VISGKLTGPR SRVEKFLAGY IKHSGKPAEE
                                      SSIERGWYFR KAGTNTIRAV MAAGALGCEV IISGKLTGAR ARTEKFIDGY VKHSGHPAEQ
                                      NALERGWYFR KAGQSTLQRI MDAGAMGVEI VIAGKLTGPR KRTEKFIAGY IKHCGKPVEQ

                                      IVDYGFATAV KKLGTIGCVV RIIPPGAILP DNFNLIEVVK AESEEAKKSA TGIEELVDTE
                                      LVDKGFAIAI KKLGVIGCRV RLIRPSVKLP GRFKTTEIVP QEAAAAGKKP EGIKELVKAA
                                      VVDEGFAVAI KKLGTLGCKV RIIQPGVVLP DSYRVKETEP VEKPAEKPVE EP---AEAPK
                                      IVDEGFAVAV KKLGTLGCKV RIIPPGAVLP DSFHLKDIKV EAAVVSKDAK AGIKTLVDTQ
                                      IVDEGFATAV KKLGTIGCKV RIIHPDAVLP DTFKLEEVEE FEVVEEESEE SGIQELVEEE
                                      IVDEGFATAV KKLGTLGCKV RIIPPGAVLP DAFDIRTDDV TEAVAPEAAK ADVTELVEKE
                                      VVDEGFAVAI KKLGTLGCKV RIIQPGVVLP DSYKVRESEP AEKPAEKQVE KP---AVAPK
                                      IVDEGFAVAV KKLGTIGCKV RIIHPGAVLP DSYHLKEIAV AEVAPEESES SGVEELVKAE
                                      IVDHGYAVAV KKLGTIGCQV RIVPPDAVPP DRFEIVPPQA EEALPVEEKR DELEELLESG
                                      VVDEGFAVAI KKLGTLGCKV RIIQPDVVLP DSFRVKELEP TEKPAEKQAE KPVEKVAAPK
                                      VVDEGFAVAV KKLGTLGCKV RIIQPGVVLP DSYKVRESEP AEKPAEKPAE KPAEKAAAPK
                                      LVQEGFSIAV KKLGVIGCRV RIIPPDVELP DDFRIVEPSE QEEETETEKP TLVEE-LEAS
                                      LVMKGYATAK RKLGIIGVKV FIVPPGVKLP DDIRLLEQ-- -------TSN GNIEEPRDTQ
                                      LVDVGYARAK KKLGIIGVKV RIMPPEAVLP DQITIEAA-- APAPSPAAGA EPAKEAVPAP
                                      IVDDGFATAV KKLGTLGCKV RIIHPDAVLP DSYRLKNASL VSTPVEEEKS AGIEELVEVE
                                      IVDEGFAVAV KKLGTLGCKV RIIPPGAVLP DSFKLKDVAV SEATKSPEPK SGVKELVSEE
                                      LVDKGFAVAI KKLGVIGCRV RIVPPTIKLP GRFKTEKV-- EGIKAKEVKQ AGIEELVKAE
                                      VVDEGFAVAI KKLGTLGCKV RIIQPGVVLP DSYTTTEPEP VEKPAEKPAA KPAEKVEAPK
                                      LVDEGFAVAV KKLGTLGCKV RIIHPDVVLP DSYRVKES-P EEAPEVKAAE KE---EVSVK
                                      LVDRGYSVAV KKLGVIGCQV RIIPPDVRLP DDFQIEAPAP EPAP----SA APAPVPTPAP
                                      VVDEGFAVAI KKLGTLGCKV RIIQPGVVLP DSYKVREIEP VEKPAEKPAE EP---AEAPK
                                      FVDVGYARAK KKLGIIGVKV RIMPPGSVLP DHIEVLPIEA KPAT--PAVT APAAE---KP
                                      IVDDGFAVAV KKLGTLGCRV RIIHPNAVLP DAYRMKTAAS GVVAPAEEAK AGIEELV--E
                                      IVDTGYAVAV KKLGAIGCQV RIVPPGAVLP DDFQINAPEK EPVVEAVLEA EPSQATQEQQ
                                      IVDTGYAVAV KKLGTLGCRV KIVQPGAVLP DAFKMKEGDT VAAAETVAAP AAASEATETA
                                      FIDVGYARAK KKLGVIGVKV RIMPPGTVLP DHIEIVPPEA KPAE----AT APAEA---KP

                                      ATGESVAEEE KVEASTSSSK DESLNGTWGV AHINSSFNNT IITVTDLTGA ETIAKASGGM
                                      ----PVPAE- ------ETAK ETVPTEKWAV AHIYSSFNNT LITITDLTGA ETIAKTSGGM
                                      KEGAPAAAPA ESVEEAEE-E EVEVDMKWAV AHIKSSFNNT IITVTDITGA ETIAKSSGGM
                                      AKGEVADEEE TVEEKVAASD EGPVNGIWGI AHIKCSFNNT IITVTDITGA ETLAKSSGGM
                                      STGEVAEAES ETEEVAEEIS ESEVQEIWGV AHIKSSFNNT IITVTDLTGA ETLAKSSGGM
                                      SEGEVADEEE TVEVAEAAES DDSINGIWGV AHIKCSFNNT IITVTDITGA ETIAKSSGGM
                                      KEAAPAPAAP APTEEPEDFE EAELDMKWAV AHIKSSFNNT IITVTDITGA ETIAKSSGGM
                                      ATGEVAEAE- DVESTEATGS DENVNGIWAV AHIKCSFNNT IITVTDITGA ETIAKSSGGM
                                      AEGA---VEV TVEEMEEPIS EEPVEGKWGV AHIYASFNNT IITITDLTGA ETIAKVSGGM
                                      KESAPAAAPV EVVEVIEDSE EAELDMKWAV AHIKSSFNNT IITVTDITGA ETIAKSSGGM
                                      KEAAPAPAPP APVEEAEEIE GAELDMKWAV AHIKSSFNNT IITVTDITGA ETIAKSSGGM
                                      EEGE-AGAE- ------IELP EPTLNEKWAI AHIYASFNNV LITVTDLTGA ETIAKSSGGM
                                      DEAG------ ---------- ----ERKWGV AHIFASFNNT IITITDLSGA ETIAKSSGGM
                                      AESTAAEVEK IIAESEGDSQ S---QFKWAI AHIFSSFNNT IITVTDLTGA ETLAKTSGGM
                                      AKGEVAEAEE AVVEETVAAS EVEANGIWGV AHIKCSFNNT IITVTDLTGA ETIAKSSGGM
                                      TAGEVAEVEE TLEEEPAEIE SGEVNGTWGV AHIKSSFNNT IITITDMTGA ETIAKSSGGM
                                      ATVQVAPAE- ------SEVQ EP--TEKWGV AHIYSSFNNT LITVTDLTGA ETISKISGGM
                                      KESAPAVAPE KPVETAEDLE EAEVDMKWAV AHIKSSFNNT IITVTDITGA ETIAKSSGGM
                                      AEAAPAKVEK VVEEAAEEGE ESELDMKWAV AHIKSSFNNT HITVTDITGA ETIAKSSGGM
                                      AEEKKSELDQ LLESEPKAES ESVLEGKWGI AHIFSSFNNT IITITDQTGA ETLAKISGGM
                                      KEGAPAAAPA KPVEAAEE-E EAEVDMKWAI AHIKSSFNNT IITVTDITGA ETIAKSSGGM
                                      SEGAAAEVEK IIAESEAPAA AKPAQMKWAV AHIFSSFNNT IITVTDLTGA ETLAKTSGGM
                                      AEGAVAEPEE VVEAAPTAES EAVVNGIWGV AHIKCSFNNT IITVTDLTGA ETIAKSSGGM
                                      AGEKKSELDR LLD---EMSE AETHEGKWAI AHIYSSFNNT LITITDLTGA ETIAKISGGM
                                      TEGAACEPET IVVEEVDAGN DDEIEMKWAV AHIKSSFNNT IITVTDLTGA ETIAKSSGGM
                                      AEGAAAEVEK IIAESEAEAQ A---QIKWAV AHIFSSFNNT IITITDLTGA ETLAKTSGGM

                                      LVKAARDESS PYTAMQMASQ IADILKDKGI EGVHIKVRAP GGNKQRSPGP GAQAAIRSFA
                                      VTKAAREESS PYTAMQMANQ IADKIRDKGI MGIHIKVRAP GGNMQRSPGG GAQAAIRAFA
                                      IVKAARDESS PYTAMQMASQ LADQLRDKGI NGIHIKVRAP GGNKQRSPGP GAQAAIRAFA
                                      VVKAARDESS PYTAMQMASQ LADMLRDKGI EGIHIKVRAP GGNKQRSPGP GAQAAIRSFA
                                      VTKAARDESS PYTAMQMARQ VADMLKDKGV QGVHIKVRAP GGNKHRSPGP GAQAAIRAFA
                                      VVKAARDESS PYTAMQMASQ LADTLKDKGI EGVHIKVRAP GGNKQRSPGP GAQAAIRAFA
                                      VVKAARDESS PYTAMQMAGQ LADQLRDKGI NGIHIRVRAP GGNKQRSPGP GAQAAIRAFA
                                      VVKAARDESS PYTAMQMAGQ LADTLRDKGV EGVHIRVRAP GGNKQRSPGP GAQAAIRAFA
                                      VVKAARDESS PYTAMQMAGQ IAEQAMTNGI IGVHVRVRAP GGNRQRSPGP GAQAAIRALA
                                      VVKAARDESS PYTAMQMSGQ LADQLRDKGI NGIHIRVRAP GGNKQRSPGP GAQAAIRAFA
                                      VVKAARDESS PYTAMQMAGQ LADQLKDKGI NGIHIRVRAP GGNKQRSPGP GAQAAIRAFA
                                      VVKTARDEGS PYTAMQMASG LAEQLKDKGI TGLHVYVRAP GGNRLKSPGP GAQAAIRAFA
                                      VVKQDRNESS PYAAMQLATS AAEQALDKGV LGVHVRVRAP GGNGQRSPGP GAQAAIRALS
                                      VVKQDRNESS PYAAMQMAMN VAEQIKAKGI QGVHIRVRAP GGNHQRSPGP GAQAAIRSLA
                                      VVKAARDESS PYTAMQMATQ LADILRDKGL EGVHIKVRAP GGNKQRSPGP GAQAAIRAFA
                                      VVKAARDESS PYTAMQMASQ LADTLKDKNI EGVHIKVRAP GGNKQRSPGP GAQAAIRAFA
                                      VTKAAREESS PYTAMQMATQ IADKIRDKGV IGVHIKVRAP GGNMQRSPGP GAQAAIRAFA
                                      VVKAARDESS PYTAMQMAGQ LADQLRDKGI HGIHIRVRAP GGNKQRSPGP GAQAAIRAFA
                                      VVKAARDESS PYTAMQMAGQ LADQLRDKGI NGIHIRVRAP GGNKQRSPGP GAQAAIRAFA
                                      VVKAARDESS PYTAMQMAMQ VADAVKDKGI VGVHVKVRAP GGNQQRSPGP GAQAAIRALA
                                      VVKAARDESS PYTAMQMAGQ LADQLRDKGI NGIHIKVRAP GGNKQRSPGP GAQAAIRAFA
                                      VVKQARNESS PYAAMQMAAN VAEQIKAKGI MGVHIKVRAP GGNRQRSPGP GAQAAIRSLA
                                      VVKAARDESS PYTAMQMASQ LADTLKDKGI EGVHIKVRAP GGNKQRSPGP GAQAAIRAFA
                                      VVKAARDESS PYTAMQMAMQ VAEQAKAKGI VGVHVKVRAP GGNKQRSPGP GAQAAIRALA
                                      VVKAARDESS PYTAMQMANQ LAEQLKDKGI TGIHIKVRAP GGNKQRNPGP GAQATIRAFA
                                      VVKQARNESS PYAAMQMAAN VAEQIKAKGI QGVHIKVRAP GGNRQRSPGP GAQAAIRSLA

                                      RAGIRIGRIE DVTPVPHDGT RPKGGRRVEE TLHHTEHVPQ WKKEEIENIK ELIRSYPLFA
                                      RAGIKIGRIE DVTPIPHDGT KPKKGRRVTE LVHHSIHIPK WKKDEIEDIK RLITTHSSVG
                                      RAGIRIGRIE DVTPVPHDGT RPKGGRRVAE EKHHTEHIPQ WKKDEVENIK NLIQSHKVFG
                                      RAGIKIGRIQ DVTPVPHDGT RPKGGRRVME DIHHAEHVPQ WKKQEVEEIK ELVKKYPLFG
                                      RAGIRIGRIE DVTPVPHDGT RPEGGRRVAE EVHHTEHVPQ WKIEEVEDIK NLIQSYSLFG
                                      RAGIKIGRIQ DVTPVPHDGT RPKGGRRAMA EEHHTTHIPQ WKKDEVEAIK ELIKEYPIFG
                                      RAGIRIGRIE DVTPVPHDGT RPKGGRRVAE ERHHTEHIPQ WKKDEIENIK ELIQSHKVFG
                                      RAGIRIGRIE DVTPVPHDGT RPIGGRRVEE ELHHSEHIPQ WKKQEIEDIK ALIEKYPLFG
                                      RAGLKIGRIE DVTPIPHDGT KPSGGRRVSV QVRHTEHVPK WKIEEVEELV ERINSTQVVG
                                      RAGIRIGRIE DVTPVPHDGT RPKGGRRVAE ERHHTEHVPK WKKDEIANIK ELIQSHKVFG
                                      RAGIRIGRIE DVTPVPHDGT RPKGGRRVAE ERHHTEHIPQ WKKDEIENIK ELIQSHKVFG
                                      RAGIRIGRIE DVTPIPHDGT KPPGGKRVLV EVRRTEHIPS WKLEEVSTLK KLLSEYPVVA
                                      RAGLKIGRIE DVTPIPHDGT RSPGGRRIIA ----NVHRPV WKDDEITNIK AEVQAHEVTA
                                      RAGLRIGRIE DVTPIPHDGT RAPGGKRVEA EVHHSEHIPQ WKKDEIKKIV DGVHSHKVVG
                                      RAGVRIGRIE DVTPVPHDGT RPKGGRRVMA ELHHSEHIPQ WKKDEIEEIK SLIESYPLFG
                                      RAGIKIGRIE DVTPVPHDGT RPKGGRRVME IDHHSSHIPK WKAKEVEEIK ELIKTYHLFG
                                      RAGIKIGRIE DVTPIPHDGT KAKKGRRVAE TKHHSTHIPQ WKKDEIEDIK KLISAHSAVG
                                      RAGIRIGRIE DVTPVPHDGT RPKGGRRVEE EKHHTEHVPE WKKDEIENIM ELIQSHKVFG
                                      RAGIRIGRIE DVTPVPHDGT RPKGGRRVAE EKHHTEHIPQ WKKDEIENIK ELIQSHSIFG
                                      RAGLRIGRIE DATPIPHDGT KPRGGKRVAG QIRHTTHIPE WKVKEVDELV DKISKSRVVG
                                      RAGIRIGRIE DVTPVPHDGT RPKGGRRVAE EKHHTEHIPQ WKKDEVENIK NLIQSHKVFG
                                      RAGLRIGRIE DVTPIPHDGT RAPGGKRVAT EIHHSVHIPQ WKKDEIKEIV DNVHSHKVTG
                                      RAGVRIGRIE DVTPVPHDGT RPKGGRRVMA EVHHSEHIPK WKKDEIEDIK NLIESYPLVG
                                      RAGLRIGRIE DVTPIPHDGT KPKGGKRVSA DVRHGARVPE WKLREVDELV ERIRSSRVVG
                                      RAGIRIGRIE DVTPIPHDGT RPKGGKHVMA ETRGAEAIPQ WKMDEVAELK DLVKNYNIFG
                                      RAGLRIGRIE DVTPIPHDGT RAPGGKRVAK RVHHSTHIPQ WKKDAIKEIV DNVHSHKVTG

                                      VAGIGGIPAK QFQIMRRELK DTAVIKVSRN TLIERALNQA DENIGQMNEF VELQTALMFT
                                      IVGVTGIPSN QLQLMRKSLR GIADLKMCRN SLIDRALAES SDEVKQINKY VEDQTALLFT
                                      MVGIEGILAT KIQKIRRDLK DTAVLKVSRN TLTERALNQL GGNIPEMNKY LDKQTALVFT
                                      VVGVAGIPAK QLQKMRRNLQ GTAVLKVARN TLIKRAFDES SEDIQKMEGY IDTQTALIFT
                                      IVSISGIPAK QLQVMRRELK DIAVLKVSRN TLVTRALEKA GGTAKDLEDY VDAQIGLIFT
                                      VIGIGGIPAK QLQKMRRDLK GKAVLKVARN TLIRRALDES S-EVKDMEEY VDVQTALVFT
                                      MVRIEGILAT KIQKIRRDLK DVAVLKVSRN TLTERALNQL GESIPEMTRY LDNQTALIFT
                                      IVGVGGIPAK QLQAMRRELK DVAVLKVCRN TLVNRALESS SKDCSEMIDY LNQQCALIFT
                                      LVGLAEIPAK QLQDLRSELR DVATIKMVRN NIARRAIEKC SEKVFPLADG IDRQTAFIFT
                                      MVGIEGILAT KIQKIRRDLK DVAVLKVSRN TLTERALNQL GENIPEMNKY LDKQTALVFT
                                      MVGIEGILAT KMQKIRRDLK DVAVLKVSRN TLTERALNQL GETIPGMKEY LDKQTALIFT
                                      LAGVFGIPAR QMQQIRRELR GTALLKMSRN TLISRALDEL GGEYPKLKEY LEEQTMLVFT
                                      IVSIQGIPAR QFQSIRAELR DVAKIRVTRN SLIHRALAEV GETTLQLFEN VEGQTALIFT
                                      IVDVRGVPAD SLQKMRRNLL GKVEMRMVRN TLSTIAFDSL GEKAKELAKY VDGQMLIVYT
                                      VIGIEGIPAK QLQSMRRDLK DFAVLKVCRN SLTRRALDQS SDDVKKMDDY IDVQTALIFT
                                      IVGIEGIPAK QLQKMRRDLN GTAYIKVARN TLIKRALEEM DQDVKDMSEF IDVQTALIFS
                                      IVGVHGIPSS QLQLMRKNLR GMADVKVCRN NLIYRALETS SDDVKQMNKY VEDQTALLFS
                                      MVGIEGILAT KIQKIRRDLK DVAVLKVSRN SLTERALNQL GESIPEMNKY LDKQTALVFT
                                      MVGIEGIFAA QIQKMRRDLK DVAVLKVSRN TLIERALSEL GENIPEMKNH IDSQTALVFT
                                      VVGLREIPAD NLQKMRGDLR GNVEIRMVRN TIARRALEAS PVQIKPLADF IEDQTALIFS
                                      MVGIEGILAT KIQKIRRDLK DTAVLKVSRN TLTERALNQL GGSIPEMNKY LDKQTALIFT
                                      IVDVRGVPAD ALQQMRQKLR GTVAMKMIRN TLTTIAFDSL DDKARELAKY VDGQIVLVYT
                                      VVGIGGIPAK QLQSMRRSLK DVAVLKVSRN TLIKRALDES SDDIKKMDDF IEVQTALIFT
                                      VAGIRELPAD EFQRLRGLLR PISEVRVVNN NIARRAILKS DESIRPLVDY IEDQTALIFS
                                      VVSFESISAD QLQKMRRNLR ESAVLKVTRN TLNEKALKES DGSVPDMVQY IEGQTALIFT
                                      IVDVRGVPAD ALQKMRQKLR GTVKMKMVRN TLTTIALESL EEKARELSRY VDGQIVLVYT

                                      NENPFKLYKL LEQSKTPSPI KAGTVAPKDI SVEKGPTSFP PGPILGDLQS VGIPAAIEQG
                                      NENPFKLFKI LDKGKTSAPM KPGGIAPKDI VVEKGPTSFP PGPIVGELTG AGIPAGIEGG
                                      NESPFKLYKI LEQTKTPSPI KGGAIAPVDI VVQKGPTSFP PGPILGELQS AGIPASIEAG
                                      EQNPFRLYKV LEQSKSPSPI KGGTIAPKDI IVQAGPTGFP PGPILGEMQA VGIPAAIDAG
                                      NENPFKIYKI LEKSKSPSPI KPGAIAPKDI VVEEGATGFP PGPIIGDLQS VGIPAAIDSG
                                      EQNPFKLFKT LEKSKSPSPI KAGAIAPRDI IVEKGPTSFP PGPILGDMQA AGIPAAIDGG
                                      NESPFKLYKL LEQTKTPSPI KAGAIAPEDI IVQKGPTSFP PGPILGELQS AGIPASIDAG
                                      NENPFKLYKL LEQSKTPSPI KAGAIAPQDI KVEKGPTSFP PGPILGDLQS AGIPASIDGG
                                      DVNPFRLCKM LEEKKQPMPI KAGGKAPKDI VIEKGETSFS PGPMVGKLQA AGIPAAIKSG
                                      NESPFKLYKL LEQTKTPSPI KAGAIAPMDI IVQKGPTSFP PGPILGEFQS AGIPASIEAG
                                      NESPFKLYKL LEQTKTPSPI RGGAIAPADI TVQKGPTSFP PGPILGELQS AGIPASIDAG
                                      RLNPFKLYRV LEASKTPAPI KGGMTAPRDI VVSEGPTSFA PGPVVGELQR IGIPAAIEGG
                                      DLNPFKLFKL LENSRTPAPA KAGDRAPNDI IIKKGPTSFR PGPIVGDLQN VGIPAAIEKG
                                      NDNPFKLYKL LNATKSKRAA KGGDIAPSDI VIPKGPTSFK PGPLVGEFQQ VGIPAGIEGG
                                      KQNPFKLYKL LEKSKTPSPI KAGMVATSDI IVEKGPTSFP PGPILGDMQG AGIPAAIDGG
                                      DQNPFKLFKL LEKSKTPSPI KAGAVAPKDI VVEARPTSFP PGPILGDLQR AGIPAAIDGG
                                      NEDPFKLYRI LEKGRASAPI KAGGIAPRDI VVQKGPTSFP PGPIVGELQS SGIPAGIEGG
                                      NESPFKLYKV LEQTKTPSPI KGGAIAPADI IVQKGPTSFP PGPILGELQS AGIPASIDAG
                                      NESPFKLYKL LESTKTPSPI KGGAIAPSDI IVQKGPTSFP PGPILGEFQS AGIPAAIEAG
                                      DLNPFKLNSM LEKGKQPMPI KAGTRAPKDI VIEAGETSFS PGPMVGKLQA AGIPAAIKGG
                                      NESPFKLYKA LEQTKTPSPI KGGAIAPVDI VVQKGPTSFP PGPILGELQS AGIPASIEAG
                                      NSNPFKLYKL LEGTKTKAPA KSGDTAPADV AVSKGPTSFK PGPIVGEMQQ AGIPAGIEGG
                                      EQNPFKLFKL LEKSKSPSPI KGGMITPNDI IVEAGPTSFP PGPILGDLQA AGIPAAIDGG
                                      DANPFALKKM LDAEKRPMPI KAGAVAPVDI VVESGETSFS PGPMVGKLQS AGIPAAIKGG
                                      NDNPFKLYKM LAQTKTPAPI KAGAVAPFDI TVNKGPTSFP PGPMLSEFQG AGIPTAVEGG
                                      NANPFKLYKL LEATKTKAPA KGGDIATADV SVTKGPTSFK PGPIVGEMQQ AGIPAGIEGG

                                      KVVIKENKVV AKKGETVSQK LAAMLARLEI YPLEVGVDLR AVYENGSIFT PDVLSIDEEQ
                                      KVVIRQTKTV AKKGDVVDAK LASILSRLEI HPMELGLDLR AVYENGMIYE SKILSVDETT
                                      KVAIKETKVV CKAGEVVPQK LATMLSKLEI YPLIVGLDLR AAYDGGTIYE PELLAIDESQ
                                      KVVVRETKTV AKEGEVVSQK LAAMLTRLEV YPMIVGLDLR AVLEAGSIFT PDVLAIDETK
                                      KVSISETTTV AREGDKVSQK LAAMLNRLEI YPDEVGLDLK ATTYEGSIFT SDQLAIDVDQ
                                      KVVIRETKAV AKEGEAVSQK LAAMLTRLEI YPMEVGLDLR AAFENGMIFT PDVLAIDEDK
                                      KVAVKETKVV CKAGEAVPQK LATMLSKLEI YPLIVGLDLR AAYDDGTIYE PELLAVDESK
                                      KVVVSENKVV TEEGNVVSQN LASMLARLEI FPIEVGLDLH AVFEDGSIFT PDVLAIDNDK
                                      KVVINETKVV VEEGETVSAQ LAEVLSLMEI FPRKVGLELL AVYEGGLVYK AVDLTIDVDS
                                      KVAIKETKVV CKAGEVVPQK LATMLAKLEI YPLIIGLDMR AAYDDGIIYG PELLVIDESK
                                      KVAVKETKVV CKAGEVVPQK LATMLSKLEI YPLIVGLDLR AAYDDGTIYE PELLAVDESK
                                      KVVIRESKTV ARAGEVVSDE LATMLTKLEI YPMEIGLTLR AALEDGVVFT SSELAIDVEQ
                                      KIVIRETKTV AKEGEAISAR LAEVLQRFEI YPMEVGLYLR AAYDGDVLYV PENLYIDEQA
                                      KVVIKDTKTV VKQGEKISAK LAEALTRLEI MPIDVGLNLM AAVEGHMLYK PEDLGMDEDL
                                      KVVIKETKAV AKAGEVVSQK LAAMLTRLEI YPLEVGLDLR AVLEEGSIFT PDVLAIDEEQ
                                      KVVVKETKTV LKEGEKAPQL LASMLNRLEI YPMVVGLDLR AVLEEGSIFR PDVLAVDETQ
                                      KVVIRETRTV AKKGDVVNAK LASILARLEI QPVELGLDLR AVYEKGIIYE SEILAIDETK
                                      KVAVKETKVV CKAGEVVSQK LATMLTKLEI YPLIVGLDLR AVYDNGAIYE PELLAIDESQ
                                      KVAIKEKKVV CKEGEAVPQK LATMLAKLEI YPLIVGLDLR AVYDAGTIYK PELLEIDESK
                                      KVVINQKITL AKEGEVVPAK TAEILKTMEI FPRNVGLELR GAYEGGLIFS SKDLAIDVEG
                                      KVAVKETKVV CKAGEAVPQK LATMLSKLEI YPLIVGLDLR AAYDDGTIYE PELLAIDESQ
                                      KVVIKSDKVV VKKGDKFTAK QAEILGRLEI FPMEIGLNLK AVIEGHTLYM PSDLSMDETE
                                      KVVVRETSAV AKAGEVVSQK LAAMLTRLEI YPLEVGLDLR AVMEEGSIFT PDVLAIDEEQ
                                      KVVINQRVVL AKQGDVITPK VAEVLKLMEI YPKLVGLELR AAYSDRLVFT AEDLAVDTEA
                                      KIAIKETKVV CKAGEKVSQK LANALSKLEI FPMEVGLILR AVYEDGTVYL PEVLHVDETE
                                      KVVIKENKVV IRKGEKFSPK LAELLGRLEI FPMEIGLNLK AVVEGHTLYV PSDLSIDEDR

                                      YFQDITTAFQ KAFNLSFNAA YPTAANINVL ISTAVSRSRN VGVFAGVLEP EIMGSLLGKA
                                      YTNNLTLAVQ HAFNLSVNSA YPAKATISTL LTKAASQSRN LAINAEIMMP EIIDVLLGKA
                                      YFSDITRAAQ NAFNLSVNTA YPTSATIVTL LSKAFAESKN LGVNAVVFDS GVMDALLAKA
                                      FLSDVMLATR QALNLSVSAA YPTADNIRTI IAKATTESRN LGIYAVVLEP DIMDALLGKA
                                      YFSDFTTAVR QAFNLSVNAA YPTAENITTL ISKGVSEARN LGVNATIIEP QLMDTHLSKA
                                      YFSDIVLAAQ QAFNTSVFAA YPTEENIKTL IAKATTESRN LGVNAVVLEP GIVDVLLGKA
                                      YFSDIIRAAQ NAFNLSVNTA YPTGATIGTL LAKAYAESKS LGVNAVILEP GVMDSLLAKA
                                      YFSDIAAASR QAFNLAVNVA YPTTATISTL ISKASSEAMN LGINATVLEP EIMDSLLGKA
                                      ILSQMSTASS QALGLALEIG YATPTTIAPL LQRAASKARN LVLECAIPVP GMMEALLARA
                                      YFSDIISAVQ NAFNLSVNTA YPTSATIGTL LAKAYAESKN LGVNAVILEP GVMDALLAKA
                                      YFSDIIRAAQ NAFNLSVNTA FPTSATISTL LAKASSEAKN LGVNAVILEP GVMDTLLAKA
                                      YVSQLAWGAS AAFNLAVNIA HPTAETVPVL LSMAASNALK LAAEAELFVP EVMELLLSRG
                                      YFNQFVLAVS KALNLSINTA YPTSLTAATL LQKASFEAMN LGVNAEIFEP EVLKVLLSKA
                                      LRDMFAQAAA HAFNLSIEAG ITTKDTIEPL IQKAVMESKA LAVNAPIFEK DVMDLIMSKA
                                      IFSNFVQAAQ QAFNMSVNAA YPTAMNINTL LAKAASDSRN VAVNATVYEP GIMDILLGKA
                                      YFNDIALAAK QAFNLSVYAA YPNADNITTL IAKASTESRN LGIYAVVFEP ELMGALMGKA
                                      YIGDITQAVQ RAFNLSINAA YPSKATIGTL LAKAASESRN LAINAEIIMP DFIGELLAKA
                                      YFSDITRAAQ SAFNLAVNTA YPTSATIGTL LAKAFAESKN LGVNAVVFDS GVMDALLAKA
                                      YFADITRAAQ NAFNLSVNTA FPTGATVSTL LAKAFAEAKN LGVNAVILEP GVMDALLGKA
                                      QVARISEASA KAFSFAVEIG YPTPATIGPM LQKAQTKARA LVLDAGMIIP SMMEFILAKA
                                      YFSDIIRAAQ NAFNLSVNTA YPTSATIGTL LSKAFAESKN LGVNAVVFDS GVMDALLAKA
                                      LRNMFAKAYG QAMSLSLEAG IANKDTIVPL IQKSVRESKA LAVNAPIFEK DVIDMILSKA
                                      VFADFVQASQ QAFNLSVNAV YPTSENISTL LAKAAAESKN LGINAVVFEP DVMGSLLGKA
                                      VLRDISEAAG KALAFAVEIA YVTPQTVSPI IQRAASRAMY LVAERGIPVP GMMDLVIMKA
                                      MFNKFVTAAQ EAFNLSVNAA IVNKDNIEVL IQKAHTEAVN LGVEAVVFEP EVMDKLIGKA
                                      LRDMFTKAAG HAFNLSMEAG IATKDTIVPL IQKAVMESKA LAVNAPIFEK DVMDMILSKA

                                      YSQMLSLASA ASAKDESVLD EKLKEALGET EEEEEEESGG MAGLGALFGM VLLDPLANAL
                                      NAQMMSIARL AMAKDANSVS SKIKEKVA-- ---------- ---------- MLLDPLADAL
                                      HAQMTSVASK AADKDANAVD DELREVLG-E EEEEEDTSDG MAGLGALFGM VLLDPLANAL
                                      YSQMLAIASA ASDVNEEAID DDLKETLGEE KEEEEENSEG MAGLGALFGM VLLDPLADAL
                                      YSQMLSVAQI VYDKDENAVD DDLKQTLTET KESEEESESG MAGLGSLFGM VLLDPLANAL
                                      QSEMLSVASI ASANNEEAVD DELKEALGEE KEEEEESSDG MAGLGALFGM VLLDPLADAL
                                      HVQMTSVASE AAEKDANAVD DDLREVLGEE EPEEEDHADG MAGLGALFGM VLLDPLANAL
                                      HSQMISLASA VSANNEDAVD EDLKSVLGEE EVEEEEDAGG MAGLGALFGM VLLDPLADAL
                                      AADASVLTNL VEGGPAEA-- --------EE KAEEKEENAG LGGLSALFG- ---------M
                                      HVQMTSVASK AADKDANAVD EDLREALGEE EPEEDDHSDG MAGLGALFGM VLLDPLANAL
                                      HVQMTSVASE AADKDANAVD DDLREVLGEE EPEEEDHADG MAGLGALFGM VLLDPLANAL
                                      YGSALSLASV VASKSPEALD EGTLRLVSEE KAEEEEEASG IEGLGALFGM SLNDPLADAL
                                      QAAALTLVHK LPN---EALD DALIALKNEE KEENEEKGSG MEGLGALFGM VLLDPLANAL
                                      EMEMLAVAKM VAGKE-NALD DELKAKVQ-- ---------- ---------M VLMDPLANAL
                                      YSKMMAIASA ASSND-DALD DELKEALGEE QEEEEEEEDM ASGLGALFGM VLLDPLADAL
                                      QSQMIAVAAA ASAKNEEAVD DELKQTLGEA KEEEEESSDG MAGLGALFGM VLLDPLADAL
                                      NTQMLSLAQV ASQKDANAIS NKLRETLLEK TEEKKEEDAI AAGLGSLFD- MLLDPLADAL
                                      HVQMTSVASE AADKDANAVD DQLREVLGEE EEEEEDHSDG MAGLGSLFGM VLLDPLANAL
                                      HAQMTSVASK AADKDANAVD DELRETLGEE EAEEDDSSDG MAGLGALFGM VLLDPLANAL
                                      AANASAIAGL ASGQKAQA-- --------EE KQEKEEEGDT AAGLGALFG- MLLDPLADAM
                                      HIQMTSVASE AANKDANAVD DELREVLGEE EEEEEDHADG MAGLGALFGM VLLDPLANAL
                                      EAEMLSVAKE AKAKNADSLD EELKSKV--- ---------- ---------M VMLDPLANAL
                                      QCEMMSVASA ASGKDEGAVD DELKEALGEE KEEKEEEEGM AAGLGALFGM VLLDPLADAL
                                      HANAQAIAGL MS-------- --------EE VVEEEKKEDA AAGLGSLFG- MLLDPLADAM
                                      NAQATSVAKA SK-------- --------EL ---------- ---------M VLFDPLADAL
                                      EAEMLSVAKQ AKAKNADALD EELKSKVG-- ---------- ---------M VMLDPLANAL

                                      STIKNAEDIG KQSCTIKPAS KLIGNVLKVM KDNGYIGEFE FIEDGKAGIY EVKLIGRINK
                                      STIKNAETIG KPDCTIKPAS KLIGNVLKVM KDKAYIGDFE FIDDGKSGNF KVQLKGKINK
                                      SVIKNAEDVG KSACVIRPAS KTIGNVLKVM QDLGYIGEFE FIDDGKAGIY NVTLVGRINK
                                      STIKNAEAIG KNSCTIQPAS KLIGTVLKVM QSRGYVGEFE FIEDGKAGIY KVELVGRINK
                                      STIKNAENVG KESCTIQPAS KLIGNVLSVM KDYGYIGEFE LVEDGKAGIY NVKLAGRINN
                                      STIKNAEAIG KDSCIIKPAS KLIGTVLKVM QDRGYVGEFE FIEDGKAGVY KVELIGRINK
                                      STIKNAEAIG KSSCIVRPAS KNIGNVLKVM QDLGYIGDFE FIDDGKAGIY SVTLVGRINK
                                      SVIKNAESVG KQECTVKPAS KLIGNVLKVM KESGYIGEFE FEDDGKAGLY KVELAGRINK
                                      SIIKNAEDVG KGGCIIQPAS KLIGNTLKVM ADLGYIGDFE FVDDGKSGMF KVNLQGKINR
                                      STIKNAEVIG KSSCIVRPAS KNIGNVLKVM QDLGYIGEFE FIDDGKAGIY SVTLVGRINK
                                      STIKNAEAIG KSSCVVRPAS KNIGNVLKVM QDLGYIGDFE FIDDGKAGIY SVTLVGRINK
                                      SAIKNAEAVG KLSCTLKPAS KLIGSVLRVM REYGYIEEFE FIDDGKAGEF HVKLRGKINT
                                      SAIKNAEGVG KRECCVKPVS KLIGNVLRVM QQGNYIGDFE LIEDGKTGVF KIGLLGNINR
                                      SVIKNAETTG KTDCVIDPAS KIIGNVLKVM QDQGYVGEFE FVDNGKAGQL KVKLIGKINK
                                      SIIKNAEAVG KDSCTIRPAS KLIGNVLKVM NDRGYIGDFE FVEDGKAGVY TVELIGRINK
                                      STIKNAEAIG KQSCTLKPAS KLIGTVLKVM QDSGYLGEFE FIEDGKAGIY EVKLIGKINK
                                      STIKNAETTG KPECTISPAS KLTGSVLKVM KDKGYIGEFE FIDDGKSGLF KVQLKGKINR
                                      STIKNAEAIG KSSCIIRPAS KNIGNVLKVM QDLGYIGEFE FIDDGKAGIY SVTLVGRVNK
                                      TTIKNAEAVG KSSCVVRPAS KTIGNVLKVM QDLGYIGEFE FVDDGKAGVY DVTLAGKINK
                                      SVIKNAESVG KPECIIHPAS KVIGRALKVM ADRGYIGEFE FIDDGKSGMF RVKLLGRINR
                                      STIKNAEDVG KSACVIRPAS KNIGNVLKVM QDLGYIGEFE FIDDGKAGIY NVTLVGRINK
                                      SVIKNAESTG KHEVTINPAS KIIGNVLKVM QDQGYVGEYE FIDNGKAGML NVKLIGKINK
                                      STIKNAEAVG KDSCTIRPAS KLIGNVLKVM KDRGYIGEFE FVDDGKAGIY TVELIGRINK
                                      STIKNAENVG KPECIIKPAS KLIAMTLKVM ADLGYIGEFE FIDDGKSGMF KVKLLGRINR
                                      SVIKNAEAVG KTSCVIRPAS KVIGNVLNVM KEGGYLESFE FVEDGKAGVF EVKLAGAIND
                                      SVIKNAEATG KHEVTINPAS KIIGNVLKVM KDQGYIGEYE FIDNGKAGML NVKLIGKINR

                                      CGAIKPRYSV QSEEFEKWEK QYLPARNFGA LILTTSEGVL SQIEARESNI GGQLLAYVYE
                                      CGVIRPRHAV KNTDFEKWEK RYLPAKGFGS IILTTPEGVM THSEARDNGI GGELLAFVYE
                                      CGAIKPRYSV GTGSFERWEK QFLPAKNFGA LIVTTSSGVM SQYEAREKKI GGQLLAYVYE
                                      CGAIKPRYSV GAADFERWEK QYLPAKNFGA LILTTSIGVI SQYEARENNV GGQLLAYVYE
                                      CGAIKPRYSV STANFEGWEK QFLPGKNFGT LILTTSMGVK SQYEARDENV GGQLLAYVYE
                                      CGAIKPRYSV GAADFERWEK QFLPAKNFGT LILTTSNGVI SQYEARENNV GGQLIAYVYE
                                      CGAIKPRYSV GTGSFERWEK QFLPAKNFGA LILTTSSGVM SQYEARDKKI GGQLLAYVYE
                                      CGAIKPRHSV GADNLEKWEK QFLPARNFGT LILTTPAGVI SQYQAREQNV GGQLLSFVYT
                                      CGVIKPRFST QVADLEKWEK RFLPSRNFGV LIMSTSQGVI SHVDARERGI GGQLLAYVYD
                                      CGAIKPRYSV GTASFERWEK QFLPAKNFGA LIVTTSNGVM SQYEARDKKI GGQLLAYVYE
                                      CGAIKPRYSV GTASFERWEK QFLPAKNFGA LIVTTSSGVM SQYEARDKKI GGQLLAYVYE
                                      CGVIKPRFSV RLTEFEKWEA RFLPARGFGV LILTTPKGVL SHYEAREMGT GGQLLAYVY-
                                      CGAIKPRSSV QTTDLERWEQ RYLPARNFGF LILTTSAGII THVEARERGI GGKLIAYCY-
                                      CGVVKPRFAV GKTEMEKWEK RYLPARNFGT LILTTSKGVM SHYDAAKMGI GGEILAYVYE
                                      CGAIKPRYSV GVTEFERWEK QFLPAKNFGV LILTTPKGVI SQYEARENNV GGQLLSFVYK
                                      CGAIKPRYSV GSLDFERWEK QFLPAKNFGT LILTTSHGVM SQYDAREKNI GGQLLAYVYS
                                      CGVIRPRHAV KYIEFEKWEK RFLPARGFGS IILTTPDGVM THSEAREHGI GGQLLAYVYE
                                      CGAIKPRYSV GTGSFERWEK QFLPAKNFGA LIITTSSGVM SQYEAREKKI GGQLLAYVYE
                                      CGAIKPRYSV GTDNFERWEK QFLPAKNFGA LIVTTSNGVM SQHDAREKNI GGQLLAYVYE
                                      CGVIKPRFST KATEMEKWEK RFLPAKNFGV LILSTNKGVM AHSDARAQSL GGQLLAYVY-
                                      CGAIKPRYSV GTGSFERWEK QFLPAKNFGA LIVTTSSGVM SQYEAREKKI GGQLLAYVYE
                                      CGIIKPRFAV GKAEFEKWEK RYLPARNFGM LILTTSQGVM SHYDAATKGI GGELLAYVYE
                                      CGAIKPRYSV GVTDFERWEK QFLPAKNFGV LILTTSQGVV SQYEARENNT GGQLLSFVYK
                                      CGVIKPRFAI KVAELEKWER RFLPARNFGV LILSTSQGVM PHTDARARGI GGHLLAYVY-
                                      CGAIKPRYSL ALDDFEKWEK RYLPAKNFGV LVLTTSKGVL SHHEAREQNV GGKLLAYVYE
                                      CGAIKPRFAV GKAEFEKWEK RYLPARNFGM LILTTSQGVM SHYDAVSRGI GGELLAYVYE

                                      TERKLIHVSK SSVSVEYGCS PHMRPIDEHI NRGVINLLKP KGPTSHEVTA WVKDILHLKK
                                      IKRETLIKSE DTTDDKYGKK PQDRPIEEYI KKGAINLDKP AGPTSHEVTS WVKKILCLNK
                                      AERILIQKSR AWTNPSYGSY PEKRPILEYI EKGVVNIDKP AGPTSHEVAA WVKAILGVST
                                      YPRELVQRTQ ATTNPSYGCL PAERPIREYV EMGVVNLDKL QGPTSHEVTA WVKDILELRR
                                      IERGHKSKFK PFTNPNYGCP PENRPIYDHI NMGVVNLDKP KGPTSHEITS WVKDILNINK
                                      QKRELLHKAE ATTSSLYGCS PYDRPIEKYI EMGVVNLDKP VGPTSHEVTA WVKDILELNK
                                      VERTLVRKSG AWTNPAYGCP PEKRPIHEYI EKGVVNIDKP RGPTSHEVAA WVKAILGVHT
                                      RQREYILKGD AHTDPSYGCP PHKRPLSFYM RMGVVNLDKP AGPTSHEVTA WVRDMLELPR
                                      RTRETLVRRE GRTDPRYGVS PEGRPLDQHI RLGCINLDKP PGPTSHEVVA WVKRILEIET
                                      VERTLVRKSG AWTNPSYGCY PEKRPILEYI EKGVVNIDKT SGPTSHEVAA WVKAILGVKT
                                      IERTLVRKSG AWTNPVYGCA PEKRPILEYI EKGVVNIDKP SGPTSHEVAA WVKAILGVNT
                                      -ERKLLHRMR AESDPAYGCR PVARPMEEYL RMGVVNIDKP AGPTSHEVSA WVRDILHIER
                                      ---------- --------TI AQERTIDELI RKGVINLDKP AGPTSHEVAA WVKRILRIKK
                                      TKRERLIKSK D-KAQGYGKD PQTRTIKELL DQGVINLDKP SGPTSHEVVS WVKNILEIRR
                                      DVNIMVEKFH ATTNAAYGCL PQDRPILEYI NMGVVNIDKA IGPTSHEVTA WVRDMLGVKK
                                      DHIELIHKNK SSTDVIYGCS PYMRSIDKHL LMGVVNLNKP SGPTSHEVTA WVKSILEIEK
                                      RKRETLVKSE DTTDERSGKR PIDRPIQEYI QKGVINLDKP AGPTSHEVTS WVKKILEIDK
                                      AERILVRKSG AWTNPSYGSY PEKRPILEYI EKGVVNIDKP KGPTSHEVAA WVKAILGVST
                                      KERELIRKAR AYTNPAYGCP PEKRPIREYI EKGVVNIDKP KGPTSHEVAA WVKEILEVNR
                                      ---------- ---------- --------HL RLGAINLDKT SGPTSHEVVA WVKRILEVEK
                                      VERILIRKSG AWTNPSYGSY PERRPILEYI EKGVVNIDKP AGPTSHEVAA WVKAILGVST
                                      RPRELLVKEE C-KPKGYGKD PYTRSVAELL DKGVINLDKP YGPTSHEVTA WVKNILHIKR
                                      DVDMMVVKAH ATTNAAYGCR PEERPILEYI NMGVVNIDKP AGPTSHEVTA WIRDMLGVSK
                                      -------RRE GSTNSSYGCF PDRRPLQEHL RLGAINLDKP SGPTSHEVVA WVKRILGLEK
                                      LYRNDFVSLT DSSAGEFGTF PSERPIEEYI NKGVVVLNKP AGPTSHEVAA FVRDILEVNV
                                      QKRELLVKAE C-QHKGYGKD PYKRSIAELL DEGVINLDKP YGPTSHEVTA WVKNILHIKR

                                      AGHSGSLDPV VDGLLPIMLG KATKTIRALR LSGKEYVCLM RLHSSVPEKK IIRVCSEFEG
                                      AGHSGTLDPN VTGLLPVMLE DATKAVDGLL TAGKEYVCLM KLHTVMPENV IRKVMSEFTG
                                      AGHAGSLDPK VTGLLPILLG KATKAVPALR LSGKEYICLL KLHKEMPQKR IREVCEEFTG
                                      AGHSGSLDPG VTGVQPIMLG RATKVVSALR LSGKEYICHM RLHEPAPEKK VRTVCEEFVG
                                      AGHSGSLDPK VTGVLPIMLQ KATKAIGSLR LSNKEYVCLM QLHDTVTADE IIRVCKEFEG
                                      AGHSGSLDPI VTGVLPIMLG KATKTVAALR LSGKEYICLM TLHENVPEKK VRKVCAQFTG
                                      AGHAGSLDPK VTGLLPTLLG KATLAVPALR LSGKEYICHL KLHRAMPQKL VRQVCEEFTG
                                      AGHSGSLDPR VTGVLPIMLG KATKAVSALR LSAKEYICLM RLHENVPEER VRKVCDEFTG
                                      AGHSGTLDPK VTGILPTMLG DSTRVVETLL SAGKEYVCLM RLHATLPRKR VMEVCSEFAG
                                      AGHAGSLDPK VTGLLPTLLG KATKAVPALR LSGKEYICHL KLHRAMPPKL IRQVCEEFTG
                                      AGHAGSLDPK VTGLLPTLLG KATKAVPALR LSGKEYVCHL KLHRAMPPKL VRKVCEEFTG
                                      AGHVGTLDPH VSGVQPILLG NATRAALALS RIDKEYVCLM ELHSSVPTSV VEQVLEEFTG
                                      AGHIGTLDPK VTGVLPILLQ DATKAVGALV NLPKEYVCVL HLHKAVPEPL LRDMLREFTG
                                      AGHSGTLDPH VTGVLPTMLG DATRLVQTLL LSGKEYACVM RLHDDVPEKK LRAVMDEFVG
                                      AGHSGSLDPH VTGLLPVMLG RATKAVSALR LSGKEYICVM HLHDDIPDRK IRKACKEFTG
                                      AGHSGSLDPG VTGLLPLMLG KATKTVSALR LSGKEYICLM RLHDTLPEKV VKKVCAEFNG
                                      AGHSGTLDPG VTGLLPIMLG DATKAVDALL TAGKEYVCLM KLHTEVPERE IKRIFSEFTG
                                      AGHAGSLDPK VTGLLPTLLG KATKAVPALR LSGKEYVCLL KLHKEMPQKL VRKVCEEFTG
                                      AGHSGSLDPK VSGLLPTLLG KATKGVPALR LSGKEYVCLL RLHRPVPAKE IRRVCKEFSG
                                      AGHSGTLDPK VTGILPVLLG DATRVMDTLL LAGKEYICLM HVHKPVPKKQ ITDVCGQFVG
                                      AGHAGSLDPK VTGLLPTLLG KATKAVPALR LSGKEYICLL KLHKEMPQKL VREVCEEFTG
                                      AGHSGTLDPH VTGVLPTMLG DATRLVRTLL LSGKEYVCVM RLHADVPEAR VKAVLSEFTG
                                      AGHSGSLDPG VTGVLPVMLG KATKAVSALR LSGKEYICLM HLHGDVPEIK IRRVCKDFKG
                                      AGHSGTLDPR VTGILPVLTG DATRVVEFLL TAGKEYVCLM RTHEQVPRKK ILEVCEEFSG
                                      AGHSGSLDPG VTGVQPVMIG KATRAVAALR LSGKEYICLM KMQRSVPEKL IRSTVSEFVG
                                      AGHSGTLDPH VTGVLPIMLG DATRLVRVLL LSGKEYVCVM RLHADLPEER VRAILEEFTG

                                      QIFQIPPLIS AVKRAVRIRR IYYLEIIEMK DNLVLMRIGC EAGTYIRKLC HDIGEALGCG
                                      DIFQKPSIKS AVRRETRIRT IYYNELLEIE DNNVLIKVGC EAGTYIRKLC HDMGMAMGTG
                                      PIYQMPPVKS AVKRVIRIRT IYYLEVLEIE GSSVLFRVGC EAGTYIRKLC HDIGLALGCG
                                      PLFQMPPVIS AVKRELRVRM IYYLEVLEVK DKSVLMRVGC EAGTYMRKLC HDIGMALGTG
                                      PIFQKPPIKS AVKRKLRIRT IDYLNILEIK GSSVLLKVGC EAGTYLRKLC TDIGEAIGCG
                                      PIFQMPPIIS AVKRAVRVRK IYYLEVLDVK EKSVLMRVGC EAGTYMRKLC HDIGVALGCG
                                      PIYQMPPIKS AVKRVIRVRT IYHLEVLEIE GTSVLFRVGC EAGTYIRKLC HDIGLALGCG
                                      PIYQTPPVVS AVKRAVRIRN IYSLDVLEVE DNLVLFRVRC EAGTYIRKLC HDIGLVVGCG
                                      VIYQRPPLKS SVKRALRTRE IYYLEVLEIE GPRVLFLVGC EAGTYIRKLC HDIGLALGSG
                                      PLYQMPPLKS AVKRVTRVRT IYYLEVLEIE GTSVLLRVGC EAGTYIRKLC HDIGLALGCS
                                      PIYQMPPIKS AVKRVIRVRT IYYIEVLEIE GMSVLFRVGC EAGTYIRKLC HDIGLALGCG
                                      EIYQMPPMKS AVKRQLRVRT IHHISLIEHE DRRVLFKVGC EAGTYIRKLC FDIGEVLGFG
                                      VLYQRPPLKS AVKRQIRKRE IFYIDVLERQ GNDVLFKVGC EAGTYIRKLC HDIGEALGVG
                                      VIYQRPPLVS AVKRQVRKRS IYYIEFLEQD GRDVLFIVGC EAGTYIRKLC HDIGEAIGCG
                                      PIYQTPPIIS AVKRQLRIRN IYYLDVLEIE GREVLMRVGC EAGTYLRKLC HDIGLVLGCG
                                      PIYQMPPVIS AVKRSIRVRN IYYLDVLEID GPMVLMKVGC EAGTYIRKLC HDIGLALGCG
                                      EIYQMPSIKS AVKRETRIRN IYYLELLEIE DKNVLFKVGC EAGTYIRKLC HDMGLALGTG
                                      PIYQMPPIKS AVKRVIRIRT IYYLEVLEIE GSFVLFRVGC EAGTYIRKLC HDIGLALGCG
                                      PIYQMPPIKS AVKRALRVRT IYYIELLEIE GMYVLFRVGC EAGTYIRKLC HDIGMALGCG
                                      PILQKPPLKS SVVKELRTRT IYYLEVLEIE GQHVLMRVGC EAGTYIRKLC YDIGLALGTG
                                      PIYQMPPIKS AVKRVIRIRT IYYLEVLEIE GSSVLFRVGC EAGTYIRKLC HDIGLALGCG
                                      VIYQRPPLVS AVKRQLRKRT IYYIEFMEMD GRDVLFRVGC EAGTYIRKLC HDIGEALGVG
                                      PIYQTPPVIS AVKRQLRIRN IYYLDVLEVD GREVLMRVGC EAGTYLRKLC HDIGLILGCG
                                      EIYQRPPLKS SVARNLRTRK IYYIDVLEIE GQRVLMKVGC EAGTYIRKLC YDMGLALGCG
                                      SVYQMPPVRS AVKRALRLRK IYYIDVLEIQ DTYVLMRVGC EAGTYIRKLC HDIGLALGVG
                                      VIYQRPPLVS AVKRQLRKRT IYYIDFLEMR GRDVLFKVGC EAGTYIRKLC HDVGEALGVG

                                      AHMQELRRTK TGPFNEDTAV TLHDVTDAYT FWKEHGDESE LRRVILPMEE GLKHLPPVVI
                                      AHMQELRRTK SGPFREDTLI TLQDLQDAYI EWKENGNESV LRKVILPMEF GVSHLPKIVI
                                      GHMQELRRTK AGPFTEETLI TLQDLKDAYV FWKEDGDESE LRRVIMPMET AVAHLPKIVM
                                      AHMQQLRRTK TGPFREDTLV NLHELKDAYV FWKEDHDESC LRRVVRPLEE GLAHLPRIIV
                                      AHMQELKRTK TGPFCEDNMT TLHDLKDAYV FWKEYGTESE LRKFVQPVEL ALTHLPSIVI
                                      AHMQELRRTK TGPFREDTLV TLQELKDAYV FWQEDCDESL LRKVVRPMEE GLSHLPRVVI
                                      GHMQGLRRTK AGPFTEKTLI TLHELKDAYV FWKEDGDESE LRRVIRPMES AVSHLPKIIL
                                      AHMQQLRRVG TGPFDESSLV TLHDLKDAFV FWQENGDEEH LRRIIRPMEE ALVNLPHITI
                                      AHMEELRRTR SGPFREDTLV TLHELQDAKV IWRETGDETP LRRAVLPVER ALSHMPTLVI
                                      GHMQWLRRTK AGPFTERTLV TLHELKDAYV SWEEEGDESE LRRVIRPMES AVSHLPKIIL
                                      GHMQALRRTK AGPFTEKTLV TLHELKDAYV FWKEDGDESE LRRVIRPMES AVSHLPKIIL
                                      AHMRELRRTR SGQFSEKALF TLHQLKDAYV AYEE-GDDSE LRRVVRPVEE ALTHLPAIYV
                                      AHMQELRRTK AGPFDESKLS TLHDLTDAYH FWIEDNDEAP LRDIIMPVER ALSHLPKIVI
                                      AHMYELRRTR SGPFAEDSLI TLHMLKDAYT IYKETGDEKP LRKCIYPMEY ALRHLPKIIV
                                      GHMKQLRRTG TGPFREDTLV SLYDLKDACV FWQEDGDESE LRKLVRPMEE GLSHLPKIII
                                      ANMQQLIRTR TGPFTGDTAV TLQELKDAFV LWKEGCSEDE LRRVVRPMEE GLAHLPRIIV
                                      AHMQELRRTK SGPFREDTMV TLHDLKDAYV EWKENSNEEL LREVILPMEV GLSHLPKIVI
                                      GHMQELRRTK AGPFTEETLV TLQDLKDAYV LWKEDGDESE IRRVIMPMET AVSHLPKIIL
                                      GHMQELRRTK AGPFTEETLV TLQDVKDAYV FWKEFGDESE LRRVVRPMES ALSHLPKIIL
                                      ANMEELRRTR AGPFREDTLV TLHQLIDAHV KYMETGNENL LRRVILPVEA ALVHLPRLVI
                                      GHMQELRRTK AGPFTEETLI TLQDLIDAYI FWKEDGDESE LRRVIMPMET AVAYLPKIVL
                                      AHMYELRRTK SGPFKEDTLI TLQDLTDAYF YFTQ-GDEAP LRKIILPMEN ALRNMPRIVV
                                      ANMKQLRRTG TGPFREDTLV TLYDLKDACV FWKEENDEAE LRKLILPMEV GLSHLPRIVI
                                      ANMEELRRTK AGPFAEDTLV TLHNLKDAYE IWRESGDESA LRRAVLPVER ALRHLPGLVI
                                      AQMQELVRSK AGPFTDARPV SLQELKDAYV IWKESGDESY LRDLILPMES AFSQLPRLVA
                                      AHMYELRRTK SGPFKEDTLI TLHDLTDAYY YYTQ-GDEAP LRKIILPMEY ALRNMPRIIV

                                      RDSAVDAICQ GASLAVPGIV SLDSMIKKDD TVCIYTLKGE AVALSRAVMT TDEILEKDSG
                                      RDNAVDAVCH GAGLAAPGVL SVETGIEKGD VVAVFTLKGE VVSLGNAQMK TMDIFKAATG
                                      RDSAVDAVCS GAALAVPGIT SLDANLKKGN LTALFTLKGE LVALAKAEMS TEDILKASTG
                                      RDSAIDAVCQ GAALAVPGIV SLEKSIRKDD QVCIFSLKGE AVSLSRALMD TEEMFSSEQG
                                      RDSAVDAICR GASLAIPGIV SLNANIFNGN TVCLFTQKGE IVALCKASMD ADEILETENG
                                      RDSAIEAICC GAAIAVPGIL SLDSNIEKDD AICLFSLKGE AVALCKSLMN SEEMLQNEHG
                                      RDSAVDAICS GASLAVPGIT GLDSNLAEGE LTGLFTLKGE LVALAKAKMT TEEILKASAG
                                      RDSAVSAICH GAALTVPGIV GFDSDIQKKG DVAVFSLKGE IVALAKASMD SSEILNLSSG
                                      SDGAVDAICH GAPLAAPGLL RLESGIEEGE KVVIYTLKGE AVAVAVAAMG SEDMMKSATG
                                      RDSAVDAICS GASLAVPGIT SLDSNLTKGE LTGLFTLKGE FVALAKAEMT TKEILKASAG
                                      RDSAVDAVCS GASLAVPGIT SLDSSLAEGE LAALFTLKGE LVALAKAEMN TEEILKASAG
                                      RDSAVDALCR GASLAAPGVV SVDASMKMGD LVAVYTLKGE VVALADAQMD ATSAYEAEGG
                                      RDTAVDAICH GARLAEPGVI SL-PDVHAKQ LVGIYTARDE IVALGISVL- -------QGG
                                      KDSAVDALAR GASLHAQGIS QLETGINKGD MVAVFTHMGE VVSIGRAKMT TDELMSAKEG
                                      RDSAVDAVCR GASLAVPGIV SFSKCIQKDD KIAVFTLKGE AVALCRSFMN ADELENESHG
                                      RDSAVDALCH GASLAVPGIV SLDPGIKHEQ QVCIFTLKGE AVAIATAKMD TAGIMDASNG
                                      RDSAVDAVCH GAGLAAAGVL TLESGIERGD PVAVFTQKGE AVSFGRAQMR SIEILKAATG
                                      RDSAVDAICS GAALAVPGIT SLDANLKKGE LIALFTLKGE LVALAKAEMS TEELLKASTG
                                      RDGAVDAVCS GASLAVPGIV SLDSDLKKGE LTGLFTLKGE IVALAKADMS TEEIMGASTG
                                      ADNSVDAICH GAPLAAPGLL SLQTEINRGD GVVLFTLKGE AVAVAQAELS SEEMLASKSG
                                      RDSAVDAVCS GAALAVPGIT SLDANLKKGD LTALFTLKGE LVALAKAEMS TEDILKASTG
                                      KDSAVDALAE GAPLYVQGIC KVDTGIQKGD MVAVFTLIGE VVSMGTAKMT TEELMASKEG
[truncated: 56,832 more chars]
